# Supplementary material for: Standing genetic variation fuels rapid adaptation to ocean acidification
Source: Nat Commun. 2019 Dec 20;10:5821. doi: 10.1038/s41467-019-13767-1 (PMC6925106; doi:10.1038/s41467-019-13767-1)
Supplement: Supplementary file 4 — Supplementary Data 1 [file 41467_2019_13767_MOESM4_ESM.xls]

## Sheet: AmbientpH_OutlierAnnotations
geneID	geneLength	Nr.ID	Nr.Score	Nr.Evalue	Nr.annotation	Nt.ID	Nt.Score	Nt.Evalue	Nt.annotation	Swissprot.ID	Swissprot.Score	Swissprot.Evalue	Swissprot.annotation	COG.Protein.or.Domain	COG.Score	COG.Evalue	COG.ID	COG.Function.Description	KO_id	KEGG.Evalue	KEGG.Score	KEGG.Gene	ko_definition	GO.BiologicalProcess	GO.MolecularFunction	Go.CellularComponent
CL11516.Contig2_All	528	--	--	--	--	gi|144225177|emb|AJ938134.1|	61.9	2e-06	Mytilus galloprovincialis microsatellite ISSR sequence, clone 21.629	--	--	--	--	--	--	--	--	--	--	--	--	--	--	-	-	-
CL12325.Contig2_All	1006	gi|156398325|ref|XP_001638139.1|	130.2	1e-28	predicted protein [Nematostella vectensis] >gi|156225257|gb|EDO46076.1| predicted protein [Nematostella vectensis]	--	--	--	--	--	--	--	--	--	--	--	--	--	K14569	1e-12	74.3	tsp:Tsp_03461	ribosome biogenesis protein BMS1	-	-	-
CL12801.Contig1_All	317	--	--	--	--	--	--	--	--	--	--	--	--	--	--	--	--	--	--	--	--	--	--	-	-	-
CL13081.Contig3_All	2300	gi|115816000|ref|XP_001201373.1|	267.3	2e-69	PREDICTED: hypothetical protein [Strongylocentrotus purpuratus]	--	--	--	--	sp|O61308|PUMA_PARUN	53.9	2e-06	227 kDa spindle- and centromere-associated protein OS=Parascaris univalens GN=PUMA1 PE=2 SV=1	--	--	--	--	--	K13172	5e-09	63.9	hmg:100205341	serine/arginine repetitive matrix protein 2	-	-	-
CL13127.Contig2_All	648	gi|260819469|ref|XP_002605059.1|	139.8	7e-32	hypothetical protein BRAFLDRAFT_59498 [Branchiostoma floridae] >gi|229290389|gb|EEN61069.1| hypothetical protein BRAFLDRAFT_59498 [Branchiostoma floridae]	--	--	--	--	sp|Q9Y3M2|CBY1_HUMAN	130	2e-30	Protein chibby homolog 1 OS=Homo sapiens GN=CBY1 PE=1 SV=1	--	--	--	--	--	--	--	--	--	--	GO:0045892//negative regulation of transcription, DNA-dependent;GO:0030178//negative regulation of Wnt receptor signaling pathway;GO:0048856//anatomical structure development;GO:0008104//protein localization;GO:0030154//cell differentiation	GO:0042802//identical protein binding;GO:0008013//beta-catenin binding	GO:0005802//trans-Golgi network;GO:0005634//nucleus
CL13856.Contig1_All	1694	gi|260795991|ref|XP_002592988.1|	394.8	6e-108	hypothetical protein BRAFLDRAFT_275724 [Branchiostoma floridae] >gi|229278212|gb|EEN48999.1| hypothetical protein BRAFLDRAFT_275724 [Branchiostoma floridae]	gi|291407353|ref|XM_002719847.1|	89.7	4e-14	PREDICTED: Oryctolagus cuniculus ubiquitin specific protease 9, X-linked-like, transcript variant 2 (LOC100347181), mRNA	sp|P70398|USP9X_MOUSE	387	3e-107	Probable ubiquitin carboxyl-terminal hydrolase FAF-X OS=Mus musculus GN=Usp9x PE=1 SV=2	--	--	--	--	--	K11840	9e-109	394	bfo:BRAFLDRAFT_275724	ubiquitin carboxyl-terminal hydrolase 9/24 [EC:3.1.2.15]	GO:0006511//ubiquitin-dependent protein catabolic process;GO:0007059//chromosome segregation;GO:0030509//BMP signaling pathway;GO:0051301//cell division;GO:0007067//mitosis;GO:0007179//transforming growth factor beta receptor signaling pathway;GO:0016579//protein deubiquitination	GO:0070410//co-SMAD binding;GO:0004221//ubiquitin thiolesterase activity;GO:0008234//cysteine-type peptidase activity	GO:0005737//cytoplasm;GO:0045177//apical part of cell
CL14058.Contig2_All	628	--	--	--	--	--	--	--	--	--	--	--	--	--	--	--	--	--	--	--	--	--	--	-	-	-
CL14995.Contig2_All	983	gi|291001285|ref|XP_002683209.1|	59.7	2e-07	calpain family cysteine protease [Naegleria gruberi] >gi|284096838|gb|EFC50465.1| calpain family cysteine protease [Naegleria gruberi]	--	--	--	--	--	--	--	--	--	--	--	--	--	--	--	--	--	--	-	-	-
CL15861.Contig1_All	1769	--	--	--	--	--	--	--	--	--	--	--	--	--	--	--	--	--	--	--	--	--	--	-	-	-
CL16472.Contig1_All	745	gi|193627205|ref|XP_001952587.1|	70.5	7e-11	PREDICTED: rap guanine nucleotide exchange factor 2-like [Acyrthosiphon pisum]	gi|219942206|emb|AM491221.1|	63.9	9e-07	Ensis arcuatus microsatellite DNA, locus 11C02, allele 1-11C02	sp|Q8TEU7|RPGF6_HUMAN	59.7	6e-09	Rap guanine nucleotide exchange factor 6 OS=Homo sapiens GN=RAPGEF6 PE=1 SV=2	--	--	--	--	--	K08018	1e-11	70.5	api:100162402	Rap guanine nucleotide exchange factor (GEF) 2	GO:0051056//regulation of small GTPase mediated signal transduction	GO:0005085//guanyl-nucleotide exchange factor activity	GO:0005622//intracellular
CL1999.Contig1_All	1137	gi|242023951|ref|XP_002432394.1|	161	8e-38	beta-1,3-galactosyltransferase, putative [Pediculus humanus corporis] >gi|212517817|gb|EEB19656.1| beta-1,3-galactosyltransferase, putative [Pediculus humanus corporis]	--	--	--	--	sp|Q9N294|B3GT5_PANPA	148	2e-35	Beta-1,3-galactosyltransferase 5 (Fragment) OS=Pan paniscus GN=B3GALT5 PE=3 SV=1	--	--	--	--	--	K07819	4e-37	155	spu:574982	beta-1,3-galactosyltransferase 1 [EC:2.4.1.-]	-	GO:0016740//transferase activity	-
CL2630.Contig2_All	783	--	--	--	--	--	--	--	--	--	--	--	--	--	--	--	--	--	--	--	--	--	--	-	-	-
CL4181.Contig2_All	844	gi|260819348|ref|XP_002604999.1|	169.5	1e-40	hypothetical protein BRAFLDRAFT_129807 [Branchiostoma floridae] >gi|229290328|gb|EEN61009.1| hypothetical protein BRAFLDRAFT_129807 [Branchiostoma floridae]	--	--	--	--	sp|Q68CJ6|SLIP_HUMAN	71.2	3e-12	GTPase SLIP-GC OS=Homo sapiens GN=C8orf80 PE=1 SV=3	--	--	--	--	--	--	--	--	--	--	-	-	-
CL5455.Contig3_All	4044	gi|260806287|ref|XP_002598016.1|	122.9	1e-25	hypothetical protein BRAFLDRAFT_79758 [Branchiostoma floridae] >gi|229283286|gb|EEN54028.1| hypothetical protein BRAFLDRAFT_79758 [Branchiostoma floridae]	--	--	--	--	sp|Q8C8R3|ANK2_MOUSE	65.1	1e-09	Ankyrin-2 OS=Mus musculus GN=Ank2 PE=1 SV=2	all2748	57.4	2e-07	COG0666	FOG: Ankyrin repeat	K15502	2e-09	66.2	aag:AaeL_AAEL014742	serine/threonine-protein phosphatase 6 regulatory ankyrin repeat subunit A	GO:0009987//cellular process	GO:0003824//catalytic activity	-
CL7442.Contig1_All	347	--	--	--	--	--	--	--	--	--	--	--	--	--	--	--	--	--	--	--	--	--	--	-	-	-
CL8351.Contig2_All	2802	gi|351062641|emb|CCD70680.1|	71.6	2e-10	Protein ZK354.3 [Caenorhabditis elegans]	gi|374428414|emb|FQ310506.3|	73.8	3e-09	Dicentrarchus labrax chromosome sequence corresponding to linkage group 1, top part, complete sequence	sp|Q55AX2|DOT1L_DICDI	65.1	8e-10	Histone-lysine N-methyltransferase, H3 lysine-79 specific OS=Dictyostelium discoideum GN=dotA PE=2 SV=2	MJ0884	56.6	2e-07	COG0470	ATPase involved in DNA replication	K12824	4e-10	68.2	nvi:100118921	transcription elongation regulator 1	-	-	-
CL8687.Contig1_All	2517	--	--	--	--	--	--	--	--	--	--	--	--	--	--	--	--	--	--	--	--	--	--	-	-	-
CL888.Contig2_All	1283	--	--	--	--	--	--	--	--	--	--	--	--	--	--	--	--	--	--	--	--	--	--	-	-	-
Unigene10408_All	1331	--	--	--	--	--	--	--	--	--	--	--	--	--	--	--	--	--	--	--	--	--	--	-	-	-
Unigene10770_All	772	gi|325504303|emb|CBX41651.1|	389.4	7e-107	putative C1q domain containing protein MgC1q2 [Mytilus galloprovincialis]	gi|325504302|emb|FR715581.1|	1249	0	Mytilus galloprovincialis MgC1q2 gene for putative C1q domain containing protein MgC1q2	sp|Q7LZR2|CO8A1_CHICK	49.7	7e-06	Collagen alpha-1(VIII) chain OS=Gallus gallus GN=COL8A1 PE=3 SV=1	--	--	--	--	--	--	--	--	--	--	-	-	-
Unigene11549_All	676	--	--	--	--	--	--	--	--	--	--	--	--	--	--	--	--	--	--	--	--	--	--	-	-	-
Unigene11925_All	614	--	--	--	--	--	--	--	--	--	--	--	--	--	--	--	--	--	--	--	--	--	--	-	-	-
Unigene1235_All	378	--	--	--	--	gi|30962320|emb|AL954652.3|	65.9	1e-07	Zebrafish DNA sequence from clone CH211-239O15 in linkage group 4 Contains the gene for a novel protein similar to vertebrate calcium channel voltage-dependent alpha 2/delta 3 subunit (CACNA2D3), the stk38l gene for serine/threonine kinase 38 like, the mitc1 gene for MAD homolog 4 interacting transcription coactivator 1, the 5' end of the cacna1c gene for calcium channel voltage-dependent L type …	--	--	--	--	--	--	--	--	--	--	--	--	--	--	-	-	-
Unigene12438_All	421	--	--	--	--	--	--	--	--	--	--	--	--	--	--	--	--	--	--	--	--	--	--	-	-	-
Unigene1369_All	406	--	--	--	--	--	--	--	--	--	--	--	--	--	--	--	--	--	--	--	--	--	--	-	-	-
Unigene17279_All	443	--	--	--	--	--	--	--	--	sp|Q54F38|H3V1_DICDI	48.5	5e-06	Histone H3.v1 OS=Dictyostelium discoideum GN=H3v1 PE=3 SV=1	--	--	--	--	--	--	--	--	--	--	-	-	-
Unigene20388_All	280	--	--	--	--	--	--	--	--	--	--	--	--	--	--	--	--	--	--	--	--	--	--	-	-	-
Unigene22102_All	396	--	--	--	--	--	--	--	--	--	--	--	--	--	--	--	--	--	--	--	--	--	--	-	-	-
Unigene24075_All	734	--	--	--	--	--	--	--	--	--	--	--	--	--	--	--	--	--	--	--	--	--	--	-	-	-
Unigene24395_All	768	--	--	--	--	--	--	--	--	--	--	--	--	--	--	--	--	--	--	--	--	--	--	-	-	-
Unigene24944_All	439	--	--	--	--	--	--	--	--	--	--	--	--	--	--	--	--	--	--	--	--	--	--	-	-	-
Unigene25037_All	394	gi|260828414|ref|XP_002609158.1|	53.1	3e-06	hypothetical protein BRAFLDRAFT_131370 [Branchiostoma floridae] >gi|229294513|gb|EEN65168.1| hypothetical protein BRAFLDRAFT_131370 [Branchiostoma floridae]	--	--	--	--	sp|Q14517|FAT1_HUMAN	110	1e-24	Protocadherin Fat 1 OS=Homo sapiens GN=FAT1 PE=1 SV=2	--	--	--	--	--	K04600	1e-13	74.7	acs:100557297	cadherin EGF LAG seven-pass G-type receptor 1 (flamingo)	GO:0007267//cell-cell signaling;GO:0009653//anatomical structure morphogenesis	-	GO:0005911//cell-cell junction;GO:0005887//integral to plasma membrane
Unigene27002_All	290	--	--	--	--	--	--	--	--	--	--	--	--	--	--	--	--	--	--	--	--	--	--	-	-	-
Unigene27285_All	2117	gi|154413468|ref|XP_001579764.1|	67.4	2e-09	viral A-type inclusion protein [Trichomonas vaginalis G3]	--	--	--	--	sp|O76329|ACTNB_DICDI	121	5e-27	Interaptin OS=Dictyostelium discoideum GN=abpD PE=1 SV=1	YNL250w	89.7	2e-17	COG0419	ATPase involved in DNA repair	K04514	3e-25	117	aml:100474469	Rho-associated, coiled-coil containing protein kinase [EC:2.7.11.1]	-	-	-
Unigene27916_All	1108	gi|115920207|ref|XP_780983.2|	139.8	1e-31	PREDICTED: similar to zinc finger protein 183 [Strongylocentrotus purpuratus] >gi|115967653|ref|XP_001192868.1| PREDICTED: similar to zinc finger protein 183 [Strongylocentrotus purpuratus]	--	--	--	--	--	--	--	--	--	--	--	--	--	K13127	3e-32	139	spu:575494	RING finger protein 113A	-	-	-
Unigene29288_All	297	--	--	--	--	--	--	--	--	--	--	--	--	--	--	--	--	--	--	--	--	--	--	-	-	-
Unigene29589_All	377	--	--	--	--	--	--	--	--	--	--	--	--	--	--	--	--	--	--	--	--	--	--	-	-	-
Unigene29799_All	936	--	--	--	--	--	--	--	--	--	--	--	--	--	--	--	--	--	--	--	--	--	--	-	-	-
Unigene30291_All	419	gi|357610447|gb|EHJ66981.1|	53.9	2e-06	hypothetical protein KGM_18503 [Danaus plexippus]	--	--	--	--	sp|Q5R5U3|ZN271_PONAB	99.8	2e-21	Zinc finger protein 271 OS=Pongo abelii GN=ZNF271 PE=2 SV=1	SPAC144.09c	53.5	1e-07	COG5048	FOG: Zn-finger	K09228	2e-20	97.8	pon:100442659	KRAB domain-containing zinc finger protein	-	-	-
Unigene31793_All	1051	--	--	--	--	--	--	--	--	--	--	--	--	--	--	--	--	--	--	--	--	--	--	-	-	-
Unigene32387_All	669	--	--	--	--	--	--	--	--	--	--	--	--	--	--	--	--	--	--	--	--	--	--	-	-	-
Unigene34120_All	472	gi|291225330|ref|XP_002732653.1|	62.4	6e-09	PREDICTED: transmembrane protein 220-like [Saccoglossus kowalevskii]	--	--	--	--	--	--	--	--	--	--	--	--	--	--	--	--	--	--	-	-	-
Unigene36416_All	910	gi|260808550|ref|XP_002599070.1|	257.7	4e-67	hypothetical protein BRAFLDRAFT_81733 [Branchiostoma floridae] >gi|229284346|gb|EEN55082.1| hypothetical protein BRAFLDRAFT_81733 [Branchiostoma floridae]	--	--	--	--	sp|Q05AX3|PSMG1_XENLA	177	4e-44	Proteasome assembly chaperone 1 OS=Xenopus laevis GN=psmg1 PE=2 SV=1	--	--	--	--	--	K11875	7e-68	257	bfo:BRAFLDRAFT_81733	proteasome assembly chaperone 1	-	-	GO:0005737//cytoplasm
Unigene37020_All	1079	gi|291241996|ref|XP_002740895.1|	286.2	1e-75	PREDICTED: hypothetical protein [Saccoglossus kowalevskii]	--	--	--	--	sp|Q9NVP4|DZAN1_HUMAN	236	6e-62	Double zinc ribbon and ankyrin repeat-containing protein 1 OS=Homo sapiens GN=DZANK1 PE=2 SV=3	all2748	60.1	7e-09	COG0666	FOG: Ankyrin repeat	K15503	2e-12	73.9	spu:755521	serine/threonine-protein phosphatase 6 regulatory ankyrin repeat subunit B	-	-	-
Unigene37977_All	534	--	--	--	--	--	--	--	--	--	--	--	--	--	--	--	--	--	--	--	--	--	--	-	-	-
Unigene38555_All	404	--	--	--	--	--	--	--	--	--	--	--	--	--	--	--	--	--	--	--	--	--	--	-	-	-
Unigene40979_All	626	--	--	--	--	--	--	--	--	--	--	--	--	--	--	--	--	--	--	--	--	--	--	-	-	-
Unigene41734_All	695	gi|291228266|ref|XP_002734100.1|	175.6	1e-42	PREDICTED: PaTched Related family member (ptr-19)-like, partial [Saccoglossus kowalevskii]	--	--	--	--	sp|Q0EEE2|PTHD3_MOUSE	160	3e-39	Patched domain-containing protein 3 OS=Mus musculus GN=Ptchd3 PE=1 SV=1	Z2508	55.8	6e-08	COG0841	Cation/multidrug efflux pump	K12385	3e-27	122	ame:408992	Niemann-Pick C1 protein	-	-	-
Unigene42164_All	771	gi|308449647|ref|XP_003088031.1|	79.3	1e-13	hypothetical protein CRE_26018 [Caenorhabditis remanei] >gi|308250276|gb|EFO94228.1| hypothetical protein CRE_26018 [Caenorhabditis remanei]	--	--	--	--	--	--	--	--	--	--	--	--	--	K12490	9e-13	74.3	nve:NEMVE_v1g214998	Arf-GAP, Rho-GAP domain, ANK repeat and PH domain-containing protein	-	-	-
Unigene43174_All	411	--	--	--	--	--	--	--	--	--	--	--	--	--	--	--	--	--	--	--	--	--	--	-	-	-
Unigene46381_All	320	gi|260803902|ref|XP_002596828.1|	74.7	1e-12	hypothetical protein BRAFLDRAFT_138210 [Branchiostoma floridae] >gi|229282088|gb|EEN52840.1| hypothetical protein BRAFLDRAFT_138210 [Branchiostoma floridae]	--	--	--	--	sp|Q6ZNI0|GCNT7_HUMAN	68.6	3e-12	Beta-1,3-galactosyl-O-glycosyl-glycoprotein beta-1,6-N-acetylglucosaminyltransferase 7 OS=Homo sapiens GN=GCNT7 PE=2 SV=2	--	--	--	--	--	K00742	2e-13	74.7	bfo:BRAFLDRAFT_138210	N-acetyllactosaminide beta-1,6-N-acetylglucosaminyltransferase [EC:2.4.1.150]	-	GO:0016757//transferase activity, transferring glycosyl groups	GO:0016020//membrane;GO:0005794//Golgi apparatus
Unigene49302_All	225	--	--	--	--	--	--	--	--	--	--	--	--	--	--	--	--	--	--	--	--	--	--	-	-	-
Unigene58628_All	213	gi|221130966|ref|XP_002166077.1|	72.8	4e-12	PREDICTED: similar to advillin [Hydra magnipapillata]	--	--	--	--	sp|Q95SX7|RTBS_DROME	55.8	2e-08	Probable RNA-directed DNA polymerase from transposon BS OS=Drosophila melanogaster GN=RTase PE=2 SV=1	--	--	--	--	--	K08017	6e-13	72.8	hmg:100197999	advillin	-	-	-
Unigene58829_All	223	--	--	--	--	--	--	--	--	--	--	--	--	--	--	--	--	--	--	--	--	--	--	-	-	-
Unigene59058_All	308	gi|328724040|ref|XP_001951951.2|	85.1	8e-16	PREDICTED: hypothetical protein LOC100164298 [Acyrthosiphon pisum]	--	--	--	--	--	--	--	--	--	--	--	--	--	--	--	--	--	--	-	-	-
Unigene6100_All	1304	gi|32479133|gb|AAN12398.1|	348.6	3e-94	polyprotein [Tetraodon nigroviridis]	--	--	--	--	sp|P11369|POL2_MOUSE	67.4	7e-11	Retrovirus-related Pol polyprotein LINE-1 OS=Mus musculus GN=Pol PE=1 SV=2	--	--	--	--	--	K14572	4e-11	70.1	aag:AaeL_AAEL014506	midasin	-	-	-
Unigene64246_All	261	--	--	--	--	--	--	--	--	--	--	--	--	--	--	--	--	--	--	--	--	--	--	-	-	-
Unigene65384_All	679	--	--	--	--	--	--	--	--	--	--	--	--	--	--	--	--	--	--	--	--	--	--	-	-	-
Unigene73354_All	269	--	--	--	--	--	--	--	--	--	--	--	--	--	--	--	--	--	--	--	--	--	--	-	-	-
Unigene81620_All	300	--	--	--	--	--	--	--	--	--	--	--	--	--	--	--	--	--	--	--	--	--	--	-	-	-
Unigene8187_All	832	--	--	--	--	--	--	--	--	--	--	--	--	--	--	--	--	--	--	--	--	--	--	-	-	-
Unigene8543_All	383	--	--	--	--	--	--	--	--	--	--	--	--	--	--	--	--	--	--	--	--	--	--	-	-	-
Unigene97456_All	241	--	--	--	--	--	--	--	--	--	--	--	--	--	--	--	--	--	--	--	--	--	--	-	-	-

## Sheet: LowpH_OutlierAnnotations
geneID	geneLength	Nr.ID	Nr.Score	Nr.Evalue	Nr.annotation	Nt.ID	Nt.Score	Nt.Evalue	Nt.annotation	Swissprot.ID	Swissprot.Score	Swissprot.Evalue	Swissprot.annotation	COG.Protein.or.Domain	COG.Score	COG.Evalue	COG.ID	COG.Function.Description	KO_id	KEGG.Evalue	KEGG.Score	KEGG.Gene	ko_definition	GO.BiologicalProcess	GO.MolecularFunction	Go.CellularComponent
CL10981.Contig1_All	1547	gi|156405230|ref|XP_001640635.1|	74.3	1e-11	predicted protein [Nematostella vectensis] >gi|156227770|gb|EDO48572.1| predicted protein [Nematostella vectensis]	--	--	--	--	sp|Q2QI47|USH2A_MOUSE	77.4	8e-14	Usherin OS=Mus musculus GN=Ush2A PE=1 SV=2	--	--	--	--	--	--	--	--	--	--	-	-	-
CL12877.Contig1_All	1097	gi|260809224|ref|XP_002599406.1|	153.3	1e-35	hypothetical protein BRAFLDRAFT_242762 [Branchiostoma floridae] >gi|229284684|gb|EEN55418.1| hypothetical protein BRAFLDRAFT_242762 [Branchiostoma floridae]	--	--	--	--	sp|Q8K0U4|HS12A_MOUSE	135	2e-31	Heat shock 70 kDa protein 12A OS=Mus musculus GN=Hspa12a PE=1 SV=1	--	--	--	--	--	--	--	--	--	--	-	-	-
CL12947.Contig2_All	803	gi|260800958|ref|XP_002595363.1|	261.5	2e-68	hypothetical protein BRAFLDRAFT_113855 [Branchiostoma floridae] >gi|229280609|gb|EEN51375.1| hypothetical protein BRAFLDRAFT_113855 [Branchiostoma floridae]	--	--	--	--	sp|Q5PQ71|ISOC2_XENLA	252	7e-67	Isochorismatase domain-containing protein 2, mitochondrial OS=Xenopus laevis GN=isoc2 PE=2 SV=1	AF2335	85.9	7e-17	COG1335	Amidases related to nicotinamidase	K04432	1e-12	74.3	tsp:Tsp_02206	mitogen-activated protein kinase kinase 3 [EC:2.7.12.2]	GO:0008152//metabolic process	GO:0016787//hydrolase activity	GO:0005739//mitochondrion
CL13634.Contig2_All	1053	gi|198438213|ref|XP_002129130.1|	71.2	7e-11	PREDICTED: similar to tripartite motif-containing 71 [Ciona intestinalis]	--	--	--	--	sp|Q6E2N3|TRI33_DANRE	57	7e-08	E3 ubiquitin-protein ligase TRIM33 OS=Danio rerio GN=trim33 PE=2 SV=1	--	--	--	--	--	K12035	1e-11	71.2	cin:100175640	tripartite motif-containing protein 71	-	-	-
CL15063.Contig3_All	2943	gi|156395754|ref|XP_001637275.1|	553.5	1e-155	predicted protein [Nematostella vectensis] >gi|156224386|gb|EDO45212.1| predicted protein [Nematostella vectensis]	--	--	--	--	--	--	--	--	--	--	--	--	--	--	--	--	--	--	-	-	-
CL1527.Contig2_All	6774	gi|118092092|ref|XP_421324.2|	654.8	0	PREDICTED: thyroid receptor-interacting protein 11 [Gallus gallus]	--	--	--	--	sp|Q15643|TRIPB_HUMAN	576	3e-163	Thyroid receptor-interacting protein 11 OS=Homo sapiens GN=TRIP11 PE=1 SV=3	YHR023w	171	2e-41	COG5022	Myosin heavy chain	K11499	5e-79	298	spu:592172	centromere protein F	-	-	GO:0043231//intracellular membrane-bounded organelle
CL15718.Contig1_All	528	--	--	--	--	--	--	--	--	--	--	--	--	--	--	--	--	--	--	--	--	--	--	-	-	-
CL16548.Contig2_All	1459	--	--	--	--	--	--	--	--	--	--	--	--	--	--	--	--	--	--	--	--	--	--	-	-	-
CL1871.Contig3_All	1237	--	--	--	--	--	--	--	--	--	--	--	--	--	--	--	--	--	--	--	--	--	--	-	-	-
CL3203.Contig1_All	351	--	--	--	--	--	--	--	--	--	--	--	--	--	--	--	--	--	--	--	--	--	--	-	-	-
CL3976.Contig2_All	1547	gi|291240489|ref|XP_002740150.1|	305.4	4e-81	PREDICTED: chitotriosidase-like [Saccoglossus kowalevskii]	--	--	--	--	sp|Q95M17|CHIA_BOVIN	244	5e-64	Acidic mammalian chitinase OS=Bos taurus GN=CHIA PE=1 SV=1	BH0916_1	112	2e-24	COG3325	Chitinase	K01183	4e-66	253	bfo:BRAFLDRAFT_281651	chitinase [EC:3.2.1.14]	GO:0009987//cellular process;GO:0032501//multicellular organismal process;GO:0000272//polysaccharide catabolic process;GO:0006030//chitin metabolic process	GO:0005488//binding;GO:0004553//hydrolase activity, hydrolyzing O-glycosyl compounds	GO:0005576//extracellular region
CL4044.Contig2_All	255	--	--	--	--	--	--	--	--	--	--	--	--	--	--	--	--	--	--	--	--	--	--	-	-	-
CL4223.Contig1_All	1752	gi|193878323|gb|ACF25906.1|	196.1	4e-48	tyrosinase [Chlamys farreri]	--	--	--	--	sp|H2A0L0|TYRO1_PINMG	160	1e-38	Tyrosinase-like protein 1 OS=Pinctada margaritifera PE=1 SV=1	--	--	--	--	--	K00505	9e-25	115	cel:C34G6.2	tyrosinase [EC:1.14.18.1]	-	-	-
CL4505.Contig1_All	724	--	--	--	--	--	--	--	--	--	--	--	--	--	--	--	--	--	--	--	--	--	--	-	-	-
CL452.Contig1_All	432	--	--	--	--	--	--	--	--	--	--	--	--	--	--	--	--	--	--	--	--	--	--	-	-	-
CL5466.Contig2_All	415	--	--	--	--	--	--	--	--	--	--	--	--	--	--	--	--	--	--	--	--	--	--	-	-	-
CL5876.Contig2_All	2170	gi|260811450|ref|XP_002600435.1|	79.3	7e-13	hypothetical protein BRAFLDRAFT_99625 [Branchiostoma floridae] >gi|229285722|gb|EEN56447.1| hypothetical protein BRAFLDRAFT_99625 [Branchiostoma floridae]	--	--	--	--	sp|Q13263|TIF1B_HUMAN	62.4	4e-09	Transcription intermediary factor 1-beta OS=Homo sapiens GN=TRIM28 PE=1 SV=5	--	--	--	--	--	K08883	7e-11	70.1	dvi:Dvir_GJ22942	tripartite motif-containing protein 33 [EC:6.3.2.19]	GO:0007399//nervous system development	-	GO:0044464//cell part
CL6506.Contig1_All	443	--	--	--	--	--	--	--	--	--	--	--	--	--	--	--	--	--	--	--	--	--	--	-	-	-
CL6543.Contig2_All	1131	--	--	--	--	--	--	--	--	--	--	--	--	--	--	--	--	--	--	--	--	--	--	-	-	-
CL7175.Contig2_All	2512	gi|363736833|ref|XP_422510.3|	288.9	7e-76	PREDICTED: cytochrome P450 2J2-like [Gallus gallus]	--	--	--	--	sp|P12789|CP2B5_RABIT	283	1e-75	Cytochrome P450 2B5 OS=Oryctolagus cuniculus GN=CYP2B5 PE=2 SV=1	BH0579	104	8e-22	COG2124	Cytochrome P450	K07418	2e-74	281	gga:424676	cytochrome P450, family 2, subfamily J [EC:1.14.14.1]	-	-	-
CL7374.Contig2_All	1115	--	--	--	--	--	--	--	--	--	--	--	--	--	--	--	--	--	--	--	--	--	--	-	-	-
CL7905.Contig2_All	823	gi|345482508|ref|XP_001608161.2|	59.3	2e-07	PREDICTED: hypothetical protein LOC100124245 [Nasonia vitripennis]	--	--	--	--	sp|Q54WV4|T2FA_DICDI	51.2	3e-06	General transcription factor IIF subunit 1 OS=Dictyostelium discoideum GN=gtf2f1 PE=3 SV=1	--	--	--	--	--	K14570	2e-06	53.1	dya:Dyak_GE23757	RNA exonuclease 1 [EC:3.1.-.-]	-	-	-
CL8664.Contig2_All	1317	gi|221115979|ref|XP_002165768.1|	57	2e-06	PREDICTED: hypothetical protein [Hydra magnipapillata]	gi|332650664|gb|JF894130.1|	87.7	1e-13	Mytilus chilensis clone D10 microsatellite sequence	--	--	--	--	--	--	--	--	--	--	--	--	--	--	-	-	-
CL9122.Contig1_All	2501	gi|224065911|ref|XP_002191398.1|	387.1	2e-105	PREDICTED: similar to inter-alpha (globulin) inhibitor H4 (plasma Kallikrein-sensitive glycoprotein) [Taeniopygia guttata]	--	--	--	--	sp|Q14624|ITIH4_HUMAN	377	9e-104	Inter-alpha-trypsin inhibitor heavy chain H4 OS=Homo sapiens GN=ITIH4 PE=1 SV=4	alr4412	115	3e-25	COG2304	Uncharacterized protein containing a von Willebrand factor type A (vWA) domain	K10798	7e-20	100	mdo:100619386	poly [ADP-ribose] polymerase [EC:2.4.2.30]	GO:0008152//metabolic process	GO:0004866//endopeptidase inhibitor activity	-
CL9738.Contig2_All	448	--	--	--	--	--	--	--	--	--	--	--	--	--	--	--	--	--	--	--	--	--	--	-	-	-
Unigene103657_All	234	--	--	--	--	--	--	--	--	--	--	--	--	--	--	--	--	--	--	--	--	--	--	-	-	-
Unigene10610_All	944	--	--	--	--	--	--	--	--	--	--	--	--	--	--	--	--	--	--	--	--	--	--	-	-	-
Unigene10686_All	623	gi|291221024|ref|XP_002730525.1|	106.7	6e-22	PREDICTED: predicted protein-like [Saccoglossus kowalevskii]	--	--	--	--	--	--	--	--	--	--	--	--	--	--	--	--	--	--	-	-	-
Unigene10791_All	868	--	--	--	--	--	--	--	--	--	--	--	--	--	--	--	--	--	--	--	--	--	--	-	-	-
Unigene11437_All	559	gi|260790609|ref|XP_002590334.1|	221.5	1e-56	hypothetical protein BRAFLDRAFT_216157 [Branchiostoma floridae] >gi|229275526|gb|EEN46345.1| hypothetical protein BRAFLDRAFT_216157 [Branchiostoma floridae]	gi|363742355|ref|XM_417758.3|	63.9	6e-07	PREDICTED: Gallus gallus mannosidase, endo-alpha-like (MANEAL), mRNA	sp|Q6DE40|MANEA_XENLA	220	2e-57	Glycoprotein endo-alpha-1,2-mannosidase OS=Xenopus laevis GN=manea PE=2 SV=1	--	--	--	--	--	K15538	2e-57	221	bfo:BRAFLDRAFT_216157	glycoprotein endo-alpha-1,2-mannosidase [EC:3.2.1.130]	-	GO:0004559//alpha-mannosidase activity	GO:0016020//membrane;GO:0005794//Golgi apparatus
Unigene1167_All	929	gi|260788217|ref|XP_002589147.1|	248.1	3e-64	hypothetical protein BRAFLDRAFT_120923 [Branchiostoma floridae] >gi|229274321|gb|EEN45158.1| hypothetical protein BRAFLDRAFT_120923 [Branchiostoma floridae]	gi|115965642|ref|XM_001197418.1|	71.9	4e-09	PREDICTED: Strongylocentrotus purpuratus hypothetical LOC584917 (LOC584917), mRNA	sp|Q3B8G0|CA123_XENLA	210	4e-54	UPF0587 protein C1orf123 homolog OS=Xenopus laevis PE=2 SV=1	--	--	--	--	--	--	--	--	--	--	-	-	-
Unigene12195_All	332	--	--	--	--	--	--	--	--	--	--	--	--	--	--	--	--	--	--	--	--	--	--	-	-	-
Unigene12230_All	311	--	--	--	--	--	--	--	--	--	--	--	--	--	--	--	--	--	--	--	--	--	--	-	-	-
Unigene12593_All	559	--	--	--	--	--	--	--	--	--	--	--	--	--	--	--	--	--	--	--	--	--	--	-	-	-
Unigene13257_All	301	--	--	--	--	--	--	--	--	--	--	--	--	--	--	--	--	--	--	--	--	--	--	-	-	-
Unigene14657_All	2017	gi|291223951|ref|XP_002731971.1|	274.6	1e-71	PREDICTED: activating transcription factor 6 beta-like [Saccoglossus kowalevskii]	--	--	--	--	sp|P18850|ATF6A_HUMAN	201	4e-51	Cyclic AMP-dependent transcription factor ATF-6 alpha OS=Homo sapiens GN=ATF6 PE=1 SV=3	--	--	--	--	--	K09049	9e-58	225	acs:100557347	cAMP response element-binding protein-like 1	GO:0050794//regulation of cellular process;GO:0006351//transcription, DNA-dependent;GO:0006950//response to stress	GO:0005488//binding	GO:0043231//intracellular membrane-bounded organelle;GO:0044446;GO:0016020//membrane
Unigene15661_All	476	--	--	--	--	--	--	--	--	--	--	--	--	--	--	--	--	--	--	--	--	--	--	-	-	-
Unigene17352_All	379	--	--	--	--	--	--	--	--	--	--	--	--	--	--	--	--	--	--	--	--	--	--	-	-	-
Unigene17800_All	316	--	--	--	--	--	--	--	--	--	--	--	--	--	--	--	--	--	--	--	--	--	--	-	-	-
Unigene19602_All	684	--	--	--	--	--	--	--	--	--	--	--	--	--	--	--	--	--	--	--	--	--	--	-	-	-
Unigene20737_All	734	--	--	--	--	--	--	--	--	--	--	--	--	--	--	--	--	--	--	--	--	--	--	-	-	-
Unigene21684_All	537	gi|115913987|ref|XP_001200418.1|	152.9	5e-36	PREDICTED: similar to reverse transcriptase-like protein [Strongylocentrotus purpuratus] >gi|115959677|ref|XP_001189914.1| PREDICTED: similar to reverse transcriptase-like protein [Strongylocentrotus purpuratus]	--	--	--	--	--	--	--	--	--	--	--	--	--	K05016	2e-21	102	spu:753989	chloride channel 7	-	-	-
Unigene24408_All	584	--	--	--	--	--	--	--	--	--	--	--	--	--	--	--	--	--	--	--	--	--	--	-	-	-
Unigene24740_All	333	--	--	--	--	--	--	--	--	--	--	--	--	--	--	--	--	--	--	--	--	--	--	-	-	-
Unigene26502_All	832	--	--	--	--	--	--	--	--	--	--	--	--	--	--	--	--	--	--	--	--	--	--	-	-	-
Unigene26627_All	397	gi|46241321|tpg|DAA01767.2|	57.8	4e-24	TPA_exp: polyprotein [Lytechinus variegatus]	--	--	--	--	--	--	--	--	--	--	--	--	--	--	--	--	--	--	-	-	-
Unigene2788_All	543	gi|340380039|ref|XP_003388531.1|	141	2e-32	PREDICTED: putative uncharacterized protein At4g01020, chloroplastic-like [Amphimedon queenslandica]	--	--	--	--	sp|Q22431|ARI2_CAEEL	85.9	5e-17	Probable protein ariadne-2 OS=Caenorhabditis elegans GN=T12E12.1 PE=3 SV=2	--	--	--	--	--	K11969	1e-16	85.9	cel:T12E12.1	ariadne-2	-	GO:0005488//binding	-
Unigene30295_All	311	--	--	--	--	--	--	--	--	--	--	--	--	--	--	--	--	--	--	--	--	--	--	-	-	-
Unigene30592_All	368	--	--	--	--	--	--	--	--	--	--	--	--	--	--	--	--	--	--	--	--	--	--	-	-	-
Unigene30739_All	303	--	--	--	--	--	--	--	--	--	--	--	--	--	--	--	--	--	--	--	--	--	--	-	-	-
Unigene32624_All	1325	gi|302121752|gb|ADK92884.1|	57.4	1e-06	pyriform spidroin 2, partial [Nephila clavipes]	--	--	--	--	--	--	--	--	--	--	--	--	--	--	--	--	--	--	-	-	-
Unigene32678_All	301	--	--	--	--	--	--	--	--	--	--	--	--	--	--	--	--	--	--	--	--	--	--	-	-	-
Unigene32950_All	412	--	--	--	--	gi|168830255|gb|EU336958.1|	61.9	2e-06	Mytilus edulis alpha-amylase gene, partial cds	--	--	--	--	--	--	--	--	--	--	--	--	--	--	-	-	-
Unigene35133_All	699	gi|260815209|ref|XP_002602366.1|	333.2	5e-90	hypothetical protein BRAFLDRAFT_234346 [Branchiostoma floridae] >gi|229287675|gb|EEN58378.1| hypothetical protein BRAFLDRAFT_234346 [Branchiostoma floridae]	--	--	--	--	sp|Q9EQW7|KI13A_MOUSE	285	5e-77	Kinesin-like protein KIF13A OS=Mus musculus GN=Kif13a PE=1 SV=1	--	--	--	--	--	K10392	9e-91	333	bfo:BRAFLDRAFT_234346	kinesin family member 1/13/14	GO:0007018//microtubule-based movement	GO:0005524//ATP binding;GO:0003777//microtubule motor activity	GO:0005874//microtubule
Unigene36010_All	1218	gi|321453153|gb|EFX64418.1|	89.7	2e-16	hypothetical protein DAPPUDRAFT_266424 [Daphnia pulex]	--	--	--	--	--	--	--	--	HI0138	68.9	2e-11	COG0328	Ribonuclease HI	K03469	5e-08	59.7	dme:Dmel_CG8729	ribonuclease HI [EC:3.1.26.4]	-	-	-
Unigene36083_All	389	--	--	--	--	--	--	--	--	--	--	--	--	--	--	--	--	--	--	--	--	--	--	-	-	-
Unigene36594_All	392	--	--	--	--	--	--	--	--	--	--	--	--	--	--	--	--	--	--	--	--	--	--	-	-	-
Unigene38271_All	595	--	--	--	--	--	--	--	--	--	--	--	--	--	--	--	--	--	--	--	--	--	--	-	-	-
Unigene40636_All	1223	--	--	--	--	--	--	--	--	--	--	--	--	--	--	--	--	--	--	--	--	--	--	-	-	-
Unigene41224_All	847	--	--	--	--	--	--	--	--	--	--	--	--	--	--	--	--	--	--	--	--	--	--	-	-	-
Unigene41995_All	683	--	--	--	--	--	--	--	--	--	--	--	--	--	--	--	--	--	--	--	--	--	--	-	-	-
Unigene42421_All	504	--	--	--	--	--	--	--	--	--	--	--	--	--	--	--	--	--	--	--	--	--	--	-	-	-
Unigene42760_All	432	--	--	--	--	--	--	--	--	--	--	--	--	--	--	--	--	--	--	--	--	--	--	-	-	-
Unigene43811_All	290	gi|58330985|gb|AAW70378.1|	85.1	9e-16	TLR23 [Takifugu rubripes]	--	--	--	--	sp|Q6R5N8|TLR13_MOUSE	75.5	2e-14	Toll-like receptor 13 OS=Mus musculus GN=Tlr13 PE=1 SV=1	--	--	--	--	--	K10169	2e-12	70.9	ssc:396621	toll-like receptor 6	GO:0009617//response to bacterium	-	GO:0016020//membrane
Unigene47357_All	210	--	--	--	--	--	--	--	--	--	--	--	--	--	--	--	--	--	--	--	--	--	--	-	-	-
Unigene48349_All	774	--	--	--	--	--	--	--	--	--	--	--	--	--	--	--	--	--	--	--	--	--	--	-	-	-
Unigene50381_All	269	--	--	--	--	--	--	--	--	--	--	--	--	--	--	--	--	--	--	--	--	--	--	-	-	-
Unigene54479_All	225	--	--	--	--	--	--	--	--	--	--	--	--	--	--	--	--	--	--	--	--	--	--	-	-	-
Unigene5734_All	5306	gi|326925786|ref|XP_003209090.1|	1357.8	0	PREDICTED: vigilin-like [Meleagris gallopavo]	gi|327267142|ref|XM_003218314.1|	69.9	1e-07	PREDICTED: Anolis carolinensis vigilin-like (LOC100552452), mRNA	sp|Q00341|VIGLN_HUMAN	1335	0	Vigilin OS=Homo sapiens GN=HDLBP PE=1 SV=2	--	--	--	--	--	K12886	2e-12	77	bmy:Bm1_48315	heterogeneous nuclear ribonucleoprotein K	-	-	-
Unigene5759_All	2266	gi|125825653|ref|XP_696813.2|	199.9	4e-49	PREDICTED: ankyrin repeat and zinc finger domain-containing protein 1 [Danio rerio]	--	--	--	--	sp|Q80UU1|ANKZ1_MOUSE	173	1e-42	Ankyrin repeat and zinc finger domain-containing protein 1 OS=Mus musculus GN=Ankzf1 PE=2 SV=2	--	--	--	--	--	K10750	5e-07	57.4	mgp:100548677	chromatin assembly factor 1 subunit A	-	-	-
Unigene59306_All	435	--	--	--	--	--	--	--	--	--	--	--	--	--	--	--	--	--	--	--	--	--	--	-	-	-
Unigene6041_All	740	--	--	--	--	--	--	--	--	--	--	--	--	--	--	--	--	--	--	--	--	--	--	-	-	-
Unigene60583_All	405	--	--	--	--	--	--	--	--	--	--	--	--	--	--	--	--	--	--	--	--	--	--	-	-	-
Unigene6305_All	1091	gi|260827774|ref|XP_002608839.1|	95.1	5e-18	hypothetical protein BRAFLDRAFT_89707 [Branchiostoma floridae] >gi|229294192|gb|EEN64849.1| hypothetical protein BRAFLDRAFT_89707 [Branchiostoma floridae]	--	--	--	--	sp|Q54P70|Y4757_DICDI	72.8	1e-12	OTU domain-containing protein DDB_G0284757 OS=Dictyostelium discoideum GN=DDB_G0284757 PE=4 SV=2	--	--	--	--	--	--	--	--	--	--	-	GO:0003824//catalytic activity	-
Unigene6627_All	1146	gi|339234118|ref|XP_003382176.1|	85.1	6e-15	putative integrase core domain protein [Trichinella spiralis] >gi|316978846|gb|EFV61764.1| putative integrase core domain protein [Trichinella spiralis]	--	--	--	--	--	--	--	--	--	--	--	--	--	K04228	1e-08	61.2	dre:100151502	arginine vasopressin receptor 2	-	-	-
Unigene68887_All	437	--	--	--	--	--	--	--	--	--	--	--	--	--	--	--	--	--	--	--	--	--	--	-	-	-
Unigene70401_All	656	--	--	--	--	--	--	--	--	--	--	--	--	--	--	--	--	--	--	--	--	--	--	-	-	-
Unigene71098_All	541	--	--	--	--	--	--	--	--	--	--	--	--	--	--	--	--	--	--	--	--	--	--	-	-	-
Unigene72697_All	255	--	--	--	--	--	--	--	--	--	--	--	--	--	--	--	--	--	--	--	--	--	--	-	-	-
Unigene73126_All	203	--	--	--	--	gi|197333859|ref|NG_008432.1|	60	3e-06	Homo sapiens 4-aminobutyrate aminotransferase (ABAT), RefSeqGene on chromosome 16	--	--	--	--	--	--	--	--	--	--	--	--	--	--	-	-	-
Unigene8061_All	530	--	--	--	--	--	--	--	--	--	--	--	--	--	--	--	--	--	--	--	--	--	--	-	-	-
Unigene82107_All	440	gi|291232955|ref|XP_002736419.1|	55.5	7e-07	PREDICTED: predicted protein-like [Saccoglossus kowalevskii]	--	--	--	--	--	--	--	--	--	--	--	--	--	--	--	--	--	--	-	-	-
Unigene8782_All	718	--	--	--	--	--	--	--	--	--	--	--	--	--	--	--	--	--	--	--	--	--	--	-	-	-
Unigene89239_All	270	--	--	--	--	--	--	--	--	--	--	--	--	--	--	--	--	--	--	--	--	--	--	-	-	-
Unigene90732_All	286	--	--	--	--	--	--	--	--	--	--	--	--	--	--	--	--	--	--	--	--	--	--	-	-	-
Unigene91055_All	303	--	--	--	--	--	--	--	--	--	--	--	--	--	--	--	--	--	--	--	--	--	--	-	-	-
Unigene94805_All	307	--	--	--	--	--	--	--	--	--	--	--	--	--	--	--	--	--	--	--	--	--	--	-	-	-
Unigene97707_All	232	--	--	--	--	--	--	--	--	--	--	--	--	--	--	--	--	--	--	--	--	--	--	-	-	-

## Sheet: SharedpH_OutlierAnnotations
geneID	geneLength	Nr.ID	Nr.Score	Nr.Evalue	Nr.annotation	Nt.ID	Nt.Score	Nt.Evalue	Nt.annotation	Swissprot.ID	Swissprot.Score	Swissprot.Evalue	Swissprot.annotation	COG.Protein.or.Domain	COG.Score	COG.Evalue	COG.ID	COG.Function.Description	KO_id	KEGG.Evalue	KEGG.Score	KEGG.Gene	ko_definition	GO.BiologicalProcess	GO.MolecularFunction	Go.CellularComponent
CL11516.Contig2_All	528	--	--	--	--	gi|144225177|emb|AJ938134.1|	61.9	2e-06	Mytilus galloprovincialis microsatellite ISSR sequence, clone 21.629	--	--	--	--	--	--	--	--	--	--	--	--	--	--	-	-	-
CL12325.Contig2_All	1006	gi|156398325|ref|XP_001638139.1|	130.2	1e-28	predicted protein [Nematostella vectensis] >gi|156225257|gb|EDO46076.1| predicted protein [Nematostella vectensis]	--	--	--	--	--	--	--	--	--	--	--	--	--	K14569	1e-12	74.3	tsp:Tsp_03461	ribosome biogenesis protein BMS1	-	-	-
CL12801.Contig1_All	317	--	--	--	--	--	--	--	--	--	--	--	--	--	--	--	--	--	--	--	--	--	--	-	-	-
CL13081.Contig3_All	2300	gi|115816000|ref|XP_001201373.1|	267.3	2e-69	PREDICTED: hypothetical protein [Strongylocentrotus purpuratus]	--	--	--	--	sp|O61308|PUMA_PARUN	53.9	2e-06	227 kDa spindle- and centromere-associated protein OS=Parascaris univalens GN=PUMA1 PE=2 SV=1	--	--	--	--	--	K13172	5e-09	63.9	hmg:100205341	serine/arginine repetitive matrix protein 2	-	-	-
CL13127.Contig2_All	648	gi|260819469|ref|XP_002605059.1|	139.8	7e-32	hypothetical protein BRAFLDRAFT_59498 [Branchiostoma floridae] >gi|229290389|gb|EEN61069.1| hypothetical protein BRAFLDRAFT_59498 [Branchiostoma floridae]	--	--	--	--	sp|Q9Y3M2|CBY1_HUMAN	130	2e-30	Protein chibby homolog 1 OS=Homo sapiens GN=CBY1 PE=1 SV=1	--	--	--	--	--	--	--	--	--	--	GO:0045892//negative regulation of transcription, DNA-dependent;GO:0030178//negative regulation of Wnt receptor signaling pathway;GO:0048856//anatomical structure development;GO:0008104//protein localization;GO:0030154//cell differentiation	GO:0042802//identical protein binding;GO:0008013//beta-catenin binding	GO:0005802//trans-Golgi network;GO:0005634//nucleus
CL13856.Contig1_All	1694	gi|260795991|ref|XP_002592988.1|	394.8	6e-108	hypothetical protein BRAFLDRAFT_275724 [Branchiostoma floridae] >gi|229278212|gb|EEN48999.1| hypothetical protein BRAFLDRAFT_275724 [Branchiostoma floridae]	gi|291407353|ref|XM_002719847.1|	89.7	4e-14	PREDICTED: Oryctolagus cuniculus ubiquitin specific protease 9, X-linked-like, transcript variant 2 (LOC100347181), mRNA	sp|P70398|USP9X_MOUSE	387	3e-107	Probable ubiquitin carboxyl-terminal hydrolase FAF-X OS=Mus musculus GN=Usp9x PE=1 SV=2	--	--	--	--	--	K11840	9e-109	394	bfo:BRAFLDRAFT_275724	ubiquitin carboxyl-terminal hydrolase 9/24 [EC:3.1.2.15]	GO:0006511//ubiquitin-dependent protein catabolic process;GO:0007059//chromosome segregation;GO:0030509//BMP signaling pathway;GO:0051301//cell division;GO:0007067//mitosis;GO:0007179//transforming growth factor beta receptor signaling pathway;GO:0016579//protein deubiquitination	GO:0070410//co-SMAD binding;GO:0004221//ubiquitin thiolesterase activity;GO:0008234//cysteine-type peptidase activity	GO:0005737//cytoplasm;GO:0045177//apical part of cell
CL14058.Contig2_All	628	--	--	--	--	--	--	--	--	--	--	--	--	--	--	--	--	--	--	--	--	--	--	-	-	-
CL14995.Contig2_All	983	gi|291001285|ref|XP_002683209.1|	59.7	2e-07	calpain family cysteine protease [Naegleria gruberi] >gi|284096838|gb|EFC50465.1| calpain family cysteine protease [Naegleria gruberi]	--	--	--	--	--	--	--	--	--	--	--	--	--	--	--	--	--	--	-	-	-
CL15861.Contig1_All	1769	--	--	--	--	--	--	--	--	--	--	--	--	--	--	--	--	--	--	--	--	--	--	-	-	-
CL16472.Contig1_All	745	gi|193627205|ref|XP_001952587.1|	70.5	7e-11	PREDICTED: rap guanine nucleotide exchange factor 2-like [Acyrthosiphon pisum]	gi|219942206|emb|AM491221.1|	63.9	9e-07	Ensis arcuatus microsatellite DNA, locus 11C02, allele 1-11C02	sp|Q8TEU7|RPGF6_HUMAN	59.7	6e-09	Rap guanine nucleotide exchange factor 6 OS=Homo sapiens GN=RAPGEF6 PE=1 SV=2	--	--	--	--	--	K08018	1e-11	70.5	api:100162402	Rap guanine nucleotide exchange factor (GEF) 2	GO:0051056//regulation of small GTPase mediated signal transduction	GO:0005085//guanyl-nucleotide exchange factor activity	GO:0005622//intracellular
CL1999.Contig1_All	1137	gi|242023951|ref|XP_002432394.1|	161	8e-38	beta-1,3-galactosyltransferase, putative [Pediculus humanus corporis] >gi|212517817|gb|EEB19656.1| beta-1,3-galactosyltransferase, putative [Pediculus humanus corporis]	--	--	--	--	sp|Q9N294|B3GT5_PANPA	148	2e-35	Beta-1,3-galactosyltransferase 5 (Fragment) OS=Pan paniscus GN=B3GALT5 PE=3 SV=1	--	--	--	--	--	K07819	4e-37	155	spu:574982	beta-1,3-galactosyltransferase 1 [EC:2.4.1.-]	-	GO:0016740//transferase activity	-
CL2630.Contig2_All	783	--	--	--	--	--	--	--	--	--	--	--	--	--	--	--	--	--	--	--	--	--	--	-	-	-
CL4181.Contig2_All	844	gi|260819348|ref|XP_002604999.1|	169.5	1e-40	hypothetical protein BRAFLDRAFT_129807 [Branchiostoma floridae] >gi|229290328|gb|EEN61009.1| hypothetical protein BRAFLDRAFT_129807 [Branchiostoma floridae]	--	--	--	--	sp|Q68CJ6|SLIP_HUMAN	71.2	3e-12	GTPase SLIP-GC OS=Homo sapiens GN=C8orf80 PE=1 SV=3	--	--	--	--	--	--	--	--	--	--	-	-	-
CL5455.Contig3_All	4044	gi|260806287|ref|XP_002598016.1|	122.9	1e-25	hypothetical protein BRAFLDRAFT_79758 [Branchiostoma floridae] >gi|229283286|gb|EEN54028.1| hypothetical protein BRAFLDRAFT_79758 [Branchiostoma floridae]	--	--	--	--	sp|Q8C8R3|ANK2_MOUSE	65.1	1e-09	Ankyrin-2 OS=Mus musculus GN=Ank2 PE=1 SV=2	all2748	57.4	2e-07	COG0666	FOG: Ankyrin repeat	K15502	2e-09	66.2	aag:AaeL_AAEL014742	serine/threonine-protein phosphatase 6 regulatory ankyrin repeat subunit A	GO:0009987//cellular process	GO:0003824//catalytic activity	-
CL7442.Contig1_All	347	--	--	--	--	--	--	--	--	--	--	--	--	--	--	--	--	--	--	--	--	--	--	-	-	-
CL8351.Contig2_All	2802	gi|351062641|emb|CCD70680.1|	71.6	2e-10	Protein ZK354.3 [Caenorhabditis elegans]	gi|374428414|emb|FQ310506.3|	73.8	3e-09	Dicentrarchus labrax chromosome sequence corresponding to linkage group 1, top part, complete sequence	sp|Q55AX2|DOT1L_DICDI	65.1	8e-10	Histone-lysine N-methyltransferase, H3 lysine-79 specific OS=Dictyostelium discoideum GN=dotA PE=2 SV=2	MJ0884	56.6	2e-07	COG0470	ATPase involved in DNA replication	K12824	4e-10	68.2	nvi:100118921	transcription elongation regulator 1	-	-	-
CL8687.Contig1_All	2517	--	--	--	--	--	--	--	--	--	--	--	--	--	--	--	--	--	--	--	--	--	--	-	-	-
CL888.Contig2_All	1283	--	--	--	--	--	--	--	--	--	--	--	--	--	--	--	--	--	--	--	--	--	--	-	-	-
Unigene10408_All	1331	--	--	--	--	--	--	--	--	--	--	--	--	--	--	--	--	--	--	--	--	--	--	-	-	-
Unigene10770_All	772	gi|325504303|emb|CBX41651.1|	389.4	7e-107	putative C1q domain containing protein MgC1q2 [Mytilus galloprovincialis]	gi|325504302|emb|FR715581.1|	1249	0	Mytilus galloprovincialis MgC1q2 gene for putative C1q domain containing protein MgC1q2	sp|Q7LZR2|CO8A1_CHICK	49.7	7e-06	Collagen alpha-1(VIII) chain OS=Gallus gallus GN=COL8A1 PE=3 SV=1	--	--	--	--	--	--	--	--	--	--	-	-	-
Unigene11549_All	676	--	--	--	--	--	--	--	--	--	--	--	--	--	--	--	--	--	--	--	--	--	--	-	-	-
Unigene11925_All	614	--	--	--	--	--	--	--	--	--	--	--	--	--	--	--	--	--	--	--	--	--	--	-	-	-
Unigene1235_All	378	--	--	--	--	gi|30962320|emb|AL954652.3|	65.9	1e-07	Zebrafish DNA sequence from clone CH211-239O15 in linkage group 4 Contains the gene for a novel protein similar to vertebrate calcium channel voltage-dependent alpha 2/delta 3 subunit (CACNA2D3), the stk38l gene for serine/threonine kinase 38 like, the mitc1 gene for MAD homolog 4 interacting transcription coactivator 1, the 5' end of the cacna1c gene for calcium channel voltage-dependent L type …	--	--	--	--	--	--	--	--	--	--	--	--	--	--	-	-	-
Unigene12438_All	421	--	--	--	--	--	--	--	--	--	--	--	--	--	--	--	--	--	--	--	--	--	--	-	-	-
Unigene1369_All	406	--	--	--	--	--	--	--	--	--	--	--	--	--	--	--	--	--	--	--	--	--	--	-	-	-
Unigene17279_All	443	--	--	--	--	--	--	--	--	sp|Q54F38|H3V1_DICDI	48.5	5e-06	Histone H3.v1 OS=Dictyostelium discoideum GN=H3v1 PE=3 SV=1	--	--	--	--	--	--	--	--	--	--	-	-	-
Unigene20388_All	280	--	--	--	--	--	--	--	--	--	--	--	--	--	--	--	--	--	--	--	--	--	--	-	-	-
Unigene22102_All	396	--	--	--	--	--	--	--	--	--	--	--	--	--	--	--	--	--	--	--	--	--	--	-	-	-
Unigene24075_All	734	--	--	--	--	--	--	--	--	--	--	--	--	--	--	--	--	--	--	--	--	--	--	-	-	-
Unigene24395_All	768	--	--	--	--	--	--	--	--	--	--	--	--	--	--	--	--	--	--	--	--	--	--	-	-	-
Unigene24944_All	439	--	--	--	--	--	--	--	--	--	--	--	--	--	--	--	--	--	--	--	--	--	--	-	-	-
Unigene25037_All	394	gi|260828414|ref|XP_002609158.1|	53.1	3e-06	hypothetical protein BRAFLDRAFT_131370 [Branchiostoma floridae] >gi|229294513|gb|EEN65168.1| hypothetical protein BRAFLDRAFT_131370 [Branchiostoma floridae]	--	--	--	--	sp|Q14517|FAT1_HUMAN	110	1e-24	Protocadherin Fat 1 OS=Homo sapiens GN=FAT1 PE=1 SV=2	--	--	--	--	--	K04600	1e-13	74.7	acs:100557297	cadherin EGF LAG seven-pass G-type receptor 1 (flamingo)	GO:0007267//cell-cell signaling;GO:0009653//anatomical structure morphogenesis	-	GO:0005911//cell-cell junction;GO:0005887//integral to plasma membrane
Unigene27002_All	290	--	--	--	--	--	--	--	--	--	--	--	--	--	--	--	--	--	--	--	--	--	--	-	-	-
Unigene27285_All	2117	gi|154413468|ref|XP_001579764.1|	67.4	2e-09	viral A-type inclusion protein [Trichomonas vaginalis G3]	--	--	--	--	sp|O76329|ACTNB_DICDI	121	5e-27	Interaptin OS=Dictyostelium discoideum GN=abpD PE=1 SV=1	YNL250w	89.7	2e-17	COG0419	ATPase involved in DNA repair	K04514	3e-25	117	aml:100474469	Rho-associated, coiled-coil containing protein kinase [EC:2.7.11.1]	-	-	-
Unigene27916_All	1108	gi|115920207|ref|XP_780983.2|	139.8	1e-31	PREDICTED: similar to zinc finger protein 183 [Strongylocentrotus purpuratus] >gi|115967653|ref|XP_001192868.1| PREDICTED: similar to zinc finger protein 183 [Strongylocentrotus purpuratus]	--	--	--	--	--	--	--	--	--	--	--	--	--	K13127	3e-32	139	spu:575494	RING finger protein 113A	-	-	-
Unigene29288_All	297	--	--	--	--	--	--	--	--	--	--	--	--	--	--	--	--	--	--	--	--	--	--	-	-	-
Unigene29589_All	377	--	--	--	--	--	--	--	--	--	--	--	--	--	--	--	--	--	--	--	--	--	--	-	-	-
Unigene29799_All	936	--	--	--	--	--	--	--	--	--	--	--	--	--	--	--	--	--	--	--	--	--	--	-	-	-
Unigene30291_All	419	gi|357610447|gb|EHJ66981.1|	53.9	2e-06	hypothetical protein KGM_18503 [Danaus plexippus]	--	--	--	--	sp|Q5R5U3|ZN271_PONAB	99.8	2e-21	Zinc finger protein 271 OS=Pongo abelii GN=ZNF271 PE=2 SV=1	SPAC144.09c	53.5	1e-07	COG5048	FOG: Zn-finger	K09228	2e-20	97.8	pon:100442659	KRAB domain-containing zinc finger protein	-	-	-
Unigene31793_All	1051	--	--	--	--	--	--	--	--	--	--	--	--	--	--	--	--	--	--	--	--	--	--	-	-	-
Unigene32387_All	669	--	--	--	--	--	--	--	--	--	--	--	--	--	--	--	--	--	--	--	--	--	--	-	-	-
Unigene34120_All	472	gi|291225330|ref|XP_002732653.1|	62.4	6e-09	PREDICTED: transmembrane protein 220-like [Saccoglossus kowalevskii]	--	--	--	--	--	--	--	--	--	--	--	--	--	--	--	--	--	--	-	-	-
Unigene36416_All	910	gi|260808550|ref|XP_002599070.1|	257.7	4e-67	hypothetical protein BRAFLDRAFT_81733 [Branchiostoma floridae] >gi|229284346|gb|EEN55082.1| hypothetical protein BRAFLDRAFT_81733 [Branchiostoma floridae]	--	--	--	--	sp|Q05AX3|PSMG1_XENLA	177	4e-44	Proteasome assembly chaperone 1 OS=Xenopus laevis GN=psmg1 PE=2 SV=1	--	--	--	--	--	K11875	7e-68	257	bfo:BRAFLDRAFT_81733	proteasome assembly chaperone 1	-	-	GO:0005737//cytoplasm
Unigene37020_All	1079	gi|291241996|ref|XP_002740895.1|	286.2	1e-75	PREDICTED: hypothetical protein [Saccoglossus kowalevskii]	--	--	--	--	sp|Q9NVP4|DZAN1_HUMAN	236	6e-62	Double zinc ribbon and ankyrin repeat-containing protein 1 OS=Homo sapiens GN=DZANK1 PE=2 SV=3	all2748	60.1	7e-09	COG0666	FOG: Ankyrin repeat	K15503	2e-12	73.9	spu:755521	serine/threonine-protein phosphatase 6 regulatory ankyrin repeat subunit B	-	-	-
Unigene37977_All	534	--	--	--	--	--	--	--	--	--	--	--	--	--	--	--	--	--	--	--	--	--	--	-	-	-
Unigene38555_All	404	--	--	--	--	--	--	--	--	--	--	--	--	--	--	--	--	--	--	--	--	--	--	-	-	-
Unigene40979_All	626	--	--	--	--	--	--	--	--	--	--	--	--	--	--	--	--	--	--	--	--	--	--	-	-	-
Unigene41734_All	695	gi|291228266|ref|XP_002734100.1|	175.6	1e-42	PREDICTED: PaTched Related family member (ptr-19)-like, partial [Saccoglossus kowalevskii]	--	--	--	--	sp|Q0EEE2|PTHD3_MOUSE	160	3e-39	Patched domain-containing protein 3 OS=Mus musculus GN=Ptchd3 PE=1 SV=1	Z2508	55.8	6e-08	COG0841	Cation/multidrug efflux pump	K12385	3e-27	122	ame:408992	Niemann-Pick C1 protein	-	-	-
Unigene42164_All	771	gi|308449647|ref|XP_003088031.1|	79.3	1e-13	hypothetical protein CRE_26018 [Caenorhabditis remanei] >gi|308250276|gb|EFO94228.1| hypothetical protein CRE_26018 [Caenorhabditis remanei]	--	--	--	--	--	--	--	--	--	--	--	--	--	K12490	9e-13	74.3	nve:NEMVE_v1g214998	Arf-GAP, Rho-GAP domain, ANK repeat and PH domain-containing protein	-	-	-
Unigene43174_All	411	--	--	--	--	--	--	--	--	--	--	--	--	--	--	--	--	--	--	--	--	--	--	-	-	-
Unigene46381_All	320	gi|260803902|ref|XP_002596828.1|	74.7	1e-12	hypothetical protein BRAFLDRAFT_138210 [Branchiostoma floridae] >gi|229282088|gb|EEN52840.1| hypothetical protein BRAFLDRAFT_138210 [Branchiostoma floridae]	--	--	--	--	sp|Q6ZNI0|GCNT7_HUMAN	68.6	3e-12	Beta-1,3-galactosyl-O-glycosyl-glycoprotein beta-1,6-N-acetylglucosaminyltransferase 7 OS=Homo sapiens GN=GCNT7 PE=2 SV=2	--	--	--	--	--	K00742	2e-13	74.7	bfo:BRAFLDRAFT_138210	N-acetyllactosaminide beta-1,6-N-acetylglucosaminyltransferase [EC:2.4.1.150]	-	GO:0016757//transferase activity, transferring glycosyl groups	GO:0016020//membrane;GO:0005794//Golgi apparatus
Unigene49302_All	225	--	--	--	--	--	--	--	--	--	--	--	--	--	--	--	--	--	--	--	--	--	--	-	-	-
Unigene58628_All	213	gi|221130966|ref|XP_002166077.1|	72.8	4e-12	PREDICTED: similar to advillin [Hydra magnipapillata]	--	--	--	--	sp|Q95SX7|RTBS_DROME	55.8	2e-08	Probable RNA-directed DNA polymerase from transposon BS OS=Drosophila melanogaster GN=RTase PE=2 SV=1	--	--	--	--	--	K08017	6e-13	72.8	hmg:100197999	advillin	-	-	-
Unigene58829_All	223	--	--	--	--	--	--	--	--	--	--	--	--	--	--	--	--	--	--	--	--	--	--	-	-	-
Unigene59058_All	308	gi|328724040|ref|XP_001951951.2|	85.1	8e-16	PREDICTED: hypothetical protein LOC100164298 [Acyrthosiphon pisum]	--	--	--	--	--	--	--	--	--	--	--	--	--	--	--	--	--	--	-	-	-
Unigene6100_All	1304	gi|32479133|gb|AAN12398.1|	348.6	3e-94	polyprotein [Tetraodon nigroviridis]	--	--	--	--	sp|P11369|POL2_MOUSE	67.4	7e-11	Retrovirus-related Pol polyprotein LINE-1 OS=Mus musculus GN=Pol PE=1 SV=2	--	--	--	--	--	K14572	4e-11	70.1	aag:AaeL_AAEL014506	midasin	-	-	-
Unigene64246_All	261	--	--	--	--	--	--	--	--	--	--	--	--	--	--	--	--	--	--	--	--	--	--	-	-	-
Unigene65384_All	679	--	--	--	--	--	--	--	--	--	--	--	--	--	--	--	--	--	--	--	--	--	--	-	-	-
Unigene73354_All	269	--	--	--	--	--	--	--	--	--	--	--	--	--	--	--	--	--	--	--	--	--	--	-	-	-
Unigene81620_All	300	--	--	--	--	--	--	--	--	--	--	--	--	--	--	--	--	--	--	--	--	--	--	-	-	-
Unigene8187_All	832	--	--	--	--	--	--	--	--	--	--	--	--	--	--	--	--	--	--	--	--	--	--	-	-	-
Unigene8543_All	383	--	--	--	--	--	--	--	--	--	--	--	--	--	--	--	--	--	--	--	--	--	--	-	-	-
Unigene97456_All	241	--	--	--	--	--	--	--	--	--	--	--	--	--	--	--	--	--	--	--	--	--	--	-	-	-
