# Supplementary material for: Standing genetic variation fuels rapid adaptation to ocean acidification
Source: Nat Commun. 2019 Dec 20;10:5821. doi: 10.1038/s41467-019-13767-1 (PMC6925106; doi:10.1038/s41467-019-13767-1)
Supplement: Supplementary file 5 — Supplementary Data 2 [file 41467_2019_13767_MOESM5_ESM.txt]

>CL437.Contig1_All    size  416    gap  0  0%
GGTAGATTGTTTTTTAAGTGTTGTCTTTCCGGAAACATGTTTTCCCTTAAATCATTGAAATGACAATATAGAAGTTGAATCCACGTTGTGAATATTGTGCTGACAGTAGATGCAGCTATACCAAAAAAATGGGCTAAAGTGTCTAAGCTATATCCACGTCTCAGTCTTACTAATGTCAAAAAGAATTCATCTTCTGGTTGTAGTTTCCTTGTACCTTTTCTAGAACTTTCTTTTGCTACCCCTTTACCATCCCAATATGTCAATTTGAATACACTATCACCAAGAAATTTATAAAGAATCAAAAACTGCTCATATGTTAATCCAGTAAAAAGTTTTATTTTTACACCATCATTTTTAACTGCTTTTAAACTTTAGATGCAACATCTGCATGATCTGTCTGTGTACATTTGTCATTG
>CL718.Contig4_All    size  2636    gap  0  0%
TTTTGATAATAATAATACATTATGTGAATTAGTAATTCGTGTCCACAAAGTAAACTTTAAAATTCTATATACACATAACCCGAACCCCCATCACTCTCGTTTATAAATGCACATATAAAGCAATCGACTGTAGGGCCTACTTCCGGACGGAAATACGTTGACTAAGATTAAACTTCAATGCTGTTTTGAATGTAAAGCGTTTTTGTGTGTTCTGTAATGGTTGTTTACAAAAGAAAAATACGGATTTAGATGGGGAGAAGCGGATGTTTTGACCAATCCCGAGAAGACTGTGCATTCAACCACTGTCTGGCAAAGTTTCGAGATGCAAATGGGAACCCGTCAACCATTAAAAGAACAACTGCAATTCCCTTTATCACTACAGATCCAAACCCTCCACCAAGAAATGGTCTTGGTGAGTCACTTGGACTTTTAGGAGGGAACTTAGCAGTTTATGTCGGCGCCGGGACTGGGGGATTTGTTGTGTTATGTATTGTCATTATTTTAGTACTATGCCGATCAAGAAATGCCGAGAAGCATAAAAGACGGGTGATAGAGGAAGATTACAGAGTGGTGGCGACGACATTGACAAATGTAAATGATTCTGATGGTACAACGTATGAAGAATTGTGTATTGACAATCCCCACTACAATCGACACGATGTCCAACTGCCGTATAAAAAAGACCGGAAACGCTTACCCGGGGTGTCCAACGCAGTAAATTACACCTTTAAACGTTTGGTCAGTGATGATTCCAATTCATCTTCAGGCAATACATCTAAAACCTTGAATCAAGCCTCAAATAAACCTCTACCTCCAATTCCAAACTCAAATTCAAAGACATTACCAAATTATAAACAGGCGGCCGGTGCAAAACTTTCACAGTCTATTGATGAGTATACAGAAATAGGAGGGGAGGTGAAAAGGCGTAGTAATATATATAATCCCTTGGATTCGGAGAAATTTGGGGAATCACGTGACAGTCACGGGATATACGAATCACTTAGAGCCAGTAAAATGATGGATATACAGAATAATCGGCCTCCTATTGGACTTCCAGATGGAGAATATTTTACTTTAGCTAAGGAAGATGACAATTCTACTCCAAAAGAGCCCATTTCACCCGGTGAATATATGGTACTCGCAAAGGAAGAAGAAAAAAGTAGTTCGGAAAATCAAAGGTTGTTAACATCAACTGAAATGTCAGAAAGTAGTTCGGAAAACCAAAGGTTGTTACAATCAGCTGAAATGGCAGAAAGTAAAAATGAGCAATCGGAAATGACGCCTTACGCAGAATCGTCATCAAGATCTGTAATTGAAGACGAGGCTGACAGTGGAATTTGTGAGAGTGGTGGACCTAAAAATGACTATTACATTCTTGAAAAGGATTCCGACAAAAAAGATCAATCTGAAAATTCAGATTATATAGAGCCAGTAAAAGGTGATCGACATTCATATATGCAAGTACTGCCAGAACATGCAAAACTTTGTCGAAAAAAAGAACTTGAAAATTAAAATTCGACGAATCATCAGTTTACTATATATATAATATTTATATAAAAACATTATTATGCCTTTTTAGTTTTACTTATATTGACCAATATGGTATCAGGTCCGTTCGCGCCCAATATACTTTCGCACCCTACACGTTCGCACCTCGCACGTTCGCACCCAAGGTCCGTTCGCACTCTACACGTTCGCGCCCAATTTTAATTCAAATTCCAGTTGAATAATTGGAAAATCATCATTGTTGTTTTTAATTGCTTTCGTGTAAATACTGAATGTATTTATAGCTTGGTATGAGTAAAACATTGAAGATTTTAAAGGAAAAACACAAAAGATAATTGTTTTTAACAGCTTGGTCCCTTTGATCTGAAACAACGAAACAATAAAATATAGGAACCAAAATATAGCAATCCACTATTATAACCAAAACATGATAAAATTTATTCAACACACAGAAAAAAAATAGTCAGAATCTCACTTCATTATGAAAGAGGTCAATGAAACAAAGTATAGCAATACACTAACCAAAACATGATTAAGAGTTATTCAACGCTAAATAAAACGTTGACAAAATACCACTTTATTTAGAAAGGATTATTATTATCTTTAACAATACGCTATCCAAAACATGATTAAGATTTATTCAACACAAAAAAAAAATGCTGTCTCACTTTATTTTGAGACAATGACAACAATTATACTTATAAGAAAACACTTGCTTACAGAGTTATTAAACACAAAACCAATTAAGATTGGGTGCGAACATGTAGGGTGTGAAAGTGAAAGGGGGCGAACATGAGTGGGTGCGAACGTGAATGGGCGCGAACGGACCCGGATTCAGCCTATGTACCAGTGAGAAATATAGAAGCCTTTCTACGGTATTTATTTGTACAATTCAGCTAGTCTTGACCTATTCATTTGTCTTAAAAAACCAGCCAGTTGTCACCTTCACTTCACACACACACACATATACGAATATCAATTATATGCTTACGAGACATGTTGCATTGTTAAACTAATTACGGTATGTGAAAATCAAGACTTGCATAAAAACTATCCCAATATTAGAGACAGTGGCGTCATTTTTCTTCAGAGCTTTCAGCTCTTTGATTATTTTCAAACCCCCATATTTC
>CL888.Contig2_All    size  1283    gap  0  0%
TTTTGGTTGGGACTAAATAAAGTTATCTATTATGTAATTGTTTATTTAAATGTTTCTATAGAAAACTTGCAAAGGTAGAAGATTTTGATGCCGAAGAAAGATTAGAAATATTATAAGCATCTTGATGCCAGAGTTAAGTTTATGCATTTTCAGTTTTGTGAGGTTTTTGTTTAAAGACAGTATTCATTATAGAATAGCCAATAAAATGATTTCTTGTATCCTGAGTTCTTGTAAAATTTTATCAAATGGGACATTCCCATTCCAATACAAGTGCTCAATTTCTGTCAAAATCTTATGCAATGGCACACAGCACCCGGGCCATTGCTTTTTGATGGCTACACTACTAAAAACATAGTAGAATAATTAACAATGTTGAAGAGGATTAATATAGTGAAAGGACCAAGACTTGTTTTTCTGATTTTCAATAGAAAATTTTAATATGTTTGTTACTGTTTTACTGATTGAAGTAAATTTAAACACAAGTGTGAGTTGAAATTTTGACTTTTTTTAATTTGGGGAAAAGTTTTTGTTCTAATATGTAAATAGGGAGATAAATGGAAATAGAACAGCATTTGTAAATATTTGAGCTACTTATTATTTAAGCATGCCAGGGTGAGGAGAGTTCAAAATTCTGGAGACATCAGTAGAAATTGACATGTCCAAACTGATTTTCATGTCAGGGATCAAGACTCAAGAAAGATTGTTAAAATATTTTTATGTTCTCTTAGATCACAATTGCTCATAATGGAGGCAGTGGTGATATACATAACTGAAAGAGAGACATGATTGGTAAAATACACTGACAAATGCATTCTTGTAAAACATGGTTTTATTTTAAAATTGAATATGTTATTTTCTTTTGTTACAAAATATACGAGTTTATTTATTTTACTAGTAATTTTGTGTAGGAAATAAAACTACTTTTCTAGTAAAAATTAAATTGCCTATGCCATTGGTACTTTGTTAAATGTTACAGATGATGCTGACAACTATTTTTATCAGGCAAACTGGTTCAATGATGTTGTAGCTCACAAGAAGGCTTAATTGGTAATGGTTTGAAATGGATTATGACATACCAGATTTATCATTTAAGACTTATGTATTCTTCATCAACTATTGTTTTTTTTCTTTATAGGAGAATGGCAATTTGAAATATGTTTACCTGCATAAAGGTTTGAGAGACATGTACATTACTTGTTTATTGTTAAAGGCTTAAATGGTGTAAACAATTGTATTACAAATGTACCATTGAAATATGAATAAATCATGAAAACATCCAAAAA
>CL1502.Contig4_All    size  600    gap  0  0%
AACAAAGTCGGAAATAAACAGGAGTCAGAAAACTTTCTTAAATGGAGTTCAAAAATAAAGTAATTTCAAATGTAAAATGAAAAATAGTGTGTTCCCAGAGTTAGTCTTTTAAGTAAAATAAAGTAAATTTGCTTCGCGTTGTTTTATTTAAGGTAGTAAAACTTGCACCAAAAAGGGGTGACTAACTCTGGCGAACTGCACCGAAATGGTGACTAACTCTGAACCCGGGAGGGCTGATGAGTCCGGCGAGTATTTGGAGGCCTGTGCAAGGCCGACTCCGACTGAATGTCAAATGATATCCTAAACTTGTCATTAATCAGGAGAACTTTAACATAAAAGGTACTGAAGAAAAGTTGAATAAATGAATATTCTTAAAACATGATAAAAGCATCAAAAGTTAAACAATGAAACAGTTAAATTAACATTATTTACTTTTATCTTACTATATTTAAAACAAATTTAACTTAAAATAAACATTTAAATACTAAATAATTAATCCGTCCAAATTAAGGGGAATTAACCTAGGCACACCAAGGCACATCTATTACACTTGATAAGAAAAATCTACATATTGCTTTTAACAATAGAAAGAAAAAAAAC
>CL1672.Contig2_All    size  3812    gap  0  0%
ATCGCATGTCATTCGGATATCAACTATGACGCTCTTTAATGATGGATGTTAAAAATGGATTCAAAATATCTTGGAAAACTTTGTACGAAGATAGGTTTAGAATGGCAGCTGCTTGGGGTACATCTAGGTTTCAACACCGTCCAGATGGAACAGTTGCGTGCTGCGTACCCCTCGAGTATTTCACAATGTGTGTCTGTAATGTTAAGTCATTGGAAAATTGTCACAGAGCAGCATAAAGTCAATTATACTTCTGTATTGGCTAATTCTTTAAGAGAAGTTGGAAGGGCAGACCTTGCAGATGATATTAATGGCTCAGTGCAACGGCTTTCTTGTGATTTCTCAGTAAAAGAGAAAACCTGTTCGATATCAAGCACAGACGGAGAGGACGAACTTGATGGTTGTGCAGACAATAGCCGTCAACATGTAATGCTAAATGATGACAGTAGGAGGTATAAAGATGAATTAAAAACTATAGTCTTTGAGAACAGGACTAGTGATCCATTGTACAGATACATAGAACAGACAAAGGTATTCATGGAGCATAAAAATCAAAACATTGATTTATTTGTGAAAACAAGAGCATTTGAGAAAACAATGGAACGATTGTTGATGAATGGCATTGTTATAATCATTGGTAATGCCGGGGATGGGAAAACTACGCTTGCCGTTAATGTTCTAAATAGTTTGCAGAAAAAAGGATATACGCCCCTCGTATTTTCTGACCCAAATTTTCTTGAACAAGCAATAGATCCAAGTAGACAAATAGTATACTTCGTCGATGATGCATTTGGAACCCCGACATTAAACAAAAGGTTCATTGAAATTTGGTCAAGGCTTTATGATAAAATTGACAGCATCGTATCAAAACAAAAAATGTCATTAATTCTTACCTCAAGAAAAATGGTGGCTCAACAAGCAAAAAATATGCTGCGTTCCTGTGAACGTTACTTTAATTCACTTCTCGATATTACCGACGAAAGCTTATGTATGAATAATGTCGAAAAGCGAATGTTAGTTGCCCGCCACTGCCAAGGTCATGGCCTTTTCCCAATGCAACTTGTAAAAGATATGTCAGGATATACTCCCGGGTTCCCTTTGATTTGCAAATTATATGCAAAAAATCATCGTTTGAGAAATAATGCAAATTTCTTTGAAAACCCATTGTCGGTGTTACAAAAAGACATTTCAGAACTTCTTGATTATGATATTCACTCATTTTGTATCATGGTTCTAATTGTTCTCCACGACGGGCGCCTTCCAGTTGAATATCTGGACGACGACTTTGAAGACGATGGTATGGACGAAGAAAAACTGGACACAGTCATCAAGGCATTTGATATGAACAAAAGGAAAGCTTTGCATCAGATGGAGAAATCTGTAGAGGCAATATTAGGGGTATATGTAGAAGAAGTAGATGACGTGTATGTATTTTTACACGACTCATTTTTTGATGCCGTTTGTTTAGTTTTTGGACAAAAGCACCCGAAAGAAATACTAAGATTAGCATCAGCTCACTTTATTGAGCAGCGTGTTAGGACCAAAAATTCAGTTTTATCAGAAAATAGTGATGAGTTAGATGTTATCGTTTTGAAAAAATCGCATTTAAAATGTCTGTCAAAACGGTGGATTTCTGATATACAGACAGGAAATATTAGAAATGTCATGAACAACCCGTCTATTCAAGACGATGTCATGTTGTCGAAATTTATTGAAAGCATAGAGCACTTGTCGGCAGTTGAATTTGAAAGTTTTATCGAGAGCATGGATGGTCAAAGATCCCTAGTCGAATTTATATTAGACGATGGTCATACTAAATTAGCTATGCATTTGCTTCATAAGATAAAAGATACAAATAACTTATTTTTTGAAATACCAATCAAAAGTCTCCATTCAGTTATAAATAGGAGAGATGCTACACTAGTTAAGCTTTTGCTAGATTTTGGAATGGATACGAGTAGTATCACACGTCCATACAAATTGAATGGTGTGCATTGTGCAGCTCGATCAGGAGATGTTGAAATCTTACGTCTGGTAATGGAAAAAACTGGAAATGGTGTCGTTAATAGAATAGACAATTCAGGCATGCAGCCAATACATTACGCATGCCAAAGTTCAAGTGATTCATGTGTAGAACTTCTTTTAAAAAATGGAAGTATCGCTGATAATGCAGATTATGCCGGAAAGCAACCTATCCACTATGCATCATACGCTGGTAGCATTAAATGCGTAGACCTGCTCAACAAAGCCGGTGCGTGTTTAAATGAAAAAGACTGGATGGAAAGGACATCTCTTCACTTTGCTGCTATGAGTGATAACGTAGATCTTGTATGCTTTCTTCTAGAACATAGCTGCGATCCCAATGCAAAAGATAGCGATTCGTGTGCACCGTTATTTTATGCTTGTAAAAATGGGCGCTGGAGAACAGTTAAAGCTTTAATTCAGAATGGCGCTGACATTAATATTTGCGACAAGTATAATAGATTACCTATACATGCAACTACAGAAGGATGTCACTCTGATCATGAGGGTGCATACTCCTGTTTGAAACTACTGTTAGATGTAAAGACCGACATCAATGCTGTAGATGACCAAGGCAAATCCGCTTTACATTACGCATGCGCTTGGTCATATGATCACAGATTTGACAGTGTACAAATGCTTGTCGCATCAGAAGCTGATGTCAATATAACGGATGGTTTTAAGATGACCCCATTGTTGTACGCATGCAATAGTGGAAGTTTTCGGTGCGCGTCTCTTTTACTTCATTATGGCGCAAATCCTAACTGTGACGGAACACGACAAACTAAACCGATACACCTTGCATGTGCGGATGGTAATATTGAAATAGTCAAACTTCTGATTAGTAAGTCAGCCGATGTTAAATCAACAAATGCCGATGGTCGCCAACCAATTCATTTTGCTAGTCAATATGGAAATAATGATGTAATTTGCTTTCTTGTTTGGAATGGAGCTAGCGTAAATGTTCAAGATAGTACGGGAAAGACTCCACTTCATTATGCATGCAAATGGGGACGACGAAAATCGGTTAAATGTTTGATGAAACTTGATAGTAATCCACATGTTAAAGATAATGATGGATTGTATCCACAGGACTTAATTCCGCAGTGGGCAGAAAGCAGTAAATTTATCAGACAATGCTTATCTAGTACTTCTAGTTCTTTGTAGCATCCGTTCGAAGAACATTAGCCTTAGGTCGATCATGCATGTAAACCTTGACTTGAGGTTCTTCAGTAAAGAGAGAAACTAATGTAAGATAAATGTATCAAATAATGACTTTTGAAGTTTCTAATGAAGATAAATCCAGAAAAGCGCTTGCGGGTTTCCTTATGTATATAAGCAAGTACATTCACTTTTAGATAAAGTGTATTGCAATACATGTGTATTTGTTTCTCTAATTCTTATTTTTATTTAAGGGTGTTTTCGGGGGAAATTTTAAAAATCTAAAATCTAAAAATGATGCTTTTAGTCAGTAGAGAGTTAAGGAACACAACAAGTGAAAAATATTGATAGACTATGGAATTCCTTTTCGAGATCATTGATTTAAAAAAAAAATGGCTGACAAAAGTTGTCTCTGACTTTACCTGATATTTTGCCTTGCCATTATTTGGGTGCTTAAATAGTTATGAAAGTAATCTACGAGCCTAGTTAATCAAATTTGAAATAAATAACTGTCTCGGTGGAGAAATGTCGTATCACACTCCATGAAATGGTAGAACTTGAAAAAAAATCAATTAAGTCGGATTACAAAAATGAGAGGATTCTTTAATGTTAGTTTATTCAAGACGCAGCGA
>CL1713.Contig3_All    size  5337    gap  0  0%
AATATAAAGTGTTGCCTGTGGTTAAATTTAGATTATATGTTGTATTAACTTGGTTTGATAAATACAAGTTGTATCAAGAGAATAATAAATACAAATCTTCTTCCATCAAGGATATTAAAGTCTGTTTACATAAAAAACTGACCCAGTTTCTCTAGATTATACTTCACAGTGACATTACTGCTAATACGAGAATTTGTGGTGTAAATAATCTACTAATTTAATGTTGGAATAAAATATGATGTTAACATTTTGTAACATCATTTACACTGCAGACAGTAGAACATAACTTTTAATCAAGGGTGTGGGTTGTAGGAGGGGTGGGGATAAGAAAACTTCAGGGAGGGACATTTTTAAATTAAACTTTAGGGAGGGACATTTTTAATAATTTATCACAATTTATTTTGGGTTGTGAAGGGGAAGTGAAGTTCTGCAAATTTTCTTTATCTATTAAAACCTTTTCTAAACTCTGAAAACAAACTCAAATTAAAAGGATCCATAATAAAACTCAGCCTAATGAAAATAATGAATTTTTTCTGACAGGTCAAGATTAATGATTGCATGGGATAACAAATAAGAAGGGTCCCAGGTGTCAATACTGGGGGCTATATGAATATCCCATATGACTTATGATGAACATAGGGGTTAACAGGGGACAGTATTTTCACAACAAGGCCAACATGCTGTTCTCACATCTCTGCAACAAAATATCAAGCATTTTATGGAAAACTGGCTCAGAAACTTGTGTCCCAGTCCACTCCATGGTACATAGATTGTCTTCACTAATTCAATTGTTTTTTAAAAGTACATAACATCTTGGTAGCTTTGTTACAATTAAGCCATGCCATATATATCCACTGATGCATTTAACATTATGATGAGCTAGTCACTTCCCAAACTATCAAATGACTTCTTTCTCCTTTACTTAAAGATAACTTCTTCTCGTCTTCCTGAAGGATTTCATCATCTTCTCCATCACCTTGGTAAAGTCCTATCCTAAAGTCCACATATCCTTCCCCTCCAGATAACACCAGTTTACTATTGCTAGGTGGCGCTGGGGTAGCTTCTTGATAGATTTTGTTGGCAGTGCTATCTGTTGTGGCGTCCACAGCTGTTCCACTTAGTCCTTTTCTTTTGGCACCTGGTACTGAGACAAAGAATTTAACAGCATCTCGATGTCCATGGAATGACAACTGAGCCTGGGCCATTGTACAATACGGTATAAAACTCCCTGGAGTAACACTGTCTGTTTTATTATCACTATAAACACGAATAATTCCTCCTGGTCGTCCACCGCTGGATGCTGATGACACGGTCTGTTTGTTACTTTCAGACAAAGGCACAGATATAACCACACCATTGCCAGTTCCTATCCAAAGTCTCTGACATGAGATCAACATTGATGTTATCCTTACAAAAGAGAAACCAAGCTTTCCTGTTCCTAACATCTTGCTAACATAAGGTTCTATGTCCACGTCCTGGAGATGTTGATGTGTGTAGGCATGGTATAAACGTAAGGTACTGTCTAGTCTTATAGATACCCAAACACCATCGCCCAACCATGCTAACTGTCTCACTTGACTTTCTTTTCTTGGATGTGCATCAAAAGTTTTCATAATAGACATGGATTCTGGGTCGACTACATGTATTTTGTTCCTGTATCCACACCACACATGGTTGTTAGCTATCACAGACATACACCGTATAGAATGATGGGGTTTACCAAGATCTAACAAATGATAGTTCTGTAGGTCCCATTGTCCATCTATAGCTCTATGGAATATTGCAACTTTCCCATTGGCCAATGCCACTAATACTCTTCCCTTTACATGTACAATATTTAACACAGCATCTTCTAACTTGACTGAGTGTAAACATCTTCTCCATTGTGATACTGCAGAGTGAACATATAAACTGCCACTTTGTGAGGCTAACCACATTGTGGGTAGAATACTACTCATTTTATCTGCCTCCTCAAACTGTAAGTCACTGTCATCCACAGTTTTTCTGTCTGATGATCTGTCAGAGGCTGTAGATATAGGCGTTGTACGACCTGATGATACAGGAGAGCCTTTAGCTTTAAATACTGCTGGTCCATTCTGACCTTCTATACTTTGTTCAGAAAGCAGACTATCTCTATCTGTTTCATTTTTCTCCTTTTGATCAGAGTCATTCTTCTCATCTCTTAGAGATTCTCTGGACTGTGGTCGATGTTCTGGGCTGATTTCTTTAGATTGAGGTGAACCAAATGGAGATGACATTGGAGACGTTGGTTTACTGCTTGGTTTCCCTGTATTAACACACTGTACAAAGCTGATGTCACCTATACCACTGTCTGTGGCCTGGTTGTCCTTATCCATAGGAGGAGGATTATACTGAGGATAAGATTCTGCCTTCAATATTTCTTCATCCACTGGGTAGTCTGATTCTAGAGCACCTGCTATACTTGCTATACATAGTATAGAAGCTGTTGATACTCTGAATGTCTCCAATATTTCACCAGGACTGTTGGCATCAATGACTACCACACGACTCTCTGTTGATGTACTGGTACAGATCCAAACATACGAGGATAACTGTTCCTTACCAGAGTCTTTCAAATTCTTCTCATGTTCCTTAAGTTCATGGTTTAATTTTTCCACATCGTCTTTGGTAATCTCCTTCTTAGTTTCCTGATCAAAGTCTCCAGGGTCAGAGTAGAATACACTGGCCCCTACAATAGACCCTCCATCTCTGGTCCTCCCACCAGTCAAGTTTACTCCTGCTGCACACCATATCTTTAGCCCCTCATCTCTCTCTATTAGGGGTCTACAGTAGACAGGAACAGGCACTGGTACATGACTTTTTGACGGAGCATCTCGTGAGACACTGGTTAGTTTGGCGGGTAAACTCCAACCGTAAGCTTGAAGTCTACCATCATCTTTCTTCACATGAGCTCTCACTTGTTTGTACTGCTCCATTCTTTCCTTTTCCCTTTCTTTTTTGGCTTTTTCTGACATTACTGTATGTTGATGTGCTAAGACAGGATCTTCTAACAGTGACTCTATTTTACTGGATAATTCATCCTGCATGAAGTCATAAGCCTTTGCTTTGTCCCCAAGATTGTAGCTCTTCCTAGTCCTCTTATTGGGGTCCCCTACAGGTTGAACTTGTGTAGTAGGGGCATTATACTTGACAGTTGCCATTGGATACGGCTTCTTGTTTGGTTTGTTCGAGGAACTGAACAGGTTACTGAAGCTATTCAGTTTCTTAGAAAATTCTGATAAGTTCCAAATAGATGACTTTTTCTGTTTTTGTGTTGTGGCTATTTCTGGGTGTTCTCTAGAAGCTCTGATCATCTCTGTCCACCGAACAGCCTCTTGTAATTCCATTAATCGTTCCTTGTATTGGTTTCTCTCCATCAATACTCTGGCCATTTCTACCCTAGTAAACCTCTTTCTTTGAGCCATTGGCACATCATCTTCTTCTTCTCCTTCTTTGGCTGAGTTTGTTTTCTTCTCTAATTCTTCCTTCATTTTTTTTATTTCGTCCTCCTGTGATTTAATCCTGTCTTGTAATTTAGTTTTTACTGTTTGTAATGATGATAATTCTTCTCGACATATTTCTAATTCACCTGTAAGCTCATCAACTTTGGCAATTAAATCATCCTTCACTATATTTAAAGCATTCTTGGTTTCTAGTAATTCTGTATTTTCTAAAATAATATTCTCCAATTCTTTTCCCATTCCAAAGAAATTATCACTGACAGTAGATCGTCGTTCATTCTGATCATCTTCATTTTCACTATCTGACGAGGCATAATCACCAGGATTAACTTCCCGACCTGTAATATCTGCTCCGAAATCAACATCACCAATTATGTCTGCATCCTGGCACGTTAATTCATCAAATATAGAATCATTGTTCCTATGCATATTTTTCAGACTATTATTACTTTTATGACTACTAGACGATTCCTCTAACTCTTGTAACTCTGGAGTGGTTTGAACTATATGAGCCAAAGCATGATCCAAACCAAATATCTTATCTTCTTCAAATTCTGGTTCGTCCATACTTTCACAACGTATTCTATGTTTTGGATTTGGGGTAGATGTCACAACATTTTTAACATGAGAATCTTTTTCAGGTGTCACAAAGTTTGTGTCAGAGTTATCTAACTTAGTTGTTTCTAAATTGTCTAATGTATTACTATCCTGATTAATAGTTAATTGTTCACCAGAATTTTGTGAATGTATATGATCTGATATGTAATTTTCCTGTGAATTTTCTTCATTTTTCACATTTTGTAACAAATTGTCTATCGGAGTCTGAGTGTCGGATTGTGTTTCCTCCTTCCCGTCGATCTTCATTCCTGTAGATGTTTCCTTGACCTCCACATGATCGGTCACCTGTTCTTTATCACATGTAGATATACGATTCAATTTTCCTTTCTTTTCTTTGGATATTTCTGGAGATTCTAAATCTGCCAGTTCACTTTTCAGACTAACAGTAGAGTCGGCGGTACTCCTTGGTGAATTGATGTCTATACTTTGTGTAGGACTACTGAGAGATCGCACGGTTGTGGCTGACTGACCAGGAAGAAACATACTTACTGGTCGCAAGTTTGGCAAGTTAAATCCCTTATTTCTTGGGCTATTTGAAAGTTCTGGTCGATCTGTACCTAACAAGATCTTGGTTCTCTCCATATAATCCATATGTGTTCTAAATAACTCTGTGTATCGTTCATGGAGTTTGTTGTAATCTTTTTTAAGATCAGCTTCTTTTTCTTCTAGTCTTGAAACATGATCAGAAGAATTTTTAGCTTTCAGTTCTAACATTCTGACAATTGATTCTAAACTTTCTATTTTTTCTTGAAGCTCTTTCTTTTCTCCTTCAACAGAATCTTCCATTTCCAAATATTTCTGATCTGCTACTTTTCGCAGCTGTTTTTCCCTTTCATACTGTGTCAACAACTGCTCATTATCATCTCTCAAGAGCTCCAATTCTACATCTGATTCTTGTTTATCTTGCAGCGCCTGGTCCAAACCTTCTAAAAGACCTACAGTCAATGGCATTAGCTCTTTGACTACATCTTCGTCGTACTTTTTAATCATCCTTTCAAATTCTTTGTAAACATTCGTGGCAAGTGCTGAAACCTTTTCAGACATGACATGGCCCTCCTCGTTAGTTCCATACACCGTTTCGGCTATCTCAGCCATTTTTCAAATTTTCAATCAGCTACAAACTATATAATTGAGTTTGCTAAATATAGCTACATTTTGTTTATACGTATGGGATTTGATCAAAAGGAAATAATTCTGTTTTGACGTCTGAGCTGTCGTCCATATTGACAAGTTGATG
>CL1757.Contig4_All    size  1634    gap  0  0%
GAGATAATACGGGTCGTTATTGAGGCAATACGAAATCTAGTAAATGAAGTTCTAGCATGTTGGATTTAAACCGTTGCAGTAAGTTTATTGGTCTTACAAGAAACGGAACAATTCATATTGCAACATGGAACGACAACATTGGTGTTCATTTTGTCGTATCCCTTTTGAGAATAAGTACAGTTTAAGAGGTCATCTTTATGTCCATGCAAAGCAACCACGCGTTCCCTGTAGTATATGTCCGTTAACATTTGCGCATTATAGTCAATTAGGGAAACATCTCAGATATATGCATTCAGATTATATCATCAACACGTTTGTTGAAAATGCTGAAAGTATTTATAGAAAAGATATAACAGGCATCACACCTGGGATAGAATCTGGTTCCGAATGGGCAGACAGTTCCGAAGAAGAGACTATAACGAGCAGTGAGGAAGAAAATATTTCGGAGGATACAGATTCTGAAAATGTGGAAGAGACCGTTGAAAACTTTTCGAATGAAACCCAATACATCTTAGCAACAAATGTGAATGATGTTTCTGACAATAAAAATACTGTAGGCGAATTCGTTTCGAAAGGAGTCAATACTAAACATATGAATAATTCAGTTGGACATAATAGAAATGTAAAGAGTTGTGATGTTTCATTTCTTGTCGAATTAGAAAGGGGAAAAGCAGGAATACATCATTTGAATATCACAAGAAACATTTCTAATTCAAAAGATAATTCTAAACGACACATATTACAGCAGCATATGGAGTCGGAGTTCCTCAGTACAGATGACAGAGTGTCTTTTCAACGTCCTCGTGATGGAAACACAGACCCTGATTTAAGGGATGAAGATCCACCTGAAAAGACTCCACTACAAACGGAACAAAATATACAGCAAACCCCATGGGCTGACTTGGATAGAGAAGAGAAAGAGCAACTTGATTATGGGGAAATGATAGCTATGATAGGCCAAGATGGGGTTAACGATGAAGAAGAATTAATAAAAATAAATGAAGATCAGGAGCAAACCCCATGGGCTGACTTGGATAGAGAAGAGAAAGAGCAACTTGATTATGGGGAAATGATAGCTATGATAGGCCAAGATGGGGTTAACGATGGAGAAGAATTAATAAAAATAAATGAAGATCAGGAGCTCGCAGTAGCAGACGTGGTATATAATCCGGGACAATCAGTATGGACAGAGGCTATCGACATACTAAAGGCTACTTTTATGAAAAAAAAGAAAATAGCTAGGGTAAGAGGAATGTTTGCTTCAACAAATACAGTTACGTTCACAAAGTGGTTACCTGCTAATTTTCCTGTGGAAGGTGTTATGTGTGGTTGTGGAAGACACCTAAAAACGCCAAACTCGCTGTTAGTTCACTTACGAAGGAAAAGCTCTGCCGACCGAAAAAATGTTAAGTTATTCAAAAAGGGAATATAATCAAAATAATATTAATGGTTTTGGAGACGTTACATAGTGCCATGCATATCTTATTCTGAATACATTAACGACGACTGAACATAAAAAGAATATCAAAGTGCATTATATTAACAATTCTTTAACGAGATTAATACCACAGTGGATATGTTTCATGTTTGACAATATTTTATAGACGCTTGTTCAATTCAAATGTCATCACACA
>CL1999.Contig1_All    size  1137    gap  0  0%
TTTAAATCCGTAGAGAGGAATTAAAGTTATGAAATTTAGGAAAAAAGTACTGTGGAAAATTTCGTTTGTAATATTTTTAATGATTTTAATTAACAGTTATTCAGGAATCCAAGGAGGACTGGAAAGGAATATTACATCAAATATTATACCAAATATACAAAACCAATTTAGTAAAAGATTTAAAATACAGAGATTATTATTAATCAGAAGCAAAGAGGTCATAACATACAACGGACGAAATATTTCAACGGATTTTGAACTTTTTTATATGAACGTATCAACAATAAAGCTGATGGACCCTCTAGTCCACAAACATCGATATACTTCGTTACTTAATACAGGAACGACATGTACTGAAAAACATGTATTTTTGTTAGTTCTTGTTTATTCAGCAACATACAAATTCGACGAACGTCGTGTTATAAGAGAAACATTTGGATCTATGTCACAATATGATAATAGACATATTAAATATGTCTTCGTACTTGGACAAACCATGAATGATACTCAACAAAAAGAAATTGAACAGGAAAGTGTCAAATACAGAGACATTATACAAGGAAATTTTATAGACAGCTACAGAAATTTAACATATAAACGAGTATTTAGCTTGTTCTGGGTGAATAGATTCTGTAACAATGTGATGTATGTAATCAAAATTGACGATGATATTACCATTAACATCCCTGTTCTTATTCCTTATCTTAGCAATAAACTGAACAAAACCAAGGTTTTAGAATGTTTTCTTCTGACCAAAGCTAGACCTCGGCGTGGTAAACGTAATAAATGGTATACATCTCAGTCGGACTATCCATTTGCAACGTTTCCACCTTATTGTGCAGGACCTTCTTCAATTATGTCCGCTGACGTTATACGAGAAATGTATGAAGCGACAACAATCATGCCTTTCTTTTGGCTAGAAGATGTTTATGGCGGTGGATTTTTACCCTGGATTTCTCGTGTAAGAATAGTTCAACCGAAACGTTATATAAAAGCTTTGCGAGCAAGCTTGAAAGACAAGACTTGCCATTTGTTTTACATTAATAATTCGAAGAATACAAATCATTCATACATTATGTGGAAAAATATACAAAACAAATTATACAAATGTCAGTAAGTGTTGATAATTGTTCTACG
>CL2449.Contig2_All    size  869    gap  0  0%
ACCGAAAGGCTTTCTTCCGTCCTCACTGAGAGGAGTGTAATTCAGTCTGTATTAGACTGTTTTTGTAAGGAAAGAGAAATAGATACCTCCACTTTGAATGATTACATTTTAATTTGCAAAAGTAGGCTGACGAAAGTAGTAAACTACTTTGAATATGGTGTTTTGAAAGTTTTGCATGATGAAAGCGATTACTTCACTGCGACGATATGGGTACTGCTGATACTTGGATGTTACCGAAATTTGATAAAAATCGAGAAAACTGACAAAGTGCTTGACGAAGCATTGAAATGGGGTGAAGATCTTTCTGTGAAGATGAAAAGTATGGAGAACAACACTTGCTACCCTAGCCTTGTATGCGTACTGGGCGATCTTTATTATGTCACAGATCAAATATTGAAGTCAGAAAAGTGTTTTGAAGAAATACTTCCAAAATATGACAAAGTAGAAGACACAAGTCAGACTTCTGAAATCTCTTTGAAATGGTATGAACGAGAAGCGTGCGTTTCCTTTATCAGATGTCGAATGAGCAGGTCATGCGACAAAGAGCAACATTTTGATGCAGAAACGTTACAAAAATTGGAAGCTTATAAATGGCTTTTGCAAAAATATGAAATTGAGCACAAAAATCTGGAAGAAATGGAAGTCCAAATCAAAGGAAAGTTGCAAGGTGTATGTAGCGACCAGTAACTGAGTATACTTTGAAATATGGAATGCAGACAGGTCAGTTCTGCAACCCCAATGCCAATATTTTGCAAAATTCGATTATCAGCATCTGTTTTATTATGGAATTCCTTCTAAATTATTAGCTTGCTGGTTTCTTGGAAGAGTGTTCGCCTGGATTGCGAGAGGTCAACGATTCATACCCTGGC
>CL2630.Contig2_All    size  783    gap  0  0%
CTAATATAAAAAAGAAGATGTGATCTAATTGCCAATGAGACAACTCTCCTCAAGAGACCAAATAACACAGATATTAACTATTAAGTGTATGGGTTTTATTCATTGTTGAAGGCCATGCTCCAACCTGTTTTTGTTTGCATCTTTGTCCATTGACTTGACTTGATAGTTGCCTTATTGACCTTCTATCAGGACATTAGGTGATAGTTATTTAACCATTAATCTTGTGAAATCTAGACAAAATATTTAGTTCAGACATGCTTTATTTAAGACAGAATTCTTGATTTTTAAGGTGAAATATAAGTTTAAGGAAGCACATATATAATTATGTATTGATTATGCAAAATGAGCTGCCAGCCCTACCTTTAAGTCATAAATAACAAAACAAAAAGCATGACTTTCTTACTCCTGATATTTTCACCATTCAGGACATCTTCAAGAGAAAATGACAATATTGAGGCTTTTCATGTCATCAGTCATAAATAACAAATATTTAACAAATTAAAATCTATTTTTTCTTTTATATTTTGTCAAGAGTAGATTACAGCATGGACAATTTGGAGGCTATTAACTAAAGTCAGGTTTTTGTTTTCAATTATCAAACTTTGAATTACACAATATCCTCAAACAGTGTGCAATATTCACAAATGTACTCATTCAGAAAAAAACACAACCAAGGTTAAGGGTCATACTTTCATACTTTTGCACACAAAACATTCCTTATTCTTAGAAAATAGCACACATACACTTTTACTTTGATAATTACACTCAAAACAGATTTGCAAT
>CL2640.Contig1_All    size  704    gap  0  0%
CTTCTTACTAATAAACTGTGTCACATATCAAAACTTATTAGTTTGGATGAATTTAAACAGCTTCTTGCTTTAAAATAATTGCAAAATCTGCATCATTCGTGTCAAAGTGAGGATCTTCAGTTTTTACAAAAGTGTGCAATGCACATAACAGTATATAAAACTCACCTAAAAAGAACAGTGAATTTAGCAATACATAAAGCCAGTCTAAGAAATGAAAAAACACAGAAAGAATTTTGATCTGCTGGTTCTATTTGGTCAAAAGAATATAAAATATAAGAATACTTGTGACCACCATGGATTTAATTTGTGCTGCACATTCGTTGATTCCATGTGCATTCGGACACACATTGTTTAATATTTTATATTCAAATACAGAGATTAGTTTTATTAAATTATTATTAAATGAGGACATCATTACAAATCAATTAATGATGTAGATATGTTTGTTTTTCATTCATTAGATTTAGAGTAATTTTAGTTTTATCAATAATTTCATAAAGATCATCACTTTACGCTTTTTATTTAGAAAAGGAATGGGTGGTGGACAGGCATAAATGTTTTCGACAGTGTTATATATTTAACACTTTAGAAGTAGAAATAAAAATGGCAGTGTGAAAATCTTTGGATAAGTACAGGTATATATATATTTCATTCTTATGTGAAACAGTCGACATAATGTAATTTTTTTATATACAAACAAGACG
>CL4088.Contig4_All    size  2946    gap  0  0%
GCTTGTTGCTGGGCAGGTAAACAAATGCACACCGGGGTCAAATAGTTTCACTTTACATGTGTTCATTCGTTTCGTTGCATTAGAAATTTGCAAACATATCAAAATACATTGGAAATATTGAACTTTTATCAGGTGTTTGGAGCCTAAATCGATATGATAATTTAAATACAGAATTAAAAGGATTTTTCGGATAACAACAAAATCAACATGGCGTCTCGATATAACGGACATAAAGACAAGGATGATTATGATGACTATGATTACAGTGATTCATTTGTTAGTGATGAGGACGACGAAAGCGTCAAGAAACAATCACCGCAGACTAGAAAAGTAGCTCAAGTAACAGCAAGGAAGAAACCTCCGACACATCGAGGACACAAAGGGAGAATATCGAGCAGAGCAACTGCGCAGTCACAGGAACCAAAAGTAGACAATGCTGTCCAGAGAATGTTGTCCTCCAAAAACTTGCGAATTAATGAATTAAAAAATCAACTTCAAGATTTCCGGTTAAATTTAGATGAAATGAAAGAAGAGAACAAATTGTTAAAGAAAACACAAAAAAGACAAGAAAAGGCATTAGGAAAGTTTGAAAATGAGGAGAGTGATTTACCGCAGCTACTGCAAAGACATAACAACGAAGTGAGAACTTTACGGGAACAGTTAAAAAAAACACAGGATAAATATCAACGGACAGACAGATACTTAAGGGATGCTGAGGACGAACTCGATAAAACTAAAAATAAACTAAAAAAATATAAAAATCTTGCTGAAGACAAAAATCTTTTAGAAAGACAGGAGTTACAAAAGAAAGTACAACAAACTGAAATAGATTTAGAAGAAAAGGATGTTAAAGTTAGGGAATTAGAGAAACATATTAATCATTTAAACAAGAATCATCGTCATGAGTTAGGAATAGAAATAGCACGTCACAGAGATTTTCAAAAACAGATGGAAAGTTTACGGAATGACAACGAAGAATTACAGAATAGATTAAAGGAAAAAGTAAAAGCTGTTGAACTAGCAAATATTTACAGTTTACGGAAAGGTAAAAAACTACCAGCCTCATATAGTGGGACTCCAAACAGAACACCGCCACCAGGACGTAGAAAACGTAATCCATCACTACATGATATAACACCTAGAGAGAAAATGAAAATGTTTGAGGACAAGCGGAAAGAAGAAGAACGTCTCCAAAGAGAGTTTCAGAGAGGTGATGGACCTAAAATGGCTTTCCAAACAGCAGGCAGTAGTAATAGAAGTATCCATAAAAATAAAGAGTCTAAAAAACAGCCAAACCTTACCTATCGATCAACGCAAAATAACAGCTTTGATAAAGACAGAGAAATTGATAGCAAAAAAACTAGCAATGACCTGAACTCCTCGTATGATAAGGGACATAGTGGGACAAATTATAGTTCTGAACCACATGGTTATGACTATAGTACTACACAAGAGCAACAAGAAAGACATAAGAGAGACAGAGAGGAGCAGCTAAGACAAAGAGCTGAGGAGGATGACCGAAGGAGACAGAGGGAGAGGGACGATCAAGAAATGAGGGAATTAGAACAGTTAGAACAGGAGAGAAGGCAGAGGGAGTCTAGGGATAGGGAGGAACAGAGGAAACGGGACCAGGAAGCAGAGGAATGGATGAAGAAAATGGAGGGTGAGAAAAGACAAAGGGAGTCGGAGGAACATAGAGTGAGAGAAGAACAGCAGAGGAAGGAGAGGGAAGAAAGGGAAAGGCGAGATAAGGAAAGACATGAACAGGAAAGAAGGGCAAGAGACGAAAAAGATAGAATGGAAATGGATGTTCAGCTGGCAGAGGAGCGAATGAAGAAAGATGAATTACTGAAGAAGTTACGATTGATTGATGAAGGACAGAACAAACAGGAGGAAAAGAAAACGACAACAGGGGGAGGAGGAAGTGAATTGTTTTTTGTTACCTCTAATAAACAGAGGCGTGACAGTGATGCCGGGTCTGCCACGTCTAGTAAGAAAAGTAGTTATTCATTTACTAAACCTGTTGAAAACATGCATCATGGTAAACCAGCAAGAGATGATGTCACAGTTCCTTACATCGAACGTCAGAAAAAGCAGCAACATTCACCTCCTGTCGGTGGCTACCAGCCATCATTTGGCATGAGTAGTGGGATAACAGGAGGTGGTAAAAAGACTAAAAAATCTACTGGTCAGGTGATCTTTGATGATTATGACAAAGATGACAAAGCCAAGAAACCACCAATAAACAAAAAAGGGGACTTAATGTCAGAACTGTTTGGAAATCAGGCGAGTAAACCAACAAAGTCCACGGATTTAGATAAACTGTTTGGAAATCAGGCGAGTAAACCAACAAAGTCCACGGATTTAGATAGTAGTGAGGATGTTTTCAAACCACCTGTAAGGAACACAAAAACAACGGCAACTAAAACATCAGGTTTTCCCTGGGAGGATAATAATAAAAAATCAACTACAACAAATTCACTAATGGGTGAACGAGCATCATCATTGTTTGGAGGTGGGGGCAGTGGTATTTTAGATGATAATGACTCATCGGTGTTCGATTCATCGAAAATGTTGCCAAAGAGAGGCAGGCAACCAAACACAACATTTCAGGCAAAGCCAGCTGTTTCTGCAATAGACCATTCCCATTTTGATGATGATATTGAAGAAGTTATGTTGTAGTGTTTAGGTTCTCATTGAAATAGAAAAATTCAGGGAAATATGATAGCTAGAGTGCTTATGCAAGTTTGAAATTGTTCCTGTGAAATTCACACAGATTTCTTGAGAGTATAATTTACCTTTCAGACAATTCCGACTTGTCATTCTCAATGAAACAGAGAAAGCACAGTCATTTGACAGTAACTGGAAATGGTGTACATGGCATTGCTGTACAGAGCATGATTCACAACACAAGTCAACAAACCAAGATCTACAAGAGAAAGGCCA
>CL4181.Contig2_All    size  844    gap  0  0%
CTATTCTACAACGAACTTGGATGTTACATAATAGGCACTGTTTCTAGTGAAGTCTGGTTATATCTGAAAAATGTCAAAGATTAAGAGAGAAAACGTTGAACCGATAAATGAGCAACAAGAAAGTCCTGCAACAAAGAAAGTGAAAGTAGAAACAGTTGATACAGCTTCTGAAAGTAATTGTATAGATGTGAATGGAGCTACCAGAATTAAATCAAAGGAAGGACACGTCTTATATAAGTGTAGACAGTTGATATCAAATATAAAAAATTCTTTAGCTAAACAGAAGAAGGACAAATGTAAAGAAACATTGAATAATTGGAAAAAAGAATTGGAAGAACTTGAAAAGCAGCTAATTATACCAAAAATGACCATAGCAGTTGTAGGAGCTACTGGCGCAGGTAAATCTAGTCTGATCAATGCTGTTGTAGATCAGTTGAGTCTTTTACCTACATCAGGAACACAAGCATGTACATCTGTGGTGGTAAAGATAGAAAACAATGAAGATGGGGAACAGTATGAAGCAGACATAGAGTTTTTATCCAGGGAGGAATGGCAGAAAGAATATGATGTCCTAATCAAAGATATGAACAAGATGACCAAGAGTGATGGAAGAATGAAGAATAATAAACCAGATGAAAAATCTGAAGCTGGAGTGGCTTTCTTAAAAATGAGAGCAGTTTATGGACAGTTCTCATCTCTCAATGACTTAAACGGAGAAAACGACATCACTTCTCACCTGGGAACAACGAAACATTTTAAATCAATAACGCTTCAAGAATTCAGATGTAATATAGAAAAGTATATTATTAGTACTGAGGAAGAAGGACAACACTTATGGCCGATC
>CL5455.Contig3_All    size  4044    gap  0  0%
TTTTATTTATGGCGGTTTTCAATAGGAAAGGCAAAACCGGCATCCCCCCATCTTCTTTTTTAGCCCTGTCGACCACTTTGATCAGTAGGCGGGTCATCGGACATATGTTTTTTTCAAATTAATAACAAAATGATGATTTTGTTTGTTAAGTATCGTTCTATTTGACCCAGTAGTTTCAGAGGATAAAACTGTTATAAAGTTAACAGACGACGGAAGACAGACGCGAAATGATAATAAAAAAACTGAATAGCTATCTCTACCAGATGAGCTAAAATTACTAGTGTACTAGAACTGAAGGAGCACACAGTTCATGCATTCACAGTTTAGGAGTGATATTCAGAAGACGGATGACAGATGCAAAATGAATTCAATTTGGTTTTTCTGCCAGGTGAGCTACAACGTGTACTAGAACTGAAGGAACACACAGTTCATGCGTTCACAGTTTAGGAATGATATTCAGAATAACAACCATGTTGATAACAAGCACAAAACTTCAAACATAAAAAGAAGATAAGATGGTTTGTTTCTATTAATATATATTGTTTGACGTTGAAATAGTTATTTACATAATTGGCGAAAATGGTAGCCTTTTTTGGTTCCATAATTTTCGAAGTAGTATGAATGAAAAACTGTCCTTGCTTATAGAACGTACTGTTCATTATATAATTGAATTAAATGAAGCCACTAGCGTACGTTGCTTTTGTTTTATTATGTAGAATTTGAACTTTCTCACTCGCAATACTAAAAAAACGTGATTGCAGCATCTGTTTACAGACCCTTTGATTATCAAATAATTATAGGGAAGCAGAACATAAATTTACTTCTAGCTATTGTCTATGAATCAATAGACTATGTTGTACCAGTCATATTTGCTTACTACCTTTACACATGTTTTGTTATCTTCTTTTACACAACATACAACATATCAGGTGTTTTTCCACACCATATGTTTTCTTCACAAAACTAAGTCCTTCAGCTGCTTTAATATGTTGTAAAGCTACCATAAGTCGGTAGATTGTTGGTTTCACCATCTTTATTTCATTGCAATTCTTCCATTTGGTGAGAAGATCATGAACTTGACCATTCAAATCCCTAGGAAAATTGTATAAAGTCTTCTTAATGTCCCCAATGCTTAGACACAATTCAACTCCTAAGTGAACAACGCAATCACCAATCAGGTTCTTATCTGTCAAAGCATCAATTACGTCATCTGATGGAACATCTTGTAGGCGGCTATGAGCTTTTTCCACTAAAGTATGATCCTCTCTGTGTATCTGACACAGATAATGTTGTCTTTCAATAGCTGTCAGTGCCTTCTGGAGTTTTCCAAACGTTGCAGTCAATTGGTCACTTTCTGTTTTATCCCTCCATTCAAACAGTCCCATCAACATAAAATCCATAGGATTTGAGAAATAACGAAAATTTAAGTTGTCGTAATCGGCTTTTTCCATTCCAAGTTCAATGAAGAAGTTGTAGAAGTCTCCAATACCTATAGTTCTTGCTAGTTGCACGAAATGTTGATCATCTGGTGTCAAGAGTTGTGCTTCTGTTTCAAGACCTTTACAATTTGAGTCACACTGCTTCTTATTCTTATCAACAACCCAATTCAGAGGAAATTTCGTGTTGTGTATTTTCCCATTCTTGCATCTCCAATGTGCTTTCGTTTTTGCATCTGACAAAGGAATTAAACAAGTTTCACCTTTGCATACTTCTCCAACTTCTATTTCAAAAAGGTCTGACGTTACATGGTGATTTTCTCTACCAAAACAATGACCATAAAACTTAAGAATTCGTCCTAGTGCCAATGTCAAGCATTCCTGTATCGTTGTTGCTAGATCTGGTGAAATGAGGTGTTTAGACATGTCATTAACGAGGTATGCAACAATTCTTTGCCCTTTCACATGAATTTGAAGTTCATTCCTGGTATCAGTATCCATAACTGCGGCTTGATAATAAAGGCAATAACGAGCATCAACTAATTTCAAAGGCCAAATGCTGATTGCAGCCCCTATAAGCTTGAACGACAAAGCAGATGGAACCACTGTCTCTTTTAGATGATAGGCTATGCATATTGTTCTGTCATCTGTTGCAGCATTCTGCATTGTTGGTGGAAATTTAGAAGCCACAATGCATGGCACTAGATATGAATCTGCAGCGAAATCCTTCCCAGCGTAGTGTTTAGGTTCTACAAGGATATCAAGGTGCAGGAGGACCTGAACTACATAATCTTGTTTTCTGTCGTTCATCAAAATGTCTTTGAAAGCTGGTTGTAACCACAGCGTAAAAAGATCTGTCTTCGTTAAAACTCCAGTAGATGATAAATTTTCTAGTATGTCTCGAATGGGTCCATTCTCTGGCCAAAACATTCTGTCTGTGATGAAGGCTCTCAGGATATTGACCATTGCTGAAGGTTGAATGACAACGAAATCTCTTAACGCAGGTTCATTAAAATACAATAGCTTTCCAATTGAGTGTTGAACAAGTAAGAAGTCTTCAACTCTTTGTTCACTTAGAGCAAATTCCTTATTGTTTTTGTTCATCTCTAGGAGTTTTTCTTTTGTTATCAACTTTACTCCATCTGTTCTCATATCTGATATCTGTAAATCAAGAGGCACCCAAACAATTGGCATTTGTTGTCCCCATGTTGACTGCTGAAAGGCGATATCAACTAATGTATCCTTCAAACGCTCAATATCTTGATCTACTGCATCGGTTGCATTTATGAAAAAGACATTGTCATACATGATATGCTCATGAAGCTTGTGTAAGGAAAATATTTTCCGCAGTTCTTCTTTGAATTTAAGCACCAGTTTCTTTTGCTCATCCTCTGAGAAGCTATCACTATGAGTGGCCGCAAACAAAATTCTTGGCATTTTATCTTCAGTTTTGTTACAGTATGTCAATACAGAATTAATCCAATGCTCCAGAATAGATGCTGCAGTAACATCTCCTTGCGGATATTCTTCTAATTCTGTATAAAGGCCTTTACGTCCATCAAACATCAGAATGAACGTCCCCCTGTGCTGGATAAATAACTGATGAGTCATATCAAACGATCTTTGCCCACCGAAATCAACCAAATCTGAAGGTGCTATTTTCATGATATAAGTTCCTTCCTTAATCTTCTCCATTAAATCATCTTGTATAGAATGGGCAGTATGACTTGGCTGTTCCTGGATACCTTTTAAAGTCTTCTGAGAGGTTTGAATAGGAATTTGTTGTTGTCTTTCAGAAGAGGTCATTTCAGGTGCTGCTTTGTTTTTTTGTCGTTGCTGTTTTGGCGGAAGGTTATCCATATTATATGGATTTAACTTAGATTCATTTGTTGTAAGATTTGATTTAGGATCACCTGGGACTTTATCTATATTTTTATCAACATTCTGCTCTATTTGGGATTCGACAGGACGTATTTGTTGTTCTTTTAATTCAGGATTTCCAAGTAGAAGTTTTGTTAAAATATCACCACTACCTTTTTTCAATGGAATCATTTTTCTGTGTTGTAGGTCTATGCCATTTCTACCAAAATGAATAACTAGTCCATCTGTTGAATACCATGTCTTTGGAATTGCCTCGTCAATTAAAATACTTGCTAGCGAAGATTTCCCAATGTTGCAAGGACCAGCCAAAAACACCCTGTTTTCGTAGGAAGAAAATGTCCCTAGAGCTACAAGATCCTGGAAGTCATCTCTATTCAACTGGGTAAGTTTGGTCAAAATGGATTCTGACATATCACGGATTTTCTGCAAGTATTCCACTAATTCTTTGTACCTTGGATTAAACTTCAGTTTTGCTGCTGCCAGATCATATGGAGTTTGACCCTCATGTGTTGTAACCAGGGAACTGGCACCTCCTTGTTCTACTAGACATCTTGTGATCTGTAGATATCCCCCCCTAGCAGCCATATGTAAAGCTGTTTCTCCATCAATATCTGTGATGTCGATCTTACATCCTCTATCAATGAGGAGTCTACAGATCTCCAGGTGTCCATACATGGCAGCCGACATTAATGCTGTCTGTCCTCCATACACTGTTCTGGTGTTGATC
>CL5632.Contig1_All    size  484    gap  0  0%
TAGTCAAAGGAAGAGAAAGATGGAGTCCCTTAGAAAAAGAAAATGAGACTGATGGGATTTCGTTTTAAAGGAAGAAGAGTCTGAAGCTAACGTGTATACCTACGAGAGTTCTGACGAATCACCAAAGAAAAAGAATAACTCAACTTGAGTTCTGGTGGCCTGGGTGCAGTGAATTCAAAATATCAACAGCGACCCTCAAATACAGAATATGAAAGAAAAAGACATTACTATCTATGAGTACCAACATAATCTTTAAGCAGTTCGATGGATTTGGAATCCAGACCAGACAGTCAAGAGAATTTACCGTAAATAGAAAATTAGCAAAAGTGACAGCAACACACGTATGTTTCGAATGGTGTGATAGATTTTGGACAGGAGTAGCAGACTGTGGTGCATTGATTCCTAAATCTTGACAAAACAACAACTGAACACCTTTTTGTCTTTTTCAAGTAGGATTGTGCTAAAAAAAAATTAAAATGCCAGA
>CL5699.Contig1_All    size  892    gap  0  0%
CCGGGTAAAAAACTAAAACCGAGGGAAATACATTAATATAAGAGGAAAACGACGACCCTTCCGGATTACAAAAGATCGACAACCTAGATTTTTGGTGGGATTCGTGTTGCACATTATTAAGGGTTTTTTTTTTATATTGTGCAAAGATGTGATACTTTATTTGGTTTCTATCCTCTGACTAAAAAAACAACAACATTATCTTCAAATTGTATTTTGAATATTACATTTTAGATCTGGCGAACTTTGTTCCGTTGAACCTGCCTTTTTATTGCATTTTCCATCCAGAGAAAGTTGTTCTGGTCTGACTTTCCTTGCTTAGAAGTTTGCCTTGGTGGGCGTAGTTATTTCTGACGTAAACTTGATTGCCTGATGATACATATCTGATGACAAATCCAGTGGAGCATGCGTCGTCGTACTTTGTCTCTGTATCTGTATGTAGAACACCGATTTTTGTGCTGCCCATCATTAATTCTGTTCCATACTCCCCGTAGTTTAATCTTCCAGGGGGATTTGTATAACGTGAATCTACGCAGATGGTCCAAGTGAACGCATAAATGCCGGAAGATGGAACAGAAAACTTTCCCGTGAAGACGCTGTAATCTGACCCTGAATTTGTTTCTACTTTATCGAAGATCAGGGTTGATCCATCAATAATAGAATTGCTCTGTCCAGCTTTGCTTTCGCTCATATAGGCAGAAAATGCAATGAGGCAGGTAGATTTGGAAACCAGTACCATAACAGTCAAAACAGAAATCCAATTAACATTCATCCTCATAATACGTTCAGCTATCTATTCTTGCGAAAACCTAACTAATCTACCAAAGTCCCTTGTGATGACTGCTTCTTCGTGCATGTTGTACGCCATATATACGATACTTGTCAAGGACACAAC
>CL7006.Contig1_All    size  908    gap  0  0%
CTATCCAACATCCACGCTGGATAGTAGGGGCAAACGGTGTTTTTTTTTAATGCACGCAGACGGTTGGGCCAATATATATCAGACCTTTGAATGTAATCATATCCTCCTAGTTACTATTTCAATCTGATAAAGATAGAAATAAGATTGGATAGTGTAATACTATATGAAATACTGGAATGCAAACCGGTATGCAAGAATTTCCTAAACCAGAGACATCAAATACTAAACAAGATACAAACAATAGTATTGCTACAATGTTAAAAACCCCTACGAAGATTTTAAAGAAAATTTGATTCCTTAAATAGATATGTAGAAATAACTTTTAGGTGTTTTCCAGCCAATTGAGTACAATGCATAAGTGTGTGAGGCGAAGTGATATGCACCATAAACAAAAGTTAACCACTATCCTTGAAACAAGGAAGTAGTAACGTAGATAGATCCGCTTAGTGACAACAAGATAGGCCCACACTCTTAAATTCCCAATTGTGTTTCTTTACCATCAAATGAAAGTGTTGTGATCGATTTCCGAATGGTATATGATAAAAGGCGGTATCTTACATCAGCAATCTATACACAGACTACTTTAAATTCCCAAATTATTTTTTACCACCAAATGATACTGAATGTGAATTGTTTCCGATACATCAAAGGGTAAGAAATTTAATAATAATCTTCTTATTTCCGATATTGTATGAACAATAATGACTGTATACTTCAATTGGTTCGTACTGAAAGGCCCAGTATAATAATAGATAACAAAGAGCACTTTGCACGGTGATACGGTATTAATTTTGGGGTGACAACATAGGCTGCACAGTTTCTTTGGCTCGTATCCATGTCGACGGAGTTTCGAGCCTTGTCATTGGAGATGGAGCTATTAATGAGTATTGGTGCCCATCAGTGGAGAA
>CL7442.Contig1_All    size  347    gap  0  0%
AGATCAAGGAATTTTATGACATGTTTGACTGTTTTCCTCTTTTATGTCAATTGTACAGCAAAAACAAAAATCTGATAATGGAAGATTTCTTTAAGAATCCATTTACAGTTTACAAAGAAGAGATAGATAAATTACAGACAGAGGGAGCACATGTCAAATACTGTGCACTTGCTCTATGTGTAATGTTTAACAATCAGTTGAAGGAAGAATGGCTTACTGAAGATGTAGATGAAAACATCAAAACAATTATAAAGAACACATATGAAGCTTGTAAAGTAGTCAAAGGAACATCTCGATTGGTTCTTCGTGATGAGCTAGATTCACTAACTAATACATTTATCAGAAAG
>CL7560.Contig2_All    size  753    gap  0  0%
CTGATGAAGATTGTGATTTACCAGCTGTTGAAGGCTGTGTATGTGACGATGGTTATTATTTAGATGACAAGAAATGTGTCCTGGAAAGTCAGTGTGGATGTATTGCTGATGATAATGAGTACTATAAGATTGGTGCTATCAGACGTGAAAACGACTGTTCACTTGAAGAGAAGTGTATGCCAGGTGGTGAGATGGAAGAAATTTGGAAAAATGAAGGGTGTCATGAAAATGGATGGTGCGTTGTCAAAAAGGGCAATTATGAATGTGAATGCAAAGCTAATTATCGTGGAGATGGTCGGGAAAAGTGTGAAGAAATCCCAGCTGCGTGTGTAAAGATTGAGAAAGTTAATCCTAGATCAAGGCGCTGTAAACGTCATAGAAAGAACAAAAGGGTTTTAGTCTGTACAATTAAGAGTGCTGAAAAAATTATGAATGTCGAAGTAATTTCACTTGTAAAAAGTAAAAAAAAGAAAAAGGCAAATAAAAGAAACAAGAAAGGAAAAGGAAAGAAAAACAAAAAACAAAGTAAAAAAAACAAAAGAGCAAGGCAGAGAAGAAGAAGAAGAAATCGCCGTAACAAATGTAGAGTTGTCGGCAAATCAAGAAGCAACAAGTTTTTAACCAGAGGAAACTGTAGAAGAGCAATATTTCGAGTCACATTTTTATCAAAAGCCGGAAACTGTGAAAATAATTGCGGGGAAAATGCCGTTCTCAGAAAAGGAAAATGTAGATGTCCAAAAGGCTATACAGGAG
>CL7932.Contig2_All    size  356    gap  0  0%
ATTACTCTGCGATGTTTGCCAAAAAAGACACCTTAATAAGTCAGCGGAGGAATATTGTCCACAATGTGAAGAGGCTCTGTGTCGTGAATGTAGAGATCATCATAAGTTATCGAAATTGTTAAAATCGCATCAGACAATCACGGTAGACAAGTATAACAAATTGCCATCCTTCATCAAGCAAATTAGCCATAACTGTCAAGAGCACGGCTGTATCCTTGAATTCTATTGTAAATCCCATGACTCTCTTTGTTGTAAAATTTGTGCAATAACAAGGAAATTATTTTTATTGAAGATTTTCTTCCGCCCTCAAAAGGACACCTATCCGTAGCTTTGGATAACATTGAAAAAATTCTGAA
>CL8257.Contig2_All    size  309    gap  0  0%
GATTACTTGAAAGAATGAAGAAAATTATTACAACTGTTTTTCCACAAAATATAGAAGATGTCCTTCATTCACTAACAATGTAATTGAGTTCTAATAACCAGGAACAGAAACCTCAAGTATTACCAAAAGGTTCATTTGGTTTTTTAATTGATTCATTGGAAAAGGCTGATAGTTGATTCATTGAAAAAGGCTGAATCTTAGCACCACAAAAAAATACTGTCATTCTAGACACAGACCATGTTGTATAATCAAGTTTATCAGATGCTTCCAGACATATCTGAAAATAAATATTATGTGACATCTAGCTGC
>CL8351.Contig2_All    size  2802    gap  0  0%
GTTGTTGGTATGTTTGTTTAACAACGAAACAGACTGTCATGTCGCGCTAACCAGGAATTCCGGGCAGTTTTACCCAGGCGTGTCAAGAAGAGTTTTAATTACAGAGTTTTCGATCAACTGGGGATGCAGTCCGATGCACTTATAGGAGAATCGGAGGTTGGTGACGAGCTTGTGCACGGTGCGACTGGTGGAAATGACAGTATGTCAAAGGCGGATTTTGAAGATCTGAAAGATCGTCTTTCGATTTATATGGATTCCGAGGAGTCGGACACCGATGAAGAAACAAAAGAATTGGTGAGGAAACTCAAGGAAGTTAAGAAGAAGGAAAAAGTAATGAAGAACAAGAAGAGAAAGGTGGAATTACGACAGGAAATAGAGAAGAGAATGAAGGAATTGGAGGAGTTGGAGGAGCTCGAGTTAAAAGGGGCTTCTAAGCCGAAGAAGGAGAAATCCGGCAAGAAGGTGGAACAGTCCAAGAAGGGAAAAGATAAAGGAAAAAGCAAAGATACAGATAAAGGTAAAGATAAAGATAAAGATAAAGACAAAGACTCAGTTAAAGATAGCAAAGAACCAGGAACTTTTCTGATAGTGTCAGACTCAATCGCAAAATATGTGAAGCTTGAGAATGCGGATGTTTATGCGTTTCGGGGGGCTTCCATTGGAGAAATAACCTATCAGCTTAACAAGAACAAGGGGAGTATTTATGAAGGTTATAAATGTTTAGTTATTCATTGTGGTACCAATGATATTCATATTTTATCTATTGATCAGTTTAAGTCTGCCTATTGTAATTTAATTTCTACCGCCAAGTTGTTGTTTCCTTCTATGGTTATTGCTTTGTCTGGTATTCTTCCTCGTCCTGTTGATTTTGAGGAAACGGGTCAGAAGATAAAGGATGTTAATATGGCTTTGTTAAATTTATGTTTGAGTTATGAAGTCGAATTCATTCATTCGTATAGATATTTTTTGAAATGTGGAAAGCCAAAGGTGGAGCTATTTGCCTATAAAGATGGTGGGTTACATCTCAATTGTGAAGGTACAAGGCAGTTAGGTTTATATTTTAAAAGAAGGGTTGCTCATTTAATTTAGATAGGTTAACTTGTCATTTGAGATGAATTTCTCAAGTGGAGTTAAAGGATTAGATATGGTTGAATTTCATGTTTCTACCATACTTCCTTTGGTTTTTTTTTTTAGTTTATGGTTGATATTATTTCTTCCATACTAAAATTTGGATTATTTTTATTTTATTTTCCTTAATATGTATTGGTATTATTTAAGATTGTTTGGTTAAGATGTAGTTAGGTTTATTTATATTAATATGTACTAATATTTTTAATTTTATATTGCAGGTAAGGTAAGGTAAGGTTTCAGTGAGTATTGTTCACACTGTTGGGTGCTGTTTCTTTTCATATGAGATATGTTTTCTTGTATGGAGAAAAGTTTATGTTCAGGGTTGATATTGTTTCTTCCTTGCTTGCTTTAATTATTTAGTTTTTGCTTGATATTATTTCTTGCATGCTAGATTAACAAGCTTAAATTGTGTATTGTTTATATGATAGTTAAAATTAATCTGCTTAATTCTTTGTTCAACACAGTTGTTTGTTTATTTTTTGGCGGCCGTTGGCTTGGCGGCTAGCTCATGTGTTTATTCGAGCTGTTTGGATGAATATATTTATCATTTCTAATGGCTAGACGCTATATTTGCTCTTTAACATTAACTTTACATGTTATATGTGACTGTCAGTGGTATAGTCGAGTGTTTGTCCTGTGCTGTGAAATATATCTGTTTGTCTTGTGTATATATTGTGCCGTAATAAAATTGAGTAACTTTGATTTCTTTTGTGAGAAGCCTGGTAATTGTGTAATTTTTGATTTTATAAAAATGGATAATTACCACGTGAATCACTGTTTACATTTACTCGGAAGAAATTGTTCCGAGTATTCCTTATTTTGATTGGTCAATTTGTTACCTGGATACAGGACGCTCTTATATATTTCTTTGTTTCGGGATTCGCGGTACATTTGAAATTTTTCATTGAAATTAAGTACTAATATTTTTATTTTATATTGCAGGTAAGGGACTCTTTTCAGTGAGTATTGTTCACACTGTTGGGTGCTGTTTCTTTTCATATGAGATATTGTTTCTTGTATGGAGAAAAGTTTATGTTCAGGGTTGATATTGTTTCTTCCTTGCTTGCTTTAATTATTTAGTTTTTGCTTGATATTATTTCTTGCATGCTAGATTAACAAGCTTAAATTGTGTATTGTTTATATGATAGTTAAAATTAATCTGCTTAATTCTTTGTTCAACACAGTTGTTTGTTTATTTTTTGGCGGCCGTTGGCTTGGCGGCTAGCTCATGTGTTTATTCGAGCTGTTTGGATGAATATATTTATCATTTCTAATGGCTAGACGCTATATTTGCTCTTTAACATTAACTTTACATGTTATATGTGACTGTCAGTGGTATAGTCGAGTGTTTGTCCTGTGCTGTGAAATATATCTGTTTGTCTTGTGTATATATTGTGCCGTAATAAAATTGAGTAACTTTGATTTCTTTTGTGAGAAGCCTGGTAATTGTGTAATTTTTGATTTTATAAAAATGGATAATTACCACGTGAATCACTGTTTACATTTACTCGGAAGAAATTGTTCTGAGTATTTCTTATTTCGATTGGTTAATTTATTACCTGGATACAGGATGCTCTTATATATTTCTTTGTTTCGGGATTCGCGGTACATTTGAAATTTTTCATTGAAATTATTTATCCAGTATCTATTGACAAAGTAATGGATTTCTAA
>CL8687.Contig1_All    size  2517    gap  0  0%
GCATGTTCAGTTGTGTTCATTATAAAAAATAAAGATCAATTCAGCTTTTATGATACGATTTATATTTTCTCTTTATATACAGCCACAATTTCATCATATGATTTGTGTCGACTGTACAACAAAGCAAACACTATAGTATGTACAGTACATGCTATAACAATATAACAATAATTTGATTCTAACAAAGAAGGAGGCATCTGTGGTTGACTGTAGGCCAATTTCATCAGAGAGACTAGCTACATGTGTAGTAAAACTGAATAAATTGTTGGCTTTGTTTAAATCTTGAGAATTGAGGTATGTTTAATTTGTACTGTCATGATAAGTTAAAAGGAGGGAGAGAGCCCAGCGTAAGTGTATACTTCAATTATAAAACATAATAAACCAGTTTCATCTGTTATCCTTTTTATCATGAATAAGGAATATTACTTCTTTTATCAATGCAATAAAAGTTCAAAGGTGAAAATTATCTCCCCTTAAATCAAAGTCAACAATGAGAATTCCTATCACGAAAAAAATACATTGTGCATTGATTGTATACACCTCCAGTTAACCACAGATCTTTATACATAACAATATAAAGCATGGCTTAACAACTTCTGAATGGGATATGACTTAAAAACATGAATTTTTATACCTAAAACTGGTCATATTTACTTTTAAATTTTTGTTCAATATTTGATGTAACAATAGATATAATAAAATACAAGTAATGTTTGTTACTTTTGAATTTTCTGATAAATTCAGGCTTAACAAATCTATGTAATAGTGCACCATATCAGCAAGATAAAAAATTATAAATAGTATTTGAAATATTTTTGGTAGTTAAAAATTGGACCAACATATATAAAAATATTGAATTTGCATATCATATTTAACATGATAAATCTTCCTTATATGAGGTATATCTTTGGATTGCCATACTCAAATGTTGGCAGTTAAAACTAAGACCTAGAACTTAAGTGTCAAAATGCTCGGATCGTGACAGGGGGAATTCCTTATAACAACGGAAGACCCACTCTACTCAAAAAGGACATCTCACTATATTGGGCCAAATCATTTTACCACCATTTACTTTTCCCATTCAGCAAATTTGTTAATTTCTTATTTAAATATATCTAATTGATTCCATTGATTTGGTCCAATACTTGATACAATAATAATTTAAATACCTACTTGTAAAATTTGTTACTTTTGAATGATAGTACTTAACACGGACTGAAAAATTACTGCTAATCACCTAATAAAATTTACTGCAAAATTAAATTGTAGGGCACTAGTCCTGAAATTTAAGTCCATTTGAATAACAATTAAAAAAACATTTTTTATTAACTTTTCTATTCTTTTCTTGGATGAAGTTTAAGATAGTAAAAGGATATAAAGAAATTTCTCATTGCGTGAAAAAGTTTCAGTATAAAAATTCCAGCCACAATATTTTGTGTTTATGTTCAATAATATTACAAATACATTTTGGCATATATAAATTTTGCATTCAAAATGAAAAAAAGATGCAATACATGAATAAATTTAACCATGACATTTTGTACAGTTTATATTTCATGATTTGTTTAGTCATAACATTTATATCTACAGCACACTCAAAAAAGAAATACAACTAAATTGTGCATTGTAAGCATGGTTAAGGAGCACACATTGCACTCCTTGGCACATCCATAGAGACAACATTACTGCATTTCTTATGTACAAACTAACAGATATATTTACAATATTCTCAAAGAAAATGTACACCATTTTTATAATTGATCACATTTGAAACAAAACAAAAATTTATAATCATTAATAAAATAATTTATAATCTGTCGTTTTCAGAAAAACATGGCAGTGATTCTACTAAAAACCACAAAGAACAACCTGAACACAAGATTGGTCTCACAGAATTAAAGCTAACATTAATAACAGAAAAACAGAATCATTAATTCATTGTTTCAGAATCTAATACATATTCTAGGTATTAATTTAGAAAAATTACACATAAAATATTGTGATTGGTTGATAATGCCTCCAAGAATGGTCATTCAACCAATGGTGTTACATTATTTTCGTAAAAGATTATTATGATTGGTTGACAATGCCTTCAAACAAAAGGTAATTAACCAATGATGTATCATTGTTTTCATAAGATGTTGTTTGATTGGTTGAATTTACCAAGAATTGAAATTATCCATACTCTTTAGATTATGAAACAGTGAATTCTGAACAGGCTCTGCTGGCCAACACATACATTTTTATGCATAAGTTATGGGTTTAATTTAGAATTACCTATTTTTATATGGACCCAGAAGTGATTTTTTAATGGAAGTTAAAAGTAATTATTTTGAGTCCTTTTCTGAAACTGACATTAGACCCATGAGAACTTAAATAAAATACATTTTTTAGTATGAAAAGAATTAAGCTCGAAAGAAATATTATCTTGCCAAAAAAAAAACCAAGTATATAATATTATACATATTTTTGTTACTTATATAAAAATAAACAAACTAAAACACATTTTATGCAACC
>CL8955.Contig2_All    size  1105    gap  0  0%
TTTTTTTATTGTGAAATACCTATAAAAAAAATAAGTTTAAAAAAAATTGACCAATAATTTCTCCATGAGTCTTCAATAGAATATGCGTTGTTTATATCTAAACAAAATAAGGAAATAAAAAGATGGGGTCACCGTAATGGAAAAAGAGATATTTCAAAAAAGGGGTTAACAATTTGAATTGGCGGGAACATATTGCGCCAATTCTAAAAACAACGTTGAAAGACGTTCGGCCGGTTTAGGCTATATTCTTACAAATTAGGGACAACCCAGTTCTCGTTATTTGCTGATTTGTTGTTTGTTTGTTTTAAACTACGATAAATTCACATTAATCTACACATGATAGTACTTAGTTTTAAGTCAGTATATAATCACAGACACGTAATATAAATGCGGTGGTTGGAAAACAATGCGTTGTACAAATGTACACACGAATGCTTCTATGAACATTTCATTTCAGGTTATTCATAGTGCTTATGTGTTGAACAGAAATTCTTTTTAAAATAGTGAAGACATTTTATATAATATCATTGTTCAATCAAAGTACATCTGAAAGACAAGACAGAATTTTGCTTCCGGTATCATGAATTTTAATTTCGTTTAAGAATGTTGTTCCTTTTTATTTTGATGATAATTACTTAAAATCATTAGAAATCTAAGACTCCGTTTCCAATAACAATAAAGATCGATCATTTCTGAGATCGCCGATCTTTAGTATTGCAAAAATGAGAAAGATCGATCTTCAATCGGACGTAAACATTCCATCCCCAGACGTAGTTTTAAAAGAACGATTTTTTTATGAACCGATTTTTCTTCAAGTGAAAACGCTTTAGATACATCGCGATCGACTTTTCAATCAATCAATGATCGATATAAAATTCCAAGTGTTTTATGTAGATATGAAAATAAATCTGCGCATGGTCAGTTTAAAAATGTTTTCAGTGTTTATTCTCAAATGATTTGACAAAACGTGCCATGGACATAATAAAAACCAAATTAATATATTCGACGTTTTTTGCGTCATTCTTCTGAAAATATATTAATAAAAAAAGAAAATGTGGTATGATTGCCAATGAGAAAACTCTCCACAAGAGACCAAAATAACACA
>CL9878.Contig1_All    size  484    gap  0  0%
GATCACGAGAATAGAAGAAGAGTGGTAAGCTGTCTTAATTTATATGGCACTATATAAAAATATGCTTAATTATTACGACTCTAATTTAATGCAATAAATATAAAACAAAGTTTTGGAAAGAAATTTGAATAGCACAAAAAGGGGTGCAAATGTACGTTTATTTGCAAAATGAGACCAAATGCTATAAATACACAGCGTTTAAATATACCCGTGAATTCCTTATTTAATTACAGACTAGTTAAACTCTATTAGATGTTGAATAGGGTCACGCTAAATTAATCATCCCTGCAGTACGATGAACTTAAGTTGTTCACATCTTTTTCCACTAGATTTTAAATAAAAAGGTTCAGTATATATCATTTTTTTTAAGAAATTGTATGAATATTTTAACTTTTAATAAACATGCCGTCACAGTTATCATCGCAACAAAAAAATGTTCATTTTAACATTGTTTTTTTCAGAGTGTCGGTAACTTCTCAGACAA
>CL11103.Contig1_All    size  1243    gap  0  0%
GCTCAGTGTTCAATAATGGATGGAATTGTGCACCTTTTCGTCTAAACAGGGGAGTATTTTAAGGTTGCCCCTTTTTCTAATGATCTTCCGTGAACGCAGTAGAAATCATGTCATGTAAATTGAGAAATGAAAATAACATTACAGGAGTTGAAACTAAACTTTACCATTCAAAACATAATTTGAAAATTTCCCAGTTAGCAGATGATACCACTCTTTTTCTTAAATCAAAAAATGAAATTATAGCAGCATTAAACGTTATTGAAATATTTGGCACATTTTCTGGTCTTAAATTAAATAAAAACAAAACGGAAGGCATTTGGATAGGAAAACTAAAAAATTGTAAAGATAAAGTAGATAATATAAAATTCACAGATAAACCCGTTAAAGTGTTAGGATTATATTTCGGCACAAATAAAGCAGAATGCGCAAAACTAAATTGGGAACACAAATTTGAAAAAGCAAAAAAACTCATGAAATCTTGGGAAAAAAGACATCTTACTATCATCGGTAAAATTCTTATAATCAAATCACTCATTATTCCACAATTCACATACTTAGCAAGTATGACAGTCATAAATAAAACGTACAGCGACAATCTAGAAAGAGAAATTTTTAATTTCATTTGGAGCGGTAAACAGGATAAATTAAAAAGGTCAACTCTCATAGCAGATTACAGTACGGGAGGACTTAATATGATAGATATCGACAGCTACTTCAATACACTTAAAATTAAATGGGTATCAAGACTAATGGAGTCAAAACATGAAAATTGGTCAATTATTCCGAGATTCTTTTTTGATAAATACGGAAAAAACTTCCTTATCTTCAAAATGAATTTAGAACTTAAAAAATTAAAATCATTTAAAATAACAACTGAACTACCAGAATTTTATCTGGATATTGTAAAATGTTGGATACGGAAAGGTGGAGGTCAAACTAAATCACCCACTAACTTTAGAGAAATACGCAAAGAAATTATATGGGGTAATAAAAACATAAAAATAAAAAATAAACCATTATTGATGCTCAATTGGATCAAAAGCAATATAATCTATATTAATGAAATTATTGACGAAAACGGTCAAATCAACGAAAAGACAATACTGCGTAAGTTAGAAATAAAACACAACTGGATAGCCGAACTATCAATACTAAAAAAAGCTATTCCAAAATGTTGGATAGATATCCTGAAAACAAATAAATCTGTTAAAACCCGCGTTAATATTAACGAAAAAATAATCAG
>CL11124.Contig3_All    size  2223    gap  0  0%
CGCTCATCGGCCCTAGGGAAGTTGTGTGACTGAAAAGCAAAAGCACAGCCAAAGTCCCATCATAGTAATGTTTACAGTGACTGGACAATTGGAAACACTTTACCATGGCTTCTCCTATAAATCCAGAAATTTCAAACGCGGATCTGACAACATGTCCCATATGTTTGGAACAAATGAAAGTTCCAAAGTGTTTGCCTTGCCTGCATTCATTTTGTGAAACATGCATAGTAGCCTATTGTGAACACTTCACAGCTGCATCTGGTAATCAGCAGACATTAGAATGTCCAGTTTGTCGTTCAGTATTAAATTACACAAAACCTAAAGGAACCTCGGAAACATTGTTAGTTTCTCCTGAAAAATGGGTACAAACACTTCCTTTAAACTTTCTCATTGTTGAACTTCTAGAAAGAAAACAATTTGAGAGCACAAACAAAATGTGTTTTTCTTGTGAACGACTTGGAGAAAAGTCAGGGGCTAATAACTTTTGTAAAGATTGTGGAGAACTCTTATGTGAAATGTGTACTAAATATCACCGTGCTAACAAATTAACAGCTACACATAATATACATCTGTTTACTGAGCTTTCAAGGGATGAACTCAAAAATTTCAAACAATGCTGTAACTGGCATCCCGGAGAAATGCTTAAATTGTACTGTTGTGATCATGAAATTGAATGCTGTTCATTGTGCGTATCAGTGGATCATAGGAGATGTGCTACTGTTAAAACAATAGAGATTGCTGCAAAAGATATTTGTCAATCTGACTTACCAAAGAATATAAAAGAAACCTTAGTATGCAGTAAACAGAAACTCAAAATATTAAGAGAAAGGTTCATTGAGGATTCAAAAAAATATGAAGATCAAGTTCTATCTATTGTTGAAGAGCTTAATGACTTCAGACGAGATATCAAGACCAAGGTTGATATTATTTCTGACAAACTGACTGCTGAATTGACACAGTTTTCAGAAAACAGCGAGAGGAAATATAGCACAAAGGTTAAAGAATTAGATGATAGAATCGCTGTCATTGACAATGAATTGAGCATTTTCACAACTGTTTTTGAAAAGGCATCAAATGTTCAGATAATGGCTACGATGAAGGAACTTGGAAAAAAATCTCCTCTACATACCACGTTTACGAATCATTTTACAAATACCTACTTTCATTCACATTTAACATCAACTGTTAGTAAAGAACTAGACAAAATCAATAATGCCTTAGAAAAATGTATGGTGTCAACAGTCAGCCAGCAATGTGAATTCCCATTAACCTGTAATCTGCTGCCTAGTGTCAAGTTAAAATTAATATCTGAAATCAAAAAAGAAAAACGGAACAATGAAGCATGCTTTTCTAGCAATGGATACATTTTTGTAGCTGATTTTTATTCAAAATGCATTGAGGTGTACAGTATTGACAGTACAAAGTTAATTACTCTCCAGCTTCAATATTCACCATATGATTTAGCTTCTGATGGACATGGCTATATTGCTTTACTAAATGATATGGATGGAAGTATAGAATTCTTAAACGAAAATACACTCATAATTGAACAGAAACTTTCTATTAACAAAAACTCAGATGGTATTTCACTAAATGAAAATTTCCTTGTTGTTAGACAGGAAAAGACCATTGAATGTTATGACCGTTTAAAAGGAACATTATGCACCAAAGTTGAAGGATTACCAGGGCTTGAAAACTCAAGTTATGTCCATGTAAACAAAAAAGGATTTTATTTTTCATGTGGTGACATTATATACTTTAAAACATTTCCAGACCTACCAGAAGGTGAAAGTGACAGCTTTATTTATACTGATCATACATTTGAGGGTGTAGAAGCTGTAGAAACTGACGATAAAGGAAATGTATATTATTCGGATTATGAAGCAGATAAGATTGGTCTGATGTCATGTGATGGTTCGAAATCATATGCCTTTGACGTGCAGGAGGAATTAATAAGGCCAATGGGTCTTTGTTTAAGTAAGGATCAGAAGTACCTGCTAGTCACAAATGATATGGGTAGTACTATATATGTGTATGAAATAGAGAAGGATGGGTATTTAGGAGTAGAGGCTGATGTAAGTGAAAATGTTGGTGCACAACTCATTGGGGAAATGGAGAAGATCAAAGCCATCATTTTAAGCATGGTACATGTACATGGAAATTGAAAGATTAGTAACAAAAATGTACCAGCCAACTTCAGAACATTTAAATAGAATTTAAGTA
>CL11516.Contig2_All    size  528    gap  0  0%
ATATGCACGTTTGTATATATATAGTAATCTGTGACACAGATACAGTCATTTATTTATCAATGAATTGAAATGTGTGGATGATGACAAATAAACAACGAGCAGGCAATAAGTTGTTAACAATTGATTTCTGCATACATTCAGCAGTAATGGCATATCCATAAAATATAACGCTAAACATTAAAGTTGATCAATCAGCAATATTACTATTAAAAAGAAAATATAACTAAATTTTGAAGAAAAAAATGTCAGAAGCAAGGGAAAAGAAGGGGTCTGACAAACCCAAAGCAAAAAATCAATTGAAAATGGAAACAGGGAATATGTTAAGGAGACAACAACCCGATCAAAGAGCAGATAACAGCCGAAGACCATGTGTCTTCAAAGCAGAGAGAAAATCCCTTGCCCAGAGGCGGTGCTCACCTGACCTCGTAATAAATGTGTGTACTTGTTTAGTGAAAACGGACGACATACTAAACAGCCAATGTATTGCTGTTACTCATACTATATAACTTATAACTCCTCAGGCGCGGA
>CL11911.Contig1_All    size  289    gap  0  0%
GAATAATACGTATCCTGTTACTGAAGAAAAACGGTCACGCATACAATGGAAAGTTTATTATAAAAATACAGGTTCAAGATTCACATAATGTGAAGACAATAGTAAAATTGGATTTAACATTGGCGCCAAAATGAAGTTTTTAGTGTTGATGACTTTTTTTCACACCGCCATTGGCGTAGATGAAATTTTGAATGGACAAGAGTTATCAAACAGATTAAAAGAGATAAAGAGAGGCGTTGGCGTCGATCATATGCAGGAAGTTTACAATAACATTACTTTTAACCCGAAG
>CL12325.Contig2_All    size  1006    gap  0  0%
CAGTGTAAACAAAGTAAAGTTCGTTCTATAACTTGACACGACGCGACTGGTTTTCCCCCAATAATGCTATTTGATATTTGAAAAAAATCCAGTAGCAAGTACACCTATATGCCCTATTTCCAGTTTAAGTCGTCTGGTACACTAAGAAGATGAGTCTAGAATGGGCAAAGAATTTGTGTGGTATGTCCTTGACGGACCAACAGATGGAAAAAGTTCCACATTCAACCACTGAATTGGGTGTACATGTTACAATAAAAACTGTCCAAGCCTTTGGTTTACTCGGAACAGTTTTAGTAGGTCCTATTGCTGCTATCGCGAAAAAAGAAACCAGAAACATGCGAGGAATCCAGCACAAAATGACCAGAGCAGGTCGTGGGGGTCTCATACTTGGACTTGTCACGGGACCACTCATGACATTTTTAAAAGTTAAAGATGAAGACGAATATAAAATTTGGGACAGGTGTTACCGTTTGCGACATAACCGAGGACAGGTCAGAGTTGATCAGGGGTCGATTGTTGGAGCCGTTGGTGGCGCTGGGATATGTGCAGCTACTGGAAGTGGTGCTCTTTTTGGAGGACTTGTCGGGATGAGTTCTGGCATAATAGCTATGGCCATTTATAACAACGCCTTTGTTAAGAAAAACTAGCATTTGTAATATAGATACCTTATGTGTGATGGATGTAATCAAAATGTAGTGCCATAGTTTTACTATTCGTGAATTATATACTTTGTGCTATTGATATTGTCATTTATTAGCGGTATTTTTACATCAACAATATGAAAAGGCAAATCTTATTACATCATTTCCAAAAGTATCAGTGGCGGATCCAGAACTTTTCACAAGGTTCTGACGTAAAAAGAGGTGGCTCCAGTCATGCTTCGGTGATTCCCTAAATAATCAATCAAATGTTTCCCACAAAAGGGGGGCGGGCTGGATCCGCCTATGAGTATTCCTTTAATAACACGACAAATCTTATTACAGCATTAATTTATAATGGGACTACA
>CL12391.Contig2_All    size  478    gap  0  0%
GTCTGGATGAGGGGGGAGGACAGTCCTGCATATAATTTTCATATATTTCAGCACCCAATTAATATTTATTATTTATTATTTTCCCCTATTTTTCTCTATTTTTTTTAAATATATTTTTTCCTGTATGTTATTCATTCGTTTGATGTGGTAGAGCTTTTAATTTTGCCCTTTGATTTAGGACATTTCGTTTGAATTTCCTCAGAGTTTAATAGTATGTTTGTGATTTTTCTTTTTTCTGCTTCTTCTGCCTATTACTTTCTATTATGTTTTCCTCATCAACACCCTCACATAGGAAAACAATTCTTTATAAAATGAATCGAATGTAGACAATTTACAACTCATCGAATCGTAAATGATCAGTGTTTTTTAAAATAGTATCATTAACTGAGGTTTGGCGATAAATCCCATAAAATAAGATGAAGGATTTAAATCTAAAGAATATTAAAAAGGGAAATAAAACGTTAATTATGAGTCTCTG
>CL12583.Contig2_All    size  776    gap  0  0%
ATAAAATTTCTAGACCTTGAAATCTTCAAGGGCGAACGCTTCAAAAATACTGGTGTTTTAGACCTGAATTTTTTTACAAAGAAAACCGAAAAATTCCAATATCTTTAGAAAAACTCAAACCATCCCATCTCAAACTTTAAATCTTTTATTAAAGGCAAAGGCATTCGTATACTTAGAAACACCAACAATGAAAGTGAATTTCCAACCAGAAAAAATCTCTTTCTGAAAAACTGTTATTAAGACGATATAAACGGAAATTGGTAGAACAAATTCTATCAAAAATCAAATTCCAACACAGACAAATTAAATTAAAGAAAAAGAACAAAGTTGAAAATAAATACACTGTATCATCCAATACAAATTATCATCCTCAAGCAGAAAAACTTAAAAAAGTATTCAGGAAATCTTATTAAAACGGATTCTACAATAGGTGCTAAATTCCATAAAAACCTATCAATAGGTTTCAAAAGAAACAGAAACATTGATGAATTAGTTAAACGAGCTATAAAATAATTTATCTAAACCTCACAGTTCCTACTAAACATTTAACTGTGCGGAACTAATTAATGACCATCATGTAAACAACACATGTAAACTGATATTCTTCTGAGGACAAATTCGTACTCTGAAACGCTTAATAAATTAATTCAACATTGGTTGAATAATTTAAGAAAAACAAAAAACAAATCAAAAAGTGTAATTATTAAAAACACAATTCAGAAACTTTTTTAAAATATTTAAAAGAAAAGAAAAAAAAAGAAATAGATTAAAGTAAA
>CL12801.Contig1_All    size  317    gap  0  0%
TTTAAGACCTGGCCCATGTGTAAAAAAAATAAAATTAAAAACTAGAATCAATCGTTGATATACTGAATTATTCTATGAGATTGGATTCATTTTAATCGTTAGATTTTTTTGTGTGAAACGCAGGCTTGGTATTGGACAAACCTATTTACATTTTTATCACATGACAAAGGATTATGAGGGATGTGAGGGGTAACAGATGGATTATTATGTTATTTGATGAAACTAACAGATCTGATAAAAATGACAACCATTTTACAAAAATCATATCCAATTAAAATCAATCCTAAAAAAAGTCAGAATTGATCAAAATATAACAG
>CL13081.Contig3_All    size  2300    gap  0  0%
GCTCAAACATACAACTTTTTTAAAGAAGAAGTCAAGAAGGATCATCCTTTACTTTTAAACACTGCTGCTGATATGTTTAATAGAATATTTTTCAAAGATCTGCAAGAGGCAGTATGTAAATATACGGAAGTAGGTGATCAATATGGGGAGACATCTTTCAAGTTAAAACATGGACTAAAATATGCATTATACTATGTTTTAAAAAAGTCAGCAGAGATTTTGAGGGCCGAACATCTCAGTAAATTTGCAGATGATAAAGCAGAGGAGGTCACAAAATTTTTGCATATTTTTGAAACCACCAAAAATTTATATTTTTCTGATGCTTTATTCAATATAAGAAAAAATCGTCAGGTTAATTTAAGGAAACCACATCGAATTCCAGATGAGGATTTATTGTTTACCATCAGACAATACACCATTGAAAGCATTAAAAAAATAGTAGAAATGTACAATGAATATAAAATCTGGACACGGTCAGACTTCGTTAAGTTGAGGAATCTTGTGGTATGTCGCTTGACAATGTTTAATGGACGGCGTGGTGGAGAAGCATGCAGACTTCTAAGATCAGAATTCAAAGATGCTGTTGAAGACAATTGGGTAAATAAAAAATGGAGGAATGATCCATATGTGCTACAACAAGAATTGAAGATTGCTTACGAGGCTGGCAAAGGGATGAATAAACTGGTACCAGTTTTGTTCACTCCAGAAACAATGGCGGCAACTGTTTTATTAGATGATGATGACCTTAGACAGCAAGGTGAAGTTTTGTCCAATAACATGTATGTGTTTGCTAACACTCAAAATTCCTTGGAATATGTAAACGGCTACACAGCTATGCAACGTGTTGCAAGTGATGCTGGTATAAGAGAAGATGAGGCAAAGAAGATCAATGCCACCTTAATTAGACATTTTACCAGCACTGAAATGGCTGCAAAGGACATACCAGAGAATGAGCGCCAATATTTTTACACACATATGGGTCATTCCGAGGAAATGAACAAACAAACCTACCAAGCTCCTTTAGCTGTTATGGAGATTGTGAAAGTTGGCAAACACCTAAAAGACATAGATAATGCACTTGCCCTCAGACAGCATCAAGACACCAGTTCAAGTCCCTGTAAAATTTATACAGCTGAAGCTGTGGACAGTATAAACAGTAACAATACCTCCTTAGATATTCCTCAAAGTTTGGTTGAACATGTTTCAGAGTCAGATAATACTGACTTAGAATATCACATTGAACCACATCCAGACGAAGAGCTTAATTCAGATTCAGTTTTGAACAAGAACAAAGGATGTAAAAGAAAGTTGGAGCTTGATGATTATGACCTAGTTGATATTAAGCAACCAGTTAAAAACAAAAAACTTACAGAACCAGAAGTTGATGGATCAAAAGACAATTCAGAGAATGAGATTGAAAAGATTCCTCTGATAGAACTGAATGAAGACATCCTTTTAAAAGATGGAGAAGCAAGAAGAACAAAACTACTGCAGATAATGAAAAAAGAAAATGATAAAAAAAATGGGAGAGATTTGGAAGGCCTGACCAGAAACAAGCTGATGGAAGATAAGAGAAACATATGGAAGCAAATGGATACTGAAAAAGTTAGACAATATTTTCAAGATTATATAACAGATTCTGCACAGAAGCCAAGTCCAGATGCAACTGAAATTGACGATTTCAAGGCAAAATATCCTGATATAACTTGTAATGTTGACGTTATAAAGGTGAAAGTTATGAATGAAAAGAAAGAAAGAAAAAGAAAACTTGAAAGGGAGCTCAGTTATATTGATGCTATACCTACAGTTAAAAGAAAATATGTTGAGGAAGTAGAAAGTGATGAAGATAACGTCAAAGTTGGTAATAGTGGATTCTCAAAAGCACGTCAGTACTCAAGATGGAGTGATGAAGAAACAATATGTGTACAGGAGTATTTTAAAGATTACATCACTGAAAAGTGTGAAAAGCCATATCCTGGCAAAGTGGATATTCAGAAGTTTTTGTCAAGCCACCAATCAATAAAATTTGACTGGAATAAAGTTAAAGTTAAAATTATGAATGAGAAAAAGGAAAGGAAGAGAAAAATAGAGAAAGGACTGAAATGGATCAAATATGTAAGTAGCTGGGGGAAACAATCATATTTGCCAGTCATGACCTGTTCAGGAACGCTATGCATCCTAAGCAAAAGTACTGGTAAATTATTAAGTCAGGGATTTCGTTACCACAAATCACTTAAAATCTTCTACAAATACAAATCGGGCGCGAACATGAAGGGTGCGAACATGTAGGGTGCGAACAG
>CL13127.Contig2_All    size  648    gap  0  0%
GTCGTATACTTTATAATTGCCTAATTATGATTCTCTATGTAATAACATAATGTTTCTTAGGCAAACTGTTCAATTAAAGGTCCTACAATGCTATAAATGTGCATTTCTCTGCCAAAAATGTCTTCTCTAAATAACATATTTTCATCACCGCTTCTTTCCAACCTGTGCTCTCATTTGTTTAAGTTCAGTTTCATGATAATGTGACACTGCTGAAGCTTCTGCAAGCATATCCAACAATATATCAATTTTCAGTTTGAGTAGGTTGTTTTCTTCTGATACTTGTTGATTTTCTTTTCTAAGTTTCATGACTTCTTTATGACTTGCTCCACCACCACCTCCAGTTTCTTGAATCCACATTCCATTTTCAAAATTAACCTCATTGCCCCCTAGCCTTAATTTCACAGGTCCAATATTTGGTCCAAACTCTTCTCTGGCCTGATCTGCATCCAAGTTGATGTTAGATAAAGACTGTGCTCTCCTTGGTGGGGTCTTCTTTGGAGAAAACTTGTTTCCAAACAAGTTTAGAGGCATTTTCAAATTTAACTATCTTCGTTCGTTGTAGATACAAATACCAGTTTTATATATATGTAATTTAGTAAACAAAAGCTCAGACACTGGTTAGGACATGTTTGGAATTTTATAATGGAT
>CL13856.Contig1_All    size  1694    gap  0  0%
GTAAAAAGGAAACTACAAAAAAAATGATAAAACGATTTTATAAAAAAAAAATGGTGAAACTATGCGTAATGAAGAGGTTTTTTTTGTTGGGGAAGATCATAAGGGAAGACAAATCTTATATGTAAAAGATGAAAAAGGTAATGATATTGCATTAACATATTACCAAAAAGGAGTATTAAAGTTTTATAAATTTAGCACTCTTCAAAGAGAATACGGTGTTAATTTTGTCAGGGATGTTTTAGGTGTAGATGATTATAAAATATCTGATTATTTAAAAGAAGGTAGATCAATGTTTCAAGATTTTCAAAGAACGATAAAAGCACCAATTCGTGAACTCGATAATATAGAAATTCCATTACAAGAAATATCTACACAACAAGAAGGACAAGAATTATTAGAAATAGCAAGTAATGAAGAAACACATGTGAAAGAAATAGAAACTTCATTTATTGAACAAGGAACATCTTTCATAAATGAAGAAACACAAACAGATATGACAAAAAGAGAAATGGATGGTATAATCAGTGCAATGACATCAGTAAAAGAAGAGATTGCAAATGAATTAGCAAAACTGAATAAAACAAATAAAGACTTAGCAAAAGAAAATGCCAAATTAGAACAAGCTAAAGAAGACAATGATGAATTTCAAATAGATAGAATAAGTAGTCGAATAAGAGAGTTAGAATCTGAGAGAAGTGCAAGACTAGAAGTAATTAATATTAATAAAGAAAAACTACGTAGTCAATTAGATAGATTTAAACAAACAATACATAAAATGTTAAACGAAGACAAAACATTAGGTGAAAGAATAAGAACATTATTCAGAGAACAAGGAATAACAATAGTTAGTGTTTTAACTGCTTTTGGAATGATTATTGGTGTTATTGTTGAGGCATTTACTGGTTCTCCTTCTCCTTCTCCTTCTCCTTCCCCTTTTCCTTCTCTACTGGCTGAGGGGAGCTTCCTGCTGGGCGTGGAGGATAAGTCCCTACACCCTCTTCAGGATGAGGACTTTCATGTTCATCTGTTAGCTCAGAATCTTCTGGCTCCTCTTCTGGTAACAAGTCATATGCTTTGTTCAGAGTTATCTTGGCACTATTAGATCTTTCTAAGAAATAACCATTAGAAGTTTCATTGGACTGGGCTGGTGGTGACCAATTATTGTAGGTATACTGAGTATTGCCTGGATATGGTCTCCTTTCTAATTCATCATTCAGCCACTCAACTGCCCATGTCCATTTCCTTTTTAAATCACCATTGCTTTGAAGCATTTCTTTAGCTGGACGACATACAGAGAAAAGCGAGACCATCATTTTGATACATTGGTATGCCCTCTTCTGGTAATGGTTTTTGGCTCTCTGTATAGTATCAAATAACCCATCCTTTTCATCAATACCTTTTAATGCATTATGTATTCTATGATTCTGCCATGTGTCTTCCAATAATAACATCTGTAATAACAGGTCAAGGTAAGGTCGGAGTTCATATGTGTAGGAATAGGCAACCTGCCACAAAAGTTCTCCAAGAACAGTAGATGAGAAGTGAGGATTCTCCCAGCTGCAGAACTTGAGTAACTTAGCAGTATCATCAGAACTATTACAATCCTCTATTAACTTCTTGACGTAACTAGTTCTACCATACATTGGTTCGATTACTGGTTGCTGAATTGGCATCAATGGAGTTGGTAATGAAGG
>CL14058.Contig2_All    size  628    gap  0  0%
ACCAAAGTAAATTTGTAGATATTGGAAAACTTTGTTGTTTGTTTTCTCAAGTTTTGCATATATTTTGTGATCTCAAATACTGAAATTGTACTACAATTTCTTCACTATAGATCATTATTTATGAATGTTTAGTGATAGTTCCAATGTTAGCTACATTTTGACTCATGGTAAATATGAAGATCATGAATCTAATAGAGGACCATTTATTAGGCCAATACCTAACTTGCATTTAATACACACTATATCTTTATGAAGGCAATATCAGTTGTTACAATAAAATAGTCATGTGTGCATATAGTAGGCGTTTTAAAGCAATTGTTGACAGCTGAATACACAGGTGAAAGTTGTTAATGTTGGTATTCAGGTAAAAATTGGACATCTCTCTATTTTCTTTTCACCAAAATGTTTGCATAGTATATGCCAAGAGTTGTGTTGTATTCTATTATATAGACAAAGTAAGACTCTAACACAGATACTCCCTAATTGCATGCATTTGATAGTAGAAACATGTGCTGCACAATATTTTAATGGGCAGATATTTTAACATTATAATGTACAGCCTGGCGTTTTTATTCACTATTTATATGTGTTTGTGTAAAACTGTTGTGCTTTCATTGTAAAAGTAATA
>CL14218.Contig1_All    size  1939    gap  0  0%
CGTAAACAAACTTGTGATTTCTTTTCCTTTTCACATTATGTCTCTTTGCAAAACAAATATGGCTGACGATGTATCTGTTTTCGTGAAAGAAGATCTACCAAAGACTGCATTTCCTGTGTTCGAAGACATCAGAAGACAGGGGAAATTGTGTGATGTCACATTAAAGGTTGGAGACAGAAAATTTACAGCACACAGAATAGTGTTAGCTGCTACTATACCATACTTTCATGCCATGTTCACACATGATATGGTAGAGTCTAAACAAGATGAAATTACCATGCAAGGAATAGATCCAAACGCTTTGGAAGCCCTTGTTAATTTTGCATACAATGGAAAAGTGCAGATTGATGTAGATAATGTACAAATACTACTCGTGGCTGCAAGTTTTCTACATCTGCAGGCTGTCAAAGAAGCTTGCTGTGACTTCTTGAAAAGAAGACTAAAACCATATAATGTTTTAGGAGTAAGAACATTTGGGGACCAGTACATGTGTACCAGTTTAGTGGAAGCTACAAATAAATATTTGCAGAAACATTTCAAAGAAATAATGAAGTCTGAAGAATTTTTCAACCTCAGTCTAACTGACGTATTGGAGATCATAACAAGAGATGAGTTGAACATTGATTCTGAAGAACAAGTATTTGAGGCAGTGATAAATTGGGTAAAACAGAACACAGAAGAGAGATGTAAGGCATTACCAGAACTAATGGTTAAAGTTCGACTACCATTACTTACACCTCATTACTTGTCTGACAGGGTAGCCACGGAAGAACTCATTAAAAACTCATTGCAATGTAGAGACCTCCTAGATGAAGCAAAAGACTACCACCTGATGCCAGAGAGGAGAACTCTTCTACAAACATTTAAAACAAGACCAAGATGTTGTTCAGACATTCCTGGCATCATATATGCTGTAGGAGGGTTGACATCCTCTGGATATTCGATGAATTTAGTGGAATGTTACGATCCTATTGTCAATAGATGGACAGTTGTAGAACCAATGACAACAATCAGAAGTAGAGTAGCTGTTTCTGTTCACATAGGTTGTTTGTATGCCATAGGAGGGTATGATGGAGAAGACAGATTAAATACTGTAGAAGTGTATAAACCCAGAAATAAAACATGGAAAACAGTTTGTAAAATGCATTGTAAACGAAGTGCACATGGAGCCACATCTCTTGGTAAACATGTTTATGCTTGTGGTGGCTATGATGGTGTTTCATCACTCAGAACGGTAGAAATATATGACCCAGATGCAGATAGTTGGACTATGGTAGCTAGTATGTTAAAACACAGAAGTGCTGCAGGTGTTGCCTGTCTTGATGGAGAAATATTTGCCTGCGGTGGCCATGATGGATTATCAATTTTTGATTCGGTAGAGTGCTATAATCCTTCAACCAATACTTGGCGGTACATACCTAACATGTTAACAAAACGATGTCGTCTGGGTGTCGCTACATTAAACGGAAAACTGTATGTGGCTGGTGGATATGATGGGTCGATATTTTTGAATAGCGTTGAATGCTATGATCCTCAGAAGAATGAATGGGCATATGTCAAACCTCTACAGATAAGAAGAAGTCGTGTTGCTATGGTAGCATCATATGGTAAATTATTTGCGATTGGTGGTTATGATGGTATTGTTCAGTTAACAACAGTGGAATCTTACGAACCCGACAAGGATGAATGGAAATCTTTACAGCCCATGTGTGCTCATGAAGGTGGAGTAGGTGTAGGAATTCTTCCCATTGACTTAGATTCTTAATCTGTGTAGTCAATGTAGTGATGATGAGGAAAATACTTGAGTTGAATGAAAATGAGAACTGCAATGTAGATATGGCAAAACCCATGTTATGCTACAGTAACATGTATATATGAAACCCCAAAAATGTATTTGAATGAAAATATAATACAGAAATGTATAAAGAGTAGCAGAAGG
>CL14498.Contig2_All    size  485    gap  0  0%
GCATTGTCTTGTATTAATGGTTTCCAATCTTAAATAATGTATTAAATTTAGATAATGATGAACATAAATACTGAATACTAAGCAAATTACATTATAAACCATTATATTGCACAAACAGTAAGATTGTGGGTCATTTAAAATGTTTACATAGGGAAGTAAAATAAACGTGTTTAAAGGAATCCCTACCTAAAGAGATGACATGATCACGTTCTGGCGTTTAAAAGTGGACCTGTTTGGAGGGGTATGAAGTCGGACACGTTTGGGGACAATAGACACGTTTGTGCCACATGATCACTTAAAAGGACAAGGAAGCAGACATAAGTATGAACAGTACAGAAATGTAAAACATTGGTAGACTATATCTAGATTATAAAATGTACTTAAAAAATAAAAGAGGATTAAAACATGGTCTCATCTGTTTAAGGGAAAATTTCTGTAACTGTATAATTCACATCTAAGTACAATATTTAAGATATTAAGTACAC
>CL14906.Contig2_All    size  1893    gap  0  0%
GCCGCTTAATATTTATTCACGTCCATTCCAAAAACAGGGAAAAAAAACTATCATTGATATCTTTGACCTATCTTTGTTCCAACAGAAAAAAATACAACGCCAGGACCAAAACATAACATAAATTATTTCACATCATAGAGTAAAGCTGTTCCTTTCTGATTTACAATCAATAAAATATTTCTTTCTTCACTAAAACGAATCCCAGTAATTTTGTCTATTCCATTTTCTTTCGTTAATATGGTTCTTGCGTATGTACCGTCAGAGGACAATATAACTACACTATCATTTTTCTTCGAAGCGACATAAACGTTAGCTTCTTTGTCAACAGTAACACCACAAGGACCATCAATGATAAATTTGTCTTTATATTCCCACACCATCTGTCCTGCCATGGTGTAACATGTGACGGTATTTGCCTCTAGAGAAGTATGAAATAGTTTATTTCCAAATGTTGTGACGTAATTCCAGAATCCATTTACATTCTGTTTTACAAGAGAAGATGTGCTTCCCCCGGAAAGTGAGACTGTCTTGATGCCTGTTCCTTGTTCATAGTATACTAATTTATCTTGGTAGAACGACACTCCACAACACCAACAGGATACTTGAACCACTTTAACAACTTTTTTTGTTGTAATGTCAGCTATGTCTATTTCATATGGAGACCAATTGTGGGAGACAGCGACGGTTTTATCATCGATACAAGTAACGTCTACAGGACGGTTCGATACGAACATTTCACAGTCTAATGTTCCACTGTCATTCAGAACTATTACGCGATTATTTTCAAAGTCAATGAATATCATTTTACCTGATGGTGTGATATTGCATCCTGTGACATAATTTGGCTTATTTCCTTTCGGCAAGTTAAGTGTCTTTTTTATCAAAAGGTTGATGTCGTCAATTGATTTAGGTTTCGCAATTTGAACGGACATCAACTGGGCTTCGTTTTCATTTTCAGTCCTAATGATGATAGAAGGGGGCGTCATCTTTGTTGAAATGGCACCAAATGTTGTAATTGTTGATAATATATCAGACAATTTGTCATTCCTTATAAAAAGAAGGTCTGTAAACTCTAAACTTCCATTCTCTGTCAACTCATGCAAGAACTGTTCTTCTTTGATTACATCTTCTTCAATTCTCTTACTTCCTAGAAAGGTCTGAAGATCAGATGCATAACTCTTTATATCGGAAATAGTGTTTTGTAACACGGAAACGGTATCGTTGTGAATAGTAAGATTCGAAAGCAAGCAAATGTTCTATTTCTTTGGTAATTTTATCTTCACTAACTTGCAATTCATTGAGAATCTGCTGCTCTAACTTATCAAGATGGCTATTTATTTTTCCGCGAATATCTCTTATCTCTGTTTGAAATTTCTGTCGCTGGTTTTTTATGGTTTTAAGATTCTCTTCCCGATCCTTTGTGATTTTATCTATATTTAATTTCATATTGTCAATATTTTTTTCTATGTGTTCAATTAAAGAAGACTCTTTTGATGATCTAATTATGTCATCGATTGCAAGAACTTCGCATTTTCTATGGACAGTAGATATACAAATAGGACAGCAAAGACTTTCATGTTGAGGGCAGTAGTTTTGGAATTTCTTATCATGGACAGGACAGTGTTGTTTTATACTGGCTATGGAAGGTGGTAATTTGGAATAGTTATCGACGGAAATGACGTCATGGTTTCTTGAGGACTTTGACGCAGTGTGGTACTTTAAACAGGACGAACATAAGCCGTCGTCACATTCAGGGCACCAGTGTTCAGCAACTGTTGTGACGTCCTGAACTTCACAAACGCCACATAAAATATTTCCTTTTGTGGCCATTGTTCATGACTGATGTTCCAAAAATCCAGCTGACGACATCCGGATGTATAAATGTGATCATGT
>CL14995.Contig2_All    size  983    gap  0  0%
GGCCTATACTCATCTCTCACATTCTGTGGTAACTGATCTTCTACTCTGTTTGGTCTATACTTTATCACCAGCTTCATTTTCTTTTTTTCCTTCAATGTTCTCTTTAATTTTGTTTATCAGACCTTGATACTTTTCACATGTAGACAAAACCTTGTTGGTTCCAGCCTTCAAATCCTTCATTTCTGCTTGCAATGCAGAGATCTTTGCATGTTTCCAAATATTCAGTAATGTCTCCATCATATTCCTGGAATTACTAAACGACTCAGTCATAAACTCAAGAGCAGATCCAGCAGAGATATCTGTTGCCCTGTCATTATCAGAGGAACTACCAAATTCACTTTCAAGTTCTGCTAACATAGCAGCTAAGTCCGTGTTCCCAATCATTACACTTGGTGAATTGCCATCATTGTTATTTTCCTCTGTTGTATTAGAAACATCTGTTGTGGAATCACATACAGCTCTTTCTACAATCTTTTCACTTTGATTTAGCATGTTTAGTGTTGTGTCTGTTCTTTGAAGACATGTGTCTTCTATTAGAGGACTTTGGTCAGTTTGTGGAATTTCAGTTGAAGTAGTGTCTGTACTTTGAAGACATGTGTCTCTTATTGGCAGACTTGTGTCAGGTTGTGGAGTTTCAGTTGGAATATCGTTGTTTGTAGGTTCTACATTACTGTCAATATTACCACTAATTTCATTACATGTATTGTCTGTGGGAGGACTTGGATAAAGTTGAGGAATTTCAGTTGGAATATCATTGTTTGAAGGTTCTGAATTACTGTCAATATTAGCACTAATAGAATTACAGCTGACATGTTTTGTTTCTTCAAACTGTAAAGGGGATTCTGGTGAATTAAAACTGATTTCGATAATAGAATCGTCTTGAGATATATTTATATCATCTATGTCCGTTTTAGATTCATTCGACATGTCCTCAGCAGTTAAATCAACCACTTCCCCATGTATAGTACTACTTTCTACAGTAC
>CL15861.Contig1_All    size  1769    gap  0  0%
ATAACCACACATTTTATACTGATAAAAGTTAAAGCAACGTCTTCAACACTGGGTTGCATTATTTATAAACAGACGTGACAAGTATTAGTTTCTATTATAAGGACAAATATTTTTTTTTAAAATGACGTCTAATGCCAGCATCCCTAATTGCAATGATTCTAAACATGAAATAATTTTTATTCGTCAAGAGAGCAGAGTTCGAGCGATTCATCCAGACGAAGAACACGAACCTTTCCTAAAGGCAACATCACCGAAACAATGTCGAAATTCAACAGAGTTAAAAGAAAATGAAAAGGACAACGAGTTGAATAAAACAAGAGAGTTAAAAGTTAATGGAAACTTGGTCATTTATATGCCTCCAAAAGACGAACCATGTACAGAAAATATGAAATACCAAAATGAGAGAGGTTTGGTAACACCGGTATCGTTTGACCATGTTGACGGTCCACAATTTCCTAAGAAGAAATCTGCATCTAAATGTTCATGTTTCAAGCCCCAGACATATGTAAACATTGCCTTAGCATTAGCCTGTGCCGTCGCACTTTTAGTAGGAGTATGGAGCTTTGTTAAGAACAATATTGACAATGATGACACAGGTAACAAATACTTGTACTGTTATTCATGCAGATCAACAACCAATATAAAGGAGAAATACAAGAAGGATAATATGTGCTGCATTAAAGAACCAATAAAAAATTTCAAGGATCAGCAGACCTCTGTTGGGGATGGATTAGGTTCACAAGGTAAACAGTCATATAATGGTTCAAGAATTTTAGAATTTGAAGCAGATTTTCAGTCAAGAACTTGGATAAACCAAGTAAACACGTTTATTAGCTGGAATCCATCCTGCAGTATAAATAATTCATTCATTTTGCATGAATCGGATAACGGACACTTAACACTGACGCATGATGGTACGTACGTCATAACAGTTTCTTTGACGACGGATACATTTTCTGCAAATAAGAATGAAAAATACATCCGGGGTTTTGTTTGTCTGGTGTTTGAGACAAATGAAGGAGAGATAACTGAAGAATGTAGACCAATTACGCACACTCCAATAATGAACATTCCCTTCCAAATAATCAAATATCGACAATTACAGAACGGCACAAAGATATACGCAAAAATCGATAAACCGAAAGTGCTAAATAATAAAGGAAGCCACAACAAACTTGTTATTGTCATGTTGTAGTGTAAGACAACCACATAGTCTTCCACCAAATATGACTATATCTGTATATATAGTTTGCAAAGCTGTGTCTCTGACATGTGTTGCTTGCGATATTAACACACACAGACCCAGGTATTGATTAGAAAGACACAATACCAATGAAGATACAATCTCCCATGTAGAGTTGCTTGGGAGATTGATAAAGATATTATCCAATAATTTAATTTTGGATGTAAAGCGTCTTCTGATTGGCTGACGTTATTTTGTTATGAGCCCATAGACATAATTTAGTCATGTGACCGTGACGTCATCAACGTTTTTTCATGGTTTTCTACGGTTTAAAATGGAATTTAGAATTAAATTATAAGAAATGACTGTAATATTTTTTCTGTCCATGAAGAAATAACATAAAAATGTGGTGCACACTTTATTCAGTGTGCACCAGATTTTTGATGTTATTCCTTCATAGACAGAACAAATATTACAGTCATTCCTTAATTGTTTAACGACTTTACGCAACATTAGTTATATTTAGAACAAAATGGGATGTAGAATAATTCAAACCACAAAACATCATGCTACAATCTGTCAAAAC
>CL16472.Contig1_All    size  745    gap  0  0%
TTTGATTAAAAACCTAAGGACACAAACATTTTGGGCATATTGCAACTTTTCAACAATGATGTCAGTTATTTTGCACATTGTATCTTCTAGTACTGGTTAATTTACCTTGATTAATAAAAAAAAAGGGATTAAAAGAACAAAGTGTAGCTGTTTTATAATACAGGTGAAGGTACCAAAGAGGCAGTAAAACTCATAAGTCAAAAATAAACTGACAACACCATGGCTAAAAAGAAAAAAAAAGACCAACAGACAAACAGGAGTACACAAACACAACATAGAAAAATAAAGATTGATCAACATTAACCCCCACAAACAACTGGTGGTGTCCTCAGGTGCTTCTACTCCACATATGGAACCTGCTGTGTTGTAAAAACCGAGTAATAAGTTGAATTGCTTAGGTCACATTTGGGAAAAGGGGACATGATTGTAGTTAAAACTTTAGAATAGTTTTGAAAATATGAATTGTAATCATTACTCAAAAAAACATTACATTGAATGCTTTTCTGTAGCAACATCTTTTAAATATATGTTATCGTATTTGTAGATAATGGAAGTGAATGGTCAGAATTTTCAGCATATTACGCACAATCGAGCATTAGAATTGTTACGAGGGACCACACATTTGTCAATGGCTATCAAATCTAATTTACCAGATTTTAAGGAAATGATAGAAGTGACAGAACAAAATAAACAAAATAGACAATCTACACAGAGTACTTCATCATTCACAAAACGATTATCTGCC
>CL16994.Contig1_All    size  3674    gap  0  0%
GAAAAATAATATGAAAGTAGACAATGTAAATGTTGTTCCGAATTAATTTTTAAATCATTTTTTTCAATATTGATTTTATTGCATAAGTTAATCCAAAGAAAAAAATAGTATTTTTAGGTCATACAATCGTTATAAGTACTTCTCTGTGTTATTGTTGTTCATGTTGTTGTAACGGTGTCTTGGTACAAACAATGACTTCACATGTGTTTCATCAAAGGGTCAATCGGTTGTTGATTATTGTATTACTAGCTATGAAAATCTTCAGTTATTTCAAGACTTCAAAGTTATTAGAGCTTCGGACTTAGTTATAAAGTATAAGCTTAATATGACTGGGTTTGATGCGAGATCAATACCCGACCATTCTTTGTTGTATTGTGAGTTAAACATCAGTGCCTCATTACCGTCGTGTCATACCTCAGGAAATCGTAGTCCTGAATTTATTAAGTTTGATGTAAAAAAAAAAAACGTCCCTTCAAATTTTTGTCATGGCGATGAGATACATTTACGACTTTTAGATACTATCAAGGGTCTTGAAACAAATGAAGTATCCCAATGTAATATTGATCAAGTGTATAATGATTTCTGTGCTATTGTCAGCGGAGAAATGAATCAGAAATTGCATTCAAAAGTAATTGTCATGTCTGATAGTACTTATTGTAGTAAGAGAAACAGAATTAAAAAACCTTGGTGAAATGATAATTTAAGTGTATTTTTAATGATATGTGTTGTGCAGAAAAGTTATGGAAAAAGGGCAAATTGACTCGTGTGTCTTGTGTTGAGTTAAAGTCCAGTTTTGTGTCAAAAGGAAGGGTTTTCGATCGTGAGGTTCAAAAAGCAAAACGTAAGTACTGGTACACATTGCAGCAAGAATTATTGTTGGAATCAAAAACTGATCAACAAACGTTTGGAAGAAGATAGGTAAGATAGGAATTGCTTCGGAATGCAAAACTTTAATACCAATGGAAGTTGTAGAGGCAAATGGTAATGTATCTTCAAATATTGATGATGTTTTGTTAAAGTGGAAATCGGACTATGCCGATCTACTTAATCAAACAGGTAACCAGGTAACTACGGGTAGGAACATTCAAGTCGATCATAGCCCTGCCGTTTTGACAGAAAGCGACTTTCTTTTAACAGAAGACATTTAATTTGAAGAGGTTTTTAATGCAGTATGTAAAAGCAAAAGAGGTAAAGCTTCTGGTGTAGATAATATTCCAGTTGATGTTTTATGTAACCAGAATTGTATTATATTTTTACATAGATTGTTTAATTGGTGTTTTAAAACTGGTAAAGTCCCAGAGATGTGGAATAACATAATTATTAATTCGATACCCACAAATAACATGTCAGATAAAAGAGACCCCTTAAATTATAAGGGTATTGCTTTAGCCCCAGCTTCATATAAATTATATTGTAACATATTAAACTTGAGGCTGTCTCAATGGGTTGAAGATAATTAGTCCTTAGTTGATGATCAAAATGGGTTCCGGAAGGGAAGGAGTACCATAAATCAAATATCTTCACTTGCCAGTTTAGTCGATGTTCGTAAAAAACTACGAAAATCCACCTTTTGTGCATTTATCGATTTTAAGAAGGCGTATGATACGATTAATAGGACATTTTTAGGGGAAAATCTCTTGGGGGTTGATGTAAAAATGTGTATGGCTATTAAGTCCCTTTATAATGGGGTCAGGTGCTCGATCAAAGTCAATAGTTTCAACACAGATTGGTTACTGTAAACTGTGGTTTAAAACAAGATTGTCCACTTTCTCCTTTATCATTTAATATTTTCATAAATGAATTAGCTGTATACTTAAAATCTTTTGATTTTGGTGTTGTCATTGGGGAGAAAAAGTATTTTATTGTATGCTGATGATATCGTACTGTTAGCAAATAATGAGAATGAGTTACAAAACCTCTTAGATGAGTTATATCATTGGTATACTGACAATAAAATGACTATTAATTCATGTAAGAGTAATGTTGTCCATTTCTGACCGACCTCATTTGAACAATCAAGTCACGTCTTTAAGTGTGGGGATATGAATATTGCTACTAGGAGCGAATATGCTTATCTGGGCCTTGTTTTAAATGAGTTTCTAGACTTCAGTATTACAGCAGAAGCAGTTGATAGGTCAGCAAACAGACCTCTAGGTCTTGTTATAGCTAAGTGTAAATTTACCATACTCAATAGAAAGTAACACAGATTAGTAAATATGGAGTCAGACCGTATTAACAGGAAAATATTTATATGGGCAGATGAGGTCAGTCTGAAACATAGAATTGTAAAAAATTGGAATTTCATTGTTAAAAAACATTTCACAGAACTTGAATTGGTTGACTTTTGTGATACAAACACTTTTATCTTACCTCCTATACATTTCCAGGAATATGATTGGTTAAAAGCGTCCGCGTGCAAACTGTGTATATTTGATATTAGGTTAGTAGGGAGGCGGGGCTTATCTCATACACGGTTAGTAGTGGAGTTACGTCCCTTTATATTTCATATTAGGAAGTAGGGAGGCGGGGGCTTATTTCATACAAGGTTAGTAGTGGTGTTACGTCCCTTTATAAAAACAAAACAGAACTGAGAAAAAAAAACCTTTAATGTTTCAACCGAGGTTTCAACAGACGAAGAAATTCAATTTGATGATTAAGATTGAAATAAATTCATTAAACACATTTACATGATTTAAACCCAACAAGTTGTTATCGTTGGCTATTGTTCTTGTAGGATCAATGGAATGTTTCTTAATGCTAACAGTATTGAAGACTGGCTTGCTCATTTTGATAGATCAGAAGTCTTAATTTTACACGTTAAGATAGTCGGTAAGATTAATTCGTTACATAGTGTGCTAGTGACGTAATACGCTCTCATCCCATATGGAATTTACCGACCCCATATATACCGTATTAGGTCACTAGAACACTATGTAACTAATAGTATTAATACAAATATGTTTATTGATACAGTCATGTCAAGAATGTTTGATAATTATATTGAAGAATGGAAAAGTATTGTTAGTTCATCCTCTTCCAGACGGCGAAATGGGCGTAATAAATTGAGAACCTATAATATTTTTAAGCAGGAGTATGTTGTAGAAAACTACTGCAAACTGTTAATGCCTTTTTGTGAAAGAAGCGCATTTGCAAAATTTAGATGTGGGGTGGCTCCTATTAGACTGGAAACTGGGAGGTATGAAAATTTGCCGCTGGAAGAGAGATGTTGTTTTAATTGTTTTAATACTGTCGAAGATGAATATCATGTTATTTTACATTGTGCTGTTTATAATGATCTTAGACAAGTTCTTTTTACTGAGTCTCTTAAAATTGATGAACATTTTAATAGTTTAACAGATTGTCAGAAAATGGTATTTTTGTTTTCGAATCAAGATATTATAAGACTATGTGCCAAAACCTGTAATTTTATTCTTAAAACATGTTATATCGAAAAAGACAACAGACAATACATGGTGGTAATAAATTAAGTATCCCAATATATAAAGTTGAAACCCAACCATAACGTTTACTTCGTAAACATTCTAAAATGCTAAGGCTACGTCTTGCACTAACGTCTACCTTAGATACAATATGTAATAAGCGACGTCAGTTCTCCCGCGGTATTTTCAAACTCATCCAATACTGTAGCTTGCGGTCAAATAGTTTCTTCCAAA
>Unigene931_All    size  999    gap  0  0%
ATGAAATGAAAATATATTTGTTGATGACTTTGTGTATTGAATTTCGAGAATGGATTCAACCACATGGTATGTCACAGCTTCAGTAACTTTAGTGGGAATGTATGTCACTGCTGTTCTCTTTAGATCTCTTCGTACTAGAAGATGTAATTCGTGTGTGTTACTGCATGGGAAAACATGTATCGTGACTGGTGCAAATACTGGCATAGGACTTCAGACCGCATTAGAGTTAGCTAAACGTCATGCACGTGTAATCATGGCATGTCGAGATCCAAACAAAGCAAGAATAGCTATTGAATACATACAATCTAGAACGAAAAACGGAAGTTTGGTATTCAAACCTTTGGATCTTGCATCTCATGTTTCGGTAAAAGAATTTTGCAAAGATATATTAGAAGAAGAGCATACTTTAAACGTATTGGTAAATAATGCTGGGGTAATGGGACATCCTTACCAGCTATCCGAGGATGGAATAGAAATGCATATGGCTGTAAACCACTTTTCAGTGTTTTTATTGACAAATATGTTGCTTTCAAAGTTGAAGGAGAGTTCTCCAAGTAGAATAGTTTTTGTGTCATCAGCTTTACATAAAAGAGGCGAAATTGACTTTGAAAACGTAAAAGGGAAGCAGACAAAAGCGTATGCCAATAGCAAATTAGCAAATGTATATTTTGCTAGGGAGTTGCATGAACATTTGGCAGGCTCCAAAGTGGATGTGTTCACAGTGCATCCTGGTATGGTAGATACTGAACTAGCTAGATATTCGATGTCAAAGTGGCTTTGGACACTTCTTTATCCCCTTAGATTGCTCTTAATTAAAACAGCCAGCCAGGGATGCCAAACAGTTGTTCACTGTGCGATTTCTGAGGAACTAGAAGGGAAATCAGGTGGCTATTTTGGTGCCTGTGTACAGGAACCATGGCCTGAAGTTTCATCATGCAAAGAAACTCAACTTAAAATGTGGAAAACAAGCAAAGAAATTACTGGACTTTAAAATTGAAA
>Unigene1034_All    size  450    gap  0  0%
AAGAGTGTAATATACTGGCATATTGTTCAGTAATAAATGATTGTTTGATATTGAATAGCTTAATTCTGGCTCCTGATATAGTGGCACATTGTTCAGTCATAAGTCATATTGTTTGGTAATGGAAAGCTTGAGCTTTCTTACCTTGTTAGAATCAAATAGTTAATTGATAGGCTATATGATGAGTGAAAGTATTCTTGCAGTAACCATAGAAACCAAACCATTGTCACATGTACTAAAATTCACTATCCAAGCTTTTATTGTTATACTATTTATTATTGGATGTTAAAGATTCTATTTTTATGTAAGCCATGTTGATCTGTTTTACCTAGCCAAAATGAGAATAGACAGATTTGTTGACACAAATTCAATTAGATCATTATTATTGTTGTTTATATATATTATATTCTTGTAAACGGCTCTCAAAGAGTGCCATTGACCATTAAAAATCAC
>Unigene1235_All    size  378    gap  0  0%
AAAGTGCCGATTTTATCCTTTTGTTTTGTTTGTATTTTATATATTTGTTTGTTTGTTTTTTGCCTGTTTGTTTTGTTTAATGCTGTGCATTTGAATAAGAAATTCATTGGTTTGTGTATTTCATAAATCAAGATCTCATTTTAGATAAAAGTAGAGTAGAGTTATCGTACACATCTACTGGTCAAGGTTTACTGTGCTTGACATATCATTGCTGAATGTGGCTAATATGGGAGAGCTTAGAAAACGTGTCAAGTTGTATGAATGATTGGGAGAGTAAGCATGGGTAGACGATTAATTTCATGGTTTCTGTTAATTCTGAAATGTGTTATCTGCAGGAGATCAGTTTATGCATAATAAGTAAAATCCTGAAAAACAATC
>Unigene1369_All    size  406    gap  0  0%
GTAAATTTTATATTTAAATCAAATATCGGATGTATCAGAATTTTTCATCGAAATGAATTTTGTACCAGACCAGACAAAGGCATTTGTTGTGTTAGAGTAGTATAAGATGCCAAGGAAATATGTTATTTTCTTTATTAGACATTATATTAAGGCATGTCTGTTTCTATAATTCAGAATATTCGTAAAGGAAGGAGGTTTAAGATGTATGTACAGATGGCCATGATTATTCATGGAAAGGTTGAAGTCTATAAGCAATTTTTGTATTCATTTTTGCTTAAAAAAGTTAAGAGCAGTGCATGAGTAAAAAGTTAAGAGCAGCAGAGCATGAGTAAAAAGTTAAGAGCAGCAGAGCATGAGTAAAAAGTTAAGAGCAGCAGAGCATGAGTAAAAAGTTAAGAGCAGCAGA
>Unigene3476_All    size  1085    gap  0  0%
CATGCTTGTTTGCTCTGGAAGTTTGTAATGTACCGTTCAGGTCTCCTGCTAGCACTATTTTGTGTGTATTTTCATACTTTTGTATTATGTCAGAAATAATGTCCAGACACTCCATATAATCATGTTGTGAATTCGTCGTATGAGTTGGCATATAAGCATTGAAAAGGCATATATCATTGGTTGCTGTAATATTAACTGCAATAACCCTTTCATTTCCATCTTTTAGTTTTTTTAATTTTGCTGGACCATTTTGATGGCCAGAGTATTGATACCCCTCCCTTTCCTTTCGGTAACTTGAAGCTATCCAGAGGGTCATCTGTATCAGAACATCTTGTGTGGTCTTCCATTGTTGGAAGGAGTTTTTTTATTTCTTTTTTTTGAAAGTCCCATAAGAAATGCTCTTGTAGACATAGTATTGTATTTGAGTGATCTAAAGAGTGAAGATATGCAATATTGGTTTTTAATCCTTCAATATTACATGTAATGATGTTTATATTCTTACTTAAATTTCCTGATGGTTTGTTCTTCTTTTTGTTAATTCTGGGGGTAGTCCTTTTTGGCTTGTGATCCGAAAATGGTGACCATTGTTTGAAGATTGCTTTGGATCCAGTAGATTGGACTCATCTAGTGTTTGATATTCCTCTTGTACCCTTGCATTGGATTTGCTGTTGATTTCTTTACCGACATGTTGAATAACTTCATTTCCAGCATTTTGTTCACAGTTGTTCAGAGGTAGTGTTTCATTCTTATTCTCTTTGATGATCGTGTTTGTACAGTGAGGTTCTATATCAACTGTATGTATTTCTATAGGTGGCTGCTGTTCATCTATAATTCTAGACATCACTGCTTCGGTTGGGCATCGCATGTGATGTGATGTTGTTCTGTTCTCAGTATCATGTGTAGGCATATTTTGCTGTAGTTGAGTTCCATTCTTATATGTTGGAGGCCTAGGCATTTGTCTGGAACTATGTATTGTATTTGGAGGCCTTTGTATATTATGCATAGAGTATGGTGGTGCCTGGCTGAAGTTGTGCATTCGAATCGTTGGTATTTGCATAAAGTTGTGCATTGGATTTGGCGGTATA
>Unigene4804_All    size  438    gap  0  0%
GTTTGAGAGGAGTTGTGATGACAAGAAACAGGACTGATAGACTGGCTGATGGACGGACGGACGGGTCAAAAATGTTATACCCTGCGCCACTTCCTTGTGTAGGGTATAAAAATAGGAAGATGGTGTGTCATTGTTTATGAGGCAACTCTTCACCAGAGACCAATTTACATAGAAGATAACAATTATGTCCCCGTACGGACTTCAACAATTACTATAAACTGATATACCACATAGTCAAACAAATAAAAGTCCCAGAAATTACGTTTTTTTTATATGACTGCACATAATGAAAATTAAAGTTGTGCATACTGAATGATCACTGGCAAGTATTTCAAGCATAATACGGATGAGAACATGCAGATAAGTATCAATTATGAAAGTTATGCAAAGTAAGACGGGAGCTAGATATATGGACTGCCATAAAAAAAATGAATGGAC
>Unigene6100_All    size  1304    gap  0  0%
AGAATGAAATGTGTGCAACCCCATTCTGGCAATCAACGCACAGAGAGATCTGGTCAGACGGAGGAGGAGACCATCCAGGAAGCAAACCACAGTGATGATAGCCTCCCTGTGACCCAGGGTGAGGATGAGCACGAGGAACAGCCTACAGAGGTAGAACAACTTGACGAGGCAGAAGAGATAGAGAGGATAGAACCAACAGTCCATAGAGAAGACGGGATAGAAACAACAGTCCGTAAAGAAGACGGGATAGAACCAACAACCCGTAGAGAAGAGAATGAGCCACGCAAAGAGAAGATCAAATGGCCAACGAATGCAGACAAAGCAGCTTGGAAAGCGCTTGACGAAGATTTGGAAAACATCTTAGAGGCAACATTAGCAGGCAGTGTAGACAGAAAGATAACAGCAATGACGTCCATTATTTACAGCGTAGGAAAGGACAGATTTGGAGTGGTACCACAAGGGAAACAACCAACAAAACTAGGCCATAGTAACCGGAGACAGAAGAAGATCAAGGAATTGAGAGGAGACCTGAGAAGGTTAAAGAAGAGGTACAAAGTCGCCAATGAGAATGAAAGGTTACCATTACAGCAGTTAAGAAAGGAAACTAGGGAGAAACTTAAAACACTTACAAGAGCAGAAACGCATAGAAGAGATAGAAAGAAAAAGGCAAAGGAGAGAACAACATTTACAGCAAACCCATTTCAGTATATGAAGCGATTATTTGGAGCGAGAGGATCTGGCAAACTGGAAAACTCGAGGGAAGAAGTGGAAGAACATCTCAGGAAAACCCACAGTGATGAGAGACGAGGAGAAGACCTGGAAGAATGTGAGAAATTGTTAACACCAGAGGAGCCAAAAGAACAGTTTGATGAGTCAGACCTGAAGTTCCAAGAAGTGCAGGACGTAGTGAGAAAGGCAAGAGCAGGGTCAGCACCAGGACCAAATGGTATTTCATATAGGGTATATAAGAACTGTCCCAGACTGATCAGAAGGTTGTGGAAGCTATTAAAAGTAATTTGGAGAAGGAGAAAGATGACAGAGTCATGGTACAAGGCAGAAGGATGTTTTATACCAAAAGAAGAGAACTCCAGGAAAGTTGAACAGTTTAGAACCATCTCCCTATTGAACATTGAGGGGAAGATATTCCTGGCAGTTTTAGCAAGGAGAACGACGAGGTACCTGCTTGGCAACGAATATATAGACATCGCAGTCCAGAAAGGAGGCATGCCTGAAGTATCTGGTTGCATCGAACACACCAGCGTTATTACACAGATTTTAAGAGAAGCAAAGGAGAAGAAAAGTGA
>Unigene6909_All    size  627    gap  0  0%
TGCATAATTTTTTTTAACTTTGTAGAATAATTTCTTTGTTTTTGAATTAGGGATTTTATTTTAAATGATTTTTTTTGTCTGCATATCAGAAGAATTCAGATAGATATTAACATTAATTATTTATTCAAATATTGGGGATTTCAGCATATAAACATAGATATGTGTATATTTGGTCAGACTCTTGTCAGTTAGAGGAATGATGAATATGATATTACTATTGTTGACTCAATACTCAATTTAGATTTGAGGAAGGAGAATGAAGCAAAAATTATATCTTGCATAATAATAGATTTGACTTGATATGGTATGTCTTAAAAAAATAAACAAATTTTATGGTGATGTTAATGATGCAATCTATGAACTTCTTAATCTTTATTTAGGTACCGATTGCAGGCTTTGAGGGTTATAAAGAGATCATCACTAATTTTTTTCAGAATTTAATTCTTTAAATAGACATTTTTTAGTTGTCACAAAAGACTCATGATACTTGAATGAAGTGTTAATGTAAAATGAATAAAACCCCATGACCTTTTTTATAAAGTATTAATCATATACACAATTTTAAGTGCTAAATGATAAATTATAAGTATTACATATACTTTGTCAACATTTTGTATTGTAATCTCT
>Unigene8187_All    size  832    gap  0  0%
ATCATTAAACGTAATTCAAGTATAAAGTTATCAGAATTTAGAGATTTTACCTATCGAGTCTCATCAAACATCAGATTTGACATATCCGTCACTTGTGAAGATGGTATAATATACTTTCCCTGGCCATTCAGGGCGGACAAACTACATAGAATTTATATCAAAGACTGCAGAATTAAGGATTACAATACTGAATTCAAGAATTCATTGATAGACCAAATTCCCGACACAATCAAATTTCTACAAATGGATAACGTAACAACTATCTTACGAATGGAAGAAGTATACGACTCACTGTCAAAAGTTAACTCCCCTATAACAAGAGCTGCAGAGTGTGGACCAGAGAATGCTATTGTCATAATTCGGAGAGGGACAAAGACAACTTTTGAAGATATGCAAAACAATGGTTTGTTTAACTTCAGCACTGCATTGACGAATGATGAACATTACTTTGACATTCAAAAAAGAACCTGTTTGTACGACAATCTTGAGGTTTTTGAAATCAGTGGAATGATTGTAGACAGACAAGTTGTCGATAAAATAGTTCAAGTAAACGTTGCGGAAAATCTCAAAGTATTGAATTTTTCTGGTAATGGCATGTCTGATACTCTTTATAAACTACAAGGATGGCGACTACGATTCCCAGTGATGGAATATATAGACCTCTCAGATAACAACATACGAGACCTTCCAATGATACGAGATTTTGGAATGACCGTTAAAGAGACAAAATCAGTCGGAATTATAGATCTTAGGCGTAATAAGATAACTTCATTAACAAAAGGTATGATAGACTCGTTCTCAACTCACAGATATCTTAAAGTCGACATTAGTG
>Unigene8543_All    size  383    gap  0  0%
AAAAAATTATAATTGGGTTACTATATTGTGTAAATATGTCACAACGATTAGAAATGTGTATTACATTAAATATAAAGAAAGTCGGAAACTAAATTGTTTTTAAATATTTCTTTTCATGTTAATGTTAAGGGAGCTATCATTTGAATTTTAGGAGGGCTAGGATTAAATTTGAAGGGAAAACAAAGCCTGAATTTTGAGTAAAAAAAGCAGAACGAGCAAGTTTGTTAATAAAATAGAAGGATGACAATTCATGTAAAAATGGCAGGATAAACTAATAATAAAAACATCAGGACCCTAGCTCCCCCCAAAAACAAATCAAATGGTAGCTACCTAGATAAAACACACCTTTAGGAACTTTTGTCAAATTACATTTTTTTAATCTA
>Unigene10121_All    size  1980    gap  0  0%
CGCTGGATTCGATTATTATTTGGACGAGAGTTCCCGATGCAGGATTTGTTGGTATTATGGGATGCCTTGTTTGCTGATGGTATTGGGTTTGATCTGGTAGACTTCATCTTTGTAGCCATGTTACTCTACATAAGAGATTTGTTGCTTGCCAGTGATTACCCACAATGCCTCAATTGTTTAATGAGATATCCTCCTGTTGGTGATGTCCACTACTTGATAGAAAAAGCTAGATATCTGAGAGACCCAAATAGTCATCCCAGACCACCAAACTATACATACCAAAATGTGAATATAGTAAAGTCTCCACCAGCCAGGAACAAAAGAACTCCACAATATCCAAAACAGAAGAGAGGATCTTCAGCAAGTTTGTCACAGATGGAAGATGGTTATTTCAAATCGGGTAATTCAACACCGTCTGCAACCAGGATAGAAACTTCGGGAAATGCAGCATCTTCTATGGCAAGAATAGAATCTTCTGGTAGACGATCATCTGGGCTCAGTCCAAATTCTGATGATGGGGCTGGCAGCATGTCAAAGTTTGCAACCTTGCCAAGTCCGAAAGGGAAAGGAAAGAAGGTTAATAAGGAAAAAGAATATGAATTTCAAATTGGTATTCTGCAAAACCAGGTGTCAGAAAAAGAATCTTTGTGTGATTATGCATCACAAAAGTTAGATATCCATATAGATCGTCTGCAGTCAGAACTATTACAGCAAAACTTGCAAAATGAGGATGAAATTCTTATTGCTATAGCTGGTATTAAACAGGTCAGAGATTTACTTAAAGGAACGCTCAAGTTTTCACAGAATCTAGTTGATGACGATATAGTTTTAAAAACTTCACAGAATTCTTCACAAGATTCATCTTCACCAGAAACTGATTCTCCAGTGGTGGATCAACCCATTAACCAAAAGGAAAGTGAAGAAAAAAGACCTAAAATAAAAAAAGGTGGCAAAATGTTTTATATGAGTAGTGAAGAAAATTCAGAAGCAGCAGATTCACCAACTACTGACAATTTAGCAAATTCTAGAATACCAGAAACAAATTATGAATTGAATGACTACACAGAGACACACAAGTATAGAGCTGAACCAAAAATAAACAAAGCTCTTCAATATGAAGGAACAAAAGGCAATAAAAATAACACTAGCAGAGTGGAAAAGGTTAAAAATGTGACACATCCACCTGTACAGTCTGTTAAAACTGAAAAAGATAGTCTTAATCCTTTTGACAGCTCAGATTCAGAGGAAGATGAACATTTTTCTCACCCGCTTGTAGATACAAATGAACAAAATATGAACCCTTTTTATTCTGATTCGGGAGATAGTGCTTAGAATAATACAGTAAACATTTCTTAACTTATTCAAAATGTTTTATCTGTAACTGTATGTGCTGTTTTAAAACTAAAAGTTTATGATCATGCATGAAATCATAGACACTGGACGTTAATCAACCAACAATCAATCTTATATCAGGAAATTTATGAATAATTAAAATAATAATTATAGTAACCCTTATGTCATCAATCATCTGCATACTTCCCCATTGCTAGCAATTTCATTTTATGCCAGGATTGTTTATTATTTTACATTTGATCAAAACACAAGCTTAAAATACTGACATGGTGTAAATTAACAAAATGACAAACATATTAGATTATGATAGATAAAGTTTCCAGGATAAAACATCCCATCTAACTTGAAATGGACATATTATTTTCATCCAAAACATGTATTTAAAACTACATGGTTTGTTTTAACAATATTACAGACATTTACCATAATTATACACGCAAAATACATAATGAGTTATCTCCCATGTCAAGTTTCACCACAATGTGTATGAGCAAAATAAAAAGTCATTAATACACTCTAATACTGAAATTTGGGACAAAAGATAAAGCGGAATTTGAGAAATTTTAATAAGAGTCAAAATTCATGTATCTTGTACAGTAATTAATTTTAAGCTCTTCTTTAACACAC
>Unigene10354_All    size  2467    gap  0  0%
GTTCCCCGGATGTAAATGTTTTCATTGGTTTCAAAATGGAGTCAAAACAAGAAAATGCATGAAATGTAGATCGCTAAAACCACATTTCCTATTGAAATATACAAATAACTTGTTGATACAATATAAAACAAGTTCCTGTTCACCAAGTTACACAAGAAAACGGAATGAAAACAGATGTAAATATGTCAGAGAAAGAAATGAACAACCAGGAGATGTTTGAACACTATAACCCACAGTACCCTCTTCCCGAAGAGATCAATAAAATGGAGCGGGACGAGACAGTGTGTAAATACTGTGGTGTTAGTTACCTCATACATAATGAGATTAAAAAGTTAGAGGAGAAACTGAAAGCTACAGAAAAGGAACTGGAACATTTGAGGGGATGTGAAGTCAGGGAAATTCAACTAAAAGAACAAGTTACTCAATTAAAGTCTGAGATTGCAGATCTACAAAATATTATTAGTGATAAAAGTTTAATGGTAACAACATTACAAGAGAGTTTAGAGAATGAATCAAATATGACAATTAAGTTACAGAACCATAACCATGAATTAGTGAAGAATCTAGAGAACACAACAAAAGTCAAAGATGATTTACAACAGAAACTCAAATCAAGAAATGTAATATTTGACAAGCAGCTGCCACTGATAAGAAAGAAGATACAAGAACAGAAGACAGAAGTGACAAATGTCCATCAGTTTGTAGAAGAAAGAAATAAAAAGATAAAAGAAGAAATGATGTTAATGTTTTCTGATTTGAAACAAATTTGTCAACAAAGGGATAATGAAAAGATAAAACTACAGGAAAAGATTAGTTCATTGGAAACTGAAAAGGGTGAGGCGCTGTTGACAAGTGTAGCAATGAAGGAAAAGGTTAAAGGTCAAGAACAAGATTTACAGCAACTTTCAATCTTAGTGGATGAAAACAACAAACTACAGCAACAGTTATCAAATATAGAAACAAAGACTAGAGATTTACAACATAAATTAGACGAAGCAGTATCTAAATGTAGAAGTTTAACAATGGAATCTCAACAGTTCAAAGATCAATTAAGGAATAAAAATCAGGACATGGAGGATCAGACAGCCCAGATCAGACGAAAGGAACAAAACTCTGAAATGACAATACAAAAATTACAAAGTGAATTAGGAAAGAAACAAGCAGAACTTGCCACAAATTTGAAAGATTATAAAAACTTAGAAAACCGACTTCATGAACAACAGAGAAAAGAAGAAGAGATTCACAGAAAGGCTACTTTTACTGTCACGGAAAGTAGGGAACTTAAAGATGTATTAAACCAAGCAAAGGCAGAGATAGAACAATTAAAATCTGAAAGAGAAGTGATGATAACCTCCCATCAAAACAGAATAGAACAACTTAGACAAAGCTTCCAAAATAAGTTATTTGAGGCAGATAAATGGCCAGAAAAGTTAGAGGAAGCTTTGCGGAAAGAGAGAGAGAAACACCAGACAGCTTTGAAAGGTTTGGAAGACAGACTAGTAGAAAACTTTGTCATGGAAATGCAGATAGAGAAACAGAAATATCAAGAATTATTAGAAAAATATCAAGGTTCTACTAAAAACCAGGAATCAATGTTAAAATCACAGCTAAATGATGTGGAAAATAGGTACAAAGCTGAAATCAGGGATCTGCAGAAACTCTTAGCTGATAATAAAACTAGAGCTAAGGAGACAGAAGAATCTTTGAGAAGAGAAATTGAAAGTTTAAAATCAATTATTAGAGATTTAGAAGATAGATTAGCTCGGTTAGATCATGGTAGTGATGAAAAGATGGCTGACCTGAAAATACAGCTCAAAGAAACTCATGAGGAGTTAGAGGAGGCTAGAGAGGAACTTACTCAAAAGTCTGATTTGTTGAAAACAACAAAAAATGAGGTGAAGTTTTTACAAGAAACTGTACAGAGGGAAGTGGAGGAAAGGTTTGAGTTGACAGAAGCACTGAGTACTGCAAGGACAGAACTTCTGAAACTAAAGAAACCAGCAGGTGGGTACAGTGGAGGCAGTAATCCAAGACAGTCTACTGCGGATAGTAACATGTCGCTGAAATCTGTTAGTACAGTGAACAACAATACAGCAACTACAGAAAACATGAACAGTGCTAGAAACACTTCTGTCAGTGATCTGAACAGTGCAAGGAGAACTTCTAATGACGATCTTAATAAACAAAATAATAAAAATTTAAATAGACAAGGGACTTACACATCATCATCGAAAAGTTTAAACCCACTGAAAACACCGCCAGTACAATCAAGAGAGATATCAACAATGAGCTCAGCAACGGTCAGCAGTTCTCATAGTTCGGTTTCATATGTCGGTGATGCTGCTAAGCCTCAAGGAAAAATGAAAGGCGGATCTATAGCAGACACTAGAAAAAGGATAGCAAACATTTTAGGCAGAAAATCATGATACTGTAATGTGATTACTAGTGGTATTTTAGTTGAAATCCT
>Unigene10380_All    size  802    gap  0  0%
CAGACAATATTACATGTATAATAAGAAGTGCCTGTTAACTGATGGATACTTTATACATGTATTGCTGTAATGATCCAATTCTGATTAAACTTTCCTCAGTGCAAGGAAGCAAATCCTGGAGGTCAAATCGGCTGTAAGTACCACCCACAAGGATCATTTTCTTCCTGTTAGATTTTGACTCATGAATGATTCTTTAGAAGATTTTTTACATATTTTAAACAGAAAAAAAACTCTGTTTTTTTCATTTCTTTTCTATCGCTTGATCAAACAGAATATTTGAATATTTTTCTATATATTTACATCCCATAGACTCATATGTAAAACTTTGTCCTACTTTATACAGACAAACAAATTGAACTGTGATTATCAATACTTGATTTGGTTACGCCTACTTGATTTGAGACAGCAGGCATATTGTTTGGCTGATAGGCTCCCATTTAATAATATTTTGCCAGGAACCTTTCTGTATTTACACTAAGATAAGAGATTCAAAGAAGATCATTAAGTTCAATCCATTGGTAAAGCCTTGTTTTTACAATGACATCCATGTTTGGTATAAAATCAGAATTATGTTAACAAATCAATGAGAAATAATTTTGCCATATTTGTCCTTAGTTTGCTACAGCTATTCAGAAGATTTTCTAAAGGTCAATTGAGGAGAGATGTCAAGTGGCACCAAAAGATCATATAGAATATTGACAAAGAGATCTTAGATCAGCCATAAAAATATTTAAAATAAAAACATAAAACCATAAAAATTTCAAGTACATGTAGCAGGTGTACCAGAAACATTTAAAAACGA
>Unigene10408_All    size  1331    gap  0  0%
GAAGGGAATTATAATCTTACTGTCACATTTTGGTGAAAACTGTCATTGGAAAGAGTTCTTAACATGACTTATCTCTGAAGACCACAATGTCAGCTCTTTGCAAGTTTATTTTCATTAGTTTTCCTAAATCTTTTGAATGTCTGCCAAAGAAACTTATATAGATATAATGTATTCCTTGAAATGTATGATAGAAATAAATACATAAATGGATAGAGAGACAAAAAATATATTCTTTTATAAATAAAATTGCAAAGAGCTGACATTGTGGTCTTCAGAGATAAGTCATGTTAAGAACTCTTTCCAATGACAGTTTTCACCAAAATGTGACAGTAAGATTATAATTCCCTTCTTATAAATCCTTTAAAAAATTAAAATAAAACTTCTCAATGAATTGCAAAATGTATGATGGCGATACACTGTTGTACAAACATAAAATCCTGATCTGCAGTGAAGAGACAAAAAAGTGTCATTTAAATAAAATACAAAAACTAATACTTTATAGTAGACATGGTAGATTGATCATTAAAAGATTAGTATTCAATATATTGTTCACAGTCAAAGCACAGAATACATGTATGAAAGAACTGTGCAATGTTATATACAGCTAATTGAAATTGCTATAAATGTTTATATTGGCACTATTGATGGAATGGAAGAAATAAAAATGGAACACATTATATATGCAAAAGCTAGTACCACTTGAATAGTGCTGAATTTGTAAAAAACAAACCTGATCCATTGACACTGTCAGAAGGGAGATAACTAATACAATTTGTGTAATAATAAAAGGGGTGATAACTAATATAATTTGTGTATTGATAAAAGGGAGATAACTATTGTTTTGAATTACACCTCACATGTATAGTTTCTTTGTAACTAATTTTGTTGATGCGTAATTCATACATAAAGCTTAGCATAGAGCTTGTTGGGGTCTCCCACATCAGAAATACTATATATATATACCTGATGTAGTTATGAAACATTTTATATGTTGTAAACAGATTGATAGTTTGGTTTTCCAGCTTTGGAAACACTGAATCACCAGTTTTAACATAATTGGCTTATCATCACAAACTTACATACAATGATATTTCCTAGAATTACTGCCTATAGCAAAGATTGAATTGACCTTCAGAGAACTTTTGAGGAATAGGCTTTTGACACTAAGCATTTATAAATTTCTCAAGCAGTATTTTTGGTATGAGTTATTTAAATAAACTGTGTTTAAAAAGTCTTAAATCTATCTAGACTGATTTAATCAGCTTTAGGAAAATATATCTCATGTTGTCGAATATATTTTGTACAGCTTATTCCTGTTTTGACAATTTTTT
>Unigene10634_All    size  683    gap  0  0%
ACGGGATCTGTTGTTGGCTGAACAAAACGCGCACCTTGTGGCTAAGAAAACTTTCGGTGTCGATAAAAAGACTTCATGTGATAAATCAGATAATGATAGGAATAATTGCCAAGCGAAAATCAAAGGTAAAGATTTTCCATATCTATTGTTCAAAGACAAACAAAAACGTAAAGCAGTTTCGGGTGAAGCAAGGGCCGCTAAGGATCGGGTAAAATACGATGTGCCATGGCCACATGAACATGCCCAAACCAAATCATTGAGTTATTCCGATGAAGACTTCGGATTCGTACAGTTAGTTAGAGGTGAACTATTTATTATGCACAACATAGAAGAACAAGCCATTTCAATGCTAAGACAAAAGCATTTAATTAATCTGTTATATCTTGCCGAAAAATATACTTTTACCGAGATTAAGGATTTTCATGCCGAAGTTTTGCGTTCGGTGGAAAGGGGTCACAAACATTGGTCTCATACGTTTTCAGAAGAACAAGGCCGCACTCTCGTCTCCGCCCTTAAAATGGACCTTAGAGGAATAACTGAACGATAATAATCGCAATCTAATTTGCTGCTCCTTCCAAGCAGGAACTAGCCATTCTGTGGATCAATTTGGAGACTATTGAGATGACAAATTAGTGCATATATTGCTAAAATTATCATGATTTTTTTTTTTTTTAATTTTTTTT
>Unigene10670_All    size  614    gap  0  0%
AAAGAAGATCAGAAAAAAGATGCATATGTGAAAAACGAAGGGAAGGTTGATGAAGGAAAAGTAAAAAGGGAAATTATCTCTATTGGTTGTAAAATTTGTAAAACTTTCACGTTATGTGAAAAGTTATCTTCCCATTTTTACCTTGTCCATTGTACTAATACAAAAAGTTGTAGGTTCTGTGAAGAAATGTATGTAGGAAATGTTCACGTCTGCTGCAATGAAAAAGAACCAAAATATATCACAAGGATAAATAAAATGAAGGTAATCAGGAGACAGACCAAAAAGACGCATTTTATCAGAATACAGGGTAAATCGTCAAAGGAGAAAAAAATAAGACAGTTATTGGGGCAGTTATTTTGTCAATGTAAAATCTGTAAAGTGGGATTCCTTTCTCTGCCCAAATTGAATGTACACATTTTAAATGAGCACACTGATAAACATGTGTGTATTTTATGTAAGACAATCTTTGCATCTGAAAACTGTGCTGAAAATCATTTATGTACGGAAATTACGGAACAATTGAAAAAGAAGAATAATGTGACTGGTTTGTATGAAATATGTTACGATAGACAGAAAGATGCAGTACAAAACCCAAAAGACCTGCAAAATCAAAG
>Unigene10770_All    size  772    gap  0  0%
ATAAACTTTTATAAATCAAACCTGTTGATTTGCATTCAATTGTAAGCAGTACGCTACAACATACACAAATCAACCTATGGCAGGATCTAGTCTTCTACACATTGCATTGTTCGGCATTTTACTATGTCGAATGCAGGTCATCTGTCAAACTAGTCCACCAACATTAACAGATGTGAGGAAGGATTTGCTCGACCTTGATTCATATGTTGACAATAAACTGAGAGCCATCGATACAAAGATACAACAAACAGCATGCTACAACCAAGGTCACACGATAGTTACATTTCTAGCACGTCTGGTTACTCCAGACTATGGCACTATTGCTGCTAAAGCTACTTTAAAGTTTGAAAAAACAACAGAAAACGTTGGAAATGGATACGATAACAAAACCGGGATTTTTACAGCTCCAGTCAAAGGTCTTTATCATTTCACTGCTTCAGCAAGACAAAGTCGGAGTGGATATTTGCACTTGGGATTGTACAGAAACGACGAAGAAATGGCAGTCTCTGTTGGAGTTAATTACAATTCTCTAACAATTGGTGCAACATTTACACTGCAATCTGGCGATCATGTTCTCGTAAAGAACATATGGTCTCAATCGTCTGGCATTGTTGGTGCTGGACAGTCCTATTTTTCTGGTCACCTTGTACACGTTATGTAGAGAATAAAAAAGGTTGTTTTTCCTTCTTTTTTTCAATTACATGTAGATGAAACCACAATAAACAAACACGCACTTATCATAATATAAAAAAGAAAAACACCATACCACCCA
>Unigene11399_All    size  628    gap  0  0%
AAAATGGTCATAGGCTAGATCACAGATTAAATCAAAGGTACTGTGTCTCAAGCAATCTGAGAACTATTTTTCAGACTTGTTGCCAAAGCCTCAGGTTTATATATTCAAGTTTTAATATTTTTTCAGTTTCCTAAACTTCTTTGCTTTTACTGTTATCATAAGAAATGGTGGTCTGAAGGTCTGTAGAAAAGTCCGTCCATAATGCCATCTCTTACATATATATCTAACCAGTGTTGTCATGCAGGAATAAATTATAGTGCATTTGGTACAAGGATTTTTGTTGTCAACAAATTTAGTCCCTAGTTTGGACTCTGTATAACTTGCAAATTTTATCAAACACTTTCCAGATTATTCTTTTATGCATGAAATATTATTAAAGAAAGGAGAAGAAATTACATGTGAACAAAATTTCTGTGATGAATTTTTATGAAAAGTAGGGATTTAGTCCAGTTAAAAAGATAAAAAAATTAGTATGTCTGAAGATAACAACCTGAATTATAGACCCCCTTAAGATAGAATTGTTCATATTTTGAGTTAGAGACGATAGACTGTTCGACAATGTTGATATAATTTGTCCATAAAGTAGTAGATTACACTGTAAAAAAATCTTTTTAGGATAGAGCACGTA
>Unigene11543_All    size  765    gap  0  0%
AGACAGAGTTTAAATGATTATTATTTAGTATAAACATCATGGCAGAGGAGGACGATAATTTTGTCAGTAAATTTACGGATTTGTCAACACTACCAGTCAATGGTCACGGAGGGCCAGACAGTGGGTCATCACGACTGACTAACGGTCATGACAGTACCAGAGAACTTCCACCAGTGCCAAATGACTTTCGTCCATCACTTCCGGTTAATCCACCAAGGATGATTCCTCCACGGATAACAGTCAGCAGACCACCATCAGTAATTTCCAAGTTTATCCCAGAACATGAAATAACCATTCCAAATGACGGGAACGTATCAAAGTTTACAGTAGAAGAACTCTTAACATTCCTCAAACATATGGGAGTTAGTGATAGAATAGTTAACCATTTAAGGAAGAAAAGTGTGGACGGTAAAAGATTTTCAAGACTTAGTGATTCAGAATTGGAAAATGTAGGGATTAAAAATCCCATAATAATATATTTTAGAGACAAAAGCAGTGCCAAATCTAAAAAGTCAGCACCATTTATGTTGTAACTCATAAGTCCCTTGTAACATTGTCATACTTACCATGTACTTTTGTTTTGTTGTAGGTATCGTTAGAAATAGGAATAATGTTGGCGTTTCTCATCATAACGAGGTGATAAGAAGGACCAGTATTGGTCAAATCCATATGTTTATTATATATCATATATGCATGTAGTAACAACATGAACGACAAATAATCAGCATTTATTTATGTAAACGGGTATACTAGTACATTTATAAA
>Unigene11549_All    size  676    gap  0  0%
GAAATAATCCTCTTATTTCCATAGATGTCATGAACACTATTTTGTAACGTATGTTATTTTAAAATCAACTTTAATCATTTTAAGAAAAATATAATTGTCAAAGAGATTTCAACTCAACTACGAAAGTAAACATTAAGATAATGGTGAGCATAGCCTTTACGTCCTATCCCTATAAGTTCTGTGAATTGATACTGCAATGAAACCTTTTTTTATAAACCATTATTATTGCTTAATTTAAATGATGGATAAGGGTTTCATATAATCCTTATCCATGTACTGGCTTGTACAAATATCAATAAAATATGGAAAGGATGATCACAGATATTTGTAAAATGACAAGCTTAGTAACAAGTATATGTGGAGACCGTTAAACATAAGGAAGCCATAATTAAATCAAGCAATAATAATGGTTTATAAAAAAGGGTTTCATTGCAGTATCAATTCACAGAACTTATAGGGATATCACTTAAAGGCTATGCTCACCATTATCTTAATGTTAACTTTCGTAGTTGAGTTAAAATCTCTTTGACAATTATATTTTTCTTCAAATGATTAAAGTTGATTTTAAAATAACATACGTTACAAAATAGTGTTCATGACTTCTATGGAAATAAGAGGATTATTTCATTAACAAATTTTAAATATATCATCGAAATTTTAAAGATATTTTCTAAGC
>Unigene11925_All    size  614    gap  0  0%
CCAAATATGTCTTTTAGAGTTCATGCTAGAGATGAAAGGTCTGCAGATATTGAAGTCAAGCTCTCAGAAATAGGCGGGATGTCGGAGAACGATTTAAATCACAATTTTTGCAGTTCAGATTGTGTAACCTTGGTTTAATGTTTGTTTTTACATTGTGTTGTATATTTATAGTTTTACTTTATATTCATTTCAATATACTCAGAGGTGTCACAAGCCTCAATTTTGGTTGTTTGGTTTTTCCTTTTCCAAGGGAGGGATGTTGCACATCCCAACTGGTTTTATTTTTCATTTTCATTAATTGGCTTGAATTATGGCTGATCTTCTGTGTAGTTTGAAGTGTAGACTGTTAGTTAGTATTAGTAGGAATTGGTTTGTTTTATGAGTTGTTGCTCGTTTGTCTGGATTGTAATCTCTAGCTAAATATTTAGTATTTAGGGAGTTTATGAGAGTCCGAATTCGTGACATTTGTCATGGCGGAAACCAATAGAGTGAAAGTTAAGCTTGAAGTTAGGAACACTTCTAGCCTATACAGATGGATCTGATCCATTATTTGGTACCATGCAAAATTTGGGCATTGTCCATTTTTGAGAACCTTGCTATAAAGCTGGGCATCG
>Unigene12438_All    size  421    gap  0  0%
ATTTATTTCGGCAAAATCCTTAAGTGCTGTATTTATTTGAATAGCTATATTAGCTAGACATTTTATATTTTGTGACAGATCATTTTGCTATTTGTTTCATAGATTTTTAATGTGATTAATAGCAAATGTGTTAAGATTTGTATTTTAAGCTATTTGCCAGTTTAATTCATAATCACAGAACAAAAAAGATCATCCATGTCAAAAATTTCAAAGGGTACATCATTATAAAAGACCAGGAGTGTACAGCATAATACTCATATTCTTCATTGAAACTGTCAAAACTTATTAGTTTATGTCTAGCATTTAAAAAGCCATAAAATCTACATATAAACTTAATTAAATCGTGGGGAGAAAAAATGGAAGGTCTCTTATGTACAGTTAAGTATTATATATCAACCAAGTAGAAAAATATGGGGTGCAT
>Unigene13520_All    size  437    gap  0  0%
GGCTTCATTGAACAATAATTGTATTTAGCAGGAAAGTTCTATATATCTAATTAGTTACTCGAGTTATCTTTGTTATAAATCAACAAAGATGTGAAATCCATCTCCAGACATATACACACTGATCAATGTATCACAAGATATGACTAATGCGATAAGTATCGGTCAGTCTTCTAACATATGTGTGATTTTTCAATTATAAAACATGTAAAAGGAAGCCAGTTTTATGATACAGCAAGACGTACACTCGTGCATTTCTTGTTGATTGGAATATAATGAATACAAGCGACGTTCGGATAAAGTAACTGTTTCTTATCACTATGTGTGGACGATGGGAATGTCCATTTACTAAACCCAGACGTTGATTTTCGAACAGACGGAGATAGACTGCCATATTTGTGATGAACATTCAGATATCCTTGGAATATGCTAACCCGGTG
>Unigene14484_All    size  1919    gap  0  0%
TAAATTCATGATTTGTGATTGACCCTATGCTATCTCTCTGTGACTTGTTCAAGAGCAAACCTCAAAACATGTGATGATCAATCAGTATGATACGTCACAGTAAGATTCAAAAAGAGGTTTTGTTACTATATAGAGAATTTTTAAAGCTTGGTAAAGAGAAGCCTGGAATTGACAGTTATGTAAGAGTCCAATTTAAAAAGAACGCCATTATTCCACGTACAGAAACATTACGTATAGAGTACCTTATAAGGCAGGGTAGGAAACAATTGGACATGTTGAAAATGGAAGATGTTCAAAAGATGGGTGTATTTGTAGATGATCAATTAAAGAAAAAATAAATAACTGCGAAATATTTGAAACTTTGATAAAATGATTAGGTTAAATTTTCATACTATTGTACGCTGGACATCCACTTTAGTGAAGCGTGAGGATGTCCATCAAAGAATTATTGGCAGTTTTCCAAATGATGGAATGCAAATGGCCTTTGCCTATGGATCTGGTGTTTTTAAACAGACAGGACATGCCGACATGAGTAAAAACATGCTGGATTATATTTTTGTTGTAGATGATGCACATAAATGGCATCACCAAAACATTAAAATGTATCCCAAACATTACTCATTTCTCAGGTTTTTTGGTGCAAAAAGAATAGCAAAAATTCAGGATAATTATGGAGCAGGAATATATTTTAACACTCTAGTTCAACATGAAGGAACATTAATTAAATATGGTGTTATAAGTACTGATCGTCTCGTTACAGATTTATTAGACTGGGATACACTATATGTGAGTGGTCGACTTCACAAGCCGGTCAAACTTTTAGTTATACCAACAAATAAACATTTATTATCTGCTATGCACATTAATTTACAAAGTGCTATGCATGCTGCATTGCTTTTACTTCCAGAATCATTCACTGAAGAAGAGTTATATACAAAAATAACAAGTTTGTCATATTCAGGGGATTTCAGAATGCAATTTGGAGAAGATAAAAATAAAGTGTCAAATATTGTGAAACCCAACCTACCTTATTTTAGGCAGTTGTATGAAAAAATAATTGAGGGTGAAAAGCATGTGATCTGGCATAAAGACGAAAGTCGACTAGAACAGTACCCAACACATGTATCACAATTCCATCACCTGAATCTCTTACCAAAGTCAGTACATGTCAATATGGTGGTACTTCGTAAGCGATCAGGTGGCCTACCAGACATGGAGGAAATTATACGGAACTTGGCTCATGAGAGTCATTGTGATGACTATGTTACAAGAAGCATACAGCAAATTGTCACCAATTCTAGCTGGGGTCAGAGCATTAAAACTATACTTACGGCTGGGATAGTCAAGTCTGTCAGATATAGTTTAAAAAAAGTAAAGAAAATGTTAAAAGGGAACAAGAAGAAATAGTACAAAATTTAAATCATGCTTACTTTACATGGTTATATTGGTGTGCAGTTATAATAAATGGATGATTTTTTTGTATGTAATAATAATTGTAGTTTCATAAGAATAATAAATTAAATTGGAATAGCAGTATGTATTAGAATAACAACAAAGTTTAACAAGTAATCTAGAAATTTTCCTGCAAAAAGACATTGATTATTTTGAATATATAGTGTAAGCAATCATTTAGTCCCCCTACTTGTAAAATTGGCAATGTCTAAATAAGAGAACAAAAAACACCTCATACGTTTTTTTTCAAGATTTCAAGCATGAAAAATCCCTCTCCTGGAAAGAACATTAGCATTGGATAAGCCAACAAGAAAAAGAACAGTTATCAACTTTCTACAAAATGCTTCATACAGTTGGTTTTCTCTTGCTTTTGCAAAGAAATTGACAGAATGCATAAACATATATTTTTACTTTCTGGCTGCATTGTAAACTTTTTGTATACATCTTTCTAAATTAAAAGTTAGAAG
>Unigene15646_All    size  343    gap  0  0%
TGCTTTGTACTACAACAGAATAGCTAAATGAAGATCATCTTATTGAGAAAACAAAGTACATAATGGTGTATTGGCATGAACTATACATAATTCAATTGTAATGACAACTGAGGTGGATTTGTTGTATTCCTCACAATACTCTTACACAAAATGGCAGTGTCCATGCATCAAAGGTTTGACACTTGACTAGCAGTGGTTATGTCCCTTGAGCATGTTCAACAACAATATACAAACTAATGGATCAACACAAAATGATAAAAAAATACTTCAAGATATATATATATGTATATGTACATCAAATTAATAAACTGGTGATATATCTACAAAAAAGTCAAATAAATTC
>Unigene16683_All    size  581    gap  0  0%
GGTTTCTGGCTGTTTGACATCAGTACTGTTTCCTGCCTGTCTAACATCAGTGATATTACATGCCTGTTGGACATTAGTGCTGTTATCTGCCTTTTGGAGGTTAGTGCTATTGCCTGCCAGTTGTACATCAATTCCAGTTATTGCCTCATGGACATTAGTGCTGTTACCTGCTTTACTGTAAATGGTTTCCTCAGCATTTTTTCCATTCTGTTTACAATTTTTACTTATTGTCTGTTCATCATTTATTAATTCTGTCAAATTATGGTCCTGGTTTTGGTCACATTGTGAAGGTATGAACTCCTGACCTCCATTCATAGAATTGAATTTTATTTTGTCATCATCTTCACCAATGCCTCCATTTTCTTTACATGTTTGACCTTTTAATTTGACTTTCTTATCAGTTTCCAATGGCAGCAAATTCTGATCTGATGTGGTTTCCCAATGTGTTGTCTCTGATGATGTGATTGTGTCATCAATGTCTCTGTTCATGTCAACAAGAACACTCAAATAGTGTCACATCTAATATTTCCTGTGTTAAACACTGATATCATCATAAGCTATTGATATTGTGAAGTTCAAGT
>Unigene17279_All    size  443    gap  0  0%
AGTTGGTTGAGTTGAAGGTACTGAAAGAGGTGGTGACAATGACAATATATCACGATTAGCTTCTGTGGATAACACTGACTCAGGAGATATGGCAGACTGAAAATGAGTTTTCAACAGAATGGCTGGCTGAATATCAGACGGCGTTGATGACTGGTAATGACTAGTTGAATGAGTAAACACTGGAATTGAAGATGGTGTTGGTTGAATATGAGATGATAAGGTTTGTTCAGGTGGTGAGTTTTCAAGAGACATTTCTTCTGAACTTGACGTAAAGCTCATAACTTGCTTCATCACCTCTTCTGATGCAAGGTACTTGGCTGATTTTACACTGCTGGTACTACTGACGGACTTAGGTGGAGCAGTGGTTGCAAGGATGTTAGTCTTTTTCTTTTCAGTCTTCTCCTTTGTACACACTGTTTTCTTTTTCTTTGCTGGTGGAGGAT
>Unigene18861_All    size  2028    gap  0  0%
GGGAAAGAGAAAAGGAATACGACAAATTACGAGAATCAATGAGTCATGATTATCGTTCACATCCTAGTACTGAACTTCGTGTTCCTCATCATATTGAGAGAGGGTCATCAGGAATAGACTTAAGGACACAACAATACAGTTCTGAAAATAAGAAATCAGAGACAAAAGACAGAAATCATAATGAACGAGGACCAGGAAACAATGACGCCATTCCTAGATCTGTAGAAGGACATAAATTTGGCTCAATCACTCATGGGACACCTAGGGAGTATAACCTGAATGACAAGAGCAGTAGGGAATTCCAATATAATTCTGACAGTGATCGCTTTAAAGCCTCTCGGAGAGATATGGAACAACACAAGCACAGCCATCATGATATTTCTAAACTTCATTCTCATCATCACGACAAACATGCCAGTGGTCATCATGATCATAGAGACAAAAAATATTCACTGTTGAACTCAGGACATCATAGTGATAAAAATAGAACTCAAAGGGAAAGTGAAAGTAAAGTTCATAAATCAAGTGACAGCATATTCAGACCCTTTGATACATCGAACTTAACAAATGGCCATTTACCTGCTCATAATTTCCGAGATGGAGGTAATATGCCAAATGTGGAACGAACAAAGGAGACAGGGCAAGGGAGATTACCTAATAAGGAAAATACTAGTGCTTTGAAACATTCAGTTGGCATGGCAACAAAATCTGGAAATTTTAACCTTAATCATGTGATAGATGCAAGTAAAATGCATTATAAAGAGCATCATGCCGAACACTTGCATTTAGCTACAGATAAAAATCGTGGTCTAGTCATCAGTAGCCTTGACATTGGTTGGCAAAAATTACAAAAACGAAGGATGCGTGGGGAATTAAGTGACGATAGCGAAATGGATGAAATTGTTGACTATTTGGATGAATCTCATAAACAGAGTTTAATGATGGTGACGAAGGGACCACCATTACCTTTAGATGTTTCTAGAGAGAAAGTGAAATTTTTACAACAGATTGGATTAACATCTCAAAAGGTCAAAAGAGATCTGGAGTACAAAAAGATTCGACGAAGAAGACGTCGACACAGAGAACCTAGTGTTAGTCCTGTATTGATGGTTGATGGAGACGATAGACATATATCACCCTCACCTAAAGTTGACCCGGAAGTATTACGTCGAGAACCAGATTATCCTAACAAATGTTCTTTCTTGGGATCATTTAGTCTTGGAACAGTGGAAAGTGAGAAAAAGAAAGGCTCTCCTGTTAAACGAAAAGGTGATAAAAGACAAGATGAACATTCAGGGAAGAAGGTATCAAGAACGACAAAAAGTGAAAAAGTGAAACTGTTTTCTAACAAGAATAGTGATAAGACACTTAGTCGAGAATTTGCCCAGGAATTTCATAACTCTGTCTTACAAAGTACTCAACAGAAACAGATTAATGGAAGATTAGGTTTGGATGGTAATCAAGGGGAGACAAGTCAGTCTTTAAAACCAACAATCTCTTGTGATTCACCTATTGGTGATATTCCTAAATGGCCAGGCATTGATATTTTAATGGAATCTTATCAAAAGTATCAGGAAGAATTTAAATTAGAAAAGTCTATGCTACAAGACCGTTGTCGGAATCTACAAACTACTAATCAGGATTTCAATAAACGAGCTGAGGAGCTCAGTAAGAAGATGTCGGAGTTTTTGGATAAAAAGAAACAGCTAGAAGATAGTCGTCTGGAAAACCAAGGTGCAATAGACAGTTTGAAACAGATAATAAAAGACATGAAATAACAGTGGAGTTGTGTAACAAACCCCATGGTGCAATAACCAGGATCAAATAAATACTAAGAATGATTAAGTGATGGTTTCATTATACTTACACAAATCCTGGTGGAATATCCAAAATGAAGTGAATACTAAAAATGAAAAAGTGATTGTGTAATAATTCCTGGTGCAATATCCAATCTGTAATAGATGCTGAAAGACTTGAAATGTTTAAATTGTACTTAATTTATATGCATTAGTCATTCCTGGAGGGAAA
>Unigene19195_All    size  616    gap  0  0%
CATTGATAGCTAGTTTAATGCTGGACAGTTCATTGATAGTTAGTTAAATGCTGTATAGACAGTTCATTAATAGGGATTTCAATACTGGAGGTTAATAAATAGCTAGTTAACTTATATCTTATACTTATAAGTTATATGTGATGTGAAGAAAGTCCTGGTATTTTTGTCCTTGGATCTTGTGTTGGATTTGGGATTTACTGAAGGGAAGGTGTCATAGAAACATAAATTTTAAAGATTTATAAATATACATGTAGAGTAATAGTGAATTTCAAATTTTACTCTCACAACATGTACAATGTATACATAATTTAAATGTAAAGAGTACAAGAAATTTCAAATTTAGGAGGAAGGGAGCTTATAAAGATTAATAGGAAGTACACCACTAATTCATGGCCCAATTGCTTTCTATGTTAAATTCCTCAATTTCGAGTGGTCACAGCTCTTTTATCTTAAGTTCAAATAAAGTGACAATCATTGCATGTCAAAGCAACACCTTCTGGTGTCCTGTACTGAAAAAATCAACATACCTTACATGGCATATAAGAAAGAACTGGTTCCTGGAACTTTGGATGTTAAAAAACAGGTACTTCAGATCTAACAAACAGGCAAAATGTAC
>Unigene19269_All    size  735    gap  0  0%
CATTTCTGGTAAAAAGTAAAACTTATTCATAAAAGTGGGAAAACCAGTCATTTTGGTACAAAAATGTAAGATTTCCGATTTTGTATGATAATTAATGATTCTGTCATTAGCCGGATATATGTTGCTGGCGAATCTACATTAAAATCACCTATAGTCGCAAATAAATATTTCCGATGATGTAAACACAAGCTGATTTGCTTGAACGAATATGACATATGCCACAGAGAAAGTTCAGAAGGTCTCTCGTGATAAATAGTCGGACCGTTTTAATTGCTAGGACTGTGACAAGTGATTAGTTTAAATGGTACTTAGAAAAAAAACAATAACTTCAATCATTTACACAACATTAATATGAACATAAATTACTGATGCATCAGTAGGCTACCTGAATAAATTGGTACAAATAACAAGCAAGTACACTCAGTCGAAAAAGACCATCAAATTGTAAGAAAAAAAGATAGGTTTATGGAATCAAAAAGAATTAAACAAGCAAGTCAAATTAAACACTCAGTCAAAAAAGAGCATGCAATCCTATGAAAAAAATAGCTTTATGGCATGTATGGAATAACATCCTTAATAAGAGCATGAAATCCTATGTGAAGAGAAGATAATTTCAAGAAAGCATACTCAGTCAAAAAAGAGCATCAAATCATATAAGAAAAGAAGAAAAGAAGAAAAAAATGTTTAATGAAATAACACTTAAAAAAATTTAATAAAAGTACACTTAGCCCCCCA
>Unigene20388_All    size  280    gap  0  0%
GAACAAAACAGTAATGGATCTTTTATTTGTGGTGTGATATTCACAATAAAATATACATGTATGTATGCAGTTAACAAATACAACAAAAGTAAACACTAAAACATACACTCTCATACAGTTAGCACTAAAAACCTTGCATTTCATTTCAAAACAAACACTCATGCCTTATAAATAACACATACAAACTACTCCACACTCACATAGCACAAAAAGTAGACCCAAAAAACAAGCACTAAAAAAATAATATTTACATCAAACATTGTAACAACGATACACCGAC
>Unigene21164_All    size  407    gap  0  0%
AATATATTTTTTTTATTTAATGACCTCATGATAAAACTTACTTATAAAATACAAAAATACCCAGATCAGTTGAGACAGGACATGTAACTGAAACACGCATGCCAGTTATGGTTATTCTGATAATAGAAATTGACTCAAGTGACAATTCTGATAGTATAATAGAATGTGGACCTAGTGAAAATTTGGATGACACCAAGTGAAACACCAATCATGTATCTTATGTAAAATTATAGAATATAGAAAATTTGGGTACAGCATTGGAGAAGCTGTAGGATTTTAAAAAGGGTATTTGTCGAAAAATTAAACTGAAGACACATCTGTATTTGAATCAATGGTTTCTGAGCTTCAATTTTCGCCATGTGAAGCAGTTAAAACACATTTAATAACACAGTAACAAACTACAACCA
>Unigene22102_All    size  396    gap  0  0%
CACTGATTGTGTCAAGATACTCCAAGCATATTCCCAAACCCTCTATTCGGAATCAATTTCATTTATCTTTTAATATTGTTTACCATATGCTTGCATTGTTTTATAATTTTTTAGTGTGTGTAAATTTCTTGGTCAAACTTGCGGTTATGTGCATTCAAACTGAATTATTATCCAGTCAGGATTTGTTCTGTTTTTTGTTGATAAGATACTCCACGAGGGCGTCAACCCAATAGGGTTTATCTAATTCACACCTAGTATCATGGAAGATGAGGCGGGTCTTTCAGTATCTTGACCTCATGTAAAGGAAAACAGGATAAAAACAAGATATCCAATTATATTAAAAGACATCTTGTTGATATAAATCATTTGGTTGTAAGTTATGGTACTATGGAAAAC
>Unigene22557_All    size  428    gap  0  0%
GAATACGCCGGTGTCGTTGCTTGAATGGTGTTTCATCTATCAGTTCTATCTTATGCTGTACGGCGGTGATGTGGCCTATATCAGTATCTGATGTGCTGAATACGTCTCTGAATTGATGTAGTAATTCTCTGGCTTTATGTAGTTGATCATCACTAAGTGTGTCTGGAAATGTAGATTCATTCCATGCATCTTGTTCATAGGTATCTGGTACATCAATGTCGGTGACTGAAACAGGTTGAAGTTCGCAAAGGATGGCATTTGGCGAAACTGTCACTGTTCTGGTAGTTACATTGCTGATATGTACTGGTATGATGCTGTTGTTTCTATACTCATATGATACTAGTGATGGAGCTATATCTAAGTCTGATGGTATTGCTGCTCTATCAGTTGACTGTAGGAGTCCACAAACTGGATGGTATGGTAGTTCA
>Unigene24075_All    size  734    gap  0  0%
CTTGTTCTTAGACTTATGTCACATTTTGATCATAAGTTTTTGATTTAATAACTAATTTCTGATATGATCATGTTTTAAGTTCTCATTACGCTGCATGTACCAACCAAAAGTGAAAATACCTCAATGTGTCAAAATCGAGCTAAAGTTTTTACTGCTTTTTTTAACGCTAGTAAATAGATTTTAGACTGAGATACTCATTTGATTTCAACCAATCGGGAAAGTTTGAACTTCTGAATAGCAAACTTGTGGGTTAAGCTATCAATGGAAAGGCTCTCCAATTAGGCACAATTGAAAACATATCCAATTTCACTGACTAGGTAGGGACAACAAACCAAAAACAATCATAACAGTATATCTTCTGTATATTTTAACCACTCATTTTGTTAAAATTTATGCATTTTACAGCAGGTTTCATATAATGTGCTACATTTACATGAAAGTATAAACAAATAAACAAGAGCTTTTGATGGAACAACCTTATTTTCCATTTTTCCAAAAGTTTGCTATTTTTGCACAGTGAGAAATAACGAGCAATCTTCAAACTCAGCATTATTCTACTGAGATTTAACAGGATGTTTATACAAAAGTTTAAGTCTAAAATCAATTTACTAGCAGAAAATTTTAAATGCTCTTTAGGATATGAGTTTTCTCAGGGGAATATTCATCATTTTAATTTTTGTGCACATTTTAAGATTATTATTTTTAGCACACTTTATCTTATCTTGTATTCCGCA
>Unigene24395_All    size  768    gap  0  0%
CTGGTAACAGATATAAAGACGGGTTTCAGTCTTTGATGAGTAATGCTCATATGAAAGGATTATAGTCAAATACATGATAAAGACATGGAAAAAAAAGAAGAAAAACAAGTGATGGAAGTATTTAGTACTGACGTAGAACAAAAATGTATATATCCTTCCAATCCAAAGTTTAAAGAAAAAAGATCAACATCGTTTAGTCTGCTCCCATTCAGACTAAAACAAAAGTCGAAACGAAAGAGATGTGTGTCTACCTCCGATATAGCCGAAATCGAAGAGCATGTCTCGGAACCAGAATCTGACAAAGTGATGTTATCAGATGATTTTAGTACCAGTTCTAGCGAGGGCGAGGACAGTGATTGTGGACATGTCAATATCTCATTCGAACAAGAGGTCAATGGACATGCTCTTCTGTACAAGACATTCGGGTGTCACGGAACCAGGGAAGGTAATATAAAAGATGGTTCTGATATAAGCTACTTGGATAAAGGAAGGTGTATTGTAGCCGATCTACTCAATTGTCGACTGAACATATTTTCAAAATCAGGAAGAAATACTTTGACAATACAAAACGAAGATACAATCGAGCCTTGGGGAATAGCAATACACGAGGATATTGTCCTTGTGACCTCTAGGCGGAAAAAGCTGGTCCTTAAATTGTCACAGACTGGTGATTTTGAGGAGTCGTCTTTTGGTGACTCGTTATTCCAGGATCCATGTGGTATCGCTACAACACAGGACCATAGAATAATTATTACAGACATCCAGGCA
>Unigene24944_All    size  439    gap  0  0%
AAATTTGTCCATTTCCAAGTCAGAGCAAATAAAATTTAATCAGGTTTACAAATTGTCTATAGGATAACATGTGGTCCACAAATATATACTACTAAAGTTCTGATTGGAAAATTTAACAAGGTATCAGATATTGGGTCCGCTTTAGTATCATACCAAACTTATCCAAATGTTTAACATATTTTGAGAATGTTAATACTTAATACATAGGAACTTTTTTGGCTCAAACGTTAGAATAGGCATACAGAGAGTCCAGCTTGCTTATTTTTAGGATGTCATGAAAATATGTATAACTTTTTTACTGATGAAGAAAGTATACCAGAATGTCTGTGGTAAATTTGAAATAAGTTAGTAATGCATTATGATTGGGGCATTCTTAAGATTTTTCATACACTATAAAAAGATGTACTGTCCAACTTTTGCTGAATGATCTTATGTGGGG
>Unigene25037_All    size  394    gap  0  0%
GGAAATAAGTGACAATCTAATGGTTGTTCAAGTAGTGAACTTTGCAAACGATCCCTTAGTATTCAATCTTCTAAATGGAAATGATATGTTCACCATGGGGCAAACCTCTGGTGTTCTCCAAACCAAACAGAAAATGTTTGACAGAGAGGAAACTTCTAATTATGATCTAGTTATTAGTGTTGAGGATTTGAGTGACCCACCTCGTAAAGCACATGTTGTAGTAAAGGTCAATATTGAGGATGAGAATGATAACAGCCCTGTGTTTCTCAATCAGCCATATGATACAGTGGTTGCCATTACTGCCAAAGTTGGAACACCTGTTAGACAGTTGACCGTTCAGGATAGAGATAGTGGAGATAATGGGAAGGTGGAGTTTACAATGGTCAAGGGATAC
>Unigene25920_All    size  318    gap  0  0%
GCATGTTATTTTTTCATTACTTGATGAACATTGGTTTAATTTCCTTGTACTTTATATAACTTTGTTCTGTATGAAGAAAAGAGAATATTTAAGAGGCTATGACTTACACTTTTATTTGATTACAAGGCCAGGAAATGTTAATTTGGAAAGAGTTTTTACAGTAATTGCTCAAAGTGTTCAGGTGAAAGACAACGATTAAAAAACATAATTTCTGGTGTCAATTTTACATTACAGCATATTGATCATTCTATATTTGTTGCAGAATTAATGTGTAGTGTTGTAATATCTCTACTTGCCAAAACCTTGTTTATATTCATA
>Unigene27002_All    size  290    gap  0  0%
GTTGGGGCAAGCAAACATGATTCACCAGCCTCATCCTGTCATTTTAGGCCATTTAATACAAGCAGATTTTTTTATGGGTTGCTCATTGTTGGAATGGCTGTATGGTTGCTACTTCCTATGTAATTAAGTCTCTTGTGGATAGTTGTATCATTGAAAATCATACCACATCTTCTTATTCTAATGTTTACTATAAAGTCATATATAAATTATGAGGAGAAAATGCATAGTATGTTTAAAGGATCATTATTGAGGATGGTTTACAAGCTAATGATCATAAAAAAATTTCATTG
>Unigene27285_All    size  2117    gap  0  0%
CAAAGGATGAGAAATTGGATAATGATAAACTATTGAAGAAACTGGATAGTTTAAAAAACATTTATTGTAAAGAAAAACAAGATCTTATGAGCAAGTGTGAAAATCTGACAATTCAGCTCGAAAATGAGTCTCTTTCAAGGAGACAACTTGAACAGGAACTCATTAATATTAGTGAAGATTTTGGGGAAACTTTTATGAAACCAGAAACTGAGGTTTCAATTGTTAGTCAAAGGGAAAATAATGCAAAGCAACCACCTAAGAAAGCTTTGACAGACAATAATACACTGCAAAAAGAAAATGTTCCAAAATCTTGTCATTTTGAATCAATGATTAAAAGTCTGGAGTGTGAGTTACAGGAGAAAGAAGACAGCCTCAAGCAACAAAATATAGAAATAGGCATGGGTGAAGCTCTTCAAGAGCAAAGACTAAATGAAATGAATGTGCTTTATAAATCAGAATTAAGAAAATTAGAAGTAGAAAATAGTTCTTTATTGGAACAAAAATATCAACTTGAAAATCAAAACCGTGAACTAAACCGAAAATCAGAATCTAAAGAATCAAGGGGAGATAACTGTAAAAGTTTTATTTCTGTAGAATCACAGACTGATGAATTAGAACTAAATAACGAAAAGAATTTACTGGAAAAACAACAGCTTATAGATCAGTTGGAAACACATAACTCAAAAATAGAATCAGACTTAAAAGTATTGTTTGTAAAAGAAAAGGAAAAGGAAATTACCATAAAAGAATTGACAGAAAAATGTCAAAATCTTGAAATGAAAGCACAGGAAAAAGTTCAATTAGTGGAACAGCTAGATCAACAGTGTGCCTCCTATAAGATGAGGCTTCAAACAACTGGACATCAATCCACTGAAATGAAACAGGTCGGATCTTTCATTGAGCTTCAAGAGAAATGCAAAAATTTAGAACTAGAACTTGAAAGTGCAAAACAGAATGAAACTTTTGCTTGTATTTATGAGGAAAAGTGCAACCAATTGGAATCTAATCTAGAAAACCAACAAGATTTTGAACAAGATCTGATAGAAATGACTGAAAAATTTGAAAGGTTAGAAAAAGAATATAAAGAACAGAATATGAACCATTTACAGGAACTGAATTCTTGTACTTCTGTTATTGAAAAACTGAGGCAAAAATGTGAGAATATAGACGGTTTATTGGCAAACGAGAAAAAAGTATCACAGGAAACATATGAAAAGTGCGAGCACTATCTTAGAGAGCTAACATTGAAGCAATCTTTATTGAAAGAACTTGAAGAAAAGTCAAGAAAAAATGATATACAGCTTGAGGAATTGAGTATTAAATGTGCTAACCTCACAGATAGTCTACAAATTCAAAAACACAAGAATAATCGTCTGAAAAAAGAAAATGAGGAAAACAGTAAAAAATATGAAGCAGAAATAAGTCACAAGGAGAGAGCTTTAGATGAAATTAATGATACATGTTCAAAATTTGAAATAGCAGAATATGAAAATGAACATGTTATTCAAGAACTGACAACTCAATGCCAAAAATACCAGTCAGAAATTCAAGCTTTGAGAGCAAAGGAACTGCTGAAAATAAAGAAAACATTGTCTTGCTCTGTTGATGAAATTGAGAGTACTGACTATCAGGAATTCATAGTAGATAGTAGTTCATGCATATTTGATGATGAAGAAGAAAAGATTCCTGGTGAAAATAAAGAAAACAAGAGTGAGTTTGGTAATAAAATAGAGGAGGACATACTTGTACAGAAAACAGCTAGTTATGTTGAGACTGACATTCACGATGATAAGTCAGGTGTATATCAGAGGGTTACTGAATTGGAAACTTTGTTAAAAGACAAGGATGCTTTAATAAGAAAGTATGAGACTGAATTAGATCAAAGGAATGATGAATTAGATAGAATGGATGATCTTCGTCAGTATCAGGAACATTTGGAGATGTCAGTCAGAGAAAAAGATTCCTATATCAAACAATTAGAGGAACATTTCTTACAGCAGAGGACACCAGTCTCTGTTAGATCGCCCGTCAAACCTGGCAAATTTGGAAATGTTGGTCAATCAAGAAAGGATGAGCCTGCAGCAATAACTTGTAGTACACCCACTTTGAACTTGCCT
>Unigene27593_All    size  1038    gap  0  0%
CTTCAAGTTCATTCATGACCAAAATGACAAAAAAATATTGTGAGCAGATAAATTTACTCCTTTGACTGATTTGGAATGGAAGACCAAGAAAAACAAGATGTAGTACAGAGGTTCCAAGCAAAGAAATTTAACAGGACCTTTACTGTCACAAAACCAGAATGTAATAGGGCTGCTGAAACACAACATAACAATGGTGCTATCATAATACCAGACACTCCAAGTCCAGTATTTTCAAGATTCTCTGGTAAAAGAGACAGACTTTTTGAGCACGGAAAATCTCAACCTGAATGTGTTACAAAGAAAGCTAGGAAATCTCTAGAACCAACAGAAAATATAGGTCGATATTTTCAATCAGATCGTACTAATGAAACAAAGCATGAAGGAAGTGCTATAGCAGCTTCAAGAAAAAAAATGGACTCCTGCATTTTAAGTCAATATGAAAATGAAGGAACAAAGAAGAAACACACAATGGAAACTGATAAATATTTTCAGGATTTGTGGACTGATTACATTGAGAGCAATATTGATAATCCTACTGGCTCTGTAACTAGTATGTCACCAACTCAGAAGAGGAAAAAGCAGAAAGATATAAATTCTGATTTTGAGGTTCTTGTGAAAGAAAGTGAAGATCATCTGTCTGCACTGTTGAAAAAAAGAAATGAAACTGTAATTCAAAAGAGAAATGAGAGTTTCTGCGAACCTAGAAAGAAAAGGCTTGCTCTGGATGCTGACAGTGCTGCTCATTTACACAAAGATCAAAACAATTCTCTTGAATTTACCCCAGATAGACAAAAAAATGGTTCAATGTTTACAAAAAACGGGGAGAATTCCGATCGTATTAATCACAAATTTTCTAGACTTAAAATGGACAGACAGGAGAAAGAACGAATTGACAGATTACTTGATAGTTCTGATAGTTTGTCACCAGAACTGCCTTCATCATATAACAAACAAAAAATACCTCAGCGGAAATTCCAGTTAAGTCATTGTGGCTGGCCATCAGACTCGGATTCAGACACCAATTTAGATAATTCAGAC
>Unigene27773_All    size  1663    gap  0  0%
TGGTCAACAGAAATATCTTTTTCTTAGAAATGTTCTGTTTTCTTTAAAAATAAAGAATATCAAACAGTCGGGTCTGAGAAAAGTTTTGTAACGTTTTTGCAGCACACATCTTGCATGGAACTTTAGATGTTCAGTTCAGTACACATGAAATAATAATTACACACAAATAACTTGATACGTTATAATTAAGAGACTTCAACTTGTTTTTTTCTAAAGAAAGTCTTCTTCTGTTTAGCAGCTAGCTCCGCCTCGATTCGTTTCTTTTCTTCTTCAGCAGCTTTGGTTTGTATTTCTGCTACTTCATCTAGAAATTCTGGTTTCCGTTTGTCTTTCTTAACATCTATTGTCCAATCCATAAATAATTTGGCACCATGGGACTGTGCTATATCATTATTCAATTCTTTGCTTTTTTTCTTCGATTCCGACATTTCTTGATTTTTAACTTCTTTAGGATCTAGTAATGGAATTTCAGCATCTCTTTTCTTCCATGATTTTGGATCTAAATACCAGGAGCCATATTTGAACTTTACCCATGTTGGCTGGTAGTTACCACTGTATTTCCATTTTTCTGGAATTTTCTTTTCAGTTGGTATACTCTTTGTTGCCTGTTGTTGTTGTGCTACATTAGCTGTGGCTCGTAACTCTTGTGGAACATTGGTTAATTCTACTACATGTATAGGGACTGACAGGGCTGGTTTTGTTTCATAGCCACTGGCAAATAAACTGGTTATAGTTGACTCTTCCATATTGTTTTTGTTTGACTCTCCACCAAGATTTGCCACCCAATCACAAAATTCCTTTGTAACTTTTTTTATATGTTCACTCTGTGTTTCTGCTTGTGTTGACTTCACATCACCAGGTTTCTTTTTGTCTTTTTTGTCTTTCCATCTATATGGATGTCGAGGTATTTTTTCCCCACCAAAGTTTTCCATTTCTTTTTCTTTTTCTTTCTCCTCTTTCACAGATTTATCATCTTCCTCATCAATGTCTGATTTCCTTTCTTCCTCATTTTCCTCTACAATTTCTTCATCATATTCATCTCGTTCTGATCCTTCCTCTGACATCATATTTATTTCTGGATCTAACAGATCTACGATCATATCAAACAAATCTGGAGGACAGTTTTCCTCAAAATGTGGATAAAGAGCCAGTGGATGCTGTGTTAGTCCAAACTCCACTTCATCAATGTGATCTCTCATTTGTTGTTGTAATGGAGTCTGTCTTGAGTAACATATTTGATGTTTTGTAAACCTTTTCTTTGCTGCTGGCTGTTTTACAGAACTTAAATTCTCACCGCTACCTTTTATGTTTGGCCCTGGTCCTTTAGAACCCTTGAGGATTATGTCTCCTTCCACAGGTGGTGGATAGCCATCTCTAAAGTCATCCAGCCCATCTTTAACAAATAACCAGTTTTTGCCCACAAGATGTTTAGATGTATCTGTTGGCTTTAATGACTTTATAAACTTTGTCTGCAATCTTTCTTTATACCATTCTTGTGGTCTGATTTTCTTGTCTGTAACGGTTTTCACGAGTGCAAGATCATATTTTTTTTCAGCCATCTAAAACTAATTATGGTATATTTTCAAAAATACGATTAAAAATAATCATTTATCAACAGCATAGTTGTTGCTATAGAACTACTTCCGGTTTCCGTATCGGAACG
>Unigene27916_All    size  1108    gap  0  0%
CAAAAAGACTTCTTACAACATGAAGAAGTTTACAAAAGTATCGGTTCAGAGGTACCCAGATTCCAAATGAAAGGGCTACAAAGAGTCAAGGGAATGTGGCGTATTTATCTTGCACAAGAACTAGCAAGAGATCACCTCCTTACAAGAGGTGTATCTATACGTAACAAACTTTTAACAGTATACGATAAAAACCCAAGAATCCCTGTAGCTGAACAACGCCCAGAATACCTCCGAATACGTGTGTCCAACATTCCATTATCAGCTGAGGACGGTATGATCTTCTCGTTCTTTCAATCTAATGGCGTAGTCGTTACAAGCTATTTCAGAGAGAGAGTGAGAATAAATGGCGAAATGACCGACTGCCAATCTGGAGACAGAATCTTTTTTGTCGAACCATTGGAAGGCACACTACCCAGATTCACAAGGATAAGCAAGTACAATGCCAAAATATATTACAAAGGCCAAATCTACATAAATGCACATATTACTTGTCAAAAATGCCTGAAAAAGGGACACAAACAAGACAAATGCCAAAACGATTGGGTTTGTAATGAATGTGGAAAAGAAGGGCATAAAGCAAAAGAATGCCAAACTCCTAGTAAACCAGCACCAGATAATGACACTCCTAGTAAAACAGCATCAGACAATGAAGCTAATAAAACAGATGACCATTCTGATTCTAGTGAAAGTGAAAGTGGGGAAGAGACTGACATTGGTGATCATGTTGATCACAGTGAAACCCCACCTTCACAGTCCATATTGCTACCTACAGAAGCAATAACAGCAACAACAACAGCTATCAGTAAAGTCGTTACAGAAATTGATCCTGATTCACAGGAGAAAAAAACAAGAAAAAAGAAAAACAAAGACAAAACAAAAAACAAGCCAAAAGTTGAATCAAAAGGACCAATAGACAAATTCATTGTAAACCCTGAATCAACAACACCAGTACAAAAACAGGGGAAAAGACCAGCAACAACCCCTACAGATGAATATCACAACAGACAAACTGATTCCAGTAAATCATCAAAGACATAGGTACAAGAACAGTTACCATATACCATTTCCTTTCAAAATATATTATCCATACAACAATGCCTAAGTCAAT
>Unigene28347_All    size  435    gap  0  0%
CACGGAAGTTGGGACTACTGGGCTGGTGATACCCTTGGGGTAGTCTTATGTTTATAAGATGCTTTAATTTCAGTGCTAATAAAACATTTTAAACTAAAACTCTCACTGTTGCTTCATTTACCAAATATAGAAACAGGGATATGTCGTGCGATCAATTTTAAGTTTCATCACTATTCTACACAATATGGGGTTCAATCAGGGATGGAAAATAGTATACTTGTAGAAGAAAAACATGTATATATAACATTCTGTAATATTTTCACAGTTGAGACAAAACATAGGAATTAGGAAAGACAGTATCTATCTTAGAAAAGAGACAAAAAAATGAAAACATAAGCTTCAGTAAAATAACGTAAAAGTGAGTAGATTTTTTTGTTTGGGAAGTGTAAGGTAAACCATAAAATCACAATCAAAAACTATATAATTCAGATATCA
>Unigene28881_All    size  361    gap  0  0%
GTTGTAGAAGGTATGTCCACTTCATAAAGCAGTCAGTTGTAGTATTTATATCCACAACAAAAAGCAGGCGGTTGTGGTATGTATGTGAACTAACTAAAGGTGGCAGTTGTAGTAGGTATATCCACTAAAAAAAGCTGGCGGTTGTAGTTTGTATGTCCACTTCATAAAGCAGCGGCTAGTAGTAGGGTAGTCTACAACATAAAGCGAGTTATTGTAGTAGGTATGTTCACTTAATATAGCAGGCGGTTGTGGCATGTTTAACCATTACATAACTCAAGCCATTGTAGTTCGTATATCCACTACATCAAGCAGGTGACTGAAGAAAATTATAACAGTTACTGATAGCTAGTTAAATGTTAAC
>Unigene29013_All    size  880    gap  0  0%
GAATGTTGTGTCCATACTTGCCCAAACTGTTCAGGGTTCGACCTCTGTGGTCGCATAAAGCTGAGCCCTGCGGAGCATCTGGTTTACATTGCTTAAATTCAAACTTCAGAGAAATAAAAATTTTAACATTACCATTCACTTAAGATAGCAGGATACCTGGTACTATTATGTGCATATTATACAAATACAAAACATTTTTATCTGTACAATAGTCAATACACCATTGTGATTCCCAGCCGAAATATGTATGCTATTTTCATGACATTGTTGACCATGATGACATTGGTCGTAGTTATTCATTTTATTTAATTTTGTAATTATTATCTTACGGTACTTTGATAATTATATATATATTTTTTAATTGAAAATGTTAACAAAGCATACTCGCATAAAATACTGCTGAATTTACAAGATGAAATGTGCCTTTGTTTAGAACCAGTTACTTTTGAGATAGACATTTAAGTTTTAAATGTGTATCAAGGTGAACAATTGTAACCCCTGCCATCTAGTATATTTTCATTTAGTTATCAAAGAATATTATCTATATTAAATAATTGAAAAAATTGAAAATCAAATATTTTTGTTAATGTTTGATGACATATATTTTTTTTAAATTTTATTTTGAACGTGTGTTTAAATCTTTCAAGAAGATTGAAGAAAAAGTACACTGCAATTTTTATTTCCTTGTACGTGTTAAAGTTGAAATCTTATCCATTTATTTTACCACTGTGAGCACCAAATCACTGCGTATCAACCACCACACAAACAATTCATTGTATTTTATTATAATTAAGCATTAGTTTTCTACCAGTGTAAGAACTTTTTTTATCTTTAATAGATTATTTTTTAGATTTATTATTTTAGCCATTTTGACCAGCCA
>Unigene29288_All    size  297    gap  0  0%
TCCCCAGTATTGCAATTGTTTAATCTATTCAAAGTACAAAGGCCATAACTTAATAAATGGAGAATGTGTCCATGAATATCAGATGACAATGCTGGCACATCAAAGTTATAAACTGAAGGACTGTAAAAGTGAAGATATCCAAATTTGTAATTGTGATCAGAGTTCTATTGTAATAAGTATTGTGTATAAGTTCCATGGCATTTGTTTGAAGTTAACTTAAGTTAGGGAATTAAAACGAAAAATTCAGCAATGTTTCCATTTGTAAAGGGGCATAACTCTAAAACGATTAAAATGACG
>Unigene29589_All    size  377    gap  0  0%
TGAGAGAAACAACGTATAGGCCTAGATAAAATGATGATTTAGAATTATGTCCACATGTAGGAAATTGAAGAGTACGAGCTCTCATTTAGCATATAACTGAATTAAGGACAGCCATAAACAATTATAATGGATAAAAATTAAAAAAAAAATAAATGAAAAAATCTACTTATAATGATAAATGAACGTCTGTAGAAAGGAGGTTTAACTAGCGATCATGCGTCAAATATAGACCATCGCACTTCAGCGTACAGACCATCGCACCTCGGCGTAGACCATTGCACTTCAGCGTGACCATCGCACTTCAGCGTCCCCATCGCACCTCCGAGTCCTACATATAAAAACTGAGACTTTTATCAAACACATTGACAGGTTTGTAG
>Unigene29799_All    size  936    gap  0  0%
CCGAAACAAAATGGCCGACCATGAGAAAGTACAAAGTTTTGTTAAAATATCTTTGATATTTCAAATATGTGGTTTCCTTATTCTTGTAATAGGATTATCGACTCCATACTGGAGAGCTATACATTTTGAATATGTTGCCGAGTCGAGGAACGAAGTTGGTTTACTGATTCAAGGATTTGACGAAGGACTCTGGAGAAGATGTATTAATAGTATCTGTGCAGATATTGATTTGGCGGGAAGAGATTGGATGCAAGCAGTGAGATTTTTCGCCTGCCTCGGTGTTTTGTCATCCTTTATAGCGACTGTATCACTCATCTTGTTTATGCTTATAGAGAAACTATCAGCAAATAAATATCTCTATCTGACCTCGGCCATAGCCTCGTTTATTGTTACTGGATGTACGTTTCTCTCTATTATGATATATGGCGCCATTATAAAAGAGGGACTAGCATGGTCGTTCGTCATGGTGACGGTTAGTGGTGCGGTCCACGTCGTTTCCGGTTTACTTCTATTGATTGCGTTTATTACGGGAAGAAAGAACGTTTGACGAATTGAGTATTTCCAAAAGAGAGGGAGACAATACTAGTAACTTAGAACTCTCGAAATGTGTTTAGCGCACAGGGAATTGTCTCAGATAAAACATTCCTAATATATACTTTACAAATGCCTATGGTTTGGCGCCTGGAATATGTACAGCTGACATGTGATCAATAAAATTATAAAGGACTATGGGTAATCTCATTGTTCGTACACCAAAATGAAAAGAACGTCACGTCATTGGTTGAATTTCCATTGTTTAGGACGTTTTAACCAATCATGACATTTTGGTGCACAATTTTGAAAATATTATAAAGAATGCATTATATTGTGAAACGGCAAATAGAAATCGTTTAAAAACAATTTTTGATCTTAAACAATTCTAAGTAAATGATGTTT
>Unigene30291_All    size  419    gap  0  0%
GAAACATTTCTGTCACATTTGTGATAAAGAATTTAGTTCACGAAGTGGTAAAATGAGACATATTGAAACAGTTCATCCATTTGATGGGGTCAAGAAATATGCATGTCATATTTGTGGGCAAAGATTCTCACAAAATAGTTCCAAAGTCCTTCACATGATTCGTGTTCATCAGAATGAGAAACGATATAAGTGTTCCATGTGTAAAATTCATTTCAATATATTAGCCGACCTAAAAAATCACCAGAAAAAACATACAAGTCGAATAAAGAAATTCAGCTGCCAATTGTGTGATGGGCTTTTCAATCGAAAGAGTGATTATGACTATCATGTTGGAAGAGTCCATCCAATGTCAAGGCCGTATAGATGTGGGGGATGCATGAAGGGGTTTAGAACAGCTAAGGAAGTAAGGAATCACGGAC
>Unigene30652_All    size  287    gap  0  0%
AAAGCAACCAATCCTACATTGAAGTACAAAAGATTATTTGTAAATTCCATATATACTAAAGGTTCAATTGGCTTAACTTCAATGCAATATGTGCATTCGTAGATCGAATTAAAACATATTTTGTAAGATACATCACAATAATGGCCAGCAATAGATATGTCAAAAGTCGCAATGAGTTGTTAAGCATTCTGTAGGTGAATTACGTTTAGACAATATTGATAAGCATGACAGGTTTTATTATTTCATGATCAAATGTCTTTTGTAGTGAGAAAATGTATAGAGGAATA
>Unigene31793_All    size  1051    gap  0  0%
ATATAGTGCAACTTAGTTTTTTTTACAGTATTAAGGATTAACTATTTTTTAGTATGAAATGATCCTACTATAGTAAAATAACTCATCAATGATACCAGGCTTATAATTTTGTATGCCAGACATGCCTTTTTGTCTACAAAAGACTAATTGGTGATGCTCGAACCAAAAAAAAAATTGGTCATATCAAGTAAAAAGTTGAAGAGCACTGAGGATCAAAATATTGTGAAAGGTTTTACCAAATAAAGCTATCGTCATTTTGAATGATTTAAAATTCAAAAGAAGAGAGTTCTCCACCATGTTATTGTCATGGTGAATACCTTTTCAATAAATATATCACTCAAAAAACAATATTTAAATCTACCACTTTCAATCCTTCATTTGATCAGAATTAAGGAGTAACAATATTGAATTTGAAGAGTTGTCAATGTCAATTAGGGATTTGACTGTTGCAAATGTAGTTTTACTGTCAACAAAAAGCTCTATTCTAATGTAGTTATTGTAAATGATCCAGAAAAGAATTCAAGAATTATTGACGGCAATTGCACAACAATGTTGCCAATGATTCTGACCATCTACCGCTGAATTGACAGCAGAAGTCAATAATAAGTTATCAAAGGCTTAAAAAATATGGTGTTACATGTCAAGTTGCATTAGAATGTAACGTTGAGTGTTTCAAAAGCTTCTAATGTGTGACATTTTCAGTAGTTAAAATGTTTATGAATACAATTTGGCCTTGTCTATTTCATATAGATCTATTTAACATAAAAAAAAGAAATTTCAAATGAACATGAAAACATTCATGGTTCAGAAGAAAATTAATTCAGCTGTCATATGTCTCTGTTTGTCATTGGAATTATGTGTACTCCATCTACAAATCTGATACAGTTGCTTCTTATATTAAGATAATTGATTCTTTTACTTTAATCAGATGGTGATTTTTATATCATTTGTTTTAATTTATCTAAAGGGAGACAATCCTTATTCTATCCAAGAAACTCCATAAAATGTTTGCCAGCAAACAAAATTTTTTTGAAAATCTGATAAAACTCTT
>Unigene32387_All    size  669    gap  0  0%
AAAAATTTTAAACTACATGTAAAATAGACAGAATTTTTTAAATAATTTTTTTCGTGTTATTTGAAGTATGTTCAATGAAATCTTTTGGGATTTAGGATGATTCTGATGCTGAAAATATTATTTCTTTTGAATCCTCTGAGACTCCAAATTCATATTATGAAGCTGCTATTGCAGTGTAAGTTTTAACATCAAAATCTCCACATTTTAAAAGGGTCAGAAATAAGTGTTTTAGTTTAAACAGCAGAAAATGGTTATAAAAAGCATCAAAATCTCAGCATTGTTGTAAGCAAATATATGATTAATAGTAGAGAGGGTAACATAATGGCAAATGTAATTATAAAATAGACAAACCATTTACCATTAGTGTAACAGTATTTGTAATGAAACGAAATCAATGTTATATGATAAAAGAAAGCAAAACATTTACTGAATTACAAATAAGCAGCAATTAAAGTAGCTATGAAATTAGTTTATAAAGAAAAACACTCGGTCACAGTTGCTGTTAAACTGTATCCAAATTGACCATAAATATTGTATATCCGAAATAATTTGTACTTTCATTTTATCCTTTTATGTGATGTTTTGTGTATCATTTACATAGGCGGATCCAGGGGGGGCCCTTTGATTATATAGGGAATCATTGAATGAAGCATGACTGGAGCCCCCCCT
>Unigene32981_All    size  364    gap  0  0%
GCAGTCACCATGTTGGATATTAGATAAAATTAATTTCCTAGTTGAGTGTCTTATTACAGATTCAAAATGAATTACTCGATTTGTAGAAGAGTTTTTTTGCGATCCTTTAATGATTTCATTAGTTATATTTTACAGACTTTTTATAAAATTTGAGTGTGTGCCAACAAGTCAGCCCCATACGTGCTGTTATTCTACACAATTATCCCATTTAATCTAGAAAAAAGAACTTTTTAACCAAGAAAAAAACCCACCTAAGAACTGAAAAATCTGAGACAGATTTATTCATTATGTTTAATTGCCAGAATATGTATGCAGAAGTGGATAAAACTATTTTAGATCTGAATCAAAGATAGAAGCAAAGAAA
>Unigene33139_All    size  665    gap  0  0%
GACACAAGTACAGGTCACTGGAAAGTCAGGATAAGGTTAAAACCTGATGCAAAGGAGACATATCCAGGTTTGTTTGGAAGTGAAACGGACAAGAAGAAGAGAAATATGATTTTTGCATTTCTAGGAAAACTTCATCTACCTGAAAACATTCCAAATAGTGAAAGAAATAGTGAACAAATTGACAAGCTTTCTGAGCAAAGTAGCAAATCATTTAAAACAACTGAAACATCACTCGGTCATCCGCAATCCAAATCCAAGACTAAATTAAAATCCTCAAGATCTAACAAAGCTAAAAAATCAAAACATTCAAAAAAGTCTGGTAACAAATCCAGTCACAATTCCCAAAAGAATAATTTAGCATTACAGTTGTTTGGTGCAGGCAGAAGTGATAATAATTCTCCAGACAAAAAGAAACATCTAGAACAGTTTATTCCTAGTGTGAACAAAGAAAGCTCTGGAAGAAACGAAGCAATTACTAGTCCCAATACTCAAAGTGTAATGAAAAGAGCAAGGCAGTCACCTTTAGAATACAACAAATCTAAGAAGCTGAAATCTCACTGATTAAATAATATGGGTTAAGAAATAAATAAGTTGAACTATCTAGTCAGGGAAGTTTCTCCATTTGATATAGCAGCAACATTGATGATATTTACAATTTTCAAGAG
>Unigene33598_All    size  216    gap  0  0%
GGCCTCGTCTTTTTTTCCCCTACTTCCTTCCATAACATTTCATAAGATTAACATATTTATCATGATTATACTTTAAAGAGATGGATGAGACATATTTGAATACAATCAGGTTGAGTTATGATGATATAAACCCCTAAATCCAATTAATTTTACAATTTTACAGAAAGTTGTGTACTTTAATACACAGAAAATTTATATTATTATTGTAAAGATGCA
>Unigene34120_All    size  472    gap  0  0%
ATTAAACCAGATTCTCAAAATTCTTTAGTGTGGTCTTATGTAGCAGTTACTTCCCTTGGATTTTGTATTGCATTAGCTTTGTACATCATTATTGTATCTACAGATATTAAAGGAATGAACAATCCTCTAAAGTTTGAAGAAGGGAGAGAATTATCAGGATCACTGATTATAATCACATGGTTAAGTATGTCTAAATTCACCAACATTGGAAGGCCTGGGAGTACAGTAAGCAACAATGTGTTACGGAATGCTTTGTTACTGATTATATGTTTATTAGCAGTTGTACCAGTCATGATCTGGTCTGTATGTTTACACGAGACTGGAAAAAGCTATCATCACTGTGGAGGAAATACTGAAATCAAACATGAATTGTGAACGCTGGCATAAATCTGTTCAAAATATTTTGTCATATTGTGCAATATATGAGATGTCAGCAAGTACTTGTATATTCAAACTGTTAGGAATGGCCAAA
>Unigene35812_All    size  451    gap  0  0%
GTTTTACTTTGGATTTGTTATTTTGAATTGATACTTTGTACTTTAATTAGATTATTATTATTTGGCATTGTTTATTGATTGATTTGTTATCATTCATTTAAATCGTTATCGTTAATTAAATTATGAAAACCTTCCTTGCGTTTTAGCTATGCCTATCAGAACATTAAGTCTAGCGATAGACTGACCCCCTGTCCCTTGGTTCCAGCACATACGAGTTAGCTCCCCCTTATCTAACAGTGCTCTGGAGTGGACCTTGGTGACAGATATGGCGGAGTTGACCCGAGGCATGATACAAAAGAGATTCTGAAACTGCATAGCTAGAATGTAGGTTGGCAAAATTCATTCAAAATTATTTAAAACTTAAATTTCAAAATTGAGACTACAGTAGGAGAAACAATGAGAGGAAGAGAGAACCAGTAGCAGGAGAGACAAGTTGCAGATTCGACAACAC
>Unigene36117_All    size  2566    gap  0  0%
GTTATTTTGGTCGCCATGCTTGTCTCCAATGACAACATCTAAATTTTGAAAGGCAGTGTTTAGCTTTGTGTGTACAAGTAGCCTTGACGTTCCAATTTTACGAAGGCTACTACAAAAAAGAAGATGACAGACACACCAATTGATGTTCCAAGATTGGAACTTGATTCAATCATTGGATTTAATGGGGATGTAAATGCTGGTTTGAAAGTTCATCCTGGAAGAGAACACCTGATTTACCCTCTAGGAAATACAGTCATAATTGAACATGTTACTACAAAGGAATTTTCACAATTATCAGGCCACACTAATAATGTGTCATGTATTGCTGTGTCACCATCTGGAAACTACCTAGCATCAGGTCAAGTCACACACATGGGATTTAAGGCCAATGTCATCATATGGGATTTTCACAGGAAACAACAGATAGCTACACTCAGCCTTCACAAAGTGAAAGTACAAGACTTAGCATTCTCACCTAATGAAAAATATCTTGTAACTCTTGGTGGGCAAGATGATGGAAGTGTTGTTGTATGGGATCTAGCCAGTAAAGAAGCCATTTGTGGAAACCAAGCCCAAGTAGAGAGTGCTGGAGTAACATACTGTGTAGCTTACTCCAATGTCAGTGATGATATCTTTGTTACAGGAGGAGATGGTACATTAAGAGTATGGGAACTTGATGTTGGAAACAGAAAAATCAAAGCAACAAATGTAGTCATGGGTCAACTTAAAAGAGTTGTTAAATGTATCCAGATGGCTGATCACATGGCTGAACCATTCTTTTTCTGTGGTACAACAACTGGAGATATCATCGGTATCAATATGAGAACCAGGCTCTTCCAAGTCCAAGGACCAAAGAAAGAACTATTTAGTAAAGGTGTCACATCTCTGGCACTTCTCAAGTCTGGTGACTTCTTAGTAGGAGCAGGAGATGGAGAAGTAGCCCTGGCTAAATTTTACAAGAAACAAGACAAAGGTGAAGTCTTGTTTGAAAAGAAAAGGTCATGGAAGGACAAAAATTTATCCAATTTATCATCACCTGCAATCACATCTATAGCCCTGAGAGGAGATGGCCATCAGTTTTATGTTGGAGCTGCTAACTCTCAAATTTATAGATTTAACTATTCAGAATTTGTCAGCGGTGGTGGAGATCAGAAACAAATCAACAAGAAAACTGGTCTAAAAATAGAGAAAAAAACACAGACAGATGATAAAGGCGTAGAATTAGTAAAAACATGTCACTCCAAAGCTGTTAAAGATGTTGTATTCCCATTTGGCTTTTCCAATTTAATAGTAACATGTCAAGAAGAAGAAATTAGGGTATGGAATATGTCAACAAAAAAAGAAATTCTACGACATGTAGTCGCCAATAAGACATGTAATGCTGTGTGCATAACTAGAGATGGAAAAACAATATTTAGTGCTTGGGATGATGGTATTATTAGAGGATATGGTTTTTCAAAAGACGGAAAAAGTTTGAAACAGAAATTTGAGAGAGGAGAAGCTCATAGTAAAGGAGTAACCGCTATTTCATGTACTTCTGACGGCAGGAGAATCGTAAGTGGTGGAGGTGAAGGCCAAGTACGCATCTGGGACATTACCAAAAGTATGAATATGAAAGGCGAGGATGTTTACATTATAAAATTGGCAGAAACAATGATGGAACACAAAGGAACTGTTTCTGATGTCAAGATAACCAATGGAGACCTGGAATGTGCCACTGCTAGCAATGATGGAACTTGTATTATTTGGGATTTAGAAAATAAAAGAAGGAAGGGAATAGTATTCGCCAACACATTATTCAAATGTTTAACCTATGATGCAAAAGAAGTACAATTAGTAACCAGTGGAACAGATAGAAAAATAGGATTCTGGGAGACACATGGTGGAGAAAGGATTAGAGATTTAGATGGTTCCTCAAGTGGATCTGTCAACGCCATAGATTTGTCACCTGATGGAAGATTCTTAGTTACAGGAGGAGATGACAGAATGATTAAGGTATGGACCTACCAAGAGGGAGAAGTAGTAGGTGTAGGAATCGGACATAGTGACTCTGTCATCAAAGTTAAAATCTGTCCTAACCAGAACTTAATCGTCAGTGTCAGTGAAGATGGAGCTATTCTCATATGGAAATTCCCATTCACACCAAGAATCTAAAGACAAGTCAAATTAACAAAGCAAATATTGTATATGAATCTTAATGTTTATGAAAAATTTATTTGACATGGATTCCTTAGTACTACTGATGAATTTGGAATGGATAAATTCTGTGATATATTTATTATTATTAAATGAATTATACTCAATTATTTTTATTATGAGAAGTGTCACAGTTGCAACCAAATTTATCCCAAAGTGCTCAATTGTCCGTCCATAAGATTTGTTATTAGTTTTTGTGAAGAATAATTCATCTGTCTGAATAGGGTTGTACTTTTTTGTTTAAGATAATTCATTAGATAACAAGAATGTCAAAACCACTGAAGTATTACTTTTTTCTGTTCAATTGTATGTCCAAAAAACCTTACCCAATACTTTTTTGTTTGCTTGTTTCAAAATATTTGAAAAAAGC
>Unigene36253_All    size  2082    gap  0  0%
GGCCAATATTTCGCGGGAAAGCAACTAAACACAAGGTTGACTTCTCTGTTCATTCTTTGGTTAAAAGAATTCCAAAATGCCAGGGAAAATAGACATTGAAGAAAAGGAAAACTCAGATATTCAAGACAGGTTAAAGGTTTTAGAAGAAGAGTATAAAGATGGTGATGTCACTGAGAAGGGGTACTGGAGAAAGAAATGCAAAGTTTTAAATGACATTATACCTGAAGGAGTAAAAAGTGATATCAAGGAACTGGAAAGTGAGCTGAAAGATGAAAATATTACTGAGAAAGGTTATTTTAAACAACTTGGAAAGTTATTGCAAAAGTTCACTGAATCAAACATTTTGGCAAATGGCAATTCTGTGAAAAATGGCACAGAAAAAAGTAATATGGAGGAAAAAGAAAATGGATCTAATGGTATCACAAAACACAACGGGAATAATGAAAATATAGAAAATGGTAAAAATGGACCTATAATTGAGGAAAAAGTAGAAAATAAAGAAGAGTTGAAAGATGTAAATGATGAAATCAAGGTAGAGGCAGATATTGAGACAGAAGAGAAATCAGAAGTGACCAAGGAGAAAAATACTAAAAAACAAGAAATTGAAGAGGAAGAATCTATGGAAGTTGAAGAAAGAAAAGATGAAGAAACACCAAGTAAGAAGTCAAAAGGAAGAAAAGGGAAGAAGTCAAATGTAAATCAGCCATCTATAGCATCAATGTTCTCAAGAACTCCAGGAAAGAGAAAATCTACAGCTGACGAAGAAGTTAAACAAGAAGAAGTAGAAGAAAAGGAAACAAAGAAAGCTAAAGTAGAAAATGGAGAAAAAAGTGAAGAAATGGAGACTGAAAATAAAAGTTCTTCAGAGACAGAGGTTAAAGAAGTTGTGAACAAAGGACCACCAGCAAAGTGTCGAGAATGTAAGCAATTAATTGATGGTGACTTGATAATGTTCCCAGGAGCTACTGATGATGCAGTAGAAGAGTATGTTGCCTTAACAGATCCTAAATTATCAGTGTTTACTGGAGATGAGGAAGAAATTCATAGTTATGACGAAAGACCTCAGCATAAAATCACAAATTTCAGTGCTTATGACAAGAATACACATCTGTGTCCGTTTGACACAGGCCTGATAGAGAAGAACGTAGAATTATATTTTAGTGGTCATGTTAAACCAATTTATGATGAAAACCCAGCAACAGAAGGTGGAATCCCTACCAGAAACATGGGACCTATCAATGAATGGTGGACTGCTGGATTTGACGGAGGAGAGAATGCCTTGATAGGTTTCAGTACAGCTTTTGCTGAATATATTCTGATGGCTCCTAGTGACGCATATAAACCATTCATGGATACCATGAGAGAAAAGATCCACATGAGTAAAGTGTTGATAGAATTCCTTCAAAGTAACCCTATAGCAACATATGAAGATTTGTTGAATAAAATTCAGATAACTGTCCCACCACAAGGATTAAACAGCTTGACAGAAGATTCATTGCTCAGACATTCACAGTTTGTTGTTGACCAGGTGCAAAGTTATGATGAAGCAGCTGAAGATGACGAAGATCTCTTAATTGCCACACCATGTATGAGGGCATTAATTAAATTGGCTGGTGTAACTCTGGGCAAAAGGAGACAAATGAGAAAAGAATTAAGAAAAACAAAGGTTAAAGATAAGAAACCTGCCTTTACCATGGCAGCTACAACTCCATTAGTGACCCAGATATTTGACAGTATGTTTAAAGGTCAGCTGGATGAAAAATCAGGACATGGCACTAAGCGTAGAAGATGTGGTATATGTGAGACTTGCCAACAACCAGATTGTGGTACATGTAATGCTTGTAAAGACATGGTGAAATTTGGTGGAACTGGCAGGGCCAAACAAGCTTGTGTAAACAGGAGATGTCCCAACATGGTTGTAAAAGAAGCAGAGGACGATGACCTTTTGGAAGAGGATGAGTATGATTCAAAATTAAATAGTGAAAGTAAAGAAACAACTCCAACAAAGACGCATAAAACTGCATCTAATGCTAAGGCAAAACTGAGATGGGAAGGAGACGAGATCAAAGTTGATGGAAGAAA
>Unigene36416_All    size  910    gap  0  0%
ATAATGTATTATGTTTGGTATGTAAATCTACAATTGTCCTCAACATTTCATCTGCCTTTGGATTCTTCTCAACTATATCTTTGATTGGTGTGGACTGTATCAGTGGTAGAAAACATCTCATGGTAGCAGAATCTACCTGTATACTATCTGTGTAACATGCATATAGTACTGCTATTACTTTGTTTACTTGACAATAAGATAAACACTGAGCAGGTAGTCCTGTTACTATATTTGGTTGATCAACATAAGGTGCTAATGGAGTTCCTAGATACTTTGTGGACCTGAGAGATCGTAAGAATGGTACCTCCATGTCAGATATTGGTATATCGGCTTTATATTCACTTGTATGAGCTGAACACAATATGGATACATAAGCATCTTCTAAGTTGATGGAAGGAAATATTTGTTCTGTAAATGAAAAGGCTTGTTCTGGTGTAACTGTTATGTTGCATTGACACACCAATATTTTTGGACAGTCTTTCTTTCTGTATAGGAAGCAGGATTTATCTGTAGGTGTTTTCTGACTGAGTGTATTAATATCATCTTCATGTAGTCCACTAAATAATCCAGCAATTATTTCATAGTTTTTATGAATAACATATGTCTGTATAAAACCTGTAGCTGCTGGTCCCACTGCTATAATTAGTATTTCACATGGTAATTTCCCTTCTCCTGATTCTGACATACTATGCTTAGCTGCTCGGGTCCATAAGGCTGTTACTCTACTTTCAAAACATTCGGATTCGCTGTCGTTGTCATCGTCTTCCTCGACTGCTCTAGAAACTACTGGGAGCACTTCTCCAAAAAATGTTGCCATGCTTTGTAATGTTTTTATATGGTGATTTGTTTTCTTGTCAATATACACAGAAACTTGCTTCTGAAAAACAAATGAATGATTCAGACTTGTTAT
>Unigene37020_All    size  1079    gap  0  0%
ACCTCTACAATATCATCAGCCTAACCCAGAGCTAAGATCTTCAATCAAAGAGAGAGATGTACACGAAGATAGGAATGGTTTCATGTCAGGAGTTGAGTCACAATGGTTACCTGTATCTCACCCAGTTGGAGCACCCCTCAGACCTACCAGTACTGTGTCTACACAGACAGTAGGATTGTTTTACCCATCAGAGAAAGGATTATCAAATAAGAAAGAAGAAATTGAGAAAAAGGTTGCATTAGAACAGTCAATGAGGGACAGACAGCCCTTAATGACACCAGTTAGTCCAGGGAAAGGTTATTGGAGAAAACAAGTGGACCATATCTGTCACCACTTGAAGGCACATGCACAGAATGATGCTGAATTTAGAGCTCTTATTGGTGAACCTAAGATGGGAAAATTATTGTCTGGAGCAGTACAGGAAGATGGCCATGAACTTAGTATAACCTTGACCTTTGCAATTAGAGGAAACAAAGACCCATTGACTGGCAGAAAAATTGGTATTACAGGAGATTATCTCAGTATGCACACAGAGAATGATAGCCTCACAAGTTATAGAAGTGATTCAGAAGATGAAGAGATAGCAAAAATAACTGGAAAAAAGAAAACCACTGTAAGGAAGCCGAAACCTCGAAGGAAGGAGACACCTAAAGTAGCTCCAATTGACCAGAAAATCCTAAAAGAACTTGGTCCTTCAGGTGAGGGAGATCCAACAGAAATTCAGAGACTTATCGATGAGGGGGCTAATGCTGAATGTACAAATAAAGATGGTTTACCGTGCATTTATGTTGCTATCAAAAACAGACGAGTTGAATGCCTACCTGTACTAATTGATCAAGGTGTGGAAGTAAATCAAAAGGGACCATCATCTATTAGAGGCAATACACCTCTTCATGAAGCAGTTACTCTTGGTACATCAGGATTGAAAGTTGTTGATACTTTACTGGGATTGGGTGCTGATATTAACAGGAAGAATGACCGAGGAGAAACACCATATGACTTAGCAACAAAAGGAGGATATGAAAATATTGTTAAAAAATTATGTTCACATTTAGGACAGTCACAGCTGGACAAATTAA
>Unigene37282_All    size  731    gap  0  0%
GCTTGGTTATATAATGCAAGACGTTAAATGCATCTTGTATTATAATTAGAACACATACATAATATTTTAATGCAAGTGGCTGCTTCGATGAATAAATTATGCAAATTATGATATGCCTCTTTTTTTTATCAAAACAAACAACACATAAAAAGGCACATATTGACACAACTTGGAACAATGTTCTTGCTATTTTTAAATCATGCATGTAATCACCGCTTGTGTAATACTAAAAGACAGACAAGCATATCTATAATTGTCTGTATGTTACTGAATAATACATATAGAATTTTAAAGTTATGTGGACCTCTAGATATCTTTAATAAATTTTGTGTCGAATGATGAGACAAGCCCTCCCCCTTTAAAAAACCTAAAGGGCAAAAACAAACCAAGATAACCCACAAACAACAAAAAACCATGGTAAGCAAAAACATTCAATAGGATAAAACCACATACCGTCCCCAAAAAACCCATAATTTCCCAAAATTCAAGTCAACTGTTCTAAGAGGAGAGGTTTGATAATCGTATCTGTATGTATGAATGCAATACTTTTGGTTGTAGAGATGGTGCATTGAGAGATAACGATACTTGAATCTAACGGTTCGAGTTTCTCATCTTAATTCAACAGTTACAATTAACCAAAATATAATCATGCGCCTTGAAGCGAAGCTACCTTCATATACTTTCTTGTCACCTAAAGTGTTTCGGAAAGTATACTCATTATTCAAATATAT
>Unigene37430_All    size  549    gap  0  0%
AAAAAAACAGAATTTTTACCAATGAAATGAATACTAATTATGTCTAATTTTAACATCTTTTTGCATTATTTCTACAGCTGAATGTTTTAACACATATCATTTTACTTATTTATGTATTATTCATTTGAATATTTTTTATGTTGTTTTATTTTATCCTGAATTAGTTAGGGCCAATCTTGTGTAGTAAACTTGTAAGGGTAGGAGGTCAAGCCTTATTTGGATATTGGTTTTAGTGTCAGTTATGACCATTTTTTATGAAGAAATACTCAAAAGAAAATATGTTGGTTAAAAGGGGGGCCTTGGAGATTGAAAGTCCTTCATACCTAGATCTCCCATTAACTTTTTCTATAAATAGAACAGACTTTAATAAGTATGAGGACCCAATATATAGAAAAACAATTCAGATTCATTTATTTTTTGAGGTGTCACAATTTTTGGGATTAAAGAAGAAAATTGTGTTTTCTGGGATATTTGATTTTGTGGTTTTTTCAAAGTCTGCACAAATTCCTAGGCTCCAATAAAAATAAGTATCCAAGGAATTATAATGAA
>Unigene37627_All    size  396    gap  0  0%
GGCGGTGTAAGAATCTCAAATAGAATTTTGCAAAACTTGTTTTCGCCTTAACACTCTTGAATGAAATAAAAGACATCTACTAATTTTGTTTAATATTGAAGAAATCACAAACCAATAATTTCCTGAATACAAAATGGTGGCTTAGCTTTGTGAAAGGCTGGTAAAGAGTTGAATTTAGCGTCTCAATTATATGAATTTGGCCAACAATGGCCAATCAAAATCGTAATAACAAATAAATTGCATTAGAATTTGAAATTTTTATTTCAAGACATAAAGAATGTCCCCTAGAGTATCCTGGTTTTGTACCTGATTTATTCTAAGTGTAAGCATTTGTAATTAAAAGTATGTGTACCTGTAAGTATTCCATCACTTTTTTATTCGGCCCCAATACTTCTG
>Unigene37977_All    size  534    gap  0  0%
GTGTTTGAAAAATTTACTTGAGCTAAAATATTATGGAAGAGGACTGAGCTTTGCCTTAATGATGCAAGGTGTCGGTGGTCTATTAGGTAACCCAACTGCAGCATCATTACAGAAAGTTTTTGGAAATGGAAACGTTGCATTCTATTTTGCGTCTATCATTTTTATTCTTTCGGGACTAATATTGTCCCCATTCTCAAAAGCAAGGAAACATAACCCAACAGAAATAGAAATTAGTGTATCGAAAAAGAAGTTAAAAGTCTATACAAAACGTGTCGATCACAACAAAGACAATATCATCGTGTATGAAAGATATGTTGACTTAGTTGAATTTAACGTTTGAAAATACCTTGAAGTCGGTTTTGTGGTGAGACAACTTTAAACTTCTGTTATGTTCTTTAACAAATTCAGAACAGAACGTTCACTAGCATAGGTGACACCAGAGATGACTTAGACATTAATGATTTCATGGCTAAACTGGATATTCTGACGGACAAAGTGGATATTCTTACGGACAAAGTTGATATTCTGACGGAC
>Unigene38327_All    size  474    gap  0  0%
ATTTTCTGTAAATCATGGGTAGGAATTGGTTGCTTCATCATTTGTGTTTTCGTTTTTTCAAGAGCTGTCATAGCTGCTTGCATATTTTATTTACGAGGATTTAGAAGAATTGGAATTAGAATAGAAAACCCATGTTTAGCTGACATATGGATTATGGTCTTACTGTTGGTACAATCTTCCGAAATGGATACTCATAATCAGGACCAATATTTAATAGCAGGCGTGCTTATGATCGTTTCTAATATCTTGAATGATATGCATAATCTTGCAGAGCCTGTTTTAATGGAATTAATTGCTAGTAAAGGAATGACTCGAAAGCAGTGGATGATTTATGTTTTCTTTGGGGTATTGGGGCTAGTTCCGATATTTCTTTTTTCCAGCCTTAACGAGGAGATGAATGTTTTATCAGTATGGTGGAGGGGAGTGTATTTCACGAGTTTGATTCTTACAACAGTTCAGGTTATTACTTCCGTG
>Unigene38347_All    size  588    gap  0  0%
CTAAGATAGGAACCGATTTATTCACACTATCGGGAAATGACTATTTGATTACTGTAGATTATTACAGCAGTTTTTTCGAGGTGGATAGACTTTATGATACTTCGTCAAAGACAGTAATCAATAAACTTAAACAACATTTCGCTAGATGGGGAATCCCTGAAACAGTTATCTCAGACAATGGACCGCAATATTCGTCCGAACAATTTAAACAGTTCAGCAAGCAATGGGATTTTCAACATAAAACATCTAGTCCGGGACATGCACAATCTAATGGGAAAGTCGAAAACGCAGTTAAAACAGCAAAACGCCTAATGCGAAAAGCGAAAAAATCAAACAGTGACCCGTACATTGCGTTACTGAATTTTAGAAATACACCACAACAAGTGACAAAATACAGTACGGTACAACAAATGATCAACAGAAGGACACGAACATTGCTACCAATGAAATCAGCATTATTTGAATCGAAAATTCCAGAAAATGTACGAAGCAACATCATGGATAATAAAAAACGTCAAGAAAAATATTACAATAGATCCGCAAGAGACTTAAACGAACTTAAACAAGGTGAAATAGTCAGATTAACAC
>Unigene38555_All    size  404    gap  0  0%
GTGGATTGTCTGAGCTATACATTTTAAATCTTAAGAAAAAGGAAGGAAAAAAAAAACAAACAAAAAAACCTCAATATTTAATATTTAGAGATTATAAATACTCCCTAGCTGTTACCAAATAAAAACATCAAAATGCAGGTGCAAAGAATGTAGAAAAATTGTTCAACTGGAGACCTGCGAACCAGCACTATAACAACAAGATCATATACATTGGATAGAAATACTGCGCTAGAAAAAAAAATGGAGGCATGCCAGAAAGAACATATAAAATTTGAATTAAAGTCAGGAAAAAATTTTGTAATAGAATTGAGCACTGGAGCGTATGAAACCACCAAAAATGAAATACTTAACATCCTTCAAAGTGAAATAATGAAAGATCAATTTGTAACTCTACCCGTCCAAAA
>Unigene39978_All    size  6930    gap  0  0%
GTTATGGATTTTGAAAATATTGGAGCAGAAGATATTGTAGATGGAAATCCACGTCTGATTCTTGGTTTGATATGGACTATTATTCTCAGGTTTCAAATCCAGGAAATTACTATTGAAGTTGATGAAGAATCTACAGAGAAAAGGTCTGCTAAAGATGCTTTGCTGTTGTGGTGCCAAAGAAAGACTGCTGGGTATCCAGGGGTTAATATCACAAACTTTACATCAAGCTGGAGAAATGGGCTTGGATTCAACGCTCTCATACATGCACACAGACCAGACTTGATAGATTATGATGCCTTACATCCAGAAGAACATGTGAGCAACTTGAACAATGCTTTTCTTACAGCATCTAGAGAACTGGACATCCCTAGGATCTTGGATGCTGAAGATGTTGATGTTAACAAACCAGATGAGAAGAGTATTCTTACTTATGTAGCATCATATTATCATTATTTCGCCAAAATGAAAAGTGAAATGACGGGTGGAAAGAGAATTGCTAAGATCTTGGGAAGTTTAATGGACATGGAAGCCATGGTGGACGACTATGAAACATTGACTTCATCTCTTCTCGAATGGATCCAGTTCACAATCAAAAGACTTCAAGATAGAAACTTTCCTAACTCATTAGAGGGAATACAAAAAGAAGTTGTCAAATTTAAAACATACAGAACAGTGGAAAAACCACCAAAGTATAAAGAAAAGGGTAATATAGAAGTACAGTTTTTCAACATTCAAGCCAAACTGAAAGCTAATGGACAGAAAAATTACACACCACCAGAGGGCTTGCTGGTGCACGATATAGAGACAGCATGGTTAAAACTGGAAAAATCAGAGCACGAACGGGAGGTAGCAATGAGAGATGAAATGATAAGGCAAGAGAGATTGGAACAGTTGCATCAGAGATTTCAGAAAAAGGCTGAAATACGAGAACAATGGTTATCAGACATGTCCCTGATATTAGATGAGAAACTTGTCTGTAGTAATGCTGCTCAGACAGAGGCATCCATCAAGAAACATGAGGCTATCAGTGCAGAAATATTAGCTAGGAAAGACAGATTCAGGGCATTAAACGGTTTAGCGAAGGAACTAGTCCAAGGGGGCTACCATGCAAAAGATGCTGTAAACAAAAAAGATCAAGACATAATGATGAAATGGAAAAAATTATTAGACAAGTTAGAAGCTAGGAAGAAAACATTGGACGGGTTCAGCAACTTGATGAACAGTTTCAGAGAGATAGAAAGTATTGTGGAAGAGCTCAAAGAAGCAGAGGCTAAAGTGAAAATAGATGACAATGGTAAACATTTACAAGCCACAGAGGATTATTTACAACAGCATGCCTTGGTTGAAGCTCAATTACATGGTCTCGGTAAACGTGTTCGTAACTTAAACAGACGATCTAAAAATATGACAGATTTGTCAAATACAGAGGGAGCTGTGCTAGATAAAAGATTAGAAGATTTAAATGGAGAATATAATAGAGTAAATGATCTAGCCAATGATAGAAGAAAGAAATTAGATGTAGCAAAGAAATATTACCAATTCTTACAAGATGCTGAAGAAGAAGAGAGATGGGTTCAGGAGAAAATAGATGTCTGTGGTGCTTCAACAACGGGCAAAGATTTAAATGCTGCTCTTGTGTTACTCAAGAAACATGAGGGCCTTGAAGGAGATATGAATGGAAGATGGCCATGGTGTGAGAAACTGTGCAATACAGGCAAAGAACTAATGAATGGTGGTCATGAGGCAAAGAAAGAAATCAATTCTAAAATAAAAAATCTAATAGAGAAATGGGACAGACTAAAGAAATTAGCTGCTATTAGAAGGACAAAGATAGAAGATGGAATTGAGGCACATCAGTACTATGCAGATGCTGATGAAGCTGAGGCATGGTTGAAAGAAAAGATGCCCTTGGTTTGTAGTGACGACTATGGAAAGGATGAAACTGGTTCACAGGCACTTCTGTCTAGACACAACAGATTGGAAGGGGAGATAAGAAGTTTTCGCAGTGAAATAGGTCGACTTGATGAGTTGGCTCAGTTAATGACCAAAGCTGCCACAGAGCATAATATTTCCATAGAGAAGTTTATACCACAAGAGAATGGAGATAAATCAGAGGATGAAGACTCAGTGGACGAGATGGTTGATGTTCCCACGGAAATAGAGGTAGAGGAAGAAGTAGAGAAGGAGGTCATGCAAGATGTGATAGAAACAAGGAAGATTCCACAAGTCAAGGTTTCCCATGCATATACAGGACAGGGAATGAAAGTAGAGAAGGGAGATCTATTACTGCTAATTCAAAGGACAAATTCAGACTGGTGGCAGATCAGAAAAGGTGACGGAACTGAGGGATTTGTACCTGCCAATTATGTCAAGGAGGTCCAACCTAAAGTCTCTCAAAAGGTCATACGTAAACCAATGAAAGTCAAGGAAAAGGTCAAAGTCAAGAAGACTGTAATGAAAAAAGAAGTTCAAAAGAAAAAGCCAGAGAGAGCAAGTAAATTAAGAAGAGCTCCTTCAGTGAGATCTAAAACTAATCTTCATTTCGACAAAGACAATGTTGACAAGAGACAAAAGCAGCTTAATCTGAACTACAATAAACTTATCAAATTAGCACAGGCCAGAAGAATAGCATTAGAGGATGCCAAGAGGTTATTCAAGTTCTATAGCGATTGTGAAGAATTTGAATCCTGGATGGTGGAAAAGGAACAAATTCTAAAGAGTAAAGAAAGCCTGTCTGACAACATGGATGCTATCAGGAAGAAATTTGAGAACTTATTGACAAGTTTAGCAGCTAACAAAGGAAGATTAGATGATATAAACAAACTTGCCGAAGAAATACATCAATCAGGAAGCAGTCAAAAAGATATAGTTAAAAAACGTCAAAAAGAAATTAACGACAGGTGGATCAGATTGAACAAACTGAAAATGGAAAGAGAAAAGAATCTGGAAGGTGCTTCAAGTATTGAGTTGTTCCAGTCAACATGTGATGAATTAGCAGACTGGATCAAGGAGAAAGATAATGCTATGAATACTGATGACTATGGCAAAGGATTACAGGCAACTATTGCCTTACAGAGGAAACATGCAAACTTGGAAAGAGAATTGAACCCAGTAGGTGAAAAAATGAACAGAATGAATTACTTAGCTGATTCAGTGAGGTCAGCCTACCCAGATGAGAAGGGATATGTAGATAAAAGACAGAAAGAATTACAAGACATTTGGGATGCATTAAAGAACAAGCTGGATGATAGAAAGAAGAAACTAGATGATGTTGGTGAATTACATCAGTTCAATGATGACGCCAAAGATCTGTTATCGTGGTCTGGTTTAATGAAAGCCAAGTTAGCCAAATCAGATATGCCTAAGGATGTGCAGGCAGCAGAGATAATGCTGAAAGAACATGCTGAGTTAGCTGAAGACATTCAGGCACACAAACCCAAGTTTGTTGATGTTAAGAAGTTAGGAAACAGTGTGTTAAAGAAAGATCCTAAGAATGATGATGTCAAAGGTAAATTAAACAAACTACAGGAGGATGAGGCTGTTATTGATGACATGTGGCAGAAAAGGATGGACCAATTACAGGATGCTCATGACCTACAGGTTTTCAACAGGGATGCAGATAATATTGATCTGGTTACTGGAGGTCATGAGAAATTTCTGGAGTTTGCAGAAGTGGGGAAAACCGTTGATGATGTTGAATCTTTGATGAAAAGACAGGAAGATTTTGAGAATACCTTACAGGCTCAGGACGATAAAGTTAAAGCAATGGATGAATTAGCAGACAAGCTGATTCGTGATGGTCATCCGGATAAAGACCACATTGATAAGAGACGACAAGAGGTTTTAGATAGAAGACAGAAGGTGAAGGACAGAGCTAAAGAGAGGAGGGATGCTCTGAATGCAGCTCAAGGATTTCAAGAATTCAAGAGAGATTCAGATGAATTGTCTTCTTGGATGAAAGAGAAATACAACACAGCAACAGATGAGTCGTACAGAGACTTGACAAACCTGACCGAGAAACTGAAGAAACACCAGGCATTTGAGGCAGAACTCAAAGCTAACAATGACCGTCTGCAAGGTATTAATGAGCGAGGTGATGAATTGGTATCAGCTGACCATCCAGATAGTCCAGTAATAAAGACTATAGTGTCAGACCTAAATACACAATGGAAAGATCTGTATGACAAATCTACTGATAAAGGAAACAAACTGAGACAGGCAGCAGATCAACAAACACTGAACAGGGCACTAGCTGATGCTCAGGATAAATTGGACGAAATGGAGAAATCTGTGGCTAATCCTGACCTTGGTTCTGACTTGAGAGGAGTGAAAGAATTGTTAAAGAAACACCACAATCTAGAGAATGATCTAGTAGGATTATCTGACACAATACAGGCTATTACATCTCAAGGTCAAGAACTGGCCAAATCTGGACATTTTGATAAAGCTGGAATTCTCAAAGCTGTTGATGAATTTAACGACAGATTTAAGGCTCTGAAACCAGCAGTAGATACCAGGAAAAACAAGCTACAGGACTCATTACATTTCCATCAGTTTAAGTTTGATGCTGATGAAGAATTACAATGGATAAAAGAACATCTTCCTGCAGCATCATCAACAGAGTATGGCAAGAGTTTGATTGATGCCCAGAATCTTCATAAGAAACATCAGAAACTGGAATTAGAAATTAGTGGACATTCACCATTCTGTGAAAAAGTGTTACAAACAGGAAATCAGTTGATAGATCAAAAACATTTTAATTCTAAAGCTATCAAGGACAAATGTCAGGAGTTACAGCTATCGTGGGATGATTTACTGAGCAAGTCTAAAATACGCAAGAAAAATCTGGATATGTCTGTACAGGTTCAAAAGGTTTTGTCTGAAGTAGCAGAGTTAGAAAACTGGATCAACGACAAGATGACTTTAGCTTCCAGTACTGATTATGGTAAAGATGAGGCGTCTGCTGACAAACTTCTCACAAAGAATAAGGTGCTAGAAACAGACATACAGACCTATCAGGGAATAGTAACAGGTCTGGGAAAAGAAGCTCAAAGACTGTTTAAAACTGGTTGTCAGGACCCAACCACACTCAGGAAAGCTCAGGATAACCTTCAGGATCATCTGAATAAACTAAAGAGATTAGCAGCAGATAGAACTCAGAATCTAGAACAATCCAAATGGATGTTTGCCTTTAAACGAGAGACCACAGACTTTGAGGAATGGATCAGTGAACAGATGCAGTTGGCTGCCTCAGAGGAATATGGACAGGATTATGAACATTTGCAGATATTACGGAACCGATTTGATGAGTTTAGGAGGACAGTAGAGGCAGGGACAGAGAGGTACAACAGATGTGAGAGGTTAGCTAAATGGTTGTTAGAAGATAATACTCCATATGAGGATGTTGTAAAAGAGCGACAGGAACAACTCAGGGAAGCCTGGAATGAGCTGTTAGAACAAATAGAGAACCGAGATGTCAAGTTATATGGTGCTGGAGAAATCCATAGATTTAACAGAGACGTGGAAGATGCATTACAGAGAATACACGAGAAATATGCCAGTATACCAGATGATACAGGAAAAGATTTGGCTACCACACAGATGTACATCAAGAAACATGAAGGTTTCGAGAATGAACTGGTGGCTTTAGAGGCTCAGTTGCAAGTATTGATAGAGGATTCAACGAGATTACAAGAGACTTACCCTGGAGAAAATGCTCAGCAGATAGAACAGTTACAGGCCTCTGTGGTAGAAAACTGGGGTGTGTTACAAGACAGGGCAGCTCAAAGGAAGGATGAATTGTTAGCAGTGGCTGATATGCACAGATTCTTGGCTGATGTCAGGGATCTTTTGAGTTGGGCCAAAGAGATAGAGACTGAAATGCTGTCAGAAAAGACTGTGAGAGATGTACATGGTGTTAACCTAGTAAGGGCACGACATGAGGAACTGAAGCTTGAGGTTGATGCTAGAGAGGATACATTCTCTACGATATCACAGACTGGAGAGGCCATGGTACAAGATGAACATCCTAACTCTGAGGAGATAACAGAAAAAGTAAAACAAGTAGAAGAAGCAAGAGAAAGACTAAGAAAAGTATGGGAGGACAGGAGACAACATTATGAACAACTTTATGGACTTCATACCTTCCTAAGAGATGCTGAGCAGCTCAATAATACCAGCTCATCACAAGAGGCTTATTTGACCAGTGCTGAATATGGAGACACAGTTGATCAAATAGACAGTCAGATCAGAAGACATGAAGCATTTGAAAAAGTTCTGGATGTCCAGAATGAAAAGTTAAATGCCATACAGAATCATGGACAAGAGATTGTAAACAAAAAACATTTTGAAGCTCCCCGTGTTGCCAAGGTGATTGAAGAAGTCACATTACGGAGGGAGAATATTAAACAACAATGTGCTGGTCGCCATAGAAACCTGGATGATGCTATGTTATATGCACAGTTCAACCGAGATGTTGTAGAGACTGAAGGATGGATTGATGACAAATTAAAGGTTGCTTATGAAGATAACTTCACAGATGTCACAGACTTAGAATCCAAGATGAGAAAACTACAGAAACATCAAGCTTTCGAGGCTGAATGTGTGGCTAATACAGACAAAATAGAACAAATCAAACAGCAAGGTGATGTGTTGAATGCAAAGAAATACAAGCCGGATGAAGTACATCAATCACTTCAGAGGTTGATGTCCAAGTGGAACGAATTATTAAAGGCATCTAATGATAGAGGAAAAGGTCTAGTAGAGGCTAAAGATATCTTGGAGTTTAATGAACAAGTGGACAAAGTGGAAATGTGGATCAGAGAAAAAGACTCATTGGTAAATGCAGGAGATTTAGGACGTGACTATGAACATTGTTGTGAACTCCAAAAGAAAGCCAATGACCAGGAATCTGCTGGAATAACAGTGGAC
>Unigene40942_All    size  572    gap  0  0%
GGCTTTGTGAAAAACTGATATGTTCCAGTTTGAAAGAAAAAAAGATTTGAAAACAACTTCTCATCTAATACACAAAATGTGCAGATATCAGTTATAAAAGAATCTTTTGGGCAATTAAACTCTTTCTTTATTCTACTTCAAAGCTCAACAACCATTTAAACTTATAACAAGTATCAATTTGTACTTATGGTGCATTAAAAAGGAAGACATTTGGTCATTTAATGACCCAAAGCCAAAATCAATTTACAAATCTTCAATTTTGATATGATAAATGTTTGCCTCTTTAAGGGTGTGTAGTCATACCGGATGTAGAGATGTCAAATTGACTTTCATAAACAGTTTTTTATTGCTGACTATACATAATTCTAATAATGGTAATGTGTAGCACGAGCTACAGCATATATATATTTTTACATATTTTATATAAAAATTAATATGGTTTAACCTTGTATTTATGATTTTTTTTTTAATAATTTTTATTTATAAGATGTTAATGTTAACTAAACAAACATGATAAACATTTTGTAAATGGAGAACTTTATGATTGTAAATGACACATCTCTAAGTGAAAA
>Unigene40979_All    size  626    gap  0  0%
CTGTGCATAACTTGGCTGGATTTCGTTAATGATTATGTGTGTTGATAATTTATTATTTGAAATTGTGGTTTAACTATGTATGTGCGTTATATTTTTGAAAGTGAATTTATTTAAAACACAAGAAATAGTTTTTTCAAATGCAAAATTCTAGCATGAAGGTTATTGCTTCGTTTGGATTGAAAACAATACCATTTCAACAAAGTTATGAAGGATTAGAAATAAAATGTGGAAGCTTATTAATGGACCAAACTTGCAATGGAAGAACACAACATGCACCAGTATTTGTAAGAATTTATAAAACTCTTTTCGATCATTATGCTATTGTATACCGAAACGAACTTATACCAAGTACTGCAGTTTATATAAGTCTGAAAAACTGTCAGGTATACAAGGGTGACAAAGATGACATCAAGGTCATACCGGACAATTTAGAGGGCACTAAAATAATTTTTAAGGTAGCAGAACCGTTTGACGTTGACAAATGGGTCGAGGCATTAACACCGACTTGTAATGTTATCAATGACAGTCTGTATCAGTCGTTTACACCACCAGCGTCGCCGGTCATTCCAAAATCTCCTACGATGCCGCCACTACCGGAAGTTGAAGAAAGCTGATTGTTGAAGGGA
>Unigene41242_All    size  617    gap  0  0%
GAAGGGGAGTTGAGAATTGGTATCCAGTATAATGTTTGGCCTTATACAGAGTGGTATCACTTTGATTGCTTCTGGGAAAGTGGTTTCCAGGAGTTTTATAAAGAACATGCAGAAGAGGTGAAGAGGCTCATGATCAGAATTCATGAACTAATGGAGGGGTTCGACTACCTTGATGAAGACGATCAAATAAAATCTATTGATGAACTACAATCAGGAATTAATGCCATGGAATACATGGAGAACGAGGAAGGGTTTGATTTTTCAGACGAGGATGAAAACAAAGATAAAAGTGTAGATGAAGAAAAAGGGTCTATGGAGAAAAAAAACAAAGAAAAATTGAATACAAAAACTGATAATAAAGATGTTGAGAAGGAGAAAAGAGAAAACATAGAAAGGAAAAAAGTTGAAGATGAAATGAAAGTTCAAAAAGAAGATGGAATTGGCAGCAACAAGAAAGATGGAATTGGCAATAAAAAGGAAGATGGAATTAGAAGTAAGAAGGAAAATGAAATTGACAGTAAAAAAGATGTAGATCAGATAGAGGGTGAGAGGAATTGTGGTGCAAAAGACACAGGAAAAAGAAGAAATTTAAGAAGGAGAAAAGCATCTTCAAATGT
>Unigene41723_All    size  777    gap  0  0%
GAAGCTGCACTTATCCCTGGTTTGTGGAGAAAATGCTTTACCAGTGGTGTATTCCGTGACAACTTGAAAGCTGTAGTTATTGATGAAGCCCATTGCATTACTGAATGGGGTGGTGAATTTCGCCAGGAATATAACAGATTAGGAGAACTGCGCTCTATTTGTCCAGATGATGTGACATTTGTTGCATTAACCGCGACAGCCACCAAAAGCATCAGAACACAGATATTAAAAAAGTTGGACATGATTGAAAAAGATGTCAATACAGTGTATCAATTACCAGACAGGAAAAACATAACATACACAGTTACAAAATCTAGACATAGTTTCAATGAACTACAATGGTTGTTAGATGATATTGTAAAGAATATGTTTAATGCAAAGAAGACCATTGTGTATTGCCGAAATATTGCCACATGTGCAAATTTGTATGAACACTTTAGCATGAACCTGAATCAGTGTGACAATATTACTGAAAGACTTGTTGCAATGTATCATAGATCAACTGCCAAACTAAACAAAGAACATGTTCTAGGGGAATTTCCCAAAAACAACAGCAGGCTCAGAGTAGTTTTTGCCACTGTAGCGTTTGGTATGGGAGTTGACATCCCAGACATAGAATTTGTTGTTCACTGGGGAGCCCCACGTGGCGATCGATAGTGAGTCGGAATATAACGACTGGATTATTCGGGTTAGGAGTTACCAAAAAGTTAAAAGAACAAAAAAGTGAAATCATCGTGCAAGAAAAATATTGTAGTAAAAGAAGTTGAATGTTTCTGT
>Unigene41734_All    size  695    gap  0  0%
CCATGTATCATATACGCACCCATATTTGTGTTCTGCGAACAATATATCGTATTGATTAGCAGTACACTACAAACTGTAGGTTTTGCTGTAACAGCAATGTTTATTGTCACGTGCATATTTATGCCTCATCCTTCTATTGTCTTGATCGTCACAACTTCAATGATTTCTATTCTTCTTGGTGTTTTTGGATTTTTAAAACTGTGGGGACTTGATATCAGTGTTGTGACAATGATAGAATTAATTATTTCTGTTGGGTTTTCTGTTGATTTTAGTGCGCATATTTGTCACGCATATTTGTCATCAACGTCACGTGATAAACAAAGCAGAGTTAGAGAAGCCATTGAACTTGCTGGTGGACCAATTATTAATGGTGGATTGTCAACAATTGTTGGACTTTCTATGTTACTTTTATCTAAAAGTTTTATATTTCAATCTTTCTTTAAAGTTTTATTTTTGGTCGTTGCTTTTGGACTTCTTCACGGGGTGATTATTTTGCCTATAATTCTTTCATTTATTGGACCTAAAGTTCGTATATTGCCAGAAGGAAAAGCCAATGTCATCATTCAGTCATTAATTTACAATAAAACAGTGGAGCCTGCGTTAAAACCATTAATTTTAAGTACAGAAGGCAACTGTGATGATTCAATCGAACCAAGGAAGCACGTCAAATGTGTACAAAATGGTTTAGATCGGAC
>Unigene42164_All    size  771    gap  0  0%
GGAAAACTAATACCTTCATCTGATATTCCAACTGTTGAAAAGTGTATTCTAAACACTTCATGTTCAGAGATAGAGGGTGAAATTAATGTGGTTTTTCACCAACTGCCACTTAAAGCTGAAAAGGAAGAAAACACCATAACATGTGCAAATGAGGGATGCACACTGTCTTTTCATCTTTTCATGAGCTGTCAAAACACTTAATGTTCGGCAAGTGTGAGATTGAATGTAGGTGCCAGTTTAGTAATGGATATGACATTACTAAGAAGACTTACATTACAAAGATGTCTAAGTCTTTTTCAACCAACTTTCAAGTTTCATCAGCAGGGCTGACAGTTGGAATGAATTGATGACAACTCTGATTTAGAACTTGGCTGGGCATTGAAAGAAGAAAGGAAGAACAAAAGATTTTATGTGAACCAAAAAGAATATCTTACTGAAAAGTTTAATAAAGGTGTAAAAACTGGAAGAAAGGAAGATCCTTTTTTGGTATCAGAGGAAATGCTGACTGAGAGAAAAGAAGATGGAAATAGAAGATTTTCATATGATGAAATCCTTTCCGTACAGCAAATAACAAGTTTCTTTTTTAGAATGAGCAGGAAGAACAAATCGTTTGATGATTACGTTGATGCATCAAGGGAAGAAACTATAACAACTATCAGGAGAGAACTAACTGCAGATGAACTTAATTAAATTTCGTTTACCAACTTTATGTAAAAAACTACAAATATTTTATGCACTTATAATATGGTATGATTGTCAATGACACAAATC
>Unigene43174_All    size  411    gap  0  0%
AAGCACACAAAACCGTTTATAAGGTGTAGTGATTTGGTTTGATATATAACCTTTTTAAATGTTTCATTCGTTTGCCATTTTAACAATGCTGTGTCTATCTCTAAGATTTCAGCAAATCCGATAGCATCAATGTTTTCAAACGGTTGACTTTTGTACCTGAAAGAACACGGGACAGGGCTGAATTTTCTATTCTTTGGTATTTCAAAAGTTAACGAGAATTCTTTCAAATTATATAATCCTGCTAGTAACGAATCTAGTACAAGCGTTGTTTGCTTGTATAAAAGGGAATTTCTGATTATAAGTTTTGAGAGGTTAAACAATCCGGTAAATAAGTTGACGGTAACATATTCCAATGGATTATCCGATAAATTTATTTCTCGTAAATCGGACATTCCCTGAAACGGATTCCGA
>Unigene43564_All    size  957    gap  0  0%
GCTGTATTTAATGGTAAAACATGACATTTCTCGTCAATAGTAACAATGCTATTTTGTATGATTATTTTGGAATGTCTTTCTGTATTTTTTTACACCTGGCGCGGATCCAGCCATCTCGAAACGGGTGTTGGTGGGGAGGAAAAGGGGGGGGGGGTGTAATCCACGGAACACCATGCACAGTTCCAAAACATAGGTTACCTATGCACATAGATTCCATGACCAAATACGGAGACATTTCATTCTAATTGGAAGAAATATATATATAAAAGGTTCCTTGGGTGTTTTTAACTTTTCTGTTTATTTAACTTTTTCTCTTTTTTTTTAATGACAAGACGTTGACTAAATAGGCGCATGTTTCATTGATTGGATGCTGTTTGACTAACGTCCAGTGGCAAATTTTTCATTCATAAAATAAAAATCAAGATGAGAATAACAACATAAAATAGTTTCACAATATGCGCTACAAGAAAGCAGGGTGGACTATTTAGATGACAAGAATAATGTTTAATAGACAGAAAGTTTGCCTTGCAACAAGCCTCCTACAGAGCATTAAGCCTTTTTCTTTATTTACAGAGCGTTACATCTACCTTCTGGAATATTTGATTTAACGTCCCCATTCCGACTGGACGTGGCTGCATATTCATACATTCAAAAATCCCCATTCATAGTATAGGTCTACTGACAGATGTGGAAAGTCTATGTCTTTTAGCCATAAAATATAATTAGTAGTCAGAGTACAAATAAACTCATCATAGATACATGTACCAGCATTAAATTTTGTATCCACTGTATGATTTATAGGTTATTTTGGGGTCCTCTAAGACAAAGCATCTTATTTGTTGCTTTAAGTAATTTCATTTTTATTCATAAAATCTTCAATCTGGTCTTCCCCATAGTCTTTTTGAATAAATGACTCAAAAATGTCAAAACCATCTGTGACCAACATTTCCATACCAG
>Unigene44070_All    size  290    gap  0  0%
CATTGTGTAAAATTGTTTATTATCTCAGATTTATATTTATGATTATTTCCTTTAGAAATTTCTTTATGAATTTTATAATACAATAATTAACCAGAGTTGTAAGTGCACATAAGTCATAATGTTTCCTAGTACCACAGATATTGCAGTTTCCACCCTCCCATATTTAGGGTTCAATAACAGCTTACTATACACCAAAAACAATATAAAACATCTAACTGGATTCCTGCCTAATAATTCTACAGATAACAGTCCCATGGAACCAGTCAACTGCATTATCTGTTGTACAGGGG
>Unigene46381_All    size  320    gap  0  0%
ATCGCCTAAGCGAATGGTATCGGAGCGATATATGTATAGCTACAAAAATGTTAACAACTCTTTGGTGCGTATTGGACTGAAAAATGATACTTTGCCGTATAACGCAAGTATCTATAAGGGGAGTGCTTATGGTATTTTTAGTCGAAAATTTGTTCAATATGTTTTATTTGACAAACGTGCTAAAGATGTACTTGAATATATGGAAGACATCATGAGTCCAGATGAATATTATTGGGCTACTTTGAATCATAATGAAATTTTAAAAGCGCCAGGTAGATTCACAGGCAACCCTGAAAAGAAGTCTTGGCTTGCCGTTTATG
>Unigene47539_All    size  429    gap  0  0%
GTCGGGTTGTTTTCGCTTTCACACATCCCCATTTCCATTCTCAATTTTAATTGTTGTTTTAAGGGGGTAGACCTTGGTACAGGGAGATAACTCTTTAAATCAGTTATGTGTTTGTTAAAGTCAAGTTTCATCAATGTTTTTTAAGCATTTACCTGAAACAGATTGGAAATAATCTATGTAACCTAGAAGCTTAGAATATATTCTTAAAAAATGGTTGACATAAACGTACTGATGATTTTCAGAGTTATTTCCCTTAACCTAGGTCTACCTCCTTAATGTTGAACATTCCAGACAATTACACAATTCAAGGAGACAATGTGTTAAATTAAAAGTACCATAAACGGTTTCATATTATCTCAACTGAAATTTTATGACAAGTGCAATATTGTGATAATATATATGCTACGATTAAATGATGTTATGTAAACT
>Unigene48620_All    size  329    gap  0  0%
ATCACTGAAAAGACATGTATTGTCAAAATGCCCATCTGGTGCAAGAAAATTGATACCGTTAATTTTATTATATTGATATATATTATATATACACATGACCTCACAACAGAAAGGAAATTGATATTGGGTTAAACTACGAGGTATCATAAAACCGGTGGTAACTTGTTAAAATAAACAGGAAATCAGTGTCAACAGTGTTGACATTAAATATATCTGGATTTGACCAACACCATGTACTAGCCATCGATAAATGACGTAGATTTATGTTCGACAAAATTAAACAAAAACACCAATATCATAGGTTCAAAAATACAAATATAAGAAAACCA
>Unigene49302_All    size  225    gap  0  0%
ATTTTTTTTCAAATTTCATCCTATTGTGTGTGTGTTTTGAAATTGAAGAAAAGACATTCGCCAATTTCAGAATGATTGTCAATGTTTCCTATTCATGAAATTGAAATATACACTTAGAACTTATGCAGGCAGAAAAGGGTAGAATACGAAGTCCATTGAAAAAAGTTCCTTAAAACTTTTCGAAAGACAAAGACTGTGCATCACGTAACCTCACCAAACATTGGG
>Unigene49789_All    size  276    gap  0  0%
AAATTCTTGAAAAGTTACCATACAACTATCTACCATGTAGGCTTTACAAAAATCATTGAAGAGGAGATTAAATGACTAATTTTGGTTTCTAATTTAAGTTCTAAAGACATTAAAAGTAACTTTGCTACCATGAAATAAGTGCTCATATCTTATGCAGACAAAATTCCCCACTCTGTGGAATATCAGTATATATACTGTTTTCTTATTATCAACAAATGTAAATTCTCAAGATTTTATTTGTATTGTAGTATTGAAGCTATGTTTATCTTTGTATTG
>Unigene51812_All    size  207    gap  0  0%
GCGGCTGTTCGTAACTTCCGTTATGGACGGCCCAATATGGCAGATGACCGTACCGATTATATATTATATTTCCTAAATACTTTCGAATAAAAGCATTACTGGTAGAGAAAATTTGGTATTTGTCTGTGAAATATGTAGGTCAACACAAATATCAAGCCTTCTAAAGATAGAATGGCGAAAAAATGGTTTTATACGACGTTAAATATA
>Unigene53347_All    size  267    gap  0  0%
GTTCAAGTTAACTAACGTATTTCAAAGCCCATTTTACAAAAATTGCACCGTACGATTTTTTGACGACAAGTCAAATTTTAAGATTAACTTTTCAACTATCAATACTGTGATTTATAGCCGTATAGTCCGAATGACAATTAAACTCCTTAAATAAGCGACTTTTCCTTACTTGGTCACCGTACTATATGTAAGGTCGTATGTTAACGTCTGTCAATGAATGAAAAGTGATACGTTTACTTCCAGCAGTGGGTGAATGATTGTAAGAAC
>Unigene55952_All    size  372    gap  0  0%
TGCTGGACAATAATTGAAAGCAAGAAATATGTATAGGTAAGTCAATGTTGTGAGTTAAACTGGTTCAAATAGAAATGAAAGTGATATGGATTGAATATCCATCGAGATTTTTTTCTAAAATCCAAAGGAGACGTTGGTTATTTTACTGAAAATTGAGGGCAACATAAACTTTTCCCTGATGCTTCCTTTCAGCGTAGTCAGGAATCCTAGGTCACTTTGCACGGTTTGGTGACCCCTGATTTATGCAGATATAAAAATTACTAACTATTAGAATACATGCTGCTAGTTCTAATTATTTTCACAGCTGAACACACATCAATAAAAAGTAAGCTTAAAATAATAACAGCACTGGGAAAAGGGATTTCATAACAA
>Unigene56387_All    size  216    gap  0  0%
AAAAGAATCAGTAATGTTGGAAACATTCATTTTCTTACTCATTTTACTTCTCATTTTATTTGTGGATTTGTTATATTGCTGAAACATTGTACTTTAAGGTTGTTGATATATAAGTGTAAATATGGGGTCCGCAAAAAAGTATGGTGGATACTATTCCTTGGATACCAATTTCCTTGGTTGTGAACGAATTACAAATTGATACCCACGAAAAATAAA
>Unigene56735_All    size  224    gap  0  0%
GCCTGATTTTATTTTGATGAAGTAGGCTAGATGAGGCATGGCTTACATGGAGTTTATTTTGATGAAAGATCTTGCAATAAAATTCAATGGATTCAGTTTTTTTTGTGTGAAAAGATGTTCAGTTTCAGGAGATAAGTGTCTGAGTGATTGACTGTCAAAAATCAGCAATGTGATATTTTTTAACTGAAACACCTTAGATGTGCCTTATTGTCATATATAGATAT
>Unigene57075_All    size  271    gap  0  0%
GTGGTATTTCAAAAATGCAGGATGGATTGCAGGAGGAATATTGCCATACTCATCAGTCAAAATGAGGTCTCTCTGATTGACATGATCTACCGAGTGATCGACCATTGGAGATAAAAGCATGTCATGGATGTAATTGTCAGGTTGTGGTAATTTATGGGAATCAAAGTTTCCAAGTCTGTCATGGCGATGAAGTTCTGGAGGGGGATGAGACAAAATGTTATGGTTAGTGGCAAGCTCTGCCAACTGTCGAAGCTCTTGTGTATTACCCATT
>Unigene57734_All    size  413    gap  0  0%
GTGGTTTTTATGTCAGTATTGATAAATCTTTTCTAGGTGCTTCACCTGATGCCATTTTAGAGGATGGTCAATCAATTGTTGAAATTAAATGCCCCTACAATGGAAGAAATGAGGATGTTAAGCCTGGTCCAAATTTCAAATTTTTACAGATGGATAGTAATGGCAATATTGTTTTGAAAGAGAGCAGTAATTATTATGATCAAATTCAAGGGCAGCTTTTTGTCACCAAAAGATCTCTGTGTTACTTTGTTGTTTATACATTATGTGACTTGTTTGTACAAAAAATCAACCTTAATGAGGAGTATTGTAATAACTGTCTTGTTCCAAAACTGGAGTCATTTTACCAAAGAGTTTTCAGACCATATGTTGCTTCAACATTGTAAATTTGTAGTAAAAGTCATATGAAATTCAAT
>Unigene58628_All    size  213    gap  0  0%
GGAAGATAAAGAAATTATGTGTATGATTTTTTGTGATATATCAAAGGCTTTTGACCGACTTTGGCATAAAGGTCTATTAGAAAAAATCAAAACTTATGGCATAAAAGGCAACTTATTAGGTTGGATTGAAAATTATTTGAGTAATAGGAGACAAAAAGTACTTCTAAAAAATTCAGACTCTGCATTTGGAACATTAAAAGCAGGTGTGCCCCA
>Unigene58829_All    size  223    gap  0  0%
GTGTTGTCAATGTAGGGAATGATTACTGGCTATTTCATTCGGGCAGTGGTGTAAGGGCAAGGTTATTTAATAATTCCTGAAATTGCAAAAATAATAATCCTTTCAAAATTATGCTAATTTATTGAAAAGAATAAATGGCACAAGAAAGTGTTGTCACTTTAGTACAGAAATGTCATTTGTGATGTCAATTTAACATTCTTAGCTTATCAAAATTGACACTTTG
>Unigene59058_All    size  308    gap  0  0%
GGAATTTGCAAAGTAAACTTAAACATTGATGGACATTTCTATCGGAATATGCAGTTGTCTGTCCTCAATAAACTCTGTTGTGACATTATCTTGAATGACATTATCATGAAAAGACACGACAGTATAAAAATAAGTTTCGGTGGAAGCAGACCAGCCGTAGAAATTAATGATTCAAATACAGTTTGTGGTTTAGCTGCTTCAAGTGTTGATCCCCCAGAATTATTTGCCACCTTGACAAGTGAATGCCGACCTATTGCTACAAAATCAAGGAAGTACAGTGCAGTCGATAGAGAATTCATAGAAAAGGA
>Unigene61965_All    size  245    gap  0  0%
TATATTTAAAACATAGAATAATATATACAAAATGTCATGATAACATGCGTTAATATCCTACTATGGGAAGGACACACATTTGCAACCACCAATTTGCAGACTTGTTTTTCTGTATGGTATAAAAAGTAAGAAAACAAAATACCGAACACCAATGAAATTTAAAGCGGAATGTCCCTTATGAATGGAAAAATCAAAAACTCAAGCACATTAAACGAATGGAAAACAATTGTCATATTCCTGACTTG
>Unigene62898_All    size  240    gap  0  0%
GCTATTCTAGATGGAATTAAAATGAAACAGTCTTGTAAAATTGTAACAAGTATAGTTTTTGACACCATAGAATGGCCAAGTATTTACATATTCGAAATTAAACAATGGATTATTTCACTAAAGGTGAAGAAGAAATGACAGAAATTATAATAAGACAGAAATGATTCGAAAGAGCTTCCACACATTTTCTTATACAAATATATCGATTGTACTCTTTTCGATTAATAAACTCATCATAAA
>Unigene64246_All    size  261    gap  0  0%
GTTCACGAATCTGGTTCCCTTTGTCTGATTTATACAGTATCAGTAACTGCCTCCTTGTTATCAATTTCTCTTTGTTGATGCTTGGTATCGTGCATTCGCAACATTGAGATGTTTCGTAAATATGCACCAACTTGTGTTTCTCCTTAGTCAGAAATGTTTCAAAACTATCGGGTCCAAGTATCTTTTCTTTAATATACTTAGAGATAACAAGGTATGCGACATCAACAATGAGGGCCACTAATTTAAAGTAGTTGTTTCTAT
>Unigene65384_All    size  679    gap  0  0%
AAACTTTACGCCATCAGTAGAAACAAATCCTCCGATAGATATAGTTACTGTTTATATGAAGAAAGCAGATGTAGTGACAAGAAATTTACATCGACTTTACAAACGTAAACAGGAAAGAAATTCTTATATAAAAGAAGCTGTTAAAATCATTAGACAAAATAATAGCGTCTTGTTAGACGAGGCAAAGTTATATACTCGAAATAAAGAATTACTCAAGGATTTAGAATTGCACAAACAAAAACAACGATCGTCATCCGAAAAGACGACCGAACGTGAAATACTGGTTGTCGATAAAGCGAGTACTTCCGTTACATTTGACGGCAATAATAAAGATGATTTTTCTATAAATAAAGAGGATACCATTCTAATTAAAAAGGGCAACATTATAAATAAAGAGGGAAACATTCAAAATGCAGAGGTAAAAATTGATAGTGATATTGATATTTCTAGTGAAGAAGTCCCTAATGACATTATAGATGATGTAACAGTGCTTCCGGATATAGAGCCAGCTTCATCTGTGGTTGCAAATCCATCAGAGAGTGGCAGTGACTTCGATGACAAAAATGCAAAATGGACCGATATTTTTAAAATTCCAGAGATGTGGAAAGTCTTTGACGGTAGGAAAAAAGTAAAACAAATAACAAAACCTCCTCCTGCATTGGTGACTCTCAGAGGAAAG
>Unigene66587_All    size  964    gap  0  0%
TGGCGGACAATAATTTCATATGCATTATAACATGCAATTATACTCATACAGGGGATGATTATGAACTTGTGGAAATATGATGAACATGTCGAGAACAAGTGCATATCAATAGTTATGACAAAGAAATGGACTGGATAGAAAAGCTGCCATGGGTAATGCTGTTGACATTTTGTACCGTAAAAAAATTGAAGAGCGCAAAAAACAGACGGAAAAGGAACGTCAAATTTACCAAGCTTGTATAGCCTGGAATATCAGACAAGAGGAACTACATAAAAGAGAAATTGCTGAAAGAAAGGAAAAGGCTTGGAAAGTACAAGAGAAGGAGAGAATGAAAAAGGACGAAGAACTGATGGAAATGTTTGTTCAAAATATCGAAAAAGAGAAAATATCAAACAAGAAAAAATTGAAGTTAAGAGAACGAAAAATTGAGGAAAGGAAAAGACTGAGTTCTTCACTTTCTAATAGGAGCACACGACAGATGGAAGAACACATTAAAATGGAATCAAAGATAATTGCCAAAAACATAGAGAGTATCGAAAAAAGAGCGGAAAAGTCAAGAGAGGAGACGAGAACACGAATTAAAACAATAGAAAAGAAACACGCGGAGGACCGCAAGTTGTTTATGCGCAGAGTTACAACCGCTGAACAGGAAAGAAATAGAGATATTGTAAAAGCTGAACGCAGAATATCATACATTGAGAAAAAGATTGTACAGGAGCGTATGATTTGGCAGCACAAACTTATGGCCGCGAGACGTATTGAAAATGGGAAGAAAGTATCTAGTAGAAGACTTTGGGAAATTGGACGAAAGACAGTTGAGAAGAAAAAACAGTCGCTTGAAAAATCAAAAAAAGGCGAGGGCAATAAAGTTTATAAATCTCAACAAAAATTTGAGGTAGACTGGGAAAACAAGACATATCTAAGTGGAAAAGATAAATTGCATACCAACATGACCAAAAAGGCA
>Unigene69065_All    size  1353    gap  0  0%
GGGAAGCTTTCGTTCGAAATTAATTTCACTGCAACTTTTGGCATCCACTATGGCATCAAAAAACGAAGAATCTTTAGACTATTTTGATATGAACTTAAAAGGAGTTTATAAGTTAAACAATACTGCACACCTGAGACTGAATTTATATATCAACAAGTTGGAGAAACGTCAGGAACAATCTATGGTAAGAATTGATCATGATATAAGAGAAACCAAACGACAAATAGCCCGGATGGAAGACGAGAAAAATAAACTTGTGATGAAACTGTTAAAATCTTACGTTAGTAAAACTACTCAGAAGAAAAAGAAACCCTCACGTCTACAAGAATCGATTGCGCAAAGTAGAAGTGGCTTTAATTCAGGATTTACATTTAGCACTTATTTAGATGTACCTGGCCAATCGAACAAAGGTAGTTCAACAGTATCAGAAAATCATCCAGCCATTTCACGTCAAAAACGACCCGTTTCTATTCACTTTCCTACAATGGACAGTAATTTGAGAATGGATAGTGTTCATGAAGGGAGGGCGATGTCAGACTTTGCATTTCCGTTCCGAAGACATGGGCAGCGAGAATCTAGTCGACAAGATTCAAGGATTTCAAAACGGAATGAAATTCAACGATATGACAATCACTCAAGAGTTTCTACTCGTTCGAGATTATCTAATCGCCTTGACAACCGCTCTAGAATATCCAACAGATGTGATATAAACTCGCGTGCTTCTAAGACTAGCATGATAAGTGATTTAGCAGCAACTAGAGGCCAAATTCTTGGAGCCAAAATTTCAGAACATGCTCATAATCAAAAGGTGAAAGATTTACTTGGGGGTAATACATGTTTATTCAGAGGACATCACCCACCTAGAGGGTACAATATCGAACCATTACATAAATTGGAAAGGGGCATTCTGCCATCGGAAATTCACTCAGATGACCACATAGAGCCCAGTAAGCTGCTTGAACGGATTAAAATATTTGGAAATGTTAAGTTACCGAATGTTTCACGGAGACATAATCTAGAAATTGATCCAGAAAGTAGTTCACAATTCCACCCTAGGAGACTACTGCCGACACTGCCACAAATATTGTCAAATACGAAAAATACATTCGAAAATCCACAGCTAGTTGCGGAATCGCTATTTCAAACTAAGCCTATTAAACCAACATCTATAGTCAAAGTGCGGGGTTTACTGAACATGGAAAAAGTGCAAAAGATCTAGAAAAATATTAATTTGGAACTATTTCATATCATATTAATTCCACTAAAGATGTTTTATTTTTGAGTTTTTTGCTCCACGAGCCTTGATTCAAAGATGGCAACTACCAAGCAGTTAATAAATCTGTACATGACGTC
>Unigene71952_All    size  678    gap  0  0%
TGCATGTCTATTTTTATTCAGATTTGTGGAGTAGTTGATAACAGACACTTCGCCTTAAATTATTTCCATGGAAGAAGACTTATCGATTGTAATATCAATTGCGTTTTTTTTAAGTTTCTTATTTTAAACAAAATATATCTATTGTACTGTTTCCTCTTTGTCTTGTTCCAAACAAATGTTTAGGAAAGAGATCATAGTTGAATATTTGTAAATCCTTTTTGTATACTGATTGGAGCTTAAACATGGTATCCAAAGGTATAGTTGAGTATGCCTGTGTGATAAACATTGTCTTTTGGGATTTCATGTCTTCTTTTTCAGATATATCACGTGCGTTGATAATACTCTTGAGTAATTTCGGAAAAGACAGGCTCAATGATTCTTTTGATGTGAAAGGAACTGGGATTGTTCGTGAAATTATTCCTCTTATTTGTAACTTCAGCCAAACACGTTTTATTCCAGTATGGCGGTCTATACATTTATCTGAATCCCTTCGATATGCAAAATAAGCTTGTACAATATCATAAATAGCGTCCGATGTATATTCTTTCTTAAAGTTATCCGCGAAATAAGGATATGATTCTGCACCAATTTCTTTAAGTATTCTAGAAACATCGTTTTCAAAATTTTCCATTTTGCCAATAAAACTGTAATGAATTTTACACGGACGGCAAATGTCAT
>Unigene72193_All    size  332    gap  0  0%
AGCTGTTTCTTTTAATGGGGAAGTGGCCCTTGTTGATATAAACAAAAGTCAAGTTGAAAGAAAATTTAAGTTTCCCGAGGTATATTGTACTGGAGTTTCAAGTGATGGTCACGTTCTGGTCATATCAATGCCTTATGAAAAAAATGCCATTGTCATGAACCTTCTAGATGAATCAAAACACAACTTAGAAGGAATATGTGCGAATTACATTTCATTGAATAAGGGGAATATCTACGGCACCAACTTTTTTAATAGCACGGTTAAGTGCTACACATTGAGAGGGGAATTGCTCTGGATATTTAAACACGAGAACATTGATAAACCAACAGGAG
>Unigene73354_All    size  269    gap  0  0%
ACTACCTTGCATCATTAACAGTTTATATTTAGTAAGATATTTTCAATGAAATATTTTTAGCTGAATTTCCTATATCTTTTTATTGTTATTACTTGCACAATCTTACTTTGTTATTAGTTTAAATGTGGTGTCCCCTTACTCTATACTGTAAAATTAAAGTAGATGGGTAGCACATATAAACTTCTTTCATATAAGATTGTGTTAGTAAAAGTAAGAACACATTTAGTTATGTATTAATGATTTGTATTTCATTTAGAAATAAGTACAGG
>Unigene81597_All    size  318    gap  0  0%
GAATCTGTTCAGACTGAAGTCTCAAAGCTGCAACTGACGCAAAATCAATCCAACAGTATCCAAAATTTCACAAAAGCCTTACTTACAGCCTCAAATAAAGCAGTACCAACCAAACCCATCAAACTGAAAGGTCCAAAATGGAAGGCCTCACCTAGAGTAAAAAGACATCTAAAAAATTGCAAGCAACTATACTCAAAATGGAAATCCGAAGGCAAACAAGCAGACCATCCATTCAGGAAACAACTAAAAGCAGAAAAGAAAAATCTCCGCAGTCAACAAAGAAAGGAACATGCTGAAGATAGATTGAAGTTATATCAG
>Unigene81620_All    size  300    gap  0  0%
GGGGGACCAACTGTTGAAATGATCTTCATCTTCTATTTTAAAATGAAAAATTAATCTTCAACTGAGAAAGTTTTTCAACATCAACACGACAGGAAGACATATAACATCCATCATCTTGGATTAGACAAACAATTGATATCCACTCACGAGAGATACCAAACATTACAAACTAGTCATACAAACAACGACACCAGTTTTAATGAACATTGGAATAAAGTGATAACAATAACGAAACAGCATTGAAGTACTGGGAAGAAGAGACAAAATGAGAACGAAACGGATATCAGATACAACCAGGCC
>Unigene82076_All    size  335    gap  0  0%
GGCCTATTCCTATGTAACTGTTAAAAAATTAACAATATACGATCAGCAGTTCAGCAGTTGTCATATGAATAAGACATAAGCACACTCAAAATTCAGCACCTGAGAAACAAAAATATCCTAATATTCTGCTGTGGAATGCTATATATATTAACCGTACACCATTTTAACTTTACATCATTAACCACATTCAAATATAAACCAGTTACACAATATACTTTTCATAACATTCAAATACACACGATCTTGTTTTCCCATGATTTAGATTCATTTAGTACTAGTTAAACGATGGTAGCACATTTAATGCATTACAACTCAAGATAATTGTCCCCTGAGGA
>Unigene83646_All    size  262    gap  0  0%
GGGTTATAGAACATGTAGAATGTATTGTTCAACTAGAATGAAATATGATGAGGTATGAAACGGGTATTTTAAATGCAATGTACAAATGAAATGCAATCGTATTCTTATATCTTGTTTACGTTTTAACAGGCCAAACACAAGATGTATGGTTCTGAATAATTACTAAAACAATCAGGTAAGTCGAGAAAAAGGGTTGAATCTTACACAAATGTATCAAGTTGTATATAAGACAAGACAAAGTTATTTTGAATTAATGGGAAAC
>Unigene84368_All    size  315    gap  0  0%
TGTTGTTATCATTTCTGTTGAAGTATCAATAGCAGTAGACGTGGATAATAAAGTTGTTATCTGTGTTGTTTCTGTTGATGCTATATTTGTGGTAATTTCAATTTCAGTAGACGTGGAAGGCAGAGTGGTTATATGTGTTGTCTCTAATGAGGTCAGCAATGTAGTTGCAGGAACAGATGTAATAAAAAAGTTTAATAAATGATAATCATGTTGTCAAAAATGCAGACCGGTGTAATATATGTAGATATATAGGTCCTGTCATGCTTTAAAAATTTCCAAGATGTGTCAGTTTGTCAGTACCTATAGTAGATTTTA
>Unigene85137_All    size  206    gap  0  0%
TGTCAAAACACCATTGGAGGTCGAGTAGGTCTACAAGTTTTTATTTCCCACTGAACTTGTGGTAAAACCAAAACAACAATAAAACATGCAAATTAAAGCTACAAAGAGGATGACCACTCAATTGAACAAGAAAATAGACAATGGGACATGATTTGGATAGAAGTCTTATAAAGTCTTACACATAAAAAATATAAAGAAAATACATA
>Unigene86858_All    size  200    gap  0  0%
AAAATTCAGCAACATTGGTTGGATAATATATTGAATGTCTTGTCCTCACAGTGAGAGATTTCATAATTGAAGCAAGTCCTGTAAATGGAAATTTTACAAGTAGTTTTCAGTTAAATGAAAACTGAATAATAGTCTTAAGCTAAAAGATAGTTCACTTGCATGTGTGAATTTCAAGCTGATTTGGACTAAATAAACAGTGG
>Unigene87916_All    size  221    gap  0  0%
GGATTTTCTTTTGAATAGATTTCAATGTCAGTAATTTCTATTGGCTCTTTTTTAATTTTCTTAACCGAAGCTTCTGAGTTGGTTCCTATATCTCTTTCTCTTTTCCTTCTATTACTTTTTTCTAATGATGATGGAATATTTGAACTGCTTGTAACATTACAATTTAATACATTGTTACTGGTGCTTTTTGACCCATTTGCACTGGCCATAGCTGATTCATC
>Unigene94053_All    size  274    gap  0  0%
GGGAAGTTCAAAATACAGAAACAAGAACCAAAACATTTCGGATCATGAATAAAAAGCAGACAAAAGTGAATGTGGTTGTAAGGTTAAGACCAGCCTTAAAAACAGATGACAAAAGTTGTGTTTTTGTGGATGGAAAATCTTTAGAAATATTTAACCACAGAAATGTCAATGAAAACATCAAATATGATTTTTCAGCTGTATATGATATAAATACACACCAGCAGACAATCTATCAGGAATGTGTCAAGCCACAACTGCTTCATTCGCTCAACGG
>Unigene95172_All    size  327    gap  0  0%
TTCTATCGAACTTTCGAAAAAAAATTGACAACTGTTTAGACAAAAATTTTATGTTGAAAAAATCAACATCAATTTTTAGAATTTCAAAACTACCCCAAGCCACTGTTCCCTCCCTCTTCCTACCCCATCACCCCTCCACAATAGAAAAGGTAAAAAAACGCAAAACTATAGTCATCCTTTTAATCAGCACTAAATTGCTTACAAAGAAATCTGATTTAAGCTGCTGAAGACACATGATTCAAACGCACAGAAACAAGGCTGAGATTTATTTGGTTGAATAAAAAGAAAAGTATCTACAGTATCGTACAAAGGAGTAGGTTCAGTAAG
>Unigene97456_All    size  241    gap  0  0%
ACATGTAAGGGTTTGGCGTTTTATAATAAGAATGTTATATGTAGTGTTTTCATGTTTATTGGTTACAATAAGTCATTTTTTTTCACATCTATAATTTGTGAATGAAAGTAGTAATTGTTGTTGAGAGATTTGCAGTATAAACACAGTTAGAGTTTTATAGGTTTACTTTTTGTTTTTTGTCTTGTTCATCTGTTTTGTCCATGTATAATCTCATACATAAAACAGGAATGATAAAACCACG
>Unigene97530_All    size  203    gap  0  0%
TTTAACCTCTAGATTAAAGTATTAATATTTTACAATAAGGAATCTTGCCCTTTTTAACAAAGAATGAACTTAAGATGTTGGTTAATTGCAATGTAAAGGTGTGTCATGTACTATCATTGTAGACTTATCATTTATGACCTTGACCTTTAATGGAAGGGGCAAATTATTTCCTTTTATTAATTAACCGGATTTTTGTGACAAAA
>Unigene101722_All    size  229    gap  0  0%
GAATTATGTAGTTTAAGGTATAATTTGAGAATGTCAATGAGGGCTCAGTAAACAATAAATGATGCAATGCAAGTGTGCTTCAGTTTAGAACTTTGGCATTTGATTTAGTTGTATTTGAATTCAATTGTATGACATTGATCATATTGTGTAGAATGAATGTAAGGTTTTTGTTTAGTCTAATATTTACAAGTATTTTGAAAGACGCTTAAGGGCATACAATACAGTTACA
>Unigene102506_All    size  215    gap  0  0%
GTTTGGTCTAGTTTCATTATTGTTTTTAGGTTTATCATGTGCTTTGTCTTGCTTCAGTTTCTTCTGATTTTTACCACGTGTGTTGCCTTATCATGTCTGCATACGTTTCTCTAGTTTTCTTAATTGTTTTGTATTGGATTTTTTCTTACTCATATAAATTTGTCGATACATATATTGTTTTTGAAGGATTTCATACTGGACTAACATAATCTAAG
