# Supplementary material for: Standing genetic variation fuels rapid adaptation to ocean acidification
Source: Nat Commun. 2019 Dec 20;10:5821. doi: 10.1038/s41467-019-13767-1 (PMC6925106; doi:10.1038/s41467-019-13767-1)
Supplement: Supplementary file 6 — Supplementary Data 3 [file 41467_2019_13767_MOESM6_ESM.txt]

>CL452.Contig1_All    size  432    gap  0  0%
GGGGTGTGTGTGTTTCTTTGGAAAATTTCAATGTTTTTCTCCCAGGTCACCCAGTTTGAATAGAATATTTTGACATTTTGCTGTGCTCTTGGATTTGAGTTAAGAGCCAACCAAAGCTCACGGCCTGTTGGTGGGTAGTTGATGACTATATGGTAAGCTCTGGATGTCTTTTTGAGTATTGCATACGGTGATTTGGTGATGTCTTCATGCCATGCATTGTCCCATTACTTTATATAGACAGCTTATCAGTCAACCTGATCTATCAAAGTAGCTCTACAAAGTTTTTTTTACGGGTTGAGCAGCAAATTGGGACATTTTTTCTCTTTTTTATTTAAACTCTTCTAACGATCTTCTTTCTCTTACAGTTAAAAATGTTTATAACTTCATTTAGTGTTAAATGTATACAATACAGTTGTAAAATTTTAAACCATT
>CL888.Contig2_All    size  1283    gap  0  0%
TTTTGGTTGGGACTAAATAAAGTTATCTATTATGTAATTGTTTATTTAAATGTTTCTATAGAAAACTTGCAAAGGTAGAAGATTTTGATGCCGAAGAAAGATTAGAAATATTATAAGCATCTTGATGCCAGAGTTAAGTTTATGCATTTTCAGTTTTGTGAGGTTTTTGTTTAAAGACAGTATTCATTATAGAATAGCCAATAAAATGATTTCTTGTATCCTGAGTTCTTGTAAAATTTTATCAAATGGGACATTCCCATTCCAATACAAGTGCTCAATTTCTGTCAAAATCTTATGCAATGGCACACAGCACCCGGGCCATTGCTTTTTGATGGCTACACTACTAAAAACATAGTAGAATAATTAACAATGTTGAAGAGGATTAATATAGTGAAAGGACCAAGACTTGTTTTTCTGATTTTCAATAGAAAATTTTAATATGTTTGTTACTGTTTTACTGATTGAAGTAAATTTAAACACAAGTGTGAGTTGAAATTTTGACTTTTTTTAATTTGGGGAAAAGTTTTTGTTCTAATATGTAAATAGGGAGATAAATGGAAATAGAACAGCATTTGTAAATATTTGAGCTACTTATTATTTAAGCATGCCAGGGTGAGGAGAGTTCAAAATTCTGGAGACATCAGTAGAAATTGACATGTCCAAACTGATTTTCATGTCAGGGATCAAGACTCAAGAAAGATTGTTAAAATATTTTTATGTTCTCTTAGATCACAATTGCTCATAATGGAGGCAGTGGTGATATACATAACTGAAAGAGAGACATGATTGGTAAAATACACTGACAAATGCATTCTTGTAAAACATGGTTTTATTTTAAAATTGAATATGTTATTTTCTTTTGTTACAAAATATACGAGTTTATTTATTTTACTAGTAATTTTGTGTAGGAAATAAAACTACTTTTCTAGTAAAAATTAAATTGCCTATGCCATTGGTACTTTGTTAAATGTTACAGATGATGCTGACAACTATTTTTATCAGGCAAACTGGTTCAATGATGTTGTAGCTCACAAGAAGGCTTAATTGGTAATGGTTTGAAATGGATTATGACATACCAGATTTATCATTTAAGACTTATGTATTCTTCATCAACTATTGTTTTTTTTCTTTATAGGAGAATGGCAATTTGAAATATGTTTACCTGCATAAAGGTTTGAGAGACATGTACATTACTTGTTTATTGTTAAAGGCTTAAATGGTGTAAACAATTGTATTACAAATGTACCATTGAAATATGAATAAATCATGAAAACATCCAAAAA
>CL1527.Contig2_All    size  6774    gap  0  0%
CAAATATGGCTACCGCCGTGTTGGCAAATCCATAAACACCATCATTTTATTAGATTTTGTCACTTTTAGACGATCATTACTCATGTTCACCTTTAATTATTTATACCTATGATTATGTCCTAACAGAATATTAAGATGTCATGGATTGGGGGCAGTCTTTCGTCAATAACGGGTCAGCTAAGCAACTTGACCAAAGACATTTTAACAGAAGGCACAGAGGAAACAAGTGATCAAGGAACAGAACTAATCATCGCTAAAGAAAAAATACAAGATTGCCAAAATATTATAACAACTTTAAATTCTGAGAACGAACGACTGAAACAACTCAACCATGATTTGGAAGAGAAAGCTGAATCCTCTGAACTGCAAATCAACACTATATCTCAACAATATAGACAACTTCTGGAAGAAAGGCAGGCAGAGATAAAGAAGTTGAAGGATGATCATCATGAGTTACTGTTACACCAGAGTACCACAGACTACGGTCAACAGAAAACAGAGTATGGAGAATATAACATGTCCGATGGAGCACAGGATGAATTGGACTTCAGTGATAGCATTAATATGCAACATGAAATTAACAACCTTCGGAAGGAAAATCGTCGTTTACAGACACAGTGCAATCAACTGAAGGCTTTGTCAAATTCAAGTAGTAATGTTTCAACAGACAATAAACATCAAAAGGAAATAGAAGATTTACAAAAGAAATTAAAGGAAGTTACTCAACAGTTGGAAACAGAAAATGAGAACCATCAGCATGAAGTGGCCTCATTACAAGATGTCCACCGTCAAAAAGCTTCCATTCTTAGGAAAAAATTCAAAGATGAAATTACACAGTATAAACAGAAAATCAATGAATTGGAAGATGGTTCTGGAAATGGGGACCAACAACATGTGGTTGTTAAAGAGTCAACAGAATGGAAACAGTTGGAAGAAAAGCTGAAATCATTGGAGCTTGACCACAACAAACTGAAGAGAGATCACGAGATTGTGTGTCAGGAGTTAAAACATGCTAAAAACCAACTCTTGGATCAGCTAGACTCCAACCATCAGCAAGAATTAAAAACTGAGATAAATGACCTGGAGGGTGAACAAGACCGTGTGATTTCTGAAGCTGACTCCATGGTTACAGATTTGGGGAAAACCCAGCAACAGAACTCTACATCAGCAGTTTTGGAAAGTATTGAGAAGGAAAATCTGTTATTAAAAAAGAAAAACTTGGAACTCCAAGAACAGCTCATTATATTAGAAAAGTCAGTTAATACATTGACTGAGGAGAAGAATATATACAGCAGTAATGGAAGTGATCTGGAACAAATTCAACAGTTTGAGGCTATCAAATCTGACCTAGAGTCAGAGAAAGAGGCCCTGGAAATGGTATTGATAGACTTGAGGAGCCAATTAAAAGAGAAAGAAGAAGATTTGGAAGAAGTGAAAGCTAAATTAATGAAGCAGGAATCTGATTATCAGTTTCTAAAACAACAGAAGGATAAGATGGAAGAATCATTTAATGAGACAAAGATGGAATTATCAAATACAGAGTTTATCATATCTTCACTGGAAATGGAGAAGGAAAGTCTAGAGAAAACACTAAATGAATCTAACCTTGAAGGAGGTGAGGATTCCCAAAAACTGAAGGATGAACTGTTAAACAAATCTCAGCTAATAGAGGAACTAGCTTCAGAAAAAACTGATCTGGAAACCAGTTTGGAGGAACTAGATGCCCAGCATGAGGAAGCCATGAATCAAGTTATCAGTCTACGAAATGACTTGTCTGGTAAAGTTGAAAGTTTGCAGACAAAGGTAAAGGAACTGTCAGATCTCAGGGATCAACTGATTGAAGAGAAGAAATGTCAAGAAAAAGAATTACATGACCTTACAGAGGTTAAAGATCAGCTGTCTGGACAAGTTCAAGGTCAGACTGCAGAATTAGAAGATTTGAAAAGTATCAAAGAGCAACTGGAGGCACAAATTCTCAGTCAGCAAGCTCAAATGACAGAACTGAAGGAAACAATGGAAAAGTTGAAGGTACAAATAGATGATAAGGAAAAAGAAAAGAATGATAGACAGACTGATGAAGAGGAAGTTGTCAATAAACTGAAAATATCTATAGAGGAGAAAGACCAAAAAATTAAAGACTTAAGTTCAAGTTTACATACATTGCAGAAAGAAAATACTGAGCTTATAAAATCTTTAGAAGATAAAACTAATGAATTACAAGAGGTGGTGTCTTCTGTTGAAGGGTTGACGAGAGAAAGAGATGAACTCACTAAAAGTTTAGAAGACAAGGAGAAATTAGTTTTATCTTTAGAGAGAAAGATGAAGGAAAAGGATGAAAATATAAGTAGTATGGAAGAAAAATATAATTTTGTTAACGAAAAACTACAGCAGGGTTCCGAAGCTGAAACAAGTGATTTCTTACAACGAATTAGTGACTTACAAGATACTTTGACACAAAAAGAAGAATTGATAAACAATTTAAACTCCGAAAGTCATAATTTTACTGCAGAAAAAGATAAACTTGAAAAAATGGTTAATAAATTACAAGAGGAAAGGGAGGCATGTGATAAAAAAATGACAGAAATGAAAGAAAAATTTAATAATGGTGCTATGACTATTAATAATTTACATATGGATGTCAAGGACATGAAAGAGAGGCTTTCTCAGGCTGATAGTGATTTAAATGACAAAAGTCAGAAAATTAAACAAATAAGGGAAGAATATGAAACTTGTACACAAACATTGTCAGATTTAAGAAATGAAAATAATTTGCTAAAACAAACTTTAGAAACAAGTAAGGATGATCAAGAAAAATTAAAATTATCTGAAGATGTTGTTAAACTGAAATCTGATCTAGAGGAAAAAACTAAGGAATTGCTAGCGTTAATAGAAAAAAATAATAAACTAGAAAAAATAGAGACTGAATTTTTAGAATTTAAGGAAGAGGCAGAGAAACAGATCTCTGAACTAACAGAAAGTGTATCTGGAAAAGATGAAGAGATTATTAACTTTAGAGAAGATATCGCCATACTTAAAGTAGAATTAGAAGATAAAGTTGAGTTTCTAATGACAGAAAATCTATCTTTGGAAAATAAGGTGAAACATTTAAATGAAGCGATCGATGGAAAAGTTCAGTATTATGAAACTTTGATAAAAGATTTAAAGAGTGGTGGCGAAGTTAGTGTACCGATAACGGAGGAAATCAAAACTCTGACAAAACTAAATAAGGAAAAAGATACTGTGATACAAAATTTGACTGATGAAATTGACCGGTTAAAAGCGTCAGTATTAAGTGAATCTGAAACTTTGACAACATGTGATTCATTTGATTTTGTTGCTAAGGAACAAACAATCTCTGATTTACGACAAGATATTTTATCTTTATCAGCTGAAAATGAACTCTGTCAGTCAAAAATACAAGAACAGATGGTTCAAATTGAAGAACTTAAACAAAATGAAGAAAAGTCAAAATTAGATAGCCGAAATTTATCATCAGAACATAACTCGGCAACAGAAACAATTTCTCGGTTACAAAAGGAGATTGAATTACTACGAGGTACCATTCAGGACCAAAAGGCAGGTATAACAGAGTTGAATGACAAATGTCAAGATCAGTTACATTTATTGAAGGAAAGAGAAAGTCAGCTGAATAAAGAAGAAGGTATCTTGGTCCTCCTACGTCAGTCATTAATAGAGAAAGACCAGCAGATTGAACTCCTTGATAAACAAATGAAAAAGGCCACGTTATTGATCCCTGAGGAAAGACGAAGACTACTAGAGGAAGATGATGTTCGTGATTTTTCTCTTCTGGCGCTGGAATATCCAGAAAAGAAAGCAATAGAAGATGTGGAGAAAGGGACTTTAGAACAGAGAGAAAAAGAAGAAGTGTGTGAGGAGATGGTGAGGAAATCTGCTTCTCAAGAAGAAACTGGAAGAAATATTGAAGAAAATGGAAGAGATTTTGAAGAAACTGAATCACGAAATGTTATCGAAGAAATGGAAAAGTTGCAAAGTTTGATAAAACAAAAAGATGATGTTATTAACAATCTGCAGAGTAACAATGCTTCTTTACTAAAGATGTTAGAATCTAAATCTGTCTCTTCAAACGATAAGACTGTCGTGGATATTCATAGGTTGGAAAATGAAGTTAGGAGTTTAAAGTTGGAAAGGGAACAAATAATGGCAGTGATGAATGAGAAATCTAGAGAAGCAAGCTCGTTAAAATCTGAGGTTCATAGGTTAATGAATGTTGTGGCAGCTTCAAAAAGTGCAATAGACAAGCTTCAGAAAGACATGATACAGGGTCCAGATGTGAATGGGGATAAAGACGACATGCATAAGCAAGCTCTTCAGAATCTGTCACGCTTGATACGAGATAAGGATCTAGAAGTCGAATCTTTGAAACAGAAAAATGAAACATTGTTAACTGTCTTACAGGAATCATCATCCAGTGGGTCAGAACTCAGTACATTAATGCAAGATAAAGATAACTTAGCAAAACAGCTCAAAGTTTTACAAGATGAGCGAGATCAGATGGTTCTGTTCGTAAATCAGAAACATGAAGAAAGTTTAAAATATCACCAAGAAGTTCAAAGGTTAACTCAATATATAAACACTGAAATGGAAAAACATAATAAGATACAACAAGAGTATGCTAACTTGGCGCCACAATTTGAGGATAAGCAACAAGCATTGCTAAAGGCTCAGAATGAACTCATAAATCATAGACAAAAATATACTGAATTAGAAGTCAAATACGGAGAAATGGTTCAAAAAGTCAATACTTCTGGTACCGTCGATGTCTCCTCTTATAACACGCAGACAGACGAACTCAAACATACACAGGAGAAATTAAAAGAATTAAATGAAAGTTTACGTGAAACTGAACAGAAAGTAACAACACTTCATCAACAGAATGTAGAATATGAGGAGGTGATAGTTAAACGGGACGCAGAACTTCATAGCATGAGGAAACAGGTCGATACTCTTACATTCCAATTACAAGGAGCTGAGGGAGAGCTGTCAGATTTGAAACAGGAACACAGCAAGTCAGAGAAGGAAACATCAGATAATATATCACACATGCAAATGTTGAAGGAATCGAACAACAGACTGACCTTAGAGGTTCAAGACAGGGAGTTTGAGATCAAAAGTTTACAGGAGAAAATGCAGACACTGACCTCTGTTGTCCATGGGCAGAAAGATGAGGAGGGACAACTCAATAAGTTGTTAGAGGAAAATGAATCTGTGATGGCACAAGTAAAAGAACTACAACATGAAAGACATCAGACCATCATGGCACTGAAACAAAGGCAGATTGAGACACAGGAACTACAGAGAGAGTGTCAGAAGTTGAAAGAAAAGGAAGTAAAATATGCAAAAGAGTTGGAGAGACTTAGAGGACATCTTCTTCAGATGGAAGAAGCTTACACCAAAGATGCCTTAGAGTCTGAGGAGAGAGAGAAAGATTTACGTAATCGTCTGGCTTCAGCCGAGGAGAAAGTTTTATCCTCTTCATCAGCTGTGCAGTCAGCCAGTCAGCAAGCTGTCCATCAAGTAGAGAGTTTACAACAACAATTACATACAGTAGCATCTCAGCGTGATCAGGCCTATTTACAACTGTCTTCTCTACAGGACCAGTGTCAACAGTATGCTGTATCCCTGTCTAACTTACAACTGGTCCTGGAACAATTTCAAAGAGAAAAAGATACACAAGTGTCTGGTGAAGTTGAAAAATATCAAAGAGAAAACGAAAAACTTAAAAAGACAGTCACAGAACTTAGTGCAGAATTAAAATTAGTCAAGGAAAAGTTATCAGATGCAGAAGATGGCTTAGAAGCAGCTGCCAGACTTCATCAACAGTTAGATAAATGTGATCAGATTATAGCAGCACTCAAAGAAGAAGTACAAATCCGTGAAGCAACCTTAAAGAATGCAGAGGTTGAAATAAGTGATCTGAGGAACAGTAAAGATTCCAAGGTCGACAAGTTGGTAATTAAAAGCATGTTCCTTGGATATTTTACTGCCCCTAAAAATAAACGGGACGATGTCCTTCATACTATTGGAAGTGTACTCAATTTTACACCGCAGGAATTTGAAAAGATTACTGGTGACACAGGTAAAGGTGGATGGATGTCTGGACTCCTCAGATTTGGAGGGACACCAGTAGCCACGCCCCCAACCACACCCTCGAGACGGCATACAGTCACAGCAGCAGATACACCAGATAGGTCCTTTTCTGAATTATTTGTTAAATTCTTGGAGACAGAATCGTCACCCAAACAAACAATGAGACTTCCTGCCGAGGAGATGGCCGCGGACGTACAGCGACATCACAAACCTGTGTTTAATCCATTCACAGCACCAAGACATGTGAACAATGAAGGGAGACAACCTCATGATGAACGACATTTACTGATGCCTTCATCTCCGTTATCATCAACATTACCTGTGTTCTCTCCTGCTATGGACACGTCACGTCCAACACAACCAAAAACTTCTAGTGCTTATTTGAATGATGTGTTAAAATCTAGCTGATAGTAGTTTATATTTTATTGCAATTTTAATTTATTATGAAACACATGTTTTTAAATAGTTGGTGGGCTGCATGACTCAGTATAATTATTTACTACCGGTATTTCATCTTGATCAGAAAATAATGCTTTTTGCCATGTGATCATGCCAGGTGAGGATGTCATCTTGTCATGTGATCATGCCATGTTATCAGGTGACATGTCATATTATTGTTATGTGGTGATCTTGTGATCTTGTCAA
>CL1871.Contig3_All    size  1237    gap  0  0%
CTATCACGCAGTTAAGAAAACAAACAAAAACAGCAATGACGGGCGTTTGAACATTATAGGCAACAGTTGTTTGATTATCTAGCACAAGCTTCTCATCAATACGCTTGGAAAATCAGATTTCCCATATGGATAATCGATAACCAGTGTTGTTTAGCATGGCAGTCCACAGAAGTAAACAAAAAATACAGGCTGCTGGATATGTTACATTGATACTGATGTGCCTAAACCTAGCATTATTCACAGTTCAAACGGAGAGTGCAGATATTTCGGAACTGAAACATCTTAATGTTTCAGTAAACCTGACGTTAATGACAGATTTAGTCTTTACAAATACTGTAAGCTTTAGATGTACCAGTAACAACGGTAACGGAACCTGGTTTGTGTTTAAAGGATCCAATCGTGATGTTCTATTTCAAGATAAAGCAATTGGAAGTGGATACAAGGAATCAAAATTTACCATGGACTATTTTTCTAAAGACAGTATACAAATTAGTATACGAAAGTTTGATGAAAACGACATAGATGTGTATATGTGTAGTCACAAAGACAAGTCATCAAACCAACTGATTATGGGGACGATTGAATATTATCAAACTTCAGTAAATTTGACATTAATGACAGACTTGGTCTTGGAAAATACAGTGAAATTAAGATGTACAAGTAACACTGGTAATGGAACCTGGTTTGTGTATAAGGGTTCAGGCCACGATGTCATGTTTCAGGATAAGGCACTTGGTAGTGCTTACAATAAATCCAAATTTAAGATGGAATACATCCCTCCTGAAACTATAGAAATCGAAATCAGAAGTTTTGATAAGACCGACATTGATGTTTATATGTGTAGCCACAAAGACAAGTCATCTAAAAATCTGGATTTGAGAAACATGGAAATTTATGAACCTTCAGTTAATTTGACATTAATGACAGACTTGGTCTCAAACAGCACAGTAAAATTAAGATGTACCAGTAACAATGGTTATGGAACTTGGTTTATGTATAAAGGAACCAGTCATGACGTTCTGTTTCAAGATGAAGTAATTGGTAGTGGATATAATACGTCAAAGTACAGCATTCAATGTCTTTCTCAAGATAGTTTAGAAATGTCAATTAATCAGTTTGATAATGACGACATTGATGAATATATGTGCAGCCATAAAGAAAAGTTATCAAATCTACTAGATTTGAGAACGACGAAGAATAATACATCTGAAATACCTTCAAAGCGACATGAAACACA
>CL1999.Contig1_All    size  1137    gap  0  0%
TTTAAATCCGTAGAGAGGAATTAAAGTTATGAAATTTAGGAAAAAAGTACTGTGGAAAATTTCGTTTGTAATATTTTTAATGATTTTAATTAACAGTTATTCAGGAATCCAAGGAGGACTGGAAAGGAATATTACATCAAATATTATACCAAATATACAAAACCAATTTAGTAAAAGATTTAAAATACAGAGATTATTATTAATCAGAAGCAAAGAGGTCATAACATACAACGGACGAAATATTTCAACGGATTTTGAACTTTTTTATATGAACGTATCAACAATAAAGCTGATGGACCCTCTAGTCCACAAACATCGATATACTTCGTTACTTAATACAGGAACGACATGTACTGAAAAACATGTATTTTTGTTAGTTCTTGTTTATTCAGCAACATACAAATTCGACGAACGTCGTGTTATAAGAGAAACATTTGGATCTATGTCACAATATGATAATAGACATATTAAATATGTCTTCGTACTTGGACAAACCATGAATGATACTCAACAAAAAGAAATTGAACAGGAAAGTGTCAAATACAGAGACATTATACAAGGAAATTTTATAGACAGCTACAGAAATTTAACATATAAACGAGTATTTAGCTTGTTCTGGGTGAATAGATTCTGTAACAATGTGATGTATGTAATCAAAATTGACGATGATATTACCATTAACATCCCTGTTCTTATTCCTTATCTTAGCAATAAACTGAACAAAACCAAGGTTTTAGAATGTTTTCTTCTGACCAAAGCTAGACCTCGGCGTGGTAAACGTAATAAATGGTATACATCTCAGTCGGACTATCCATTTGCAACGTTTCCACCTTATTGTGCAGGACCTTCTTCAATTATGTCCGCTGACGTTATACGAGAAATGTATGAAGCGACAACAATCATGCCTTTCTTTTGGCTAGAAGATGTTTATGGCGGTGGATTTTTACCCTGGATTTCTCGTGTAAGAATAGTTCAACCGAAACGTTATATAAAAGCTTTGCGAGCAAGCTTGAAAGACAAGACTTGCCATTTGTTTTACATTAATAATTCGAAGAATACAAATCATTCATACATTATGTGGAAAAATATACAAAACAAATTATACAAATGTCAGTAAGTGTTGATAATTGTTCTACG
>CL2630.Contig2_All    size  783    gap  0  0%
CTAATATAAAAAAGAAGATGTGATCTAATTGCCAATGAGACAACTCTCCTCAAGAGACCAAATAACACAGATATTAACTATTAAGTGTATGGGTTTTATTCATTGTTGAAGGCCATGCTCCAACCTGTTTTTGTTTGCATCTTTGTCCATTGACTTGACTTGATAGTTGCCTTATTGACCTTCTATCAGGACATTAGGTGATAGTTATTTAACCATTAATCTTGTGAAATCTAGACAAAATATTTAGTTCAGACATGCTTTATTTAAGACAGAATTCTTGATTTTTAAGGTGAAATATAAGTTTAAGGAAGCACATATATAATTATGTATTGATTATGCAAAATGAGCTGCCAGCCCTACCTTTAAGTCATAAATAACAAAACAAAAAGCATGACTTTCTTACTCCTGATATTTTCACCATTCAGGACATCTTCAAGAGAAAATGACAATATTGAGGCTTTTCATGTCATCAGTCATAAATAACAAATATTTAACAAATTAAAATCTATTTTTTCTTTTATATTTTGTCAAGAGTAGATTACAGCATGGACAATTTGGAGGCTATTAACTAAAGTCAGGTTTTTGTTTTCAATTATCAAACTTTGAATTACACAATATCCTCAAACAGTGTGCAATATTCACAAATGTACTCATTCAGAAAAAAACACAACCAAGGTTAAGGGTCATACTTTCATACTTTTGCACACAAAACATTCCTTATTCTTAGAAAATAGCACACATACACTTTTACTTTGATAATTACACTCAAAACAGATTTGCAAT
>CL3203.Contig1_All    size  351    gap  0  0%
AAGTTTTAATATTAGCATACTCCTCTCAGAACTCTTTATTCCTGCCAAGTACAAAGGAATCTTAATTGGTGTTAGAAGATATGACAACGTCTGCTAGTGGCTGAGATGTGTGTATTGTTGATTTTTTAAATGCCTTTTCCTGGCTAAGTAGCTTTTCCTGAAAGAATGAAGGGAAATTTTCTGATAAATTCCTTGAACTTGTCTCAACTGTATTTTCTTGGTTTGCAAACTTCACCTTTTTGATGACTTTTTGTTCTCCATAGATACCAGATTGATATTTCAAAGAAAGATCATCCTTTTTTGTATTCTGCAATGTACCAAATAATTGCGTTTGATTCAGCTGTACATTTT
>CL3976.Contig2_All    size  1547    gap  0  0%
AGATGATGCAAAAAGAATTGGTAGACCTCGTTTACTTCTTACAGCTGCAGTTGCTGCTGGCGAAGGAACAATTGAAACTGCTTATGAAATTGGCTATATTTCAAAAGAACTTGACTTTATCAACCTAATGGCATACGATTTGCATGGAAGTTGGGAAAATTTCCTTGGACATAACAGTCCATTATATGCAAGGAACGACGAATCAACTGAACAGAAAAAGTTAAATCAAGATTATGCTGTAAATCTTTGGCTTAATGGTGGAACTCCAAAGGAAAAATTAATTCTTGGTTTGGGATTGTATGGAAGGTCGTTTAAGATGGGTTCGTCTTCACATGCTTTAGGAAGTCCAGCTTCTGGAGGTGGTACAGCAGGAAGATATACAGGAGAGGCGGGATTTCTGTCATTTTACGAGGTTTGTGAGAATCTAGCAAATGGCTGGACCAGGGTATGGAACGACGAACAGAAAGTACCATATGCATACAAAGGTGACCAATGGGTTGGTTATGACGATCTTGAGAGTATTCAAATAAAGGCAGAGTATATTCGACAAAACGGCCTTGGCGGATCGATGGTATGGGCTATTGATTTGGATGATATTACAAATTCATGTGGTCTTGGAATTAATCCACTAATGTCTAAACTTAAAGACATGTTGCCAGATAGTACCGTGCAACCAACTAAGGCCACATCCACTGTTGAACCAACTCAATCACCAACTGCTCAGCCAACTCTAGCACCAACCACTGTGCAGCCAACTAAAGCACCAACCACTGCCCAACCAACTCAGGCACCAACAACTGCCAAGCCAACTCAGGCGCCAACCACTGCTCAGCCAACACAAGCACCAACAACTGCCCAGCCAACTCCAGCACCAACAACTGCCAAGCCGACTCAAGCACCAACGACTGCCCAGACAACTCATGCGCCAACCACTTCACAGCCAACTCAAGCACCAACAACTAAAATTCCAGGAGGTTGTGGAGCTCCAGTTAACTGTGCAAATGGAAAGTTTTACGTGGATGCATGCGATCCTAAAGTATATTATCAATGTGGTCATGGGATTGCTCACAAATACAAATGTGGTACTGGTACTCTATGGGACTCGAGCAAAAACATTTGTAACTGGGACTATATTGTAAACCCAACAACCCCAGATCCGTGTGCTCCGACGGATTGTGTTGAAGGTCATATGTATGGAGATAGTTGTGATGATCAGAGTTATTACATATGTTTTGGAGGGAAACCGTCGAAACATACGTGTGCTGATGGCACTCTGTGGGATAGCAGTATCGATAAATGTAATTGGGAAGGCAAAGTTGGTGCTAAACGATGTGCACCTGTGAACTGTGAGAGTGGTAAATTTTATGGTGATAATTGTGATGATAAAGTCTACTATTCGTGTTGGAATGGAGTAGCATATAGATATGATTGTGCTCATGGAACTGAATGGGACGCTTCCATTAAAAACTGTAACTGGGTCAAGAGATGAAGGTAAAAGGTTGGGATAGAAAGGAAACACAGCAGTAACAGCATTACATATAACAAAG
>CL4044.Contig2_All    size  255    gap  0  0%
GTTTTCAAATCACAATCTTGTTACATATTTATATTTGATTTCTATTATTTTCATTGTAATTTCGGTTCTAAACTGTTCTAAATATGCGTTGAATGATACGCGATTTTATTCTAAGAAAATGAAATTTGCATTACCATGGTGACAACATTAACAACTGTCATGTCTTAAGTACCATAGTGTATAGAAAAACCTATAAGAGCGCACAGTCGTGTATGTTGTTATCATTAAATAGTTTTTTTGCGTAACTACTTGCCA
>CL4181.Contig2_All    size  844    gap  0  0%
CTATTCTACAACGAACTTGGATGTTACATAATAGGCACTGTTTCTAGTGAAGTCTGGTTATATCTGAAAAATGTCAAAGATTAAGAGAGAAAACGTTGAACCGATAAATGAGCAACAAGAAAGTCCTGCAACAAAGAAAGTGAAAGTAGAAACAGTTGATACAGCTTCTGAAAGTAATTGTATAGATGTGAATGGAGCTACCAGAATTAAATCAAAGGAAGGACACGTCTTATATAAGTGTAGACAGTTGATATCAAATATAAAAAATTCTTTAGCTAAACAGAAGAAGGACAAATGTAAAGAAACATTGAATAATTGGAAAAAAGAATTGGAAGAACTTGAAAAGCAGCTAATTATACCAAAAATGACCATAGCAGTTGTAGGAGCTACTGGCGCAGGTAAATCTAGTCTGATCAATGCTGTTGTAGATCAGTTGAGTCTTTTACCTACATCAGGAACACAAGCATGTACATCTGTGGTGGTAAAGATAGAAAACAATGAAGATGGGGAACAGTATGAAGCAGACATAGAGTTTTTATCCAGGGAGGAATGGCAGAAAGAATATGATGTCCTAATCAAAGATATGAACAAGATGACCAAGAGTGATGGAAGAATGAAGAATAATAAACCAGATGAAAAATCTGAAGCTGGAGTGGCTTTCTTAAAAATGAGAGCAGTTTATGGACAGTTCTCATCTCTCAATGACTTAAACGGAGAAAACGACATCACTTCTCACCTGGGAACAACGAAACATTTTAAATCAATAACGCTTCAAGAATTCAGATGTAATATAGAAAAGTATATTATTAGTACTGAGGAAGAAGGACAACACTTATGGCCGATC
>CL4223.Contig1_All    size  1752    gap  0  0%
TTTTGTTGGGATAAAACCTGCGCAAATTGTCATCCAGGTTTGGATAGTACGGACGTTTACTGAAGTAACACATATGAAAATGTGCATACCTCACGTGTACGCCGTGATCGTCTTTCTTACCTGTGTCGGCTGCAATTCAATTAATGATTTACAGAATACCCATAACGAAAAATTGTCAAAGTTTCCCTTCCCGAAAACCTTTGCAGAATGTACTGACTTTCTTGTCAAACCGAATACGCCAAAGGATATAGTACAAGCTGTACAGAACCATTGCTTGGATGGCTTCATTTCAATCGACCATACTCACAGTTGGACACAGAACTTGACTATTGACGAACAAAACTATATCAAATCCTTGTTCAGGAAAGTCATAAGTGATGCTGATAACTTAGATAAAACAAGACATAAGAGGGACGTTGGAATATTTCCAAGGAGATTGAGACAAGAAGTAAGAGCTGCACCTTACCAACACTGGGCTGATTATGCTAGAAATGTTAGACGGCTTAAGTATGAAACGATTGACAAAAATGGAAGAAGTAAATATAATGTCCTTGCAGATATTCACGGAATTGCGGTAGCTAGTGCTCATTTCGGACCAAACTTTTTACCATGGCACCGACTTTACTTGATATTATTGGAATCAGCACTTGGCACACCTCTTACTTATTGGGATTCCACCATTGATCATGAAATTGAAGATGGTACACAATCAATTCTATGGACTGCAAAGTATTTTGGTAATGGATTTGGGAGGGTGAAAACTGGCCCATTTGCCAATTTTGACACCCCTCTAGGAAAACTTTATCGAAATATTGGTAGCGATGGTTGCTTGTTTAGCAAATCTCGAGTCAATATAATTTTGTCACGATCAAGATTTCAACAAATTTCTGAACCATTTGCTGATACCGGTGCTTCTGTCGAGGGACAACATAACAGTAAACATATTTGGGTTGATGGTGTTCTAAATAACTTAGGAGAAAGTCCCCATGACCCAGTCTTTTTCTGTCTTCATACTTTTGTCGACTATATCTGGGAATTGTTTAGAAAACAACAAATAATGCAAGGTATTGATCCCACTACCGATTACATTTTAGCACCAACTGATCCAAGTACTAGTTTTCAAAATACAACCGATGTATCTGTAGGGCTGAGAGGATATTACAACATTGATGGTTATACTAAACGAATAGCAGACATGGTTCAGTACCAGCCTCATCCAGAATGTCCAACATGTGCAGGTAGTCAAGATTTGTATTGTGACCAGAGTAAAGGCCTATGTCTTACCAGACGTAGGGATCCAAACGAGTATGCTGGACAACAGGTAGAGGCTGTGGATATGGCAAATAGCAATAAAATGAACAATAATGGACCGAATAATGGACCATTTCCGATCTACGGGAGAGACATTCGTGTTCGTATGGATTCAGTTACCGTAGATTATAGTAACATATCGATAACTGCTAGCTTGGAAAGGTCACCATCAATGAACGCTGGTACCGATGTAATGGCAAACTCTCCATTGAGTTTAGCTGATGAACAAAGAATCAACGATAATATCAGACTTGTAAGACCACAATTTCACCGTTTTATCTCTGCTTCTACCAATATAAAACTTGAAGGAAGACCGGTACACTTAAATGCCCATCAACCAATTGGATTCAATAGACACTTTGGAGGAATCAAATATCAGAGCTATTGAATATATAGAAACATGTTATTTCTGAAGGGTTTCAGTAAACATGAATAAAACAC
>CL4505.Contig1_All    size  724    gap  0  0%
ATTAATTTTATAGTGATACTTTGGACTTATATAATCAGATATTCAAGTGTGTGATATATTTGAAATAGTGATATCAGTTAGACATCAGACGGGGAGTATTCTGTTACACCGTTCCGTAATTTATATAGTTCGTTTGATTATATTCTTAATCTGTTTATGTGTTCCAGTCTAGGAGGATTATTCATCTTTAACCTTATAAGAACATTAAAACATTGTATCATCGCTACCTTTCCCCTGCTCACACGGATCTCAAACCGAACATTGCAAGGTCATACCAGTTCTGGAGAACTTTTCAAAGGACAAACGTCATCTAGGACACAATTCGTGGCTAACCACAGAGTGAGTTAACTTTACAACATTGTTTTTGAAGCCTTCAAATTACTCTATACATATTTGAACATTCTCTCCGTGAAACACTGGAAATTTAACTGCTCTTGAAAGTACAACATTTTCTCGGATTCAACGGACTGTGCTATCTATTACCTTTGACATTTCGTTTTAATAACATTAATTGAACACATTGTAAAATTGTATTTTATTTGTTTTTCAGCTTTTTACCATTTGTTAGATTGGTTTAAGAATAAATTGTCAGCACCTGATAGTCTTTTCTCCTTGAGCCCAATCGTCGGTTATACTTAATGGTCAGGCCATTACAACATACACTAACAATGCATATGGATTTGTCTAATCAATATTGCATGTACAAATTTTACTTGTTAACACG
>CL5455.Contig3_All    size  4044    gap  0  0%
TTTTATTTATGGCGGTTTTCAATAGGAAAGGCAAAACCGGCATCCCCCCATCTTCTTTTTTAGCCCTGTCGACCACTTTGATCAGTAGGCGGGTCATCGGACATATGTTTTTTTCAAATTAATAACAAAATGATGATTTTGTTTGTTAAGTATCGTTCTATTTGACCCAGTAGTTTCAGAGGATAAAACTGTTATAAAGTTAACAGACGACGGAAGACAGACGCGAAATGATAATAAAAAAACTGAATAGCTATCTCTACCAGATGAGCTAAAATTACTAGTGTACTAGAACTGAAGGAGCACACAGTTCATGCATTCACAGTTTAGGAGTGATATTCAGAAGACGGATGACAGATGCAAAATGAATTCAATTTGGTTTTTCTGCCAGGTGAGCTACAACGTGTACTAGAACTGAAGGAACACACAGTTCATGCGTTCACAGTTTAGGAATGATATTCAGAATAACAACCATGTTGATAACAAGCACAAAACTTCAAACATAAAAAGAAGATAAGATGGTTTGTTTCTATTAATATATATTGTTTGACGTTGAAATAGTTATTTACATAATTGGCGAAAATGGTAGCCTTTTTTGGTTCCATAATTTTCGAAGTAGTATGAATGAAAAACTGTCCTTGCTTATAGAACGTACTGTTCATTATATAATTGAATTAAATGAAGCCACTAGCGTACGTTGCTTTTGTTTTATTATGTAGAATTTGAACTTTCTCACTCGCAATACTAAAAAAACGTGATTGCAGCATCTGTTTACAGACCCTTTGATTATCAAATAATTATAGGGAAGCAGAACATAAATTTACTTCTAGCTATTGTCTATGAATCAATAGACTATGTTGTACCAGTCATATTTGCTTACTACCTTTACACATGTTTTGTTATCTTCTTTTACACAACATACAACATATCAGGTGTTTTTCCACACCATATGTTTTCTTCACAAAACTAAGTCCTTCAGCTGCTTTAATATGTTGTAAAGCTACCATAAGTCGGTAGATTGTTGGTTTCACCATCTTTATTTCATTGCAATTCTTCCATTTGGTGAGAAGATCATGAACTTGACCATTCAAATCCCTAGGAAAATTGTATAAAGTCTTCTTAATGTCCCCAATGCTTAGACACAATTCAACTCCTAAGTGAACAACGCAATCACCAATCAGGTTCTTATCTGTCAAAGCATCAATTACGTCATCTGATGGAACATCTTGTAGGCGGCTATGAGCTTTTTCCACTAAAGTATGATCCTCTCTGTGTATCTGACACAGATAATGTTGTCTTTCAATAGCTGTCAGTGCCTTCTGGAGTTTTCCAAACGTTGCAGTCAATTGGTCACTTTCTGTTTTATCCCTCCATTCAAACAGTCCCATCAACATAAAATCCATAGGATTTGAGAAATAACGAAAATTTAAGTTGTCGTAATCGGCTTTTTCCATTCCAAGTTCAATGAAGAAGTTGTAGAAGTCTCCAATACCTATAGTTCTTGCTAGTTGCACGAAATGTTGATCATCTGGTGTCAAGAGTTGTGCTTCTGTTTCAAGACCTTTACAATTTGAGTCACACTGCTTCTTATTCTTATCAACAACCCAATTCAGAGGAAATTTCGTGTTGTGTATTTTCCCATTCTTGCATCTCCAATGTGCTTTCGTTTTTGCATCTGACAAAGGAATTAAACAAGTTTCACCTTTGCATACTTCTCCAACTTCTATTTCAAAAAGGTCTGACGTTACATGGTGATTTTCTCTACCAAAACAATGACCATAAAACTTAAGAATTCGTCCTAGTGCCAATGTCAAGCATTCCTGTATCGTTGTTGCTAGATCTGGTGAAATGAGGTGTTTAGACATGTCATTAACGAGGTATGCAACAATTCTTTGCCCTTTCACATGAATTTGAAGTTCATTCCTGGTATCAGTATCCATAACTGCGGCTTGATAATAAAGGCAATAACGAGCATCAACTAATTTCAAAGGCCAAATGCTGATTGCAGCCCCTATAAGCTTGAACGACAAAGCAGATGGAACCACTGTCTCTTTTAGATGATAGGCTATGCATATTGTTCTGTCATCTGTTGCAGCATTCTGCATTGTTGGTGGAAATTTAGAAGCCACAATGCATGGCACTAGATATGAATCTGCAGCGAAATCCTTCCCAGCGTAGTGTTTAGGTTCTACAAGGATATCAAGGTGCAGGAGGACCTGAACTACATAATCTTGTTTTCTGTCGTTCATCAAAATGTCTTTGAAAGCTGGTTGTAACCACAGCGTAAAAAGATCTGTCTTCGTTAAAACTCCAGTAGATGATAAATTTTCTAGTATGTCTCGAATGGGTCCATTCTCTGGCCAAAACATTCTGTCTGTGATGAAGGCTCTCAGGATATTGACCATTGCTGAAGGTTGAATGACAACGAAATCTCTTAACGCAGGTTCATTAAAATACAATAGCTTTCCAATTGAGTGTTGAACAAGTAAGAAGTCTTCAACTCTTTGTTCACTTAGAGCAAATTCCTTATTGTTTTTGTTCATCTCTAGGAGTTTTTCTTTTGTTATCAACTTTACTCCATCTGTTCTCATATCTGATATCTGTAAATCAAGAGGCACCCAAACAATTGGCATTTGTTGTCCCCATGTTGACTGCTGAAAGGCGATATCAACTAATGTATCCTTCAAACGCTCAATATCTTGATCTACTGCATCGGTTGCATTTATGAAAAAGACATTGTCATACATGATATGCTCATGAAGCTTGTGTAAGGAAAATATTTTCCGCAGTTCTTCTTTGAATTTAAGCACCAGTTTCTTTTGCTCATCCTCTGAGAAGCTATCACTATGAGTGGCCGCAAACAAAATTCTTGGCATTTTATCTTCAGTTTTGTTACAGTATGTCAATACAGAATTAATCCAATGCTCCAGAATAGATGCTGCAGTAACATCTCCTTGCGGATATTCTTCTAATTCTGTATAAAGGCCTTTACGTCCATCAAACATCAGAATGAACGTCCCCCTGTGCTGGATAAATAACTGATGAGTCATATCAAACGATCTTTGCCCACCGAAATCAACCAAATCTGAAGGTGCTATTTTCATGATATAAGTTCCTTCCTTAATCTTCTCCATTAAATCATCTTGTATAGAATGGGCAGTATGACTTGGCTGTTCCTGGATACCTTTTAAAGTCTTCTGAGAGGTTTGAATAGGAATTTGTTGTTGTCTTTCAGAAGAGGTCATTTCAGGTGCTGCTTTGTTTTTTTGTCGTTGCTGTTTTGGCGGAAGGTTATCCATATTATATGGATTTAACTTAGATTCATTTGTTGTAAGATTTGATTTAGGATCACCTGGGACTTTATCTATATTTTTATCAACATTCTGCTCTATTTGGGATTCGACAGGACGTATTTGTTGTTCTTTTAATTCAGGATTTCCAAGTAGAAGTTTTGTTAAAATATCACCACTACCTTTTTTCAATGGAATCATTTTTCTGTGTTGTAGGTCTATGCCATTTCTACCAAAATGAATAACTAGTCCATCTGTTGAATACCATGTCTTTGGAATTGCCTCGTCAATTAAAATACTTGCTAGCGAAGATTTCCCAATGTTGCAAGGACCAGCCAAAAACACCCTGTTTTCGTAGGAAGAAAATGTCCCTAGAGCTACAAGATCCTGGAAGTCATCTCTATTCAACTGGGTAAGTTTGGTCAAAATGGATTCTGACATATCACGGATTTTCTGCAAGTATTCCACTAATTCTTTGTACCTTGGATTAAACTTCAGTTTTGCTGCTGCCAGATCATATGGAGTTTGACCCTCATGTGTTGTAACCAGGGAACTGGCACCTCCTTGTTCTACTAGACATCTTGTGATCTGTAGATATCCCCCCCTAGCAGCCATATGTAAAGCTGTTTCTCCATCAATATCTGTGATGTCGATCTTACATCCTCTATCAATGAGGAGTCTACAGATCTCCAGGTGTCCATACATGGCAGCCGACATTAATGCTGTCTGTCCTCCATACACTGTTCTGGTGTTGATC
>CL5466.Contig2_All    size  415    gap  0  0%
AGCAAAACGAGGAAAATACTTGCTCTTTAAAATATAACTAATAATGCTTTTTTCCTAGACATTGTGTCTAAAATCAAAATGGAGAGTTCAAGGTTCATTTAAAAATCCAGTTCTACTTTAAACCTTTGAAGACTAGTGTAATTATCTGTCCTAATGCTAGTAAGATGTCTTTATTCTTCCCTAATTCTAAAGGATAATGCTATATAGATAACAATAAAACTTGAGTTATCTCCCCTCATACAGAAGGAGTTATCTCCCCTCATACAGAAGGATTTTGTCCAATAATTATGATCAACAAAATTTCTTGAAATATGAGTATTCCCATGTTTGAGGTAAGATTAAAAGAAAAATACTGATTGAATGAAAATATTAATCTAATGATAAACAATATTTTGTCTAAATCTTGAGATTTTTA
>CL5876.Contig2_All    size  2170    gap  0  0%
AAAGGATAGAAACAATGGATGTATTTGTTTGTTTTGTACAAAATAGGGAAGTTGTGGATTACTTTTATTACTGAATATCATTTCTGCTCACCTGATATATTGATATTGACACTAAACAAAACGGACAGATGCGATGTCTTCTACTAGTGTAACATGTGACATTCATGCGTCCACTGAAGCTCAACAATGGTGCTCTCAATGTGACCAGGCCCTTTGTGATGACTGCGTAGATTACCACAGTCAGGCTAAAGCTTCAAGGAATCATACAACAATCTCCACGTCTGATTTTCGAAAGCTACCAGCGTTTGTCAGATCTCTTAAAAAGACGTGCAATAAGCATGGTGAAAAAACAGATTTCTTCTGCTTAGTCCATGAAAATCTATGCTGTCCTTATTGCATACAAACAATGCATAAGCAATGTGATGGAGTAGAAAATTTACAGACACTTACAAAGAATGTTAAAAGTTCTGCTTTCGTGGAAGATCTCGAGACTAATGTTCAAGATATAAAAACTAGTATCGAGGAACTATTAAAAGATCGTACACAAAATATTTCAAACATAGATAAACAAAAAGACAGTGTGTTGAAACAAATTACCAAGACAAAAATTGATATTATGAACTATCTGAACATATTGGAAAAGCAGTTAGTGTGCGATTTAACTGAAGTGATTAACAAGGAAAAGTCTCGTTTAGGCAAACTAGTTAGCGATCTACAGGAAAGAAAATCCAAAATACACCAGATATATGAGGATCTTAGGACCATTAAACAGTTTGGAGCCGATATAGATGTTTTTCTTGCCATCAAGGAATTAAACCAATCAGTTCAAACTGAAGAATCTTTTATCTTTGACTTACAAACAGATACAAGTCTTTTCCAAACTGAAATTTTACTTCAGAAATCTGAAGATATAGAAACTTTAAAAAACAATTTTAAGACGTTCGGAAAAATCCTAATCATGTCAAAACCACCAAAGTTAACGCTCATGAAAAAGAAAAAAGCGCAAGCGCAAATTTTCATTTCAAAAGGACACGACGTTTTAACAGTAAATGGGCAGAAAACAGACAATGAGAAAATCTTTAATGAGATTATAGAAAACGGGAATGCAGTAGCCTTTGAAAGCGTTAATTTAAACACACCAGAGCAAGAAAAAGAGGAATCAGTTGATTCGGGGCAAAATTTGAATATTGAAATCAGTGTTCCTCGTGGTGAATCATTAAATGTTGAATGTATGCCTCGTATTAACCTGAAATTTGACACTTTTCTTGAAATTCCAGAAAGAGGTAAACAGTTGAACGCGTGTAAAATCTTACCCGAGGATAAGTTATTGTTTCTCATTAACAAAAAAATAGTTGTGTCCGAAACTAATCCAAAGAACATTCAGTATATTGATTTCACATGCAAGCCTACTGATTTAACATGCATCGATGGAAATGTTGTGGCAATTACCTTGTTCTCAGAAAATAAAATATGTCTTGTAGACATTTCTGAAGGACAAGAAATAGAAAGAATAAAAACCGCTGGACAATGTTTTGGAATTGACCATGCAGATGGTCAGATATACACAAGTCTGCCACATCAGAAATGCATTCAAGTTATAGACTATAAGAGGAATGTAAGTACAGAATCCACAATAAAGACAGTGCATAGTGCTTTTTACATCGTTTTCTCCGAAGGAAGGCTTTTCTGTTCAAATCACATGACAAATGTTGTTTTCTGTATGCTTACTTCCGGAAGTACATTATGGGAATATCGTAGTGACATATTGTTAGAACCATTTTGTATGTCGTTAGATTCAAAAGGTGACATATTCGTTGCTTGTAGAAAGAATAGATCGGTTATCGTGATCTCAGCTGATGGATCCAAGAGCACAGTTTCCTTAAAGAATGTATCAAGGCTAAAAGCTCCAAGAGCACTCAATTGGTGTCAAACAACTAATAAGTTTGTCGTATGCGACGAGCGTTCGGGAAGAGCTGTTGTATACACGTATAAATGAATATATTTTTATTCATATTTCACCCCAAAAGGACGAAAGATTAAAAAATAACTTTGAGATATAATGCCATATTTATATTGTTGTGTTTGTTCATCTTAGTTATGCCGCGTACTTTTTTATAATCCGGAGAACATATATGTTAGTCAATTTATATAAAATGTCTAAATATGCGGG
>CL6506.Contig1_All    size  443    gap  0  0%
ATTTTAGATTATGTTTGAAATTAGAAAACAAATATTTATCTTAAAATCTTGTATAAAGAATGTTAAAAACTCATTGATGGAGACTTTGCACTGTGACCTATTCAAGCATTATTTGTTAGACTAGTGGGAAGATTTTGTTCATGAAAATTTCTTTTGACCTCTTTGAAAGAGGTATGATTACTAGAAGAGATTCAATTCAAATGATAAAATCCCCCAAAGGTAAGGGGTGGCAAATGGGTATATTTTCTTTCAATTCATATTTCTGTTCATATCAGACAACAGTTGATCAAATGGCCAGTGTTCGTATCTCATATCATTCAAACTTTTATAACAATAAAATCTATACTGGTTTTCTAATCTTTTTCCTATGAAGCACCAGAGGCAAACAAATTTAAGGTATTTCTCAATAATTTGTGTAAAAGAGTTGAAGATGAATGTGATTT
>CL6543.Contig2_All    size  1131    gap  0  0%
TAAAAACTTAAAAAAGAGGGTGTAGGTGGGTGGGAAATTGAAAATCTTTACTTTTCTGGCAAAACAAAAATAGCGTCTAGTAGCATTCAGTGCAATTGCGATAATGCGGGCGCAACTTGACGCTTGTTGAAAGTTAGCATGCACTTTAACCTCATTGGTCAATTAAAATATTTGTGGCCAATGATAATTAGTATTGACCCTGATCATGCCATGACCATGCTGACCTTGACTGCCTGTAATCGAAAACTTGCATAATTCCTAGACAAAGACCATGGAAATTTTCGGTTTCTTATTACACCATTGATAAGAAATAAAACCTACACAAGTTGAAACAGTAGCCCATAAATTTAGTGTATAAAAATTTACTGCCAAAAATGTTTTTATTATAATAAAACTTATTTTTTGTCAGCTAAACTTTTCTTCCTGTCCACATAAAGACATGAAAATGGAAACCAAGGATGCGAGTTCATTTGCAGAATATCTAACTCAAGATTTGTGAAAAAGGTCATTTATTCAGAATATCATAAAGCATTATATAACTGACAGTGATGGACAATTATGTCATCAAACAAAACTGAATAAATGACAACAATTGCAAAGGTGGGGAATAAATACCGCCATGATCCCCAAGTCCCTGAGTTGGGGAGACCGCCACCCGAGACATCCTTGGAGACTACTTTTTATGACAAAAGGAAAAATTCAGAAAAATAACATATCTTTCAACTCAAAACATTAGTGTAAATAAAAAAAAAAAAATTTTATTAGGCAGAGCAAGCCCTGTTGACCTCTACCGTAACTGTTTGGCCAGTAGAAATGCCAATGTAAAGCAAACCCTTTTGACCTTTACATTCCCATGTCATACTGTTTGAAGTTCATCCTATTACAAACATTAAAGTAACTTAAATGTGTAAGGTACGCAGAGTGAAACAATATAATCAAAGACAAAATACATAGTTATATATAAAATTTAGCAAAAATGAAAAAATACAATACAAATATATTTACATATCATTTTGCAAACAATATTGAACAATGGATTGAGCAAGCCCTGTTGACCTCTATCCAATTTGACATAAAAGTCTACTCTAAATAAACGCAAATAAAAGAAAATAGTAAAAGATAGAGCAAGCC
>CL7175.Contig2_All    size  2512    gap  0  0%
ACTAAGATGTAAAGGAAACAGTGAATTAAAGCTTATACGATAGTGATACGACGACAACCTATAGTCTAATACTAACAGCTATCGACAAAAACAAAATAAAAACATTAGAAAGTGATAAAAATGAGGAAAATATACATTTTAGATTATACTGTTGATGTTGACTGTAATCCAGTTTTACTAGCAACGTTTGTTTGCATTTTGTTGGTTTTATTATGGCAACGTGTTACAAGTAGAATTAACTCTTTACCCGGACCACACCGATGGCCTGTCTTAGGCAACATACCTGCACTGGCTGGTTCTCAAAGTCTTTACAAAAGATTACTGGAGTTAAGAAAAGACTATGGTGACATTATTCAATTACGAATGGGACCTTCCATGAATCTTGTGGTAGTTTTTAGTCAAGATTTGATTAAAGAGTTGCTTGTAGATAATGCAGACAAAACAGAATTCAGACCTAATTGGCTGTATGTTCCAGACACAATGTTTAACAAAACAGGAATAATTTGGAGCAATGGAAAACACTGGACTCACCTCCGTAAATTCGCTATTCACGCATTAAAAGACTTAGGGGCAGAGAAATCCAATCTTGAGCAGAACATTCAAGTGGAAACAAACTACTTAATATCTGCTATGTGTAAAGAAAATAATGTACAGATGGATAAACTTCTTCCTAAAGCAGTTTCAAATATCATTTCAAATATAGTTTTTGGTTCCAGGTTTGAATACAACGACCCTGACTTTGAAATGATCCTTAATGTACTGGATTATATCTTTAAACATGCTGGCCTCCATCTTCCGGAAAATTTCATGCCAATTTTAGCAAATATAATGCCGAATTCTGAGGCTAGAAGTTGTTTCGAAGAGAAGGAAAAGATAGACGACTATGTGAAATTGCAGATAGAAAAACACAAAGAGAACTATAATCCATCTGAAACAAGAGATTTTATTGACATATACCTCCATCATCTGAACAATGCAAATGAAAGCAACATACCAGATAAAAGTTTATTCCATATGATATTTGACCTATTTGCTGCTGGATCAGAGACAACATCAACAACATTATTGTGGATTATTTTGTATCTTATAAAATACCCAAGTGTTCAAGATCTTTGTAGGACAGAAATAACCACGGTTGCAGGTCTAAGACAAGTGTCTTATGCAGATAAAGATAAAATGCCCTACACACTAGCAGTTATAGACGAGGTGCAAAGAATAGCTAGCATAGGCCCAATTGGTTTACCAAGAGCTTGCATGGAAGACGTGAGCATATCTGGTAAAATTATTCCTAAGCACTCCGTCATCATACCACATTTTATGTCAGCACATTATGATGAAAACTATTGGGAAAACCCCACAGAATTTCAACCAGAAAGGTTTCTAACAGATGATGGAAAACATATCAAACATCACAAAGCATTTCATCCATTTTCTGTTGGATCAAGGACATGTATAGGAAAGAATGTTGCTGAAATGGAACTGTTTCTTTTCACGACAACTTTAATTCAACGTTGTAGACTGCAGCATGCCACACCATACGAACTATTAGATATGGAGGGTGTCCAGTCTGGCATCACACTCCTCCCCAAACCATACAAAGTTCGCATCAGAGACAGATCATGTTCCGTGGGAGTAGAAAGACAAATATCTATTTACTGAAGGAAATAAGTACAACGGAAGAAATGTTCTCAGTAACGACCGCTGCTTACATGACACCAACCATGAGACCAGATAAATAATACGTCTGGTTTGTCCAAATTTGCTATACGTGTGTGTGATACATAATGCGACTGCTGTTTAACTGTCATAACATCTAAACTAATGCAAAAACGATTTGATTTGAACTTTTAAACACTTATAGTGTATTATATACTCAGAGATAAAGTTATAGCTAAAACTATCATTCCATTCGTACGTCATATTTGTCTGTGACTATTAAATACCGTACAGTAAAGTCACATATGTCTGCGTGCACTCTTAAACCGTGATTGTTTGTGAGTATATGTTTTCAAAGACATCAGATGATCCTGTATCTGTGGAGTTGGATAATAGACCTGCTATTAAATTGTTTGACACGACTGTCTTCAATCCTTCCCGACAATATCTTCTACTTTTATTTCGGTTAGTTACATCGACATGGTTAGTCGGCTGATATGGTCTTGGAAATAGCCGTCATTAATTAATATTCAAATCGTTCAACAAAACACCACGCAATACAAAACTGGCTACTTACAACAACATCGCGATTACTCATCGATAACTATAGAAGCAATTTTGTGTATGCAGCAAATCATAATCTAAAGTTAAGAACCGTCCAACTAAAGTTAATGTCAGGACGTTAAACTCACAGTCCAACGTATATAGCCATTATATAACATACTGACTTAACAGTGAGTAACAATCATTTATAGCGTTTTATCGAGAATACTAGATATAAACATTACTAACTGTGTGTGAAATGATAAATTGGACGAGGAATGTTCTTGTTACATGTCGAATAATTTGTATAGAA
>CL7374.Contig2_All    size  1115    gap  0  0%
GTAAATTGTGTCTTGTTAGTTTATTTTTTGAATTGTATCAGTAGATGCATTGTTAGGACACAATGTCTGTAAATTGTGTCTTTTATTAGGATAAGGCATTCGTGTGATTCAATGCCTGTATATAGAGTAGTAAGTTTTATCTTTTGCATATGTAGGATGATAGATGATGCAGGTTTGCTTTAGGGCAGCGTATTCAGCTCAATAAGAGCTTCATACGTCATGGCGGTATCTGCTCCCAAAAGTTGAGATGTTACACTATTATTAACAAATTTATAGTCAAGGGGAGATAACTCTAAATTAATTGACTTTTCAAAAAATTCAATTTCAATAATTGATGACATTTGTCTTTTCATTTATTACATAATATGCTCATTGGTTCAGACTGTAATGAAAGTATTGTATATTAAATTCATAATTGGTACTTATAATTGTAGTGTATGCAAATTTTATACATGTATCTTTTGATATGATTGATTTTGAAACATAAACTGTCACATCTGTGGCCTGCATCATCATAATATGTGTTAGTTGTTATTTTGACTTTAGCGGACCATAAATACACTTATGTGCAGCATAGGTGACTTTATGGCACAAATAAAGACTGTAAACTTTTATTGTATTCAGTCTTGTGTTATCATGTTCTGTAAATTTTTAGAAATATGTAAAATAGTTAAGTAGGTACATATGTTATTATCTGTCTTGAAACTCTTTGGAATTCTTTAATTGAAAGGGGGCGCTGCTACAAGCACATGTTTGAATATACAGCCTCTTTTCCAAATTGCTGCCGAAGGAGAAACAAGTACAGAAATTTGGTGACATTCAATTTCATATATAATTTTATCCCCTCCCCCTTCCCCTTCTTCCTCCTTGTAAAGAGGATTGTTAATGGTTGAATCTAATGAGGACATTAAGAGGGGTATGGCGGTATCTGCTCCCAAAAGTTGAGATGTTACACTATTATTAACAAATTTATAGTCAAGGGGAGATAACTCTAAATTAATTGACTTTTCAAAAAATTCAATTTCAATAATTGATGACATTTGTCTTTTCATTTATTACATAATATGCTCATTGGTTCAGACTGTAATGAAAGTATTGTATATTAAATTCATAAT
>CL7442.Contig1_All    size  347    gap  0  0%
AGATCAAGGAATTTTATGACATGTTTGACTGTTTTCCTCTTTTATGTCAATTGTACAGCAAAAACAAAAATCTGATAATGGAAGATTTCTTTAAGAATCCATTTACAGTTTACAAAGAAGAGATAGATAAATTACAGACAGAGGGAGCACATGTCAAATACTGTGCACTTGCTCTATGTGTAATGTTTAACAATCAGTTGAAGGAAGAATGGCTTACTGAAGATGTAGATGAAAACATCAAAACAATTATAAAGAACACATATGAAGCTTGTAAAGTAGTCAAAGGAACATCTCGATTGGTTCTTCGTGATGAGCTAGATTCACTAACTAATACATTTATCAGAAAG
>CL7905.Contig2_All    size  823    gap  0  0%
GGACGATGAATTAACACTTCAACAGTTAGCAGATCTCGTCAAAATAATCGGTGGAAAATTTGATGATATAGAAGATATTTTAAATACACTGTCCATTCCTAACGATTGTGATGATGTGAACAATGTTGAACAATTAAATGATGAATCAGCATCAGAGAATGTTTCAGTAATGTCTGTGCCTGAGGAGGTATCCCCACTGACAGTTTCTGAACCAATGCCTGATGGAACAGTGTCCGAACCAATGTCTGGAGGAGGTAAGGAGGAATCAGACAATGTAGAGGAAGAATTACAAGACATTAATATTGATTATTCCTCTTTGCCAAATATATCCAAAGATAATAGAGGTTATAAACAAAGATGTACGGGAAGGAGTGATGACAACAGAAGACAGATAAGGAAAGATAGAAAAAATAAAAATAAAAATGCAAAGACAACTAGTGAAAGAGATCACGAACAGTCAGTTCAATCTCGTTCAGGAGCTTCTTCTTCAAATGTTACTGTTAGAAAAAAAGAAACAAAGGAAGCATCTAAATCAAGTGATCAAACAAATTCACCAGCGAGACGGGGGACGAAACAGCAACCTACTACATCGCATCAAACTACTTCACCGGCAAGACAGGCGAAACAACAGCAACCAACTACATCGCATCAAAATACTTCACCAGGAAGACCTCCAGTTGTTAAAGAAAGTAAACCTAGTTTAGCATCCAGTTATAGTCTTCCTGATGATAGAGATGATTATAGAAACCTGGCTGTTCTGGCAAGTGGAGAACAAGTTTTACCTTCAATGCAGCAGGAGACCATTCCAAATGCTGATAAGTTT
>CL8351.Contig2_All    size  2802    gap  0  0%
GTTGTTGGTATGTTTGTTTAACAACGAAACAGACTGTCATGTCGCGCTAACCAGGAATTCCGGGCAGTTTTACCCAGGCGTGTCAAGAAGAGTTTTAATTACAGAGTTTTCGATCAACTGGGGATGCAGTCCGATGCACTTATAGGAGAATCGGAGGTTGGTGACGAGCTTGTGCACGGTGCGACTGGTGGAAATGACAGTATGTCAAAGGCGGATTTTGAAGATCTGAAAGATCGTCTTTCGATTTATATGGATTCCGAGGAGTCGGACACCGATGAAGAAACAAAAGAATTGGTGAGGAAACTCAAGGAAGTTAAGAAGAAGGAAAAAGTAATGAAGAACAAGAAGAGAAAGGTGGAATTACGACAGGAAATAGAGAAGAGAATGAAGGAATTGGAGGAGTTGGAGGAGCTCGAGTTAAAAGGGGCTTCTAAGCCGAAGAAGGAGAAATCCGGCAAGAAGGTGGAACAGTCCAAGAAGGGAAAAGATAAAGGAAAAAGCAAAGATACAGATAAAGGTAAAGATAAAGATAAAGATAAAGACAAAGACTCAGTTAAAGATAGCAAAGAACCAGGAACTTTTCTGATAGTGTCAGACTCAATCGCAAAATATGTGAAGCTTGAGAATGCGGATGTTTATGCGTTTCGGGGGGCTTCCATTGGAGAAATAACCTATCAGCTTAACAAGAACAAGGGGAGTATTTATGAAGGTTATAAATGTTTAGTTATTCATTGTGGTACCAATGATATTCATATTTTATCTATTGATCAGTTTAAGTCTGCCTATTGTAATTTAATTTCTACCGCCAAGTTGTTGTTTCCTTCTATGGTTATTGCTTTGTCTGGTATTCTTCCTCGTCCTGTTGATTTTGAGGAAACGGGTCAGAAGATAAAGGATGTTAATATGGCTTTGTTAAATTTATGTTTGAGTTATGAAGTCGAATTCATTCATTCGTATAGATATTTTTTGAAATGTGGAAAGCCAAAGGTGGAGCTATTTGCCTATAAAGATGGTGGGTTACATCTCAATTGTGAAGGTACAAGGCAGTTAGGTTTATATTTTAAAAGAAGGGTTGCTCATTTAATTTAGATAGGTTAACTTGTCATTTGAGATGAATTTCTCAAGTGGAGTTAAAGGATTAGATATGGTTGAATTTCATGTTTCTACCATACTTCCTTTGGTTTTTTTTTTTAGTTTATGGTTGATATTATTTCTTCCATACTAAAATTTGGATTATTTTTATTTTATTTTCCTTAATATGTATTGGTATTATTTAAGATTGTTTGGTTAAGATGTAGTTAGGTTTATTTATATTAATATGTACTAATATTTTTAATTTTATATTGCAGGTAAGGTAAGGTAAGGTTTCAGTGAGTATTGTTCACACTGTTGGGTGCTGTTTCTTTTCATATGAGATATGTTTTCTTGTATGGAGAAAAGTTTATGTTCAGGGTTGATATTGTTTCTTCCTTGCTTGCTTTAATTATTTAGTTTTTGCTTGATATTATTTCTTGCATGCTAGATTAACAAGCTTAAATTGTGTATTGTTTATATGATAGTTAAAATTAATCTGCTTAATTCTTTGTTCAACACAGTTGTTTGTTTATTTTTTGGCGGCCGTTGGCTTGGCGGCTAGCTCATGTGTTTATTCGAGCTGTTTGGATGAATATATTTATCATTTCTAATGGCTAGACGCTATATTTGCTCTTTAACATTAACTTTACATGTTATATGTGACTGTCAGTGGTATAGTCGAGTGTTTGTCCTGTGCTGTGAAATATATCTGTTTGTCTTGTGTATATATTGTGCCGTAATAAAATTGAGTAACTTTGATTTCTTTTGTGAGAAGCCTGGTAATTGTGTAATTTTTGATTTTATAAAAATGGATAATTACCACGTGAATCACTGTTTACATTTACTCGGAAGAAATTGTTCCGAGTATTCCTTATTTTGATTGGTCAATTTGTTACCTGGATACAGGACGCTCTTATATATTTCTTTGTTTCGGGATTCGCGGTACATTTGAAATTTTTCATTGAAATTAAGTACTAATATTTTTATTTTATATTGCAGGTAAGGGACTCTTTTCAGTGAGTATTGTTCACACTGTTGGGTGCTGTTTCTTTTCATATGAGATATTGTTTCTTGTATGGAGAAAAGTTTATGTTCAGGGTTGATATTGTTTCTTCCTTGCTTGCTTTAATTATTTAGTTTTTGCTTGATATTATTTCTTGCATGCTAGATTAACAAGCTTAAATTGTGTATTGTTTATATGATAGTTAAAATTAATCTGCTTAATTCTTTGTTCAACACAGTTGTTTGTTTATTTTTTGGCGGCCGTTGGCTTGGCGGCTAGCTCATGTGTTTATTCGAGCTGTTTGGATGAATATATTTATCATTTCTAATGGCTAGACGCTATATTTGCTCTTTAACATTAACTTTACATGTTATATGTGACTGTCAGTGGTATAGTCGAGTGTTTGTCCTGTGCTGTGAAATATATCTGTTTGTCTTGTGTATATATTGTGCCGTAATAAAATTGAGTAACTTTGATTTCTTTTGTGAGAAGCCTGGTAATTGTGTAATTTTTGATTTTATAAAAATGGATAATTACCACGTGAATCACTGTTTACATTTACTCGGAAGAAATTGTTCTGAGTATTTCTTATTTCGATTGGTTAATTTATTACCTGGATACAGGATGCTCTTATATATTTCTTTGTTTCGGGATTCGCGGTACATTTGAAATTTTTCATTGAAATTATTTATCCAGTATCTATTGACAAAGTAATGGATTTCTAA
>CL8664.Contig2_All    size  1317    gap  0  0%
ACCCTGTTGTTCTACATCTCATATCATCTAATTACATTATACAAAAAGGTATAATATTATATGTTGTATTTTTTTATTATTGTCAATTTTACACAAAAACTAGCAGAAGATTTTTTTTTTTATATAAAGAGCATCAAGTCATGGCTATATTTATGAATAGGAAAAAACATCAGCATATACTTAAGCGAAAAGCAGGAAATATTATTACGGGTACTAACTGCTTGAAAGTTTCACACCAAGTAATGGAAACAGCAAAAATTGTACCAGAATTGTATTCGGGGCTTTGGTAAAATTTTGTATCTTAAACTCTTAAACATATACCTTGTCTATTCATAAAATATCATTAAACAACAGTTATCATGAGGTCAAAATACAGAACTTTAGTTGTAAACATTAGTATTTTTTAAACAAGGAAATATGATCCTATATTTTGCAACATAAATGTTAATAAAAAAATAAGCTGTGAGTAACATGCACATTTTATTGTTTTGAACAATATATCCCTGTCATTGAAGCTTAGAATGCTGCCTTGCAATACATGGGAAAACACCTTCATTCAAGAAAATATAAATGATATTTTGCCTTTTTTTTCTTCAATCTTTTAAACATGACTTATCTAAAAGTTATCAAAATTTTTAATCAATTAATCCTATACACTGTACATAACAATTAACTAGCTGAAGATTCCTTTGCTCTTCTTATAATCTCAAAAGTCTCTACATATGTATATTCAACAAAGATATGCTGAACACATACATGTACATGTTTACATCAAACACATGTACATTTAACTTGTCCATATCTAACAGATCTAGATTAAATTTGCCCATGTTTAACACATGTACATTAAACTTGCCAAAGTTAAACACACGTGCATTAAACTTGTCCATATAGAAACAGATCTACATTAAACTTGCCCATGTTTAACACCATCATTTTTCACATGTATATTAAACTTGTGCATGTTAAACATGTGTACATTAAACTTGTACATGTTAAACACATGTATATTAAACTTGCCCCAAAAAAATGTTCAAATAAAATGGTTTATCTACCAAATAATAAATCTTCCTTATTTTTCAGTTTTTTATAAATGAAAGTAGGAAGCTTTTGATATCCTAAATTCCTAAATTGTTCTGTGTGGGTGTCTTTTTTCTGAGAATAAACACATATTATTGCGAACCAAATTATAACTTTCCATAGATTCACCTGATAGTTACCTGTCCATTTAAACTTTTGGCAGTTCTATTGTCCCATTGAACAAATACAACAGGTATTGTGCTCTGTATAGTTTATTCACCAGGACCTTTAAATTTC
>CL8687.Contig1_All    size  2517    gap  0  0%
GCATGTTCAGTTGTGTTCATTATAAAAAATAAAGATCAATTCAGCTTTTATGATACGATTTATATTTTCTCTTTATATACAGCCACAATTTCATCATATGATTTGTGTCGACTGTACAACAAAGCAAACACTATAGTATGTACAGTACATGCTATAACAATATAACAATAATTTGATTCTAACAAAGAAGGAGGCATCTGTGGTTGACTGTAGGCCAATTTCATCAGAGAGACTAGCTACATGTGTAGTAAAACTGAATAAATTGTTGGCTTTGTTTAAATCTTGAGAATTGAGGTATGTTTAATTTGTACTGTCATGATAAGTTAAAAGGAGGGAGAGAGCCCAGCGTAAGTGTATACTTCAATTATAAAACATAATAAACCAGTTTCATCTGTTATCCTTTTTATCATGAATAAGGAATATTACTTCTTTTATCAATGCAATAAAAGTTCAAAGGTGAAAATTATCTCCCCTTAAATCAAAGTCAACAATGAGAATTCCTATCACGAAAAAAATACATTGTGCATTGATTGTATACACCTCCAGTTAACCACAGATCTTTATACATAACAATATAAAGCATGGCTTAACAACTTCTGAATGGGATATGACTTAAAAACATGAATTTTTATACCTAAAACTGGTCATATTTACTTTTAAATTTTTGTTCAATATTTGATGTAACAATAGATATAATAAAATACAAGTAATGTTTGTTACTTTTGAATTTTCTGATAAATTCAGGCTTAACAAATCTATGTAATAGTGCACCATATCAGCAAGATAAAAAATTATAAATAGTATTTGAAATATTTTTGGTAGTTAAAAATTGGACCAACATATATAAAAATATTGAATTTGCATATCATATTTAACATGATAAATCTTCCTTATATGAGGTATATCTTTGGATTGCCATACTCAAATGTTGGCAGTTAAAACTAAGACCTAGAACTTAAGTGTCAAAATGCTCGGATCGTGACAGGGGGAATTCCTTATAACAACGGAAGACCCACTCTACTCAAAAAGGACATCTCACTATATTGGGCCAAATCATTTTACCACCATTTACTTTTCCCATTCAGCAAATTTGTTAATTTCTTATTTAAATATATCTAATTGATTCCATTGATTTGGTCCAATACTTGATACAATAATAATTTAAATACCTACTTGTAAAATTTGTTACTTTTGAATGATAGTACTTAACACGGACTGAAAAATTACTGCTAATCACCTAATAAAATTTACTGCAAAATTAAATTGTAGGGCACTAGTCCTGAAATTTAAGTCCATTTGAATAACAATTAAAAAAACATTTTTTATTAACTTTTCTATTCTTTTCTTGGATGAAGTTTAAGATAGTAAAAGGATATAAAGAAATTTCTCATTGCGTGAAAAAGTTTCAGTATAAAAATTCCAGCCACAATATTTTGTGTTTATGTTCAATAATATTACAAATACATTTTGGCATATATAAATTTTGCATTCAAAATGAAAAAAAGATGCAATACATGAATAAATTTAACCATGACATTTTGTACAGTTTATATTTCATGATTTGTTTAGTCATAACATTTATATCTACAGCACACTCAAAAAAGAAATACAACTAAATTGTGCATTGTAAGCATGGTTAAGGAGCACACATTGCACTCCTTGGCACATCCATAGAGACAACATTACTGCATTTCTTATGTACAAACTAACAGATATATTTACAATATTCTCAAAGAAAATGTACACCATTTTTATAATTGATCACATTTGAAACAAAACAAAAATTTATAATCATTAATAAAATAATTTATAATCTGTCGTTTTCAGAAAAACATGGCAGTGATTCTACTAAAAACCACAAAGAACAACCTGAACACAAGATTGGTCTCACAGAATTAAAGCTAACATTAATAACAGAAAAACAGAATCATTAATTCATTGTTTCAGAATCTAATACATATTCTAGGTATTAATTTAGAAAAATTACACATAAAATATTGTGATTGGTTGATAATGCCTCCAAGAATGGTCATTCAACCAATGGTGTTACATTATTTTCGTAAAAGATTATTATGATTGGTTGACAATGCCTTCAAACAAAAGGTAATTAACCAATGATGTATCATTGTTTTCATAAGATGTTGTTTGATTGGTTGAATTTACCAAGAATTGAAATTATCCATACTCTTTAGATTATGAAACAGTGAATTCTGAACAGGCTCTGCTGGCCAACACATACATTTTTATGCATAAGTTATGGGTTTAATTTAGAATTACCTATTTTTATATGGACCCAGAAGTGATTTTTTAATGGAAGTTAAAAGTAATTATTTTGAGTCCTTTTCTGAAACTGACATTAGACCCATGAGAACTTAAATAAAATACATTTTTTAGTATGAAAAGAATTAAGCTCGAAAGAAATATTATCTTGCCAAAAAAAAAACCAAGTATATAATATTATACATATTTTTGTTACTTATATAAAAATAAACAAACTAAAACACATTTTATGCAACC
>CL9122.Contig1_All    size  2501    gap  0  0%
GTTTATTGAATATGAGAATATGACGCAGTAGTAATATCAATATATACTTTTTGAAATGGATTTTACAATGTAAGGGTGCATAACAGAATTCATAATGACAATGCGACTATTTCTAATAAGTGTGTTTACCGTTTTAATTGTATTATGTAGTTGTGATGACGCAGTAGTTGTGCCGAGAGTGAAAATTGCATCTATGCATGTAGAAAGCAAGATCCATGCACGAATGGCACGTGTTCTTGTAACAACTCAGATGAAAAACTTTGCAAATCATAGCCTTGAAACACAATTTACTTTCCAGTTACCGGACATGGCTTTTATTTCCAATTTCACTATGTATGTCGGAGACAAAAGCATAACAGCCATTGTAAAAGAAAAGAAAGAAGCTAACAAAATCTACGAAGAATCAAAGCAGCAGGGAGTTTCTGCTGCTAAAATAGACCGCCAAGATGATAAACCAAACAGAGAAATGAAAATATTTACCGTTTCTGTTAACGTTGCCGCAGAGAGCAAAGCAATCTTCAAGCTTCAGTATCACGAATTGCTAAGCAGAAAATTTGGATATTATAAACAAAGAATAAGTTTTCAACCGCGCCAAATTGTTCAGGATCTTGTGTTTCGCGCCAAAATATTTGAACAGGAAGGTATCAATAGGTTTCATTACACAATGCCAGGATCCAACATGACTGAAACTAGCTCAAACGAGTTAACGACAGTTAAAGCTTCGGACAATACTAGAGAACTTTATTTCAAACCAGCCGTTGACTATCAAAAAGCCCGCGACATCAGTAAAGGAATATCCGGTGAAGTTGTTTTATATTATGACGTAGAACACAACAATGTCGGTGGTATTATTTTACAAGAAAACGAATACTTTGTTCACTATCTAGCACCTTCTGGTTTCCCTGTACTTCATAAAAACATTATTTTTATAATTGATATCAGTGGGTCAATGCAAGGACTAAAAATTGAACAAACCAGACTTGCAATGCTTTCTATTTTGGATCAGTTACACCCAGGTGATTATTTTAACATTTTATTGTTCGATAATAACGTAAAAGAATGGTTTTCTGAACCCATGCTAGCTACTTTGAATAATGTAAACTTAGCAAAAATGTTTGTTCACGATAAGGTCCATGCAAGAGGTAGTACAGATATAAACAGTGGTCTATTGAGAGGCATATCTTTACTGGATATAACCAAGAGTTTAGGGGGTACTAGGGGCAATATCATAGTGTTTCTTACAGATGGTCGCCCTACTTCCGGGATTACAAATACAAAAAGTATTCGACAAGGTGTTACCACTGCAAATAAACACAAATTTTCTATATTCTCATTGGGTTTCGGTTTTGATGTAGACATGCCTTTCTTGAAAGCGCTTTCTTGGGAAAATGGTGGATTCGCACGCAGGGTTTATGAAGAAAGTGATGCGGCAAGGCAACTAGAAAGTTTCTACAAAGAACTCGAGAATCCAACGTTGATTGATGTCAAAATTGATTATCCAAACAACGCCGTTGAATTGTCGTCATTGACTTCGACACGATTTCCACAATATTTTCAAGGTTCTGAGTTAATTATAGCTGGAAAAATCAACGACCATTTCCAATCGCAACTAGATGCTCACGTCCAGGGACAGGGGTCAGTTACAAATCTGGACACCAACATTAATTCTACAGCCTTAAAAGTTGGGAATGTAATGGAATCATCTATTATGGAAAAATTATGGGCGTATATGAAGATAAACGATCTTCTGAAAGAAACTGCGCTAACTGACGATGACGTTATGAAGAGGGTGTTGCGAAACAAAACACTGGAGTTATCGTTGAAATATAATTTTGTTACACCTCTGACGTCCATGGTTGTAAGCGAAACATTATTGCCAAGAAAGATTGCATATGAGCATGGCATCCTTAATGACCCCGGAGTTGCTCCATCTCGCGGTAGAAAGATCTACTATAAATCTAAGGCTGGTAGAGTTTTTCATTCTCAGTCGTCAAATTTCGCACATCAACCTTATCCTAGGTCTGATACCCAAGCACTTTCACCCGATCTTGACCAGCATGGGGTTCAAAAGGACTCCAATGGTGGAAGCATACTTCAAATAAGATTACCTACAGTTTACTGTGTTATTTTGCTTCTTCAATTTTTGAGTTATTTTAGTAGATAAGAAAGTCATATTAAACCAGATCTAGTAATTAAGCTAGTTTAACCCCCAAAAAATGATAAACCTTTCCCTGAATAATGTTTTGCCTTGTATGTAGATTTATCTATAACCGAGCTTTCATATCTCAATTTATACGTTTTCACTTAGACTATTTGAGGATTGCTGGTGCTTAAAATAATGGGGGGAAAACATATATATAATAAGACTTTTTGGCTACATTATTTTCAGAAACTGTTTTTACATTTTGTTCTAGTAAGTTCTATCATTACATGATGTTCTAAAATCAAAAATACACTCAATCTTTGTTAAAAGTTGAAATTGCAACTAGGATATACCCATG
>CL9738.Contig2_All    size  448    gap  0  0%
ATAACTACAAAAGAGGCACTAAACAAAAATCATAAAAATATATAACACAAGTTTGACAATTATAAATCTATTCAAATACATTATGGTAAGGTCTATCTAGAATTTTGACCGTTAATCCAAGCGTAAACAAAATGATAAAATAATTAAAAGCATCAATTAAAATCAACTAATCATTATCTCTGGGCAATCCAATTCAGAAAATCAGCATCTCATTAGCTGCAATTTTCACTTCTATGTGACCGTATCACCATAGAACTACCAACACTGTAAATCATCTTCACATGGACACTCCCATGAACCTCCAACTAGTATAAGCAACCCTTCTCGGTTAACTTAACTACACCCAATACGCCCACTCTCGTAATAACAAGAGATTAAAAATTAGCTTAATCAAACATGTGTAATACAAAAAAAAAATATGCAAAAAGAAATATACAATAAAAAAAAA
>CL10981.Contig1_All    size  1547    gap  0  0%
AAACTTTATTCAGAAAGGGGTCTAGAGTGTTGTGGACACAAAATTTACAATCCTTTGTATGAATCATGTTGTTCCGGTAATCTGTATTCACAAAGAGGAATACAGTGTTGTGGAGACACTACTTACAGTCCTTCGTATGGAACCTGTTGTTCCGGTAAGCTGTATCCACACAGTGGACTACAGTGTTGTGGAGAATCGAGTTACAGTCCTTTGCACCAAACATGTTGTTCCGGTAAACTGTATTCAATAGCAGGGTTAGAGTGTAAAAGTTGTGGTGGCGAGAGTTATAGCCCTTTACATGAAACATGTTGTTCCGGTAAACTATATTCAGAAAGGGGAATAGAGTGTTGTGGAGACAGGATTTACAGTATTTTGCATCAAACATGTTGCAACGGAATTGTTTCGGAACCTAGTGGTTTATCATGCTGTGGTACACAGTCATATGACTCTTCTACACAGTCATGCTGCGATGGCAAGCTCTCATACTCTTTATGTTCCACAGGCATGCAGCCAAGGAGACATTATAGGGAAATGCTTAGTAGATTTTCTCCATTGTTGATTTTTTGAGAATAGGATAACATTTTAGAAACAAGATTTTAAGACGCCCATCGAAAACGATATATCAATGAAAAATGGAACAGCAATAACGGTCAGATACAGTAAACAAAAGTAAAAATACTACAAGTATTCGATGTGCAGTTACATAATTTTCTTATTTTAAAGTTGCTATATATAATAGTCAAACCGGACTGTTAAAGAAAAGGGGAAAGAATTTTTCTAGGGAATAGAAATCCGAAAAGATAATCGCTGATAATGAATAGGTGAAGCCATAAAAAATACGAGGAAGAACTTTGAAAGTTTGATATCAAAGAAAATGTCAACAGAACGAACAGTTTCAGTGTTTGTTAACACCGTTTCAGTTAAAGCAAACAATTCAAAAACAACAAAAGTTGCTGTAGACATGATTAGGAGCATACAAAAAGTAAGATATGGGCAACGAAGGGAATCAGAAGTTTTAGTTTTATCATTGAGTGTAGACAAGTTTGATATGTTAATCATATTACCTGAAGACATTTTATACAAATTACAAGCGTTTGAAAAACTGCTTAAATCCTGTGAACAAAACTATAGCCATTACTCTGCCAAAGTTTGTTATTTCCAATAAGTTGGATTTGAAGGGCTATTTACCAAATAACAGACATTTTTAACAAGACCAATGCAGATTTCATAAATCTTATCAAGGAAGATAGCAGCAAATTTATGTGTCGGACACATTTCACGACGTTGTTGTGAAACTAAAAGGCAATATTAGACAACCGTTATTACTTAAAAAAGTTTCTCTGGATATCTCTTACTCGAAATTCATTGGAAATCCACCTTTGTATTACACACTCGACAAACAAAGCGGTTTTGTTATTTTCATGGGAAGGTTTTAAAGGCAAATTATTTTTTGGCAGTAACCTTTTCAAATGTAACAATGTTATTTTTACGAATTGATCATCGGATTTGTTAAACATAATATAGCAGCAAAAATGTGATTTTTATGT
>CL11516.Contig2_All    size  528    gap  0  0%
ATATGCACGTTTGTATATATATAGTAATCTGTGACACAGATACAGTCATTTATTTATCAATGAATTGAAATGTGTGGATGATGACAAATAAACAACGAGCAGGCAATAAGTTGTTAACAATTGATTTCTGCATACATTCAGCAGTAATGGCATATCCATAAAATATAACGCTAAACATTAAAGTTGATCAATCAGCAATATTACTATTAAAAAGAAAATATAACTAAATTTTGAAGAAAAAAATGTCAGAAGCAAGGGAAAAGAAGGGGTCTGACAAACCCAAAGCAAAAAATCAATTGAAAATGGAAACAGGGAATATGTTAAGGAGACAACAACCCGATCAAAGAGCAGATAACAGCCGAAGACCATGTGTCTTCAAAGCAGAGAGAAAATCCCTTGCCCAGAGGCGGTGCTCACCTGACCTCGTAATAAATGTGTGTACTTGTTTAGTGAAAACGGACGACATACTAAACAGCCAATGTATTGCTGTTACTCATACTATATAACTTATAACTCCTCAGGCGCGGA
>CL12325.Contig2_All    size  1006    gap  0  0%
CAGTGTAAACAAAGTAAAGTTCGTTCTATAACTTGACACGACGCGACTGGTTTTCCCCCAATAATGCTATTTGATATTTGAAAAAAATCCAGTAGCAAGTACACCTATATGCCCTATTTCCAGTTTAAGTCGTCTGGTACACTAAGAAGATGAGTCTAGAATGGGCAAAGAATTTGTGTGGTATGTCCTTGACGGACCAACAGATGGAAAAAGTTCCACATTCAACCACTGAATTGGGTGTACATGTTACAATAAAAACTGTCCAAGCCTTTGGTTTACTCGGAACAGTTTTAGTAGGTCCTATTGCTGCTATCGCGAAAAAAGAAACCAGAAACATGCGAGGAATCCAGCACAAAATGACCAGAGCAGGTCGTGGGGGTCTCATACTTGGACTTGTCACGGGACCACTCATGACATTTTTAAAAGTTAAAGATGAAGACGAATATAAAATTTGGGACAGGTGTTACCGTTTGCGACATAACCGAGGACAGGTCAGAGTTGATCAGGGGTCGATTGTTGGAGCCGTTGGTGGCGCTGGGATATGTGCAGCTACTGGAAGTGGTGCTCTTTTTGGAGGACTTGTCGGGATGAGTTCTGGCATAATAGCTATGGCCATTTATAACAACGCCTTTGTTAAGAAAAACTAGCATTTGTAATATAGATACCTTATGTGTGATGGATGTAATCAAAATGTAGTGCCATAGTTTTACTATTCGTGAATTATATACTTTGTGCTATTGATATTGTCATTTATTAGCGGTATTTTTACATCAACAATATGAAAAGGCAAATCTTATTACATCATTTCCAAAAGTATCAGTGGCGGATCCAGAACTTTTCACAAGGTTCTGACGTAAAAAGAGGTGGCTCCAGTCATGCTTCGGTGATTCCCTAAATAATCAATCAAATGTTTCCCACAAAAGGGGGGCGGGCTGGATCCGCCTATGAGTATTCCTTTAATAACACGACAAATCTTATTACAGCATTAATTTATAATGGGACTACA
>CL12801.Contig1_All    size  317    gap  0  0%
TTTAAGACCTGGCCCATGTGTAAAAAAAATAAAATTAAAAACTAGAATCAATCGTTGATATACTGAATTATTCTATGAGATTGGATTCATTTTAATCGTTAGATTTTTTTGTGTGAAACGCAGGCTTGGTATTGGACAAACCTATTTACATTTTTATCACATGACAAAGGATTATGAGGGATGTGAGGGGTAACAGATGGATTATTATGTTATTTGATGAAACTAACAGATCTGATAAAAATGACAACCATTTTACAAAAATCATATCCAATTAAAATCAATCCTAAAAAAAGTCAGAATTGATCAAAATATAACAG
>CL12877.Contig1_All    size  1097    gap  0  0%
GGTTTCACCGTCAACGAAGCGTTTCACAGCTTCTTGATCGATCTGTTCGGAGAAAATGTTGTCGACAAGATAAAGCAAGAAAAACCTTCGGCCTATTTTAAATTGTTGCACAATTTCGAAGAAACGAAAAAATGTTTTGACGAGGAAAAGCTTAAAGATGGCGAAGGGAAATCGAAAGTTATTATACCAATAGAATGGATTGAGTATTTTGAGAAGTCAAACATAGTTGCCTTGACGGAATCGGTCAAAAAGTCTAATTTTAAAGGAAGGGTGAAGATTGTTGCGGACAAAATGAGAATAAAGAATAATTTATTTAGAACATTTTTTGATTATGCGATCGAAAATATCATAGCTGAGCTAAATAAGTTGGTACAAAAGGAGGAGCTACGGGACGTGAAGACCTTATTAGTAGTCGGTGGCCATTCAGAATCACCTGTTCTGATAAACGCGTTGTATGAAAACCTCCCAAATTTCGACATTGTAGTACCGAAACAGCCATCTCTTGCTATTCTAAAAGGGGCTGTCCTTTATGGGTTTGAACCTGAAACGATAACAAGTCGCGTGATGCAATATACATATGGAATTGCTATGCAAAGGCCTTTTATACCAGGAGTAGATCCTTATTCAAAGAGAAACAGTTTGGTCAACGGATTAGTTGACAATGTATTTGATAAACACACCGAACGTGGACAAACGGTTAAAGCTGGTGAGTTTCTCAAGGAGCACGAGTACGTGCCAGCAAGACAGGAACAGATGGCAGTTCGTTTTAAGTTTTATGCAACACAAAATAAAAATCCAAAATATGTTACAGATGAAGGATGTAGCTGCATAGGTACATTGTATTTTGAACTCTCTGGGGGAATGAAAAGTAACAAGGAAATGAAGTTGAAAATTAATCCTAGCGGAACACAAATCGTTGCTGTTGTAACTGAAAAAGACAATGGACACGAAACCGAAGGCTTCTTTTGTTTACTTGACTAATTATAAAACGCTCTGATGCACGAGGGAAAACTGACACACACAAGTAGTTTATTTTTATACACAGTCATTATTATCTTAATTACGACTTTAGCTAAAAATATATATATAAACGCGTC
>CL12947.Contig2_All    size  803    gap  0  0%
GGGGGATAACTCTAATTGAAAACTAACCATGGCAAGGAGACTGGGAAAGATAAATTTGAAGAATACGGCGTTATTCTTGTGTGACATGCAAGAAAAATTCAGGGGGAACATTGTATATTACCCACAAATAATCTCTGTAGCTAACAGGATGCTGCAAGGCGCTAAAGTTCTGGAAATGCCGATTGTTGTCACTGAACAATATCCTAAAGGACTAGGCCCAACAGTTTCTGAAATAGATGTTAGTCAGGAGAAAGTATTCCCAAAGACTTCTTTTTCTATGTTAGTTCCCGGTGTTGTGGACCACCTGAAAACTTTGCCAGATGTTAAGTCAATAGTATTGTGTGGAATAGAAAATCATGTATGCATACAGAATACAGTACTTGATTTATTAGAGGAAAACTTTGATGTACATATTATAGCTGATGCTTGTTCATCAAGATCTATGACAGATAGAATGTTTGCCTTCCAGAGGATGAGAGAAGCAGGAGCTTATATAACCACCAGTGAGTGCATGCTGCTTGGACTGTGTGGTGATGCAGCACATCCTAAGTTTAGACCAGTACAAAAACTAATTACAGAATCAGCACCGGACACAGGCTTGCTGAACACAAAGATAAAAGGAGAAACTGCTCTCTAGTCTTAAACTGATAAAATTACTGTTATTATGTGTGCCAGTATTATCGAAACTGTTGATTATGTGAATTGATTGAATTAATTTGGAATGACTAAACAATGTAAAATAACTGTACATATCATAAAGGAGACACTGGTTAGGTATTACCAATTCATTGAATGATTTAGAC
>CL13081.Contig3_All    size  2300    gap  0  0%
GCTCAAACATACAACTTTTTTAAAGAAGAAGTCAAGAAGGATCATCCTTTACTTTTAAACACTGCTGCTGATATGTTTAATAGAATATTTTTCAAAGATCTGCAAGAGGCAGTATGTAAATATACGGAAGTAGGTGATCAATATGGGGAGACATCTTTCAAGTTAAAACATGGACTAAAATATGCATTATACTATGTTTTAAAAAAGTCAGCAGAGATTTTGAGGGCCGAACATCTCAGTAAATTTGCAGATGATAAAGCAGAGGAGGTCACAAAATTTTTGCATATTTTTGAAACCACCAAAAATTTATATTTTTCTGATGCTTTATTCAATATAAGAAAAAATCGTCAGGTTAATTTAAGGAAACCACATCGAATTCCAGATGAGGATTTATTGTTTACCATCAGACAATACACCATTGAAAGCATTAAAAAAATAGTAGAAATGTACAATGAATATAAAATCTGGACACGGTCAGACTTCGTTAAGTTGAGGAATCTTGTGGTATGTCGCTTGACAATGTTTAATGGACGGCGTGGTGGAGAAGCATGCAGACTTCTAAGATCAGAATTCAAAGATGCTGTTGAAGACAATTGGGTAAATAAAAAATGGAGGAATGATCCATATGTGCTACAACAAGAATTGAAGATTGCTTACGAGGCTGGCAAAGGGATGAATAAACTGGTACCAGTTTTGTTCACTCCAGAAACAATGGCGGCAACTGTTTTATTAGATGATGATGACCTTAGACAGCAAGGTGAAGTTTTGTCCAATAACATGTATGTGTTTGCTAACACTCAAAATTCCTTGGAATATGTAAACGGCTACACAGCTATGCAACGTGTTGCAAGTGATGCTGGTATAAGAGAAGATGAGGCAAAGAAGATCAATGCCACCTTAATTAGACATTTTACCAGCACTGAAATGGCTGCAAAGGACATACCAGAGAATGAGCGCCAATATTTTTACACACATATGGGTCATTCCGAGGAAATGAACAAACAAACCTACCAAGCTCCTTTAGCTGTTATGGAGATTGTGAAAGTTGGCAAACACCTAAAAGACATAGATAATGCACTTGCCCTCAGACAGCATCAAGACACCAGTTCAAGTCCCTGTAAAATTTATACAGCTGAAGCTGTGGACAGTATAAACAGTAACAATACCTCCTTAGATATTCCTCAAAGTTTGGTTGAACATGTTTCAGAGTCAGATAATACTGACTTAGAATATCACATTGAACCACATCCAGACGAAGAGCTTAATTCAGATTCAGTTTTGAACAAGAACAAAGGATGTAAAAGAAAGTTGGAGCTTGATGATTATGACCTAGTTGATATTAAGCAACCAGTTAAAAACAAAAAACTTACAGAACCAGAAGTTGATGGATCAAAAGACAATTCAGAGAATGAGATTGAAAAGATTCCTCTGATAGAACTGAATGAAGACATCCTTTTAAAAGATGGAGAAGCAAGAAGAACAAAACTACTGCAGATAATGAAAAAAGAAAATGATAAAAAAAATGGGAGAGATTTGGAAGGCCTGACCAGAAACAAGCTGATGGAAGATAAGAGAAACATATGGAAGCAAATGGATACTGAAAAAGTTAGACAATATTTTCAAGATTATATAACAGATTCTGCACAGAAGCCAAGTCCAGATGCAACTGAAATTGACGATTTCAAGGCAAAATATCCTGATATAACTTGTAATGTTGACGTTATAAAGGTGAAAGTTATGAATGAAAAGAAAGAAAGAAAAAGAAAACTTGAAAGGGAGCTCAGTTATATTGATGCTATACCTACAGTTAAAAGAAAATATGTTGAGGAAGTAGAAAGTGATGAAGATAACGTCAAAGTTGGTAATAGTGGATTCTCAAAAGCACGTCAGTACTCAAGATGGAGTGATGAAGAAACAATATGTGTACAGGAGTATTTTAAAGATTACATCACTGAAAAGTGTGAAAAGCCATATCCTGGCAAAGTGGATATTCAGAAGTTTTTGTCAAGCCACCAATCAATAAAATTTGACTGGAATAAAGTTAAAGTTAAAATTATGAATGAGAAAAAGGAAAGGAAGAGAAAAATAGAGAAAGGACTGAAATGGATCAAATATGTAAGTAGCTGGGGGAAACAATCATATTTGCCAGTCATGACCTGTTCAGGAACGCTATGCATCCTAAGCAAAAGTACTGGTAAATTATTAAGTCAGGGATTTCGTTACCACAAATCACTTAAAATCTTCTACAAATACAAATCGGGCGCGAACATGAAGGGTGCGAACATGTAGGGTGCGAACAG
>CL13127.Contig2_All    size  648    gap  0  0%
GTCGTATACTTTATAATTGCCTAATTATGATTCTCTATGTAATAACATAATGTTTCTTAGGCAAACTGTTCAATTAAAGGTCCTACAATGCTATAAATGTGCATTTCTCTGCCAAAAATGTCTTCTCTAAATAACATATTTTCATCACCGCTTCTTTCCAACCTGTGCTCTCATTTGTTTAAGTTCAGTTTCATGATAATGTGACACTGCTGAAGCTTCTGCAAGCATATCCAACAATATATCAATTTTCAGTTTGAGTAGGTTGTTTTCTTCTGATACTTGTTGATTTTCTTTTCTAAGTTTCATGACTTCTTTATGACTTGCTCCACCACCACCTCCAGTTTCTTGAATCCACATTCCATTTTCAAAATTAACCTCATTGCCCCCTAGCCTTAATTTCACAGGTCCAATATTTGGTCCAAACTCTTCTCTGGCCTGATCTGCATCCAAGTTGATGTTAGATAAAGACTGTGCTCTCCTTGGTGGGGTCTTCTTTGGAGAAAACTTGTTTCCAAACAAGTTTAGAGGCATTTTCAAATTTAACTATCTTCGTTCGTTGTAGATACAAATACCAGTTTTATATATATGTAATTTAGTAAACAAAAGCTCAGACACTGGTTAGGACATGTTTGGAATTTTATAATGGAT
>CL13634.Contig2_All    size  1053    gap  0  0%
AATTAGGATAAACAGGAAGTATAAATGTTCGTCGTTTTTCGGTTTCAACATCTATATGATCAAAGAAAAATGGCACAATCTCCAATTGGAACTTGTGAAATTTGTGTTCAAGCACCAGGATCACAGTACTGTAAACAATGTCGACAGTACTTTTGTAACAACTGCAAGACTGCTCATCTGAGATCGAAGATGGCACGTAATCATGTATTTGGGAAAAGAAACGAGATAGGTCAAGAGGAAGAGTTTTTATGCAGGCATGTTAATCAACAACTGTTTATGTGTTTAGATTGCGATTTTCCGTTATGTAAGACTTGTCTAGTCGAAAACCACAATGGTCATAATGTTGAGGATTTGGACAAAATATTTTTATCTTTGCACGACCAAGCATCTAAAGCGATGAGAGGAATTGAAAACGATTTTAAGCGCAAAAGTGGTGGTATGAAAACAATGACAACATCGTATGAGAAGGAGAGCGAAAAGCTTGAGCGAGCAATTTTAAAACAAGGAGAACTAATAAAATCTAGTGTTGACAAAATGGTTAGCACAATTATTGAAGACGTTAGAAAATCTCGTGGAAACGTGAAAAAACATTATCCTACGTGTGTTGATGATGCAGTTTCAACTACATGCAAAAGATGGCAGCAGCAGTTAGATGAAATTAGACATAAAAAAGCAACAGGGACGACTGTTTTTGAAATTCAGAAACTTCTTGATGAGATAAAAACAATGGAACTTCCGAACCTGCCTGATGTACCTGCTGTTACATATAGTGCTAAACCTGTCGACGAAAAAATAATCAAGGATTTACTAGGAGGTGTCAAATTTTTATCCTTTTCAAAACCAAACCCAAAATCAAAAGAATTGTTTCTGGTACCTGAAGGGTCTGGGTATGGTTTACGTTTCGTCGGTGGAAAGGATGTAAACGAAGAAGTATACGTGTCATTTGTTTCTTCTGAGGGCCCTGCTGCTAAGGCAGGTCTAAATCAATTTGATCGAATAATCGCAGTGGATGGAAAACAAACTAAAGGCCTGACCCACGACGAAGTCACAAGC
>CL13856.Contig1_All    size  1694    gap  0  0%
GTAAAAAGGAAACTACAAAAAAAATGATAAAACGATTTTATAAAAAAAAAATGGTGAAACTATGCGTAATGAAGAGGTTTTTTTTGTTGGGGAAGATCATAAGGGAAGACAAATCTTATATGTAAAAGATGAAAAAGGTAATGATATTGCATTAACATATTACCAAAAAGGAGTATTAAAGTTTTATAAATTTAGCACTCTTCAAAGAGAATACGGTGTTAATTTTGTCAGGGATGTTTTAGGTGTAGATGATTATAAAATATCTGATTATTTAAAAGAAGGTAGATCAATGTTTCAAGATTTTCAAAGAACGATAAAAGCACCAATTCGTGAACTCGATAATATAGAAATTCCATTACAAGAAATATCTACACAACAAGAAGGACAAGAATTATTAGAAATAGCAAGTAATGAAGAAACACATGTGAAAGAAATAGAAACTTCATTTATTGAACAAGGAACATCTTTCATAAATGAAGAAACACAAACAGATATGACAAAAAGAGAAATGGATGGTATAATCAGTGCAATGACATCAGTAAAAGAAGAGATTGCAAATGAATTAGCAAAACTGAATAAAACAAATAAAGACTTAGCAAAAGAAAATGCCAAATTAGAACAAGCTAAAGAAGACAATGATGAATTTCAAATAGATAGAATAAGTAGTCGAATAAGAGAGTTAGAATCTGAGAGAAGTGCAAGACTAGAAGTAATTAATATTAATAAAGAAAAACTACGTAGTCAATTAGATAGATTTAAACAAACAATACATAAAATGTTAAACGAAGACAAAACATTAGGTGAAAGAATAAGAACATTATTCAGAGAACAAGGAATAACAATAGTTAGTGTTTTAACTGCTTTTGGAATGATTATTGGTGTTATTGTTGAGGCATTTACTGGTTCTCCTTCTCCTTCTCCTTCTCCTTCCCCTTTTCCTTCTCTACTGGCTGAGGGGAGCTTCCTGCTGGGCGTGGAGGATAAGTCCCTACACCCTCTTCAGGATGAGGACTTTCATGTTCATCTGTTAGCTCAGAATCTTCTGGCTCCTCTTCTGGTAACAAGTCATATGCTTTGTTCAGAGTTATCTTGGCACTATTAGATCTTTCTAAGAAATAACCATTAGAAGTTTCATTGGACTGGGCTGGTGGTGACCAATTATTGTAGGTATACTGAGTATTGCCTGGATATGGTCTCCTTTCTAATTCATCATTCAGCCACTCAACTGCCCATGTCCATTTCCTTTTTAAATCACCATTGCTTTGAAGCATTTCTTTAGCTGGACGACATACAGAGAAAAGCGAGACCATCATTTTGATACATTGGTATGCCCTCTTCTGGTAATGGTTTTTGGCTCTCTGTATAGTATCAAATAACCCATCCTTTTCATCAATACCTTTTAATGCATTATGTATTCTATGATTCTGCCATGTGTCTTCCAATAATAACATCTGTAATAACAGGTCAAGGTAAGGTCGGAGTTCATATGTGTAGGAATAGGCAACCTGCCACAAAAGTTCTCCAAGAACAGTAGATGAGAAGTGAGGATTCTCCCAGCTGCAGAACTTGAGTAACTTAGCAGTATCATCAGAACTATTACAATCCTCTATTAACTTCTTGACGTAACTAGTTCTACCATACATTGGTTCGATTACTGGTTGCTGAATTGGCATCAATGGAGTTGGTAATGAAGG
>CL14058.Contig2_All    size  628    gap  0  0%
ACCAAAGTAAATTTGTAGATATTGGAAAACTTTGTTGTTTGTTTTCTCAAGTTTTGCATATATTTTGTGATCTCAAATACTGAAATTGTACTACAATTTCTTCACTATAGATCATTATTTATGAATGTTTAGTGATAGTTCCAATGTTAGCTACATTTTGACTCATGGTAAATATGAAGATCATGAATCTAATAGAGGACCATTTATTAGGCCAATACCTAACTTGCATTTAATACACACTATATCTTTATGAAGGCAATATCAGTTGTTACAATAAAATAGTCATGTGTGCATATAGTAGGCGTTTTAAAGCAATTGTTGACAGCTGAATACACAGGTGAAAGTTGTTAATGTTGGTATTCAGGTAAAAATTGGACATCTCTCTATTTTCTTTTCACCAAAATGTTTGCATAGTATATGCCAAGAGTTGTGTTGTATTCTATTATATAGACAAAGTAAGACTCTAACACAGATACTCCCTAATTGCATGCATTTGATAGTAGAAACATGTGCTGCACAATATTTTAATGGGCAGATATTTTAACATTATAATGTACAGCCTGGCGTTTTTATTCACTATTTATATGTGTTTGTGTAAAACTGTTGTGCTTTCATTGTAAAAGTAATA
>CL14995.Contig2_All    size  983    gap  0  0%
GGCCTATACTCATCTCTCACATTCTGTGGTAACTGATCTTCTACTCTGTTTGGTCTATACTTTATCACCAGCTTCATTTTCTTTTTTTCCTTCAATGTTCTCTTTAATTTTGTTTATCAGACCTTGATACTTTTCACATGTAGACAAAACCTTGTTGGTTCCAGCCTTCAAATCCTTCATTTCTGCTTGCAATGCAGAGATCTTTGCATGTTTCCAAATATTCAGTAATGTCTCCATCATATTCCTGGAATTACTAAACGACTCAGTCATAAACTCAAGAGCAGATCCAGCAGAGATATCTGTTGCCCTGTCATTATCAGAGGAACTACCAAATTCACTTTCAAGTTCTGCTAACATAGCAGCTAAGTCCGTGTTCCCAATCATTACACTTGGTGAATTGCCATCATTGTTATTTTCCTCTGTTGTATTAGAAACATCTGTTGTGGAATCACATACAGCTCTTTCTACAATCTTTTCACTTTGATTTAGCATGTTTAGTGTTGTGTCTGTTCTTTGAAGACATGTGTCTTCTATTAGAGGACTTTGGTCAGTTTGTGGAATTTCAGTTGAAGTAGTGTCTGTACTTTGAAGACATGTGTCTCTTATTGGCAGACTTGTGTCAGGTTGTGGAGTTTCAGTTGGAATATCGTTGTTTGTAGGTTCTACATTACTGTCAATATTACCACTAATTTCATTACATGTATTGTCTGTGGGAGGACTTGGATAAAGTTGAGGAATTTCAGTTGGAATATCATTGTTTGAAGGTTCTGAATTACTGTCAATATTAGCACTAATAGAATTACAGCTGACATGTTTTGTTTCTTCAAACTGTAAAGGGGATTCTGGTGAATTAAAACTGATTTCGATAATAGAATCGTCTTGAGATATATTTATATCATCTATGTCCGTTTTAGATTCATTCGACATGTCCTCAGCAGTTAAATCAACCACTTCCCCATGTATAGTACTACTTTCTACAGTAC
>CL15063.Contig3_All    size  2943    gap  0  0%
CATCTATCTTAGTAATCCATATTCTGTAAGCGTCATTTAAATAATAACTATATATGTTATATTTAATTCAACTATAATTTCCACTGAGCTTTGATATCAGCAGAGAATAGCAGTTGATACGGAAAATAATAACCACATGTATTGTTGATGGCAATTGTATATGGATTCCGATATTCAACTCTGACGAACCTTACCACACAATATAAATTCAGATTCCAAGACATCGTTCCAGGAAATATTAAATTTTTAACTTCTTCTTTGGCATGGATGTAAAATATTTCTCACTGAAACTTTTGCAATGTATGTGTCTGATCTTATCTATACGGACCATTTCCACAAATAAGGAGGAAATAGAGAGACTAGAGAAAGAAATTGGTAAGCTCTCAAGACAAGTTATGCTACAACAATTATTTATAGAAGAAAAAACTCGAAGTGAAGGAGATTCTGGATTGAAACAGACGAGAATTCTAAACGACGGATCTAAACCGTATCACTTTCCGACAACAAGATCGAAAAGAGGAGTAGCTGCCATTCATGATCACGGACATATGAAACGCACAATTGGTGTTGGAGAATTTGTGGCTGTTTTAAATGGAGTTGAATTCAGAACACGGCACAATGATCCTGAACTACGCATGCCGAGTACCACTTCATCAAATTTCTTAGAAACTGAGGAAATACCTTTTCCTGAAGTTCCACCGGAAGTAACACAAAAAGAAACTGTGGCTGAGCAAGTACAAGAAATGCGTGAATGGTTTAAGGCTTTCAAAGATCAAAATCACAAAGAAAGAGATTACCGCAAATATTTCAAACCCGTTCTGTGTTATCTTGAGGGAATGTGGGTATATGATAACAATACTGATATATTAGAACCTTTTCTAAGCGACAGACACAAGTTGGATGCTAGCACTTTCGAGGACCTCGAAGACAAGATAATGTTTACATCTTACGGGGGACGAAAAGATGGAATGGAGAATTTTGGGTGGCTTCCAAAAACAATAGTATATACTGAAAATGGGAAATCACCGTCCTACGCTCAATGGATATACAGAATTGTTTGCCATCCATTAAAACATGATCTTCCGTTGAGTCGTTTAAAAATGGTCGATGATTTGAGCTCAAGAATGATGTTCCTTCGTTCAGAAGAGGAAGAGATACAGACAAGACGTGCCCGTTTTAAACTAAATCAAAGGGACAAAGAAGAATGGAAAGAAAGATTTGATCAAAGCCCTGGATTTATTGACAGCTTAATGAGTGAAATACCAGGTTTAGACAATTATGGCGGGAATTTGACAGACGAAGCATTAAATCTGCCAGCATACTGTCCCGGTAAAGAACAGAAAATATTAAACACTGCATATTATCACAGATTCTATGAGGAAATAAGACCTGACTACCTTCGCTTATCCTTAAGAAAACGAGCTTTTTCTGACAGCAATCTTTTTATGTCGATGACATCACAGCCACAAGTAGCAGGGAAAAGTTTAAACTATTGCACGAAAGAAGACTCATTACAAAAAAAAGCCTGCAAATCTTATCACCAGCGATGGTCATATGCAGTTCCCTTTGAAATTATATACCTTAACCCACTTACAAATTGGAATCCTTATAACATTACCTACAAAGGTCATTACAAGAATGACCCGGAAGCAAAATTTGTAACAGAAAATGGAAACCGAACTGGCGGGAATGATATTCATACAGCATATAATGGAACGAATAGTTGGTATTTCTTTCAAATCCCACAGAGTTTTTATAGTGGAATTGAAAATAAAAAGGGGCACGGAGGCATCGGTGTGTTAGATGAAAACGGAAAAGTGAGATATACTAGGGCAGCTGGAATCCGAGTATTCATTCCGGAAATCAGAGGCATTGGGATCATACGTCAGAGATATCCAATCATGCCTCTGTACAGCGAAGGAAACACAGCGTATAAAGAAATGGCATCATTAAAAGACATTGTTTTGGAAAATAACAATTATCTGAAAATGTTCCATAATCTACCTAAAGATGAAAAAAGTGATAAATTGAGAAAGAACCAGATTAAACTTTCAGTTGACAGGGGAATAACTCTTATCATGTCAAGGGCAACTACGTCCGATCCAGGTCCGCATAATCACTATGTTGATCTTTCGGCTGAACATGTCAATACTTTAAAATCGAAAAAGAGGTTAACAATTCGCAGCAGCGAGGACAGTGGACACGACCATCGTGTGACAATTGAATACCGTCCACATCTCAAAAACCCATTCGTCATGACTAGGTGTGACCACAAAAAGACATGTTGGGATGGACATAAAAAACTTTTACTAGAAAACGTTGAAGAGGAAAATGACGAACTGAGAGAAGACAAAAATGACGACGACAGACCGGAGAATTATAAGGAATAAACTTCATTATTCTATCGTTATTAATAATATTGATTTTTCTGTCTCTGAGATATAAGTATACATGTAGTATACCATAGTTGTCACTGTTTGAAAACTCTCAAAATATCAAGGTTCACATTTATGATTTCATATTTGAAATAATTAGGGTCGTCCTCATTAACTCACCATTTTCCCATTACTTTTAAAGAATTAAGAAGTATGGAATCAGAGCGGTTATATATACTTCGTAATTCAACTAAAGAACTGAAAACAATGAACTCATTTTTAACTTATTTGATTCAAGTGTCATTGATGAGTCTTTTAAGGTCGAAACTGAGGAGAAAAAGAAAAACAGAAAGATAAAGATTATATATATATTGGCTAAATACAAAAAAAAAGAACCAACAAAACACCACACAGGACAAGATAATATGTCCATATGACACCACACCCTGCTTGCACTACCTTGTGTATAAAAATAAGAAGAAATGGTATGATTGCCAACGAGACAACTCTCGACAAGAGACAGAATAACACATCATTAAACAAAAATGAGCAAAGCCCATACCACATA
>CL15718.Contig1_All    size  528    gap  0  0%
GAATTATAGAATACTTTCTTGAAACACAATTATTTGCCATTTGAAATCAATAAAAACTCTATTGTTAGGCTTAACATACTAGTAGCTATTTAAGTAAATCTATTTTTTTCACAATATCCCTCAACACAAAACATTAATAGTTTCTTATCATCCAGCATTGTGTGATCTTATAGTCCACTTTTTGGTCATTCAGCGCACAGAACATTGACATTATTGTGGTTTCAATATCTTTTGGTATTTAAAAGAACTTCAAATCATTGACTGAGTGATGAAAATAATAACTGATCCAACTTTTGTCTTTGAATTTATTCTGGTCTTGTTTCTATGTTTTCTCCATTTATTCTAGGTGGTGAATTTCAATCCTTCTGAAAAAGAACCAATAAAATCTAAAGTAATGGATTATACAAAATTGTTTTCATACATGTAGCAATAATATGATTTTCAATAAAAATAGCTATGCGGTATGGATTTTACTGATTGTTAAAGGTTGTCCAGTGTCATCAGTTGGCCCGAGAACACAGTTATTTC
>CL15861.Contig1_All    size  1769    gap  0  0%
ATAACCACACATTTTATACTGATAAAAGTTAAAGCAACGTCTTCAACACTGGGTTGCATTATTTATAAACAGACGTGACAAGTATTAGTTTCTATTATAAGGACAAATATTTTTTTTTAAAATGACGTCTAATGCCAGCATCCCTAATTGCAATGATTCTAAACATGAAATAATTTTTATTCGTCAAGAGAGCAGAGTTCGAGCGATTCATCCAGACGAAGAACACGAACCTTTCCTAAAGGCAACATCACCGAAACAATGTCGAAATTCAACAGAGTTAAAAGAAAATGAAAAGGACAACGAGTTGAATAAAACAAGAGAGTTAAAAGTTAATGGAAACTTGGTCATTTATATGCCTCCAAAAGACGAACCATGTACAGAAAATATGAAATACCAAAATGAGAGAGGTTTGGTAACACCGGTATCGTTTGACCATGTTGACGGTCCACAATTTCCTAAGAAGAAATCTGCATCTAAATGTTCATGTTTCAAGCCCCAGACATATGTAAACATTGCCTTAGCATTAGCCTGTGCCGTCGCACTTTTAGTAGGAGTATGGAGCTTTGTTAAGAACAATATTGACAATGATGACACAGGTAACAAATACTTGTACTGTTATTCATGCAGATCAACAACCAATATAAAGGAGAAATACAAGAAGGATAATATGTGCTGCATTAAAGAACCAATAAAAAATTTCAAGGATCAGCAGACCTCTGTTGGGGATGGATTAGGTTCACAAGGTAAACAGTCATATAATGGTTCAAGAATTTTAGAATTTGAAGCAGATTTTCAGTCAAGAACTTGGATAAACCAAGTAAACACGTTTATTAGCTGGAATCCATCCTGCAGTATAAATAATTCATTCATTTTGCATGAATCGGATAACGGACACTTAACACTGACGCATGATGGTACGTACGTCATAACAGTTTCTTTGACGACGGATACATTTTCTGCAAATAAGAATGAAAAATACATCCGGGGTTTTGTTTGTCTGGTGTTTGAGACAAATGAAGGAGAGATAACTGAAGAATGTAGACCAATTACGCACACTCCAATAATGAACATTCCCTTCCAAATAATCAAATATCGACAATTACAGAACGGCACAAAGATATACGCAAAAATCGATAAACCGAAAGTGCTAAATAATAAAGGAAGCCACAACAAACTTGTTATTGTCATGTTGTAGTGTAAGACAACCACATAGTCTTCCACCAAATATGACTATATCTGTATATATAGTTTGCAAAGCTGTGTCTCTGACATGTGTTGCTTGCGATATTAACACACACAGACCCAGGTATTGATTAGAAAGACACAATACCAATGAAGATACAATCTCCCATGTAGAGTTGCTTGGGAGATTGATAAAGATATTATCCAATAATTTAATTTTGGATGTAAAGCGTCTTCTGATTGGCTGACGTTATTTTGTTATGAGCCCATAGACATAATTTAGTCATGTGACCGTGACGTCATCAACGTTTTTTCATGGTTTTCTACGGTTTAAAATGGAATTTAGAATTAAATTATAAGAAATGACTGTAATATTTTTTCTGTCCATGAAGAAATAACATAAAAATGTGGTGCACACTTTATTCAGTGTGCACCAGATTTTTGATGTTATTCCTTCATAGACAGAACAAATATTACAGTCATTCCTTAATTGTTTAACGACTTTACGCAACATTAGTTATATTTAGAACAAAATGGGATGTAGAATAATTCAAACCACAAAACATCATGCTACAATCTGTCAAAAC
>CL16472.Contig1_All    size  745    gap  0  0%
TTTGATTAAAAACCTAAGGACACAAACATTTTGGGCATATTGCAACTTTTCAACAATGATGTCAGTTATTTTGCACATTGTATCTTCTAGTACTGGTTAATTTACCTTGATTAATAAAAAAAAAGGGATTAAAAGAACAAAGTGTAGCTGTTTTATAATACAGGTGAAGGTACCAAAGAGGCAGTAAAACTCATAAGTCAAAAATAAACTGACAACACCATGGCTAAAAAGAAAAAAAAAGACCAACAGACAAACAGGAGTACACAAACACAACATAGAAAAATAAAGATTGATCAACATTAACCCCCACAAACAACTGGTGGTGTCCTCAGGTGCTTCTACTCCACATATGGAACCTGCTGTGTTGTAAAAACCGAGTAATAAGTTGAATTGCTTAGGTCACATTTGGGAAAAGGGGACATGATTGTAGTTAAAACTTTAGAATAGTTTTGAAAATATGAATTGTAATCATTACTCAAAAAAACATTACATTGAATGCTTTTCTGTAGCAACATCTTTTAAATATATGTTATCGTATTTGTAGATAATGGAAGTGAATGGTCAGAATTTTCAGCATATTACGCACAATCGAGCATTAGAATTGTTACGAGGGACCACACATTTGTCAATGGCTATCAAATCTAATTTACCAGATTTTAAGGAAATGATAGAAGTGACAGAACAAAATAAACAAAATAGACAATCTACACAGAGTACTTCATCATTCACAAAACGATTATCTGCC
>CL16548.Contig2_All    size  1459    gap  0  0%
GCGTCTTTGGGATAAATTGCGTGTAAGGGAAGGGAAATGAACAACTCAAAAACAGTTTTAATTATGTTAAAAATTTTGCTGTATTTTGACATTTGCAGATAATATTTTGATTATCAATAAAAATTTGAACAATACTTCCAAGAGTCAATTGACCTTGTTAAGTGTAGCTCTATAAACAACATATGTAAAAATAAATCCAACAACATTATGAAACTGGAAGTACATACAAGTAAAACATAAATCATCCCAAAAAACAAGAGATTGCATTTAAAAACAAATAATATCAGATCGAGGGAAGGCTGTAAAAAGACAAGAAATGCTTTTAAAGGAAGTACCTACAATTGCTTTCGTTTTAAAACAAAATCTGTTTTCTACTCTGTAAATTCTTGAATGCTACTAAATAATTGGGATATTTGAAAAGAGGAACCCTATAAAATAAATAAATAAGGATCTGGTAATATAATTGCGTATTTAGACTGTATTGCACATTTCTTTTGTATTATGCCAAAAATAACAAAAAAATTGCTAAATATCATTTTATGACAATGCAATGCTTTTCTTTAAATAAAGAGTCCGTCATCCCTGAGTCATATTTTTCCCTATAAAAAAAGTTTTAGATTTTTAACTGAAGTCTGAGCAACTAATTTTTTCAACTTTAAACTGACTGTGTATATATTGAATTTTTTTAAAAATGCCTCATTTTAGTTGTTCACTGTTACATTTTATGAATTTTATATTAAGTTACCACATGTTCTCCATATATTTATTACATACCAAATAATCCACAAATGTGGTAAAACTCTTAAATGCTGTTTAAACTTATGCAAAACTGTATAGTAAGAATATTGTAGCTGTCTGTCTGTCTGGACCCTTAGTAGCACTTCCTGAACCCTGGGGAGATTCATGAACTATGACACAAAAAATTCAATAACCAATAATATAAGGGCAAGAGCATTTTGGCAAGTTCATTAACATGTTAAATATTAACTTTAAAGTGAACAATTTTTAAATTATGATTTTCATCACTTGAACAATAAAGAGACTAGCTTTCACTTTATAATACTCAGACATCACAGATTAAACAAACCATTTATACATTATACATCTCAAAACATTCATACATCATACCGTCTCACAAAGAAAAAATCTCATTCTCGCATTGGAAGAATTAATGAATTTAATTTCAACAAAATGAAGTATGACTCCTAACTACCTCCTAAGTATTTTGTGAATTCTTCCAAACCCACATTTCAAACACTATAACATACCTTTTCATAAAGGTACAGTATATTTAAACAAACAAAAGTTATAATGAAAAATAGAACAACATAAAAAAATAAATTGCACAATAAATATGGTAAAATAAAGCACCTATATGACCTAGATCAGATCAACTCTACCAGTGACTTTTGAAAACAAACTGTCAACAAAGTGTGAAATGTGATGTTCTAGTTAACCA
>Unigene1167_All    size  929    gap  0  0%
TTTTTTAGAAGTGGTAATTCAATTTAATAAGGAAAGAGATAACATTATACATTATCTTGTTACTGCGATCAGGTATTTTTTTTCATTGACAGTTTTTTTTCTAGATATGTAATAAACTTATGATAAAAAAGTCTATTTCAAAAGGTTTTTAGGTGAAATGTTCATCCTTAAACCATATATCATCAACTTTATGCCAGTGTTTTCATTAAAATACTGTCTATAAAGTAGACAACTTTTCAAGTGTTACTAATTCATTACTCAATCTTGACCATATACAGTATGTCCAATAAGACATGACTTGTAAAAAGAAATGCCACACTAAAATTCCCCATTAGAAATACACCATAACTAGCAAAATTCCATAGAGTTGACTGTTTCAAATTTATTTGACTGTGATAAATTTATGTCCAAGTTCACTAACTCCCACAGGGACAGACGCCTTCTCATCATAATCACACCATTCCCCTTCTGTTAATTCTACTTCAGGAAAGTTGGTTCCACTTTCTGCACCTTCAGCAACAAATCCAACCCTAGGGGAAAACTCTATGGGTTCTACTCCTCTGCAATCAAACACAACCATGGTCTTAAGATGTCCAGAATCATCAGCGGTGTATGGCTTTATTGTATCTTTTAAAATATCTATTGAGTTTTCTCGGCTACAAAGTTTACATTTTATCACCAAACTGGCATGACCTCTTCCTCCTTTCAATGGAGAATTTTCCGTTAATGTCAAATACTGGAACTCGTGAGTTTCTTCACCACAACTAATGCACTTCAGCCGTAGGTACCATCTGAAATCTTCTCCATCAGGCTTCAAGTTTGTTATGTTTTCTAAATCTGCTTTAAACTGGAGGCCAATTTTCACCATTTTGTGGATAGTTCTAGAATAATCTACGTTCAGTTTAAAAGATACACCTGTAAATAAAGGT
>Unigene1235_All    size  378    gap  0  0%
AAAGTGCCGATTTTATCCTTTTGTTTTGTTTGTATTTTATATATTTGTTTGTTTGTTTTTTGCCTGTTTGTTTTGTTTAATGCTGTGCATTTGAATAAGAAATTCATTGGTTTGTGTATTTCATAAATCAAGATCTCATTTTAGATAAAAGTAGAGTAGAGTTATCGTACACATCTACTGGTCAAGGTTTACTGTGCTTGACATATCATTGCTGAATGTGGCTAATATGGGAGAGCTTAGAAAACGTGTCAAGTTGTATGAATGATTGGGAGAGTAAGCATGGGTAGACGATTAATTTCATGGTTTCTGTTAATTCTGAAATGTGTTATCTGCAGGAGATCAGTTTATGCATAATAAGTAAAATCCTGAAAAACAATC
>Unigene1369_All    size  406    gap  0  0%
GTAAATTTTATATTTAAATCAAATATCGGATGTATCAGAATTTTTCATCGAAATGAATTTTGTACCAGACCAGACAAAGGCATTTGTTGTGTTAGAGTAGTATAAGATGCCAAGGAAATATGTTATTTTCTTTATTAGACATTATATTAAGGCATGTCTGTTTCTATAATTCAGAATATTCGTAAAGGAAGGAGGTTTAAGATGTATGTACAGATGGCCATGATTATTCATGGAAAGGTTGAAGTCTATAAGCAATTTTTGTATTCATTTTTGCTTAAAAAAGTTAAGAGCAGTGCATGAGTAAAAAGTTAAGAGCAGCAGAGCATGAGTAAAAAGTTAAGAGCAGCAGAGCATGAGTAAAAAGTTAAGAGCAGCAGAGCATGAGTAAAAAGTTAAGAGCAGCAGA
>Unigene2788_All    size  543    gap  0  0%
AAGAAATTCAAATGAATATAGATATTGTACTTCGCCAGAATGTCCTAGTGTTTATCGCGTGACAAAGAATGTCAATGAATTCAGTTGTGGTGAATGCGGGGTTAGGATTTGTACAGCTTGCCACATCCAGTACCATGATGGTATATCATGTGACACTATGAAAGAACTAAAGGAAGATACTTCTGGAATAGCAATATGGCTACGAAAAGATCCCCATAATCGTAAATTGTGTCCCGGCTGCGGTTTACCAATTGAAAAGTCATATGGTTGCGATCATATGACATGTACCAAGTGTCGTAGACATTTTTGCTGGATATGTCTTGCACACTTTAGTTCTAGTGGGGATTGTTATGGTCACCTACGTAGGGAACATGGTGGATTTGGAGGTGGATACTAATTTGTGTATTTACTGTTATTGTACGAACTCTGTGTTTGATCAAAATCAGTGTACGCATTTCCACAGCATAGGAGAGTAATAACATTGTAATTTTCTTTATGAAATTGACATAGTGTTTTGAGGACACTTAGCATTTTGAATGCCTG
>Unigene5734_All    size  5306    gap  0  0%
AGTTAGTTCCTTTTGGAGGTGACTTTCAGCTTCCACATTGGAGCCTAAAAAGAAGAAAAAACCAATTTAGGACGGATTTTTGGACGCAGTACTTAAGCATTCAGCTAGTACTGTTCGACTTGGAACTCCCATTTGACAAACGAGTTTGAATATGGCTACAAATATGGAGGTTCCACATATTGAAGAAGTGGCATATGTGCCCAATGCACCAACAAGTCCACCAACATACAGTGACGCCTTCCCAGAGTTGCCAGTGCCAGCACCCAGACCAGCTACTGATGCGCCAGTGACAGAACCTACTAGACCTTGGCCAGCCAATAACAAATTTCTCATGAGATCATCTACATGCACACAAGTTTTTGCTGTGCCTGTAGAAGAGAGAAGGTTTAATGATCACAGTTTTGGTGATGAAACAAAGCAAGCAGAAACATGCAAAGAAATAATGGCTAGAAACAATGTATCCATTGAAATGAGTTTAGCTAAAGATCAGAGTTTGACAGTGGTTATACATGGAAAAGACAAAAATGTGATGCAGGCTAGGAGAGAGATTGTTGCCAGGCTACAAACACAGGCTCAACTTGGCCTGAAAATACCGCGGGAACATCACAGATACATTTTGGGGAAAAGTGGCAAGAAACTTCAGGAATTGGAATTGAGTACATCAACTAAAATCTCCATTCCAAAAGCTGACGAAGGATCTGATCTGATCCGAATAACTGGCACCAAAGAGGGGATCGAGAGAGCTAGACATGAAATACAATGTACATCTGACGAACAGGCAAAACTTGCATTTGAAAGACTACCAGTGCCAAAAATATATCATCCCTTCATATGTGGACCAAAAAATGAAAACGTTGAAAGACTGATTAAAGAGACTGGTGCCAAAATAAACGTACCCCCGCCGAGTGTTATGAAAGATGAGATTGTTATCTCTGGAGACAAAGATGGTGTGGCCAAATGTAAAGACGAAATTATGAGAGTTTATATGGATAAGAAAAGGAAATGCCAAACAGTATCCGTTGAAGTTAGGAAGAGCCAGCACAAGTATATCATAGGACCGAGATACAGTGGTATACACGAGATACTGAAGGAAACAGGAGTAGCTGTAGAAGTTCCCTCCCTTGATGATAACATTGAAACTATCACCCTCAGGGGAGAACAAGACAAACTGGGACCTGCACTTACAATGGTCTATTCTAAGGCTAACAGTAATGTAATGTCCGAAGTGGATGCCCCTAGTTGGTTACATAGATACATCATTGGTAGGAAGGGGCAAGGCATCCAGAAAATTACAGAACAATTCTCTAAGGTACACATTGAGTTTACAGAAGGGACAGACAAGATCAATGTAGAAGGTCCACCAGAGGAAGTTAATGAAGCAGTCAAAGAATTAGAAGTTATTGTTAAAGATCTGAAAAAGAGGATGTCATTTGATACGATATCAGTCGATCAACGTTTTCACAAACACATTATTGGAAAGAACGGACAAAATGTTACACGGATTAAGAATGAGACAGGTTGTGCTATTAAGATTCCTTCTGACGAGATGAACAGCCCTATCATACGTATAGAAGGAGATCCAGCTGGAGTACAGAAGGCCAAGGCAGAATTAATGCTGATGGCTAAACGAATGGAAAATGAGAAGACCAGAGATATAATCATCGAGCAGAGATTCCATAGAACTTTAATTGGAGCCAGAGGAGACAACATCAAAGAAATCAAGGATAAATTCAATCAAGTCCAGATAACATTCCCTGACCCTGGTAAAAAGAGCGACATCGTACAGTTAAGAGGACCTAAAGATGATGTAGACAAGTGTTACAAGTATCTCATCTCCATGCACACTGACATGATTGCAAGCAATTACAAAGCTGAAGTACACATCTTCAAAGACTTCCACAAGAACATCATTGGAAAAGGAGGATCAAATATTAGAAAGATTCGAGATGAGACTGACACAAAAATAGATCTACCCAGTGAGAATGCTGAATCTGATGTCATAGTCATCACTGGAAAGAAACCTAATGTGGAAAAAGCAAGAAAACTCATTGAAGATATACAGAAAGACTTGGCTAATATCAAGGAAGAGAAAATAGAGATCCCCCACAATCTGCACAACTCTATTATTGGTGCTAAAGGCAGATTGATTCGGTCCATCGCTCAGGAATGTGGTGGGGTAATAATACGATTCCCACAACAAGGATCCACTGCCAACACGGTCACAATCAGAGGACCTAAGAATGATGTAGAAAATGCAAAGAAACAACTGCAAGAATTAACCAATGAAAAACAACAATCAGGATTTACTGCTGAAGTCCGAGCCAAGCCAGAATATCACAGATTCTTGATTGGCAGAAATGGTTCAAATATCAGACAGGTAAGGGAGAGAACTGGAGCTAGAGTTATCTTCCCCAGTCAGGACGACGACAACCAAGAGTTGATTACAATCATTGGAAAGCAAGAATCAGTCGATCAAGCTAAAGCAGAACTTGAGGAAAGAATCAAGAGCTTGGATGATGTTGTCTCTATTGAATGTCAAGTACCAACAAAACACCATAGACACTTTGTAGCTCGTCGTGGAGAAGTATTGAAACACATCGCTGATGAGTACGGAGGAGTTACTGTCAGTTTCCCTCGAAGTGGCATTAAATCTGAAACGGTTGTAATCAAAGGATCTAAGGATTGTGTTGAGGGAGCTAAGAGAAGAATTCTGGAAATTGTTGCTGATCTCGATGCACAGGTGACCGTAGAATGTGTTATCCCACAACAGTATCATAGAACTGTCATGGGTAATCGTGGAATGAACGTTCAGGAAATAACTAAAGTACATGAAGTGGGCATTAAATTTCCTGACCGTGCTCCACAACAAAATGGTGGTGCACCGAATGCTGGAGGTCAGAATGGTGAAGGACAGAATGGAGCAGCTCCAGCAGAGAACAGTTTACCAAACGGTGATGTTAATGGGGACGAAGCAGGTCACAACAAATCAGACATAATCGTTATAACTGGTAAACCAGAGAATTGTGAGGCAGCTAAACTGGCATTACAGGATTTGGTTCCTGTCACTGAAGAAATGACAGTACCCTTTGATTACCATCGATATATTATCGGTGCTAAAGGTAAAGATGTTCGTGAAATGATGGGCGACTATGACGTCAACATATCTATACCCCCAGCAGAGGAACACAGCGACAAGGTCAAGGTCACCGGTCCTCCTGCTAATGTTAAACGGGCATTGGAGGCTCTACAAGAGAAATGTGATCAGTTGGAAAAAGAAAAAGAAGATAGGTTGTTGAAAAGTTTCCAAGTGAAATGTGAGGTAGATCCTCAGTACCACTCTAAGATCATTGGACGTCGAGGAGCTGTTGTTAACAAACTACGTGATCAGTTTGACGTTAACATTCAGTTCCCCGGTAAAGAGGATGCTGACACTAATATCATAACTATCACTGGGTACGAAGATAAGGCCAACGCTGCAAAGACAGAAATTCTTAAGATGGTCCGTGATTATGAGGAAATGACTTCCATTGAATGTAAACTTGATCATCGCGTCCATCCTCGTATTATTGGTGCTAAAGGCAAGAACATCCGTAAATTAATGGATGACTTCAAGGTGGATATCCGCTTCCCCAGGGGTCCTGAGGAGAATCCTGATATAATATATATCTCTGGTGGAGAAGATGATTGTTACGACTGCCGAGATCATCTGCTCAACATTGAAGAGGAATTTCTTCAAGATTTTATTGACCAGGAATATCTTAAGCAGCTGACTAAACCCCAGAGAGATCAGGGTGGACCCAGGAAGGAGAGGCCAGCAGCAGGCTTCACTGTTACAGATGCTCCATGGAATGCTCAGGTTCCAGACACTATGAGCAATGACGATTTCCCTACCTTTGGGGCTGTCGTACAGCCTAAATCGAGCCATGCTTGGGGACCTAAACCAGGTGGCAGACGTTAAAATGTGGACTGAACTACTGGGCTGGGAGGGGAGTAAAATATGGACTGAACTATTGGGGTGGGAGGGGGTAAAATATGATTTACATTACTGTACAACTTTATTCACAGTAGTGTATAAAGATTTAACTTGTAATTTTGCATTTATATGATATTTATTGTTTAAATTTAAAATATTGGATTTAAATTTGAAAACATATATTTTTATTAAAATTAAAATACCAAAAATATACTACACACATGTGATACATAATAATTGTACATAATATAAAGAATATATATATAAATGTGATAAATAATGTGAATAAAATGAAGTAATTCTACGTTAATCTCTGTACAATTTAATTATATCACAGTATACAGAAGGAAAGAAAAATGTCTGACAAGAGAAAATAACTGAAGTGCTCAGTCAAGGGCAGATAACTGTAGTGCTCAGGCAAGGGGCAGACAACTTAGTGCTGTGATTCTAGAATATTATAATTATACTGCTGTTTGGTTGTGTACATTGTCTCAAAACCAACTAATATATTTCCCCATTTCCATTTTGTGGTTTTAATTTACCCAATATCTATAGATTTTTTTCACAGTTATAGGTTAAAGAGGATTTAAGAGCATTTTCATGAATTTTATCATTTTCTGAAGACTGCATATCAGTTCGCTAAACTGTTTTCAAAAAATGGATAGTGGGAAGTATAATCATTCATAGCATAACTATATCATATATTATACATGTATTTTATGCCTGTTTTGAATATTTTATTTTTTGTGGTAATTGGGAATACATTTTTTTCAAGAATGAGTGAGTTGTTGATTATTATTTTTTTTATGTATACGTTACAATTTTACAATGTTTTTTGGTCAGTGCATGATTAAATGCCCTTGTTAAGTATAAATTTGATTTTATGAGGGCTTTGATTTATATGTTAAAATATTCAAACACCATATGCAAAGCGAGATGACTATTTTAGTGTTGAGTGTGAAGACTGTTTGTTAATTAGATTTTATCGTATAATACCCTAGTCAAAATTTAAATGTGTATCATTTATTTCAACGAAAAATTAACATATAAAATGTTATCATAATCATACAAAAAATGTGTAAATTTAATATTAAATTTATTTTAACACTTAAATATTACTATTAAGGTTGTATATGTCTTGAATGTATACACAGAATCACTTTTTTTGTTGACACTTTAAGATGCAATTGTTTAAGATTTGCCACATACTATTTATAGACAATGAGGTTATAATATGTATATTGTTGTCAAAATTACAGTGTGTACAGTTGTACATTGAAGAATAGACCAAGAATACAAATAAAGGAAGAAATAAAAAAAAAAAAAAAAAAAA
>Unigene5759_All    size  2266    gap  0  0%
AGGCGCTTTTAATTTAAAAAATAACTTATACCACAAAGCTTTGTATACATGGTACCTGATAATTACAAATCTAATTTTTATAACAGAGAACAATGCAGTTAAGACAAAAATTTAAAAATAAAAGTTCTACAAGATATCTTCTATCAGCTCTTTCCAGTTTTCTGTCTGTGTTCTCTCAGGCATTTTGGAGAACAAAATTTAAATTCAAAATATTCAAATGGAACTTTTCCTGTCATGTCCTTTGCACACTGGTAACAACGACTTAATACAACCTGGATTCCTTCAGACATTTTCTGTTGTTGGATTCTTTTTTCAGCTGCCAAGGCTCTCTTATCCCTATCTGGCATTGATAAAAATCTTTTCTTTGCTTCTTCTTCAACTCTTTGTATTGCTTCTTCTGCTTTCTTTTCCTTGTCTCTTTCCTGTTTTGCTTTCTTCTGTACCCTTTTTCTTTCAGCTTCTCTTTTCCTTCTTTCTGCCTCCATTTCTTCAGTAAGTGGCCCAGGAACCTTTCCACTATCGTAATCATATCTTTCAGGAAACTTAGCCATAAATCTTCTGAATTCGTTCCTTGTCTCTTTGTCTGATGTTAACTGGTACGCAGTCTGACCATATTTATCTTTGATAGCTGGATTTGATCCTGCTTTCATCAACATTTGAATAAGTTTCCTGTGACCTTCTTTAGATGCTATCATCAGTAGAGTTGTCTCACTGTCTCCTATTGGTTCATTCAGTAACTCAGATGTTACAATTATAGGAGATAACACATCAGTGGCGGAGGAGTGACGAGATCGACTCCCTTCTCTGCTTGTTGGTCGACTGTTATCTTTAACGTTCAGCGTCATGCTTGACTTTTCATTCACTGAATCAACAAACACATTTTCAACATCATCCAATTGTTTACCATTTTCAGAAGTCAATTCAGATTTTTTCATAGGAAGATCTGCACTCAAGTTATCAATATTCTGTTCTTTGCTTTTAGTTTCCACATTTCCAGTTATTTCTGTCCTAGTGTCATGGTTTTTAAAGTCATGGTTATCACTAGTAAACTGAGGGTCTACTTTAACTCTAGAATTATCCACTTTTTTTTCATTATAAATAACATTTTCAGGTTCCAAGGTCAAATTATTAGTATCTTGACCCTTCACGTCATCTATATCAATATCAAATTGTATTTCACTTCCACTGGTTTTTAAGTTATGGTCTGTGTTTTCAATACCTTCCATAGTTTCCTGTATTACATTTTCTCCATCTACAACACTAACAACAATGTCTTTATCACCTATGACCTTTGAATCACCTTGACCTCCTTCATCATCAGGCTTGTCTGACACATTAAAAACAGCAAGAAGATTAAGTAGAGAGTCTGCATCACCTACTTTACAAGCAGTATATAAACTGTTTTTTAAGTGGTATTTCTCTTCATCCAATGGGTTGGTTCCAGGCTCCACTTGATGTTTTAAGGAAAGTCTTCGTTTTCTGGTATTTTTCTTCCTTTTTGGTTTTTTGGACATGTCAAATTCTTTGAGATGGTCTGTTTTAAGTGTCTGCATAACTGCTACTAATTCTGAGTCACTTGCTGTAGAATTTCCAGATGAAGTGGGAAAATTTTCACTTTTTAATAAATAGTCAAGTCCCATTTTTGTTTGTCCCTTTTCTCGAGATATTTCTTCATCTTCTTCATATTGTTTAGTCAGTGGTGAAGTGCCCAGTTTGTCCTTACTTTTTCTATGTCTAGGGGAGGCTGATGTATCTTCTGGAACAATAACTAATTTTCCAACGTCTGCACTGAATGTCAGCTGTGGGGAAAGAGGAATGAAGTCTTGTATCCCTGCTTCTTCACCATATGATTCTATTGAAGCCAGCATCTGATGAACTCTTTGAACCTCATTATGAGTTGGTCGTTTGGTCTGAAATGGTATCATTCTAATTCGCTTGTCTTTTTTATCTAATGGGGGTGTTTTGCCGGAGAAAAATATCTTTTTATTAAAACTAGGAGCTCTAAGGAAAATGAGGTCACAAGATTTAATATGTTCATCCCATGATGTAAGTAGTGCTCGGACATCCTCTTGTAAAGCAGCCTCATTATATCTTCGTAGAGCAGCACCAGCAGATTTAGGAGCATTACCCTGACTATCTCTACTACTCTGTGCTGTACCACGCTTAGCTCTCACAACGTAGCGGTGAAATGTTTTATGGGCAATAATGTTATCCCTATCAAATATTGCTCCAGCAAAATGACCTCCACTTGACATCAAGACTGCCC
>Unigene6041_All    size  740    gap  0  0%
GTCTTATGAAACAAATTTGTATAAAGATAGGTCACTCAGGGTGGTAGATTATTATATTACAACGCTATCATTGTAAATTTTACTATTATTCTATCAATTTGACCTGATTGGGTGTGGCCTAAAGTACTATGCATTTGAGGGTGTTCTACCTAAAGGTCAATACTAATTACTGATCATTTTCAAGATAGGAAATTTTGGATGTTTTGTGTTGTTTTGCTTTCTCATTGACCTTTAATCCAAACCCTCTTTTATTCATAGAGATCATTTCAGAATGATTTTATAATAAAACAAATTATTCACATGAAATGTTGGTGATAATTTTAAATAATAATCAAATTCACCAAATAGTTACCTGGGATTCATAGTTAATCACTCAACACCAGAAAGGGTGTTTTTGAATTAATTCACCTTGGAACAAACCACACAAATCACTTCTTAATCATAAGCTATCCATGTATTACCTTGTTTTAAACTGAAAACTCCACATTTGCACAGCAATTTAGGCCACACTCAATCATATCTATTATATAAGTAATGTCAGTAATGTATGTGGTATGTGATAGATAAGTTAATAATTATAACTAGACAAATTACCTGTATTTATTAATAATAGTTAAATGACTTGTTGAATGGATTGGGTGTAAGTTAAAGGTTGGGGTAAGGTCTTACTTATACTGCCATGTAATATGTACCATTATATAATGCAATTCCACATATAATCATATCATCCCATATTGCAG
>Unigene6100_All    size  1304    gap  0  0%
AGAATGAAATGTGTGCAACCCCATTCTGGCAATCAACGCACAGAGAGATCTGGTCAGACGGAGGAGGAGACCATCCAGGAAGCAAACCACAGTGATGATAGCCTCCCTGTGACCCAGGGTGAGGATGAGCACGAGGAACAGCCTACAGAGGTAGAACAACTTGACGAGGCAGAAGAGATAGAGAGGATAGAACCAACAGTCCATAGAGAAGACGGGATAGAAACAACAGTCCGTAAAGAAGACGGGATAGAACCAACAACCCGTAGAGAAGAGAATGAGCCACGCAAAGAGAAGATCAAATGGCCAACGAATGCAGACAAAGCAGCTTGGAAAGCGCTTGACGAAGATTTGGAAAACATCTTAGAGGCAACATTAGCAGGCAGTGTAGACAGAAAGATAACAGCAATGACGTCCATTATTTACAGCGTAGGAAAGGACAGATTTGGAGTGGTACCACAAGGGAAACAACCAACAAAACTAGGCCATAGTAACCGGAGACAGAAGAAGATCAAGGAATTGAGAGGAGACCTGAGAAGGTTAAAGAAGAGGTACAAAGTCGCCAATGAGAATGAAAGGTTACCATTACAGCAGTTAAGAAAGGAAACTAGGGAGAAACTTAAAACACTTACAAGAGCAGAAACGCATAGAAGAGATAGAAAGAAAAAGGCAAAGGAGAGAACAACATTTACAGCAAACCCATTTCAGTATATGAAGCGATTATTTGGAGCGAGAGGATCTGGCAAACTGGAAAACTCGAGGGAAGAAGTGGAAGAACATCTCAGGAAAACCCACAGTGATGAGAGACGAGGAGAAGACCTGGAAGAATGTGAGAAATTGTTAACACCAGAGGAGCCAAAAGAACAGTTTGATGAGTCAGACCTGAAGTTCCAAGAAGTGCAGGACGTAGTGAGAAAGGCAAGAGCAGGGTCAGCACCAGGACCAAATGGTATTTCATATAGGGTATATAAGAACTGTCCCAGACTGATCAGAAGGTTGTGGAAGCTATTAAAAGTAATTTGGAGAAGGAGAAAGATGACAGAGTCATGGTACAAGGCAGAAGGATGTTTTATACCAAAAGAAGAGAACTCCAGGAAAGTTGAACAGTTTAGAACCATCTCCCTATTGAACATTGAGGGGAAGATATTCCTGGCAGTTTTAGCAAGGAGAACGACGAGGTACCTGCTTGGCAACGAATATATAGACATCGCAGTCCAGAAAGGAGGCATGCCTGAAGTATCTGGTTGCATCGAACACACCAGCGTTATTACACAGATTTTAAGAGAAGCAAAGGAGAAGAAAAGTGA
>Unigene6305_All    size  1091    gap  0  0%
AACGAGCCAGAGAAGAGTTTGAACAAGCTGTTGAAGGATTTCAGGATGTCTACACGTCATTTCCGCCTGCAATTAAGGAAGGAGAAGGATATAACCAGGAGCAAGATCTATCATCCAGGAATGAGTTGTATTCAGCTGGTATGGAGGTAGCAAAATCAGTTATAGAAGTTGTAGCAGAAGCTAACAAGCCATTTGACGACATGGAGGACGCCAAGGAGGAGTATCAATGCAATGATACACATAACCAAAGCAAGATGCTTCCGCCTAGACAAGAAGAACACCAACATAACAACGGAAACCATGTTCTTAAAGGATCATGTCAGACTGTGCATCAAACCAAGTCATATAATAACCCATTATATATTCAAAATCACACTAACAAGAAAGGACTGTCGTATAATAAAATATCATACCCAAAAATGAAACATGGATACAAGACGAAATATAAACATAGATGTAAAGCTGATATGATGGACAAACTTTCTATATTTGCTGATGAAAATTCCTTAGATGTCCATAATGTTAGTGCAGATGGAAACTGTATGTTCAGTGCAGTCGTTGACCAGCTGTGGATAAATGGAAACTTTATATTTACACCAGATTCTCTTCGAAAAGAAGCTGTAGAGTTTCTAAGGAAGTGCCCGACCCATAGAGACGGAACCCACCTCGACTCATTTTTAGATACTGAATCGTGGGACGAATATTTACGTAGAATGGAAAGAAAGGGAGAGTGGGGCGACCATATGGTTTTGCAAGGTGTTTCAGAAGTCACACATTGTAGAATTCTAGTCATAAACTCTGATCTTGTGAAAACAGAGCTCAACCCTTGGCACTCTACTCATGATGAAACACAGATAGATATAGTTTCACTTGGACATATGGGAGAATATCATTATGTTAGTCTTAGACCAAGTAATTGGAAAGAAACATGGGCAATACGTGCCAAAATGAAATTAATGCACGAGTTACAGAATCCACACAATCCTAAACAAGACCATGTTTTTGATGATGACCAGCAGAGTGTTTTGCATACAAGAGAAGAAGGAACTGACCTGGCAGATAAAGAAATCATACATATAGACCAAGACCAA
>Unigene6627_All    size  1146    gap  0  0%
GAAATTTATCCCAATTTATTTTTGGTCTTTGTTTATATTTTACATCATTGTTTTGGTCTATTGCAGTTACATTTTGTGGTTCATTTGAAGGTTCAAAAAATTTATGTTTGTTTTCTAGTAATGGTCTTTTTCTCTTTTTACCAGTATGCGTTCTGTTTTCATGAAATTCTCTTCTCATATTCTCTGGGATTTTATCTTGGTGTACCCATTCTGTTTTTGACATGTTTTTAATTTTTATTTTGTAGCATAGTTTCTTGTTTACCCATGCCGATGATATAATCTTTTCAACATCATCAGGTGTAATTTGTATTTCTGTTGTAGCTTGTTGAGCAGTTTTATTTGTATTTTGTTTGTTTTCTATAGAATTGTGAGGAGGCACTGCTTTATTTTGCTTTGAAAGTTTTGATTGACAATGTTTGTTTTGATTATTCTTGGGTGCATTTTTGGGTTGAGAATTCAATATTGTGTCTTGTGTTAGATTTTCAGGGCCTTCATTCTGGACTTGTTGATTTTCACCTTCATCATCCTCATCTTCTTCAAATGGATCATCAGTGTCATCTAGGAGGTAGTCAGGGCGGTCTGTTTTACTGTTAAATACTTTCAGACGACTTGCATTAACTAATTTCTTTGAGATTTTGTTATCGCTGTCCCTTCTTAGTTTAAAAGTATTACAGTCTGGGGGTCCAAGGTTTGTAATTGTAAATGGGCCGGTCCACTTAACTGTTAATTTTGGACTTTGACCTTTTTTAACCTTTTTACAAAATAGCATTACTTTGTCACCAGGTAAATATGTGGGTTTTACTGCTCTTTTGTCATGCTGTGTTTTGTATTTTGCTTGTGCTCTTTTTGTGTTTTCTGCAGCAACATCCCTTGTTAATAGGAGGTCCTTAATAAATTTATTGAGGTATTCTCTGTGGTTTTTAGGCAATGTTGACTTTGGAATTAAGGCAACATCAATAGGTGCTCTCATTTCTTGTCCAAAGAGAAGGTGAAAAGGTGAGTATTGAGTAGACTGAGTAGCTGGTGTCATTCTATAAGCCATCATTATAGGTGCTATATAGTTTGGCCAATCTGTCTGTTTTTCCAGTTGAGCTCTCAAAGATTGGACAATGAATGAGTTCATCCGTTCACATGCTGCATTTGTTT
>Unigene8061_All    size  530    gap  0  0%
GGGGGGTTCTTATATTTAAATGACGTACAAACAGATATTTATCTCCGTTTTGGCCTTGGCAATGACTTACCAGTATTTCTTGAAGTAGGCTAAGAGTTATTTTTTTTTATGTGATTTGTTTTTTTATATTTTCTTTTCTTATTGTGTACTGTGAGTATTGAAAATGAAACAAATTTAAATGCAAAGTAAAATCGTTGTTATCGTTGATTCTACGTCTTAAGTAGATTGAGTATCTTTTTGCTCAGACCAACATTGGCAGTGGTGGGTATTCACAGACATCAGTGTCCCATCTTAGACATCATTACCTATAAAATGTATGTCAGAAGTTATATCCAAGCGAGTCGTGTAGCTATAATGCATTTTTTTTGGTTATTCATTGTCTTATACAACGTATAAGGGCGAGGGTCATCTTTCAGTTATAGACGTGGTTGAAAAGGTACTTATATAATAAGTAGATCTCTCTGGTCGGTTTTCCCTGCTGGAAAATCGCCAAAAATGATGGGTTACAGTTTGGAAAAGCGCCAAAAATG
>Unigene8187_All    size  832    gap  0  0%
ATCATTAAACGTAATTCAAGTATAAAGTTATCAGAATTTAGAGATTTTACCTATCGAGTCTCATCAAACATCAGATTTGACATATCCGTCACTTGTGAAGATGGTATAATATACTTTCCCTGGCCATTCAGGGCGGACAAACTACATAGAATTTATATCAAAGACTGCAGAATTAAGGATTACAATACTGAATTCAAGAATTCATTGATAGACCAAATTCCCGACACAATCAAATTTCTACAAATGGATAACGTAACAACTATCTTACGAATGGAAGAAGTATACGACTCACTGTCAAAAGTTAACTCCCCTATAACAAGAGCTGCAGAGTGTGGACCAGAGAATGCTATTGTCATAATTCGGAGAGGGACAAAGACAACTTTTGAAGATATGCAAAACAATGGTTTGTTTAACTTCAGCACTGCATTGACGAATGATGAACATTACTTTGACATTCAAAAAAGAACCTGTTTGTACGACAATCTTGAGGTTTTTGAAATCAGTGGAATGATTGTAGACAGACAAGTTGTCGATAAAATAGTTCAAGTAAACGTTGCGGAAAATCTCAAAGTATTGAATTTTTCTGGTAATGGCATGTCTGATACTCTTTATAAACTACAAGGATGGCGACTACGATTCCCAGTGATGGAATATATAGACCTCTCAGATAACAACATACGAGACCTTCCAATGATACGAGATTTTGGAATGACCGTTAAAGAGACAAAATCAGTCGGAATTATAGATCTTAGGCGTAATAAGATAACTTCATTAACAAAAGGTATGATAGACTCGTTCTCAACTCACAGATATCTTAAAGTCGACATTAGTG
>Unigene8543_All    size  383    gap  0  0%
AAAAAATTATAATTGGGTTACTATATTGTGTAAATATGTCACAACGATTAGAAATGTGTATTACATTAAATATAAAGAAAGTCGGAAACTAAATTGTTTTTAAATATTTCTTTTCATGTTAATGTTAAGGGAGCTATCATTTGAATTTTAGGAGGGCTAGGATTAAATTTGAAGGGAAAACAAAGCCTGAATTTTGAGTAAAAAAAGCAGAACGAGCAAGTTTGTTAATAAAATAGAAGGATGACAATTCATGTAAAAATGGCAGGATAAACTAATAATAAAAACATCAGGACCCTAGCTCCCCCCAAAAACAAATCAAATGGTAGCTACCTAGATAAAACACACCTTTAGGAACTTTTGTCAAATTACATTTTTTTAATCTA
>Unigene8782_All    size  718    gap  0  0%
GATCATGATTACAACAAAGATCTAATAGGCTGTAATACTGTTGTTATCATGATAACAGTTTTTACAACATTTCATAAATTTCTTGCTTTTTACAATAAATATCAATAAAATAAGAACAATTTAACAACTATCTGGATTTCATGTCGACTTTACAGCAATATTGCACTAGTTGCAGGATTTCTCAGAATATATAAGGTAGTACTGTTAATATAATAACTATATTGCACAAAAAAATGTAAGGACTATTTACCCTATAATGCCAATACATTTACAAGGAGTCTGTGCATTTTTACATAAATAAATAAACTGCCATTGCTTTGACATAAAGTGAGAAACGCTGAGGATATTTAGAAACCACATACATTTATAAGAGAGGAACATTTCATACAGATTGTTGATGTGGTACAATATCAACCAGTACTTGGTTTTGGAATTTAAAAATCAACCAAGTTCATGTTTGATTATTACTTTTTCTTTCTTTTAAGTTTCTTTATATATAACAACATACCATATGGTTTTGTGACATATTGGCTACTCAAGCATTTCAATAATTTATTATCTAAACTAAATGAAAATTTGGAATGAAAAACAATAAAAAATTGGAGTGAAAACTATGGCAAATAATGCCCTTAGAGTACCCTATTAGGGTGAAGAGTAATAGTATCCCCACCCCCTACTCCAAAGACAATGGAAAATAATGTCATTACAGCACCTATCG
>Unigene10408_All    size  1331    gap  0  0%
GAAGGGAATTATAATCTTACTGTCACATTTTGGTGAAAACTGTCATTGGAAAGAGTTCTTAACATGACTTATCTCTGAAGACCACAATGTCAGCTCTTTGCAAGTTTATTTTCATTAGTTTTCCTAAATCTTTTGAATGTCTGCCAAAGAAACTTATATAGATATAATGTATTCCTTGAAATGTATGATAGAAATAAATACATAAATGGATAGAGAGACAAAAAATATATTCTTTTATAAATAAAATTGCAAAGAGCTGACATTGTGGTCTTCAGAGATAAGTCATGTTAAGAACTCTTTCCAATGACAGTTTTCACCAAAATGTGACAGTAAGATTATAATTCCCTTCTTATAAATCCTTTAAAAAATTAAAATAAAACTTCTCAATGAATTGCAAAATGTATGATGGCGATACACTGTTGTACAAACATAAAATCCTGATCTGCAGTGAAGAGACAAAAAAGTGTCATTTAAATAAAATACAAAAACTAATACTTTATAGTAGACATGGTAGATTGATCATTAAAAGATTAGTATTCAATATATTGTTCACAGTCAAAGCACAGAATACATGTATGAAAGAACTGTGCAATGTTATATACAGCTAATTGAAATTGCTATAAATGTTTATATTGGCACTATTGATGGAATGGAAGAAATAAAAATGGAACACATTATATATGCAAAAGCTAGTACCACTTGAATAGTGCTGAATTTGTAAAAAACAAACCTGATCCATTGACACTGTCAGAAGGGAGATAACTAATACAATTTGTGTAATAATAAAAGGGGTGATAACTAATATAATTTGTGTATTGATAAAAGGGAGATAACTATTGTTTTGAATTACACCTCACATGTATAGTTTCTTTGTAACTAATTTTGTTGATGCGTAATTCATACATAAAGCTTAGCATAGAGCTTGTTGGGGTCTCCCACATCAGAAATACTATATATATATACCTGATGTAGTTATGAAACATTTTATATGTTGTAAACAGATTGATAGTTTGGTTTTCCAGCTTTGGAAACACTGAATCACCAGTTTTAACATAATTGGCTTATCATCACAAACTTACATACAATGATATTTCCTAGAATTACTGCCTATAGCAAAGATTGAATTGACCTTCAGAGAACTTTTGAGGAATAGGCTTTTGACACTAAGCATTTATAAATTTCTCAAGCAGTATTTTTGGTATGAGTTATTTAAATAAACTGTGTTTAAAAAGTCTTAAATCTATCTAGACTGATTTAATCAGCTTTAGGAAAATATATCTCATGTTGTCGAATATATTTTGTACAGCTTATTCCTGTTTTGACAATTTTTT
>Unigene10610_All    size  944    gap  0  0%
CAAGGGTTTATAAAATTGCTGACTTATATTTACTGATAGGTCAATGTATGATTAGCAGGTTTTTATCCTGTTAAATAAGTTTTTAATTATTTTAATTTTTCTTGCAAAGTAGATCCAACATTTATATATGTTATTAATTTCAGACTCATAAGGAGCAGTATCTGTTATTGGTTGGTGTCTGTACACTTGTTTTAATTATTAACCCCTTTGAAACTGTTTTACTGCTACAAGATTATTTCCTTGCCAGCATTATTAATTCACATTTGTCTCATGCCTCACAATTATCCATGTGCAGATTATTTAAGGGACGAAAAGGAAATGATGCCCAAAATAGTTCCTTTCTAATCAAGTTGAAATGTGGAATGGATTTTTCTAGTTTATTTTTCTTGGATGTTTTTAGTTTATTTTTCTTAAGAGGGGTGGTGGAGGGGCGTCAGAAAAACAGTTTTGTTTCTTTGGTGCTGTTCCAACAGATTGGTGTGATCAGCATATGTCTATGTTATTTTTTTTGTTTCACTCTTACCGAAGATTTCACATACTGGTTACACATTCAATTTATACCTAACGTGTTAAAATATTTCATATATAATGTCTTTTATTGATCTCGATATCCCAAACCATTATTGGCAGTTACTGATATACTTTTCAATGTGTAACATCTGGCTCAAAAATTGAAGGTATTGGAATTATTCTCAACTACAGATTGTTACTAACACCTGCAAATATTTGACTTGCCTACTTTTTTCTAGTAAAAAGCAGAGTATATCCATAAAACATACTGATTATGTTTGTAACATTGTTGTTGGATGTTATCTATCTGACAGTCAATCTAGAGTTGTGGGAAAAAATAAAACCATCAATACATTTCTTGTGTTTTAATTTACTGATATGTATTATGTGTACATAGTAATTTTGTAATATTGTTGACCAATACATGACAATTT
>Unigene10686_All    size  623    gap  0  0%
GCCCATATGTCATGCAAGCGGATATCGATTTCCGTTGTACACATAACGTGCATGAGGTTATTAAAACTGTATTTTTAAACAAAAATATGGATAGTTCCTCAGAAAAAAGTAAATCAGAAGGTAATAAACATTGTTGTTATGGCACATGTAACAATGATTCAAGATATCGTCATCGTGAAAACATGGAAGGTGTATTTTTCATACCGTTCCCTAAACCATTGACCATTTTGACCCGACGACAAACTTGTGAAAAATGGATTAAAGCATGTGGACGCCCTGATGATGATTTCAACTGTAGCAAAATAAAAAGATCTACATATATCTGTAGCAAACATTTCGTAGGCGGAAAAGGCCCGACGAAAAAGAATCCTGACCCAATCCCAGTCTTGTTACATACAGATGAACAGATGAGAAGATTTGAAAGAAAAAGAAAACCACCTACACCAAGGAGGAAAGTGGTGAAAATAAGCAGAAGGGATGTACAATCGGCAGCCGAGTGCCTTTTGGATCTTGGAAAAGAAATTTCTGGGTCTCACACGCCAAGTTCATGTGAAGAACAAGATGTTGAGACAATGAACAATGACAAATGTACACAGACAGACGTTGCATCGGTGCATCTAAAG
>Unigene10770_All    size  772    gap  0  0%
ATAAACTTTTATAAATCAAACCTGTTGATTTGCATTCAATTGTAAGCAGTACGCTACAACATACACAAATCAACCTATGGCAGGATCTAGTCTTCTACACATTGCATTGTTCGGCATTTTACTATGTCGAATGCAGGTCATCTGTCAAACTAGTCCACCAACATTAACAGATGTGAGGAAGGATTTGCTCGACCTTGATTCATATGTTGACAATAAACTGAGAGCCATCGATACAAAGATACAACAAACAGCATGCTACAACCAAGGTCACACGATAGTTACATTTCTAGCACGTCTGGTTACTCCAGACTATGGCACTATTGCTGCTAAAGCTACTTTAAAGTTTGAAAAAACAACAGAAAACGTTGGAAATGGATACGATAACAAAACCGGGATTTTTACAGCTCCAGTCAAAGGTCTTTATCATTTCACTGCTTCAGCAAGACAAAGTCGGAGTGGATATTTGCACTTGGGATTGTACAGAAACGACGAAGAAATGGCAGTCTCTGTTGGAGTTAATTACAATTCTCTAACAATTGGTGCAACATTTACACTGCAATCTGGCGATCATGTTCTCGTAAAGAACATATGGTCTCAATCGTCTGGCATTGTTGGTGCTGGACAGTCCTATTTTTCTGGTCACCTTGTACACGTTATGTAGAGAATAAAAAAGGTTGTTTTTCCTTCTTTTTTTCAATTACATGTAGATGAAACCACAATAAACAAACACGCACTTATCATAATATAAAAAAGAAAAACACCATACCACCCA
>Unigene10791_All    size  868    gap  0  0%
AGGTGAGCGACACAGGCTCTTAAGGGCCTCTAGTTTAATTGTTATATACAAAAGTTATAGAGTTTAAATGGAGTATTATTTTTTGGAAAGGTCAATGTTTAAATAATTTTGTTTCTAGACACATATTTGTTCAAAAAGAATATGTGATTTATTCTTGGTCACAGGATGGCTAGAAATACTACATCAAATTTATTTTTTCATTATCATTTATTTTTTGGTGTATTTTTTTGGCATGTGTCTCAAACTACCCTTTCCAAATAAGATCCTCCTTCAGGTCTCATTTAGGCTCAAACTTAATAGACCCAAAAACAAATTATACAGATGAATAAACTACCAATATAACAGCTGTATCACCATTATGTCATGGTTGCAACGTTAACTAAATTAAATCAATGGCTGATTATGGGGAGGTCATATTATAAAGAAACAAATATCACTGCATAGCAGTTCTCATTTTTCTTTTCCCGTCTTTGTTTTAAAAATCCTGGATCCACCACTGACAGTTTCGGAATCGCTGATGCTTTATGAAATTATATTTATGAATTGTATTTAGTCAATATCTGACTTGAGTTGTTAGTGATTTTATTTACCTATAATGTACCAATGCAATTGCAGGAAATTGAGAATTAAATATATGTATATAAAGCAATGTTTCTCCAGGTTGATTTTAAGCTCTACATCTCCTGTTTTACTGACCTGACCTAATTGATGCTGTGAAATTTATTCATCACATGTGACAGTTAGTTGGTCTTTTCATAACTAGTCAGTAATAATTATTGTTATCCACAAATTTTGCTAAAAGACAAAAATTATATATTAATAGCTGAGAGTTGTTCCTGTGTAAACCATGGTTAACTTTCAATGTGTG
>Unigene11437_All    size  559    gap  0  0%
CAAATATGGAGATCATGAGTCATTCTATAGACATTATGACAAAATGAAAAAGAAACATTTACCTGTATATTATATCTACGATTCTTATAACATTCCACCTGGCAACTGGGCACAAATATTCCAATCTAATGGCGCTATAACTGTGAGAAATACAGATTTAGATGGTATATTTATAGGACTTTTTGTTGAACGACAACACAAATCAGATCTGATTAAAGCAGGCTTTGATGGATTTTATTCATATTTTGCAACAGACAGATTCTCTTATGGTAGTACATGGGGTCATTGGAGAGAAATCATGAAATATGCCAAAGAAAGAAATAAAATTTTTATTCCAAGCATTGGGCCAGGGTATATTGACACAAGGATAAGACCATGGAATGCCAAAAATATTCGAAATAGAGATAATGGTTCATATTATATGTCAGCAACAAAGTTTGCATGTGACTTATATCCAGAATTTTTATCCATAACATCCTTCAATGAATGGCACGAAGGAACTCAGATTGAACCAGCCACAAAGAAAAAAGTTGAAGATCTTTACTACTTAGATTATGGC
>Unigene11549_All    size  676    gap  0  0%
GAAATAATCCTCTTATTTCCATAGATGTCATGAACACTATTTTGTAACGTATGTTATTTTAAAATCAACTTTAATCATTTTAAGAAAAATATAATTGTCAAAGAGATTTCAACTCAACTACGAAAGTAAACATTAAGATAATGGTGAGCATAGCCTTTACGTCCTATCCCTATAAGTTCTGTGAATTGATACTGCAATGAAACCTTTTTTTATAAACCATTATTATTGCTTAATTTAAATGATGGATAAGGGTTTCATATAATCCTTATCCATGTACTGGCTTGTACAAATATCAATAAAATATGGAAAGGATGATCACAGATATTTGTAAAATGACAAGCTTAGTAACAAGTATATGTGGAGACCGTTAAACATAAGGAAGCCATAATTAAATCAAGCAATAATAATGGTTTATAAAAAAGGGTTTCATTGCAGTATCAATTCACAGAACTTATAGGGATATCACTTAAAGGCTATGCTCACCATTATCTTAATGTTAACTTTCGTAGTTGAGTTAAAATCTCTTTGACAATTATATTTTTCTTCAAATGATTAAAGTTGATTTTAAAATAACATACGTTACAAAATAGTGTTCATGACTTCTATGGAAATAAGAGGATTATTTCATTAACAAATTTTAAATATATCATCGAAATTTTAAAGATATTTTCTAAGC
>Unigene11925_All    size  614    gap  0  0%
CCAAATATGTCTTTTAGAGTTCATGCTAGAGATGAAAGGTCTGCAGATATTGAAGTCAAGCTCTCAGAAATAGGCGGGATGTCGGAGAACGATTTAAATCACAATTTTTGCAGTTCAGATTGTGTAACCTTGGTTTAATGTTTGTTTTTACATTGTGTTGTATATTTATAGTTTTACTTTATATTCATTTCAATATACTCAGAGGTGTCACAAGCCTCAATTTTGGTTGTTTGGTTTTTCCTTTTCCAAGGGAGGGATGTTGCACATCCCAACTGGTTTTATTTTTCATTTTCATTAATTGGCTTGAATTATGGCTGATCTTCTGTGTAGTTTGAAGTGTAGACTGTTAGTTAGTATTAGTAGGAATTGGTTTGTTTTATGAGTTGTTGCTCGTTTGTCTGGATTGTAATCTCTAGCTAAATATTTAGTATTTAGGGAGTTTATGAGAGTCCGAATTCGTGACATTTGTCATGGCGGAAACCAATAGAGTGAAAGTTAAGCTTGAAGTTAGGAACACTTCTAGCCTATACAGATGGATCTGATCCATTATTTGGTACCATGCAAAATTTGGGCATTGTCCATTTTTGAGAACCTTGCTATAAAGCTGGGCATCG
>Unigene12195_All    size  332    gap  0  0%
GCAGTATATTAAGCCATATTATAATAATCTATATTAAGTATTGGTAACTTATAACATGTCTGTTCTACGTTTAAATGCATGGAAAAGAAATTTACAAAGGTTACATATGTCTTTTACATTTTCTGTGCCCAACAACTGTATAAGCTTAAATGACGATGGACGCTTATAATAATATGGCTTAATATACTGCCTCCTAATTTCATTATAACAATCACACTGTAAAATGAAATGAAACTCGTCTTCTATTGTATTTAAAGTACAGAGAGTGCATTTTCTTTCTGATCTATTAACCCTGTGATATCGTCCTGTTTGAACAAATAAGTTATGTGAAG
>Unigene12230_All    size  311    gap  0  0%
GACTGATTGTTATTACTATTGTTGTACTTTATTTTAAATGTGGCTTAAAACTCGCGAAAGTCGCAAAGAAAATAAACAATTCTAAACACACACGACGGAAAGCAACAATTAATGTGGACCTCGCAAATGACACAATGGACGAAAGTTCCGTGACCAATGGTCGATCCTTGTTTTATACATTGCCTTCTTCATCGACTAATGATATAACCGCCGACGATGCTTCAGTGACAACAATGAATTATGGAACTACTAACAGGGCATATAAGAAAATGAGGGCTAAGAACCAGAAATATAAACGGATCAACTGTATG
>Unigene12438_All    size  421    gap  0  0%
ATTTATTTCGGCAAAATCCTTAAGTGCTGTATTTATTTGAATAGCTATATTAGCTAGACATTTTATATTTTGTGACAGATCATTTTGCTATTTGTTTCATAGATTTTTAATGTGATTAATAGCAAATGTGTTAAGATTTGTATTTTAAGCTATTTGCCAGTTTAATTCATAATCACAGAACAAAAAAGATCATCCATGTCAAAAATTTCAAAGGGTACATCATTATAAAAGACCAGGAGTGTACAGCATAATACTCATATTCTTCATTGAAACTGTCAAAACTTATTAGTTTATGTCTAGCATTTAAAAAGCCATAAAATCTACATATAAACTTAATTAAATCGTGGGGAGAAAAAATGGAAGGTCTCTTATGTACAGTTAAGTATTATATATCAACCAAGTAGAAAAATATGGGGTGCAT
>Unigene12593_All    size  559    gap  0  0%
GTGGTCTTGGGCCGCATGTTTAAAACGCAGGTGGCAGTTAGGTCCGCTGCTGTATGCCCTGAGGTAATCGGTGCCCTGAGGTAATCATGGTAATGCGTCATTGATTAAATACGCACGAAAATATAGTTCTTATTTAGATAGATCTTAATACCAAATTTTAATGTGACCAAATACCAGATGTCAACAAACTTCCCAAATGATTTTATTATTTGTATTCACCGATCGTTCATTTCGTATGTACGTGTAGGGTGGGGATGGCTTGTAAAATTATAAACTTCTTTTTTTTTTCTTTTTTTATAAAAGTTCAATTAATGATCTGAAGTATTCATTCATGACAGGGTTACCTGAGGTAACCCCAATTATAACAACAAATGCAACCATTAAACTCAAGTCAACTGGGGTAACTTTATATATACATCACATAAACAATACAAATATATGAAGTCCTACATTCTAAATTAAGAAATTGTGTTATTAAAATATAAATGTATACACTAGCAAAGTATGTACTAAAAATTCTTTCTTAACAGGGTAACCTGCGGTAACCCAAACAAAAACA
>Unigene13257_All    size  301    gap  0  0%
TGGGTATATATGAATGAGAAAGCTACTCAACATAAACAGGAGAGCAAAAAATACATATAGCCTTTGACAGTGTCTAATAAGTTTCAAAAATTGCATGTTTCTTACATATAATACAATACATCAAGCTAACTGTTTTTTCATCATAAGATTATAACTAACTCTAAATGCAGTCATTAACCATGGATAACTGTAACACAGCAGTGACTGCATTCTTGGGAACCAGGTAAAAAATATTAGGTAGTACTTCATTCATTTCTTCATACATGTATAATATTACAAATCACTCCTTATTTTGCTGTAC
>Unigene14657_All    size  2017    gap  0  0%
TTATTCAAAAGTTTGCTGCCAAGACACTTTGTTTCAATAAACAACCAAAATAAAAATCTTCTTCTGTCCTTTAACTCTGTTTCAAAGGATCTTCAAAGCATTTTTCAACCATCTTCTCTGCTTTAAAATCTGATATGAAGTCTCTTTAGCCATTTGATCAAGGATAAAATTCCTCTCTGTAGAAAGTAGTGTTTCTTTGATTAGGTGGTAAGCTAGATTTATGGACATGTATTAACTGTGTGTTCAACACCTCACAATCAATTTGCATCATTCCCACATTTCCTGAAGGCGGTTGCATGGTATCATTTAAACCAACTGCTGGCATAACAAAAGACATTCTTGGTCGCATTGTTTTGTTGTGAGCTGTTGCTGGCACTAGGAAATAATCCTCACTAAATGACAAAACATAAAAGGTGTCATTTCTCCTTGGTATTGACTTCCAGATGTTTCCATCTCCTCCATCAAATACTTTCACTTGGTAACCATGATCAAAGTGTCTTGTATCACTTGGTCTTTGCTGATGATAGTTTCCTCTCACAGCTTTTTGAAGTGTTGTAAGATTCTTTTTCTTTTTATTTGGAGTTTTCTTTTCTTTATTGGCCGATTTCTTCTTGGTGAGTTCATGTGACTGCATCCAGCCTGACAACTGATCTGCCAATCTTATAGACTCTGTCTTATTGAAGAGTGATGGACAGGTGTACATCTGATACAGTGTCTTATTATCCAAACTTTCAAATGGATTATCTTCCATTAATTTCTTCAGTCCCGTCCATGAAAAATCAGGCACAAAACTACTGACTGAGTATTCTTCTTGTACTGACATAAGTTGTCTCCCCTTGTGAACTGATAGTTCAGGTTTAGAGTTAGGCTTAATAATAAAGTCATTTAATGACAACAAATTCAAGCTGAGCATTGCAAAAACTGCCATTAAACAGATCTTTTTAGCTGGTGATGCACCAGTACACTTCTTCAATCGATCATTCTCATCCTGAAGAGACTTTAGTTTCTTTTTCAACAGCTCATTTTCTTCTTGTAACTTTCTATTCATTTCATTAAATTCATGTAAATTGTCTTCTAGGCCTGTGAGGTACTCTTTTTTCCTCTTTCTTGACAAGCTTGCTGATTCTCTATTTTTTATCATCCGCTGCTGTCTTTTTATAGCTTTTATCTCATTATCAACTTGTACTGTGGGATTAGCTACTGCAGTAGATGAAATAATCTGGACAGGTCGCTGGGCTGCTGGCTGTGGGAACTTTAATATCCCTTCTGCTTTCAGTTTGTTAAATTCTTCTGGTGTTATAACAACTGTTTTCTGAACAGGAGCTGTTGGTGGTTTTGGTTGTGAGACTTTGACGGTTTGAGTATTTACTGCTGATACAGGTTTTGGTTTAATCCTGACTTTAGAGTTCAATATTGTGTTGTATTTAGGTTGTGTAATGATAACAGGGTTTATAGCACTACTAAGATCTGGTGTGATGTCGTCTACGTAGACAATGTTCTGTAATGGTGATGAGGTTGAAGAATAAGGCGGTGACGGCTGTGAATAACATGGGGATGGTGGTGGACTGTCCTTCACTCCGTCAAGGCATACCTGTGATTCAGAGGATTCTGATGTGAATGAAAACGATGGTGATAGTGGTTCATGTTTGATGTCTGGTGAACTGTCTAACCTCTGTTCATGTTTTAATACATTTTCTGGCAAGATACTGCTGATTCCACTGTCAGAACTGTCACTGTATTCTTGTAGTAAAGTATCATGAAAATCTGTCTGTACATCATCTATATTCATGGGAAAATCATCAGGTAAGTCAGGCATCAGTTCACTGGGATAGTTCTCCATACCCAGTAAATCATTGAGATCCATCGTTGTATTTTCCCAGTCATCGTTTGTTAGTAAGTTGTTGGAGTAGAACTTTCTGTCCACTTCGGACACAAAATCCAGTGTCATAATTCAAGATTTAGATATGAAAACATCAATAAAAATATTAAGCGTGCTTTCCCAGCCAAGCCGGAAGTA
>Unigene15661_All    size  476    gap  0  0%
AAGAAGGATATATATAAAATAGATATTCTAGATATTTTTCAGTTGTATACCTTTAACTGATGTTTTCTTGGATAAATGAGTCAAAGCACCGACTGATATGAAATCTGAACAAGTTATCTTTGTTTTTTGTCGTGTTTTTTCCTGCGATATTGACTGCCACAATTACGGAGGTCTGATAAAGAGGATTTATTACACAAAATTGTCCTCTTCCTGTCAGGTTTTACTGTAATTCTGATGCATATAAATAATTATAACAATTACAGCCCATTTTATCAGATATTTATCTCGGACTTTAATGATGTTGGGTAATTTTGGACCAGAGAAATATATCTATCATAATTATTTTCAAGATTCAATAGGGTTGAATAAACGGTTGGGATGAAAATGACCTGTCAAACAGTTGTTGTTGTTAGAACGAGGATGCTAGTATTGATCAGTGTGCAGTGAATACTAAAATATACCTTGTATTGACGAAG
>Unigene17279_All    size  443    gap  0  0%
AGTTGGTTGAGTTGAAGGTACTGAAAGAGGTGGTGACAATGACAATATATCACGATTAGCTTCTGTGGATAACACTGACTCAGGAGATATGGCAGACTGAAAATGAGTTTTCAACAGAATGGCTGGCTGAATATCAGACGGCGTTGATGACTGGTAATGACTAGTTGAATGAGTAAACACTGGAATTGAAGATGGTGTTGGTTGAATATGAGATGATAAGGTTTGTTCAGGTGGTGAGTTTTCAAGAGACATTTCTTCTGAACTTGACGTAAAGCTCATAACTTGCTTCATCACCTCTTCTGATGCAAGGTACTTGGCTGATTTTACACTGCTGGTACTACTGACGGACTTAGGTGGAGCAGTGGTTGCAAGGATGTTAGTCTTTTTCTTTTCAGTCTTCTCCTTTGTACACACTGTTTTCTTTTTCTTTGCTGGTGGAGGAT
>Unigene17352_All    size  379    gap  0  0%
GGCGAATATATCGAAAGAAAAGTTGGATGAATATTACTTAAAACTACTCGAGAAGACTGAGTACATGACTAAAGAAAATATGCACTACTTTTCGCATTGTACTCATTTATCAACAAAGAGAAAAATCAGTGACAGTGGCAAATTACTTGGAAATAGCACAGAGATGCCACTTAGAGCACCACTTGCAGGCAACAAACGTATAAAAGGAGTATGGTTTGAAATGCAACCAAAACAGTTACCAAAATATTCACCTTATGGAACTAAAAGATTAATCATTCCAGCTGATAAATTTATGTTACATATGTGCACAAAGGATTCAAATGGATGCGTGAAAGATGCACATCAATATTCTGACGACAGCAACGACGAAGACGAAGAC
>Unigene17800_All    size  316    gap  0  0%
GTTTTGTTGATATAATGGTAAAGTTATTGCACAGTTAGAGATAAATGTTTATTATTGATGAATAATGGCAGTATGTATCTCTGTTTAATTATGCTTTTTCAGAAATATTTTTTTAAAAAGATGTTCTTCATAATGTTTTTGGTTTTAAGGTCATATTTTGTATCAGCAGATTTTAGGACAATCAACATTTCATGCATGGACAAGCTCTGCAAAATGTTGCTCTTTGACCATAGCTACTTTATATGCTATTACAGAACATAAGCAAATATTTATTTATACCACACTTTGTTTTAGATAAAACTGTCTATCCAGAAAT
>Unigene19602_All    size  684    gap  0  0%
CATTGCACTTGAAAAACAAGTATTTTTAACCAAATTTTTAAGCTTTTCTGATCTAATAACAGATTTAATCATTTAAACTGCTGATATATATATTTCTAAACACTTGAATTAGGCATTTAACAGCTAATTGATGTGAAAACCTATCTTGTCTCATACATCCAAAGAAAGAGATAAACAATACAGATACAATTTAGTATTAGAGCAATAAATATGCAATACTAGTTATATTTGCAATGATCAAATAAAGCAATAAAAATAAATGATATTGATAGTATGTGCCATGCATGTTCCCCTTATTATTGCCATGCATCTCAAGATGACATGTACTCTTGGCTGAAAATTAACATCACAGTAATTTGTAAAGTGTTTATACATGTTAGATATTTTTGAATACAGATAAGCACTATGGTCTCTCATATTCTGTATCATGTTCAACCCTCATTCCAGATTACTAGAATAAAACCTAGACAAGACAAGACAGAAAATTTTACTCTTTAAACCACTGTATACACTTTGGTACAAGGAATGAAATAATAGTACAAAGTATATGATATAATATGTGCACCTCTATTATTTGTATACAATATTAAGAGAATTGAGTTATGATGACTATTATATATATATATTGTAGCAGCATGTACTTTAATAACAACAGTTTCCATCTTTTTCTTGTGTTAATATTTT
>Unigene20388_All    size  280    gap  0  0%
GAACAAAACAGTAATGGATCTTTTATTTGTGGTGTGATATTCACAATAAAATATACATGTATGTATGCAGTTAACAAATACAACAAAAGTAAACACTAAAACATACACTCTCATACAGTTAGCACTAAAAACCTTGCATTTCATTTCAAAACAAACACTCATGCCTTATAAATAACACATACAAACTACTCCACACTCACATAGCACAAAAAGTAGACCCAAAAAACAAGCACTAAAAAAATAATATTTACATCAAACATTGTAACAACGATACACCGAC
>Unigene20737_All    size  734    gap  0  0%
TACTTTAGATGTCTAGAGAAAGAGAAAACGATGTCACCCGAAATCGTGTCTGCTATTGTGATCGCTGTTTTAGCAATTCTGCTATGTATAGGTATTATTAGTTTTCTGATATTTCTCTGCTTCAAGTTTGTCCACCATCATAAAAGGTTAAATGACCTTGAAGAACAATTAGATAAGCTAAAAACACAATTACAAGTTAGTGCCGTTACCAAACAGGATGAATATACTATTCTGGATGAATCTAAGCTGAGACACAAGGAGCCGATACACGATAGTGCAATAGAACTTCGAGGTGCTTCTGGTAACAGTTCAGACAATGCTCAGCCTACAAGTGGCCATCCAAGTCTTTCTAGTTTCATAGGGCCACGGTATACAATCAAAATAAGGAAAGAAACCGCAAAATATGTTCGGAAAGAAATCACAAATGTATATGGCAATGTTCTTCCTGATTCGCAAGTTGTTGCGATTGCTCAGCGTTATTACAAAGAGAAAACAAACTCCTCAGACCTTGTGGGAATTGATGATATGGATATAACCAATCAGAAAGAAGAGAAAGAAATTATAAATACTAGGCAGAGTGTTATACTTGAAGGACGGCCTACTTCAATGATGATGGATCTTGATGAACTACCGGATAGCAATAGGTTAAATGAGCAGGGAGTGTTTGTGCATAAGATGATAGGGAAATCGGGTGGAGATCTTCAACTCTTGGGAATAAAACTCGAAATTCCGGA
>Unigene21684_All    size  537    gap  0  0%
TATTTTTTTTTTTTTCGTTTTGATTTTTACTTTATTTCGTATATCACCGAAAATGCGTGTAAGACACTAGTCTGCTCTCTTGTCACCTCCAGATTAGACTATGGGAACGCTTTGCTATATAATGTTAACTCTTCCACTATAGCAAGACTACAACGCGTTCAAAACACAGCAGCTAGACTTATCACAAGAAAAAGGAAGTTTGACTCTATAACACCTGTTCTGATGCAGCTACATTGGCTCCCCGTGAAATACCGATCACATTTTAAACTTTTACTTTACGTTTTTAAGGCATTACACGATAAAGCACCTAAATATTTGAAAGAACTGATTGTACCATACGCTCCTATTAGAACACTTCGGTCAGAAAATGAAGGACTCATAACGAATCCAAGAGATGTCCGCACTAAAACATACGGTGAAAGACGATTCGACCGAGCTGGAGCTACATTGTGGAATGACCTACCAATTCATTTACGGAGAGAACAATCGCTTCCTCGTTTTAAAAAAGGTTTGAAGACACATATTTTTAGACTGGCG
>Unigene22102_All    size  396    gap  0  0%
CACTGATTGTGTCAAGATACTCCAAGCATATTCCCAAACCCTCTATTCGGAATCAATTTCATTTATCTTTTAATATTGTTTACCATATGCTTGCATTGTTTTATAATTTTTTAGTGTGTGTAAATTTCTTGGTCAAACTTGCGGTTATGTGCATTCAAACTGAATTATTATCCAGTCAGGATTTGTTCTGTTTTTTGTTGATAAGATACTCCACGAGGGCGTCAACCCAATAGGGTTTATCTAATTCACACCTAGTATCATGGAAGATGAGGCGGGTCTTTCAGTATCTTGACCTCATGTAAAGGAAAACAGGATAAAAACAAGATATCCAATTATATTAAAAGACATCTTGTTGATATAAATCATTTGGTTGTAAGTTATGGTACTATGGAAAAC
>Unigene24075_All    size  734    gap  0  0%
CTTGTTCTTAGACTTATGTCACATTTTGATCATAAGTTTTTGATTTAATAACTAATTTCTGATATGATCATGTTTTAAGTTCTCATTACGCTGCATGTACCAACCAAAAGTGAAAATACCTCAATGTGTCAAAATCGAGCTAAAGTTTTTACTGCTTTTTTTAACGCTAGTAAATAGATTTTAGACTGAGATACTCATTTGATTTCAACCAATCGGGAAAGTTTGAACTTCTGAATAGCAAACTTGTGGGTTAAGCTATCAATGGAAAGGCTCTCCAATTAGGCACAATTGAAAACATATCCAATTTCACTGACTAGGTAGGGACAACAAACCAAAAACAATCATAACAGTATATCTTCTGTATATTTTAACCACTCATTTTGTTAAAATTTATGCATTTTACAGCAGGTTTCATATAATGTGCTACATTTACATGAAAGTATAAACAAATAAACAAGAGCTTTTGATGGAACAACCTTATTTTCCATTTTTCCAAAAGTTTGCTATTTTTGCACAGTGAGAAATAACGAGCAATCTTCAAACTCAGCATTATTCTACTGAGATTTAACAGGATGTTTATACAAAAGTTTAAGTCTAAAATCAATTTACTAGCAGAAAATTTTAAATGCTCTTTAGGATATGAGTTTTCTCAGGGGAATATTCATCATTTTAATTTTTGTGCACATTTTAAGATTATTATTTTTAGCACACTTTATCTTATCTTGTATTCCGCA
>Unigene24395_All    size  768    gap  0  0%
CTGGTAACAGATATAAAGACGGGTTTCAGTCTTTGATGAGTAATGCTCATATGAAAGGATTATAGTCAAATACATGATAAAGACATGGAAAAAAAAGAAGAAAAACAAGTGATGGAAGTATTTAGTACTGACGTAGAACAAAAATGTATATATCCTTCCAATCCAAAGTTTAAAGAAAAAAGATCAACATCGTTTAGTCTGCTCCCATTCAGACTAAAACAAAAGTCGAAACGAAAGAGATGTGTGTCTACCTCCGATATAGCCGAAATCGAAGAGCATGTCTCGGAACCAGAATCTGACAAAGTGATGTTATCAGATGATTTTAGTACCAGTTCTAGCGAGGGCGAGGACAGTGATTGTGGACATGTCAATATCTCATTCGAACAAGAGGTCAATGGACATGCTCTTCTGTACAAGACATTCGGGTGTCACGGAACCAGGGAAGGTAATATAAAAGATGGTTCTGATATAAGCTACTTGGATAAAGGAAGGTGTATTGTAGCCGATCTACTCAATTGTCGACTGAACATATTTTCAAAATCAGGAAGAAATACTTTGACAATACAAAACGAAGATACAATCGAGCCTTGGGGAATAGCAATACACGAGGATATTGTCCTTGTGACCTCTAGGCGGAAAAAGCTGGTCCTTAAATTGTCACAGACTGGTGATTTTGAGGAGTCGTCTTTTGGTGACTCGTTATTCCAGGATCCATGTGGTATCGCTACAACACAGGACCATAGAATAATTATTACAGACATCCAGGCA
>Unigene24408_All    size  584    gap  0  0%
AAATTACTTAATGTGAATATTTTTCAAGGTCTGATTTCTCTTCATGAACTAGTATTACAAAATAATCAATTTTACGATAATTATACATTTTTTCAAACCGTAATATCTCGAGTAAAAGCATTGGTTAAGTTAAAATTGGATCTGAGTAGACCATACAAAATAGATAAATGTCTTTGTAATTTATCAAACCTACAGGACCTTGAAATATTAGGATTGCCCGGACAATCATATTCAGATGATTTATTTCAAAACCTAAAGTGTCTTAAAATAGAAACATTAATGCTTGATTCTGTGCTTTCACTAGCACAAAATACGTTCATTTCTTTTCCAAATTTAAAGACGCTAGGGATAGCGATACACACCGCTCGTGCTAGGTACGTCGTAATAAGCAGCATATTCAATTCTTTGAAGATATTCAAGGGTAGAAATATGACGGAAATAAGCATTACTGGTAATCCACATAGAAACGGATTTGTATTGGGCCATCCTCACTTTGCAGTACTTGAAAAAATATGTCTACAGAAGCTAAATTTGGTCGGTGATAGTATACTTGGTGTAAAGTTTAATCCTTTTTTGAGATATGG
>Unigene24740_All    size  333    gap  0  0%
GTGAACATTTGCTTAATAGAGAAGAAATTTGAGAACATTTAATGACTGTTTTATAATAAGCCAATGTAAAGTAAATTCAGTAAACTAACTGCTGAAGAAAATAAGAATTATATAGATTGTTTCAGTTGTTGTTATATTAACATCATCGTAACAACAATTAATAAACGTATGGAGTAAACTCTTGAATCTTGCATTAAAGCAAATCCACCAGAACTGATATGAATAAAGTTTAAAACAGAGATACTATGGACTATAACTCAGTATACCATGAATAGAAAGGAAACAAAAATGACAATTACTTTGACAGATAGTTGTTAAATGCTCAAGACAAAA
>Unigene24944_All    size  439    gap  0  0%
AAATTTGTCCATTTCCAAGTCAGAGCAAATAAAATTTAATCAGGTTTACAAATTGTCTATAGGATAACATGTGGTCCACAAATATATACTACTAAAGTTCTGATTGGAAAATTTAACAAGGTATCAGATATTGGGTCCGCTTTAGTATCATACCAAACTTATCCAAATGTTTAACATATTTTGAGAATGTTAATACTTAATACATAGGAACTTTTTTGGCTCAAACGTTAGAATAGGCATACAGAGAGTCCAGCTTGCTTATTTTTAGGATGTCATGAAAATATGTATAACTTTTTTACTGATGAAGAAAGTATACCAGAATGTCTGTGGTAAATTTGAAATAAGTTAGTAATGCATTATGATTGGGGCATTCTTAAGATTTTTCATACACTATAAAAAGATGTACTGTCCAACTTTTGCTGAATGATCTTATGTGGGG
>Unigene25037_All    size  394    gap  0  0%
GGAAATAAGTGACAATCTAATGGTTGTTCAAGTAGTGAACTTTGCAAACGATCCCTTAGTATTCAATCTTCTAAATGGAAATGATATGTTCACCATGGGGCAAACCTCTGGTGTTCTCCAAACCAAACAGAAAATGTTTGACAGAGAGGAAACTTCTAATTATGATCTAGTTATTAGTGTTGAGGATTTGAGTGACCCACCTCGTAAAGCACATGTTGTAGTAAAGGTCAATATTGAGGATGAGAATGATAACAGCCCTGTGTTTCTCAATCAGCCATATGATACAGTGGTTGCCATTACTGCCAAAGTTGGAACACCTGTTAGACAGTTGACCGTTCAGGATAGAGATAGTGGAGATAATGGGAAGGTGGAGTTTACAATGGTCAAGGGATAC
>Unigene26502_All    size  832    gap  0  0%
TAATAAATATATTACGCTTAAGGTTTTTGTTAAAAAAAACTTCAATTGATTTTGTTTTGTATTTTTTTTATTAAGTGGGTTGGTGAAACTATATATTAAGAATTAAAAGTCGCATGCAATTGAAAATGACAAAATTATTTTAGATCCGGACACCAATGAAAATACGATAAATAGTATAATCATAAACGTGCAATGCATATAAAATCACTTCATCAGTTCCGTCAGCATGTTTTAAAATTAAAACTATGTATGGTCTTTTATCATAAAAATATTTCAATGAACTGTGTGCATGATCTAAACGTTACTATTGGAAAAAAAGAAACCGTTGATTGGAACACAAGATTTGTCAACCTGGAAATACCTGTAGTTTTTATCAGATGTCGACAATTTGGCATATTATCTATTTGTTTGAGATAATCAATAAACAATCGCACCTAGACCATACGTCTCAATATCAAAAAACAACTCAACACATTGATTTTACAATAAGAACAAATGAGTTGCCTACCTTCCCATAACACTTGATATAAATCAGAGTTGTTGGTAGTCTCGTGTTACTCGGTCTACATTTATGTGTTTGTTTAGCTCTGTTTGAAGTTTTGATTATGGGTATTGACGAAATTTATCCTCCTTTTAACGTGTTATATTATTTTTTAATTGTCTCTATGAATGTTACCTTTACTGTTGAGTCTGTTCTTGGTGGTATTCAGTCGGAAAGCAAGCCCTTAGAAACGACCGTTGTTGCTACTTTCTTAAGACAACAATGGGACTTATATTTAAATCGACAATTCTGAAAATGCGTTAATTTCGCGGAAAAATGATTGGCGCCAAT
>Unigene26627_All    size  397    gap  0  0%
AGGGCATTGTTTTTTGGATATAGTAAAGACCATTTAGTTTGATGCCAAGTAAATCAAAATCACCAGGATAACATTTAAGTAAAGGAAATGCCGATTTAATATTCATTTTTGCCATTAAAGCCGAATTCCCCATTTGTTTAACAATTTTGACTGCATTGTCAAATGATGAATAAGTGACCTTGGTAAACTGAGTATCAATAAAATCATTGATACTTTCCTTTGGAAGTAAGACAAATAAGTTATCAATCTAAGTCCACCAGTTTTCTTAGGAACTAAACCAATAGGAGAGCACCGAAGATTTGAAATAGGTTTATGTTTGAATGGGCCTTCCATTCGACCTAATGATATCTCATTATTCAACTTCTTTTGAGCTTCAATAGGGTTTTTCAAAACAGAC
>Unigene27002_All    size  290    gap  0  0%
GTTGGGGCAAGCAAACATGATTCACCAGCCTCATCCTGTCATTTTAGGCCATTTAATACAAGCAGATTTTTTTATGGGTTGCTCATTGTTGGAATGGCTGTATGGTTGCTACTTCCTATGTAATTAAGTCTCTTGTGGATAGTTGTATCATTGAAAATCATACCACATCTTCTTATTCTAATGTTTACTATAAAGTCATATATAAATTATGAGGAGAAAATGCATAGTATGTTTAAAGGATCATTATTGAGGATGGTTTACAAGCTAATGATCATAAAAAAATTTCATTG
>Unigene27285_All    size  2117    gap  0  0%
CAAAGGATGAGAAATTGGATAATGATAAACTATTGAAGAAACTGGATAGTTTAAAAAACATTTATTGTAAAGAAAAACAAGATCTTATGAGCAAGTGTGAAAATCTGACAATTCAGCTCGAAAATGAGTCTCTTTCAAGGAGACAACTTGAACAGGAACTCATTAATATTAGTGAAGATTTTGGGGAAACTTTTATGAAACCAGAAACTGAGGTTTCAATTGTTAGTCAAAGGGAAAATAATGCAAAGCAACCACCTAAGAAAGCTTTGACAGACAATAATACACTGCAAAAAGAAAATGTTCCAAAATCTTGTCATTTTGAATCAATGATTAAAAGTCTGGAGTGTGAGTTACAGGAGAAAGAAGACAGCCTCAAGCAACAAAATATAGAAATAGGCATGGGTGAAGCTCTTCAAGAGCAAAGACTAAATGAAATGAATGTGCTTTATAAATCAGAATTAAGAAAATTAGAAGTAGAAAATAGTTCTTTATTGGAACAAAAATATCAACTTGAAAATCAAAACCGTGAACTAAACCGAAAATCAGAATCTAAAGAATCAAGGGGAGATAACTGTAAAAGTTTTATTTCTGTAGAATCACAGACTGATGAATTAGAACTAAATAACGAAAAGAATTTACTGGAAAAACAACAGCTTATAGATCAGTTGGAAACACATAACTCAAAAATAGAATCAGACTTAAAAGTATTGTTTGTAAAAGAAAAGGAAAAGGAAATTACCATAAAAGAATTGACAGAAAAATGTCAAAATCTTGAAATGAAAGCACAGGAAAAAGTTCAATTAGTGGAACAGCTAGATCAACAGTGTGCCTCCTATAAGATGAGGCTTCAAACAACTGGACATCAATCCACTGAAATGAAACAGGTCGGATCTTTCATTGAGCTTCAAGAGAAATGCAAAAATTTAGAACTAGAACTTGAAAGTGCAAAACAGAATGAAACTTTTGCTTGTATTTATGAGGAAAAGTGCAACCAATTGGAATCTAATCTAGAAAACCAACAAGATTTTGAACAAGATCTGATAGAAATGACTGAAAAATTTGAAAGGTTAGAAAAAGAATATAAAGAACAGAATATGAACCATTTACAGGAACTGAATTCTTGTACTTCTGTTATTGAAAAACTGAGGCAAAAATGTGAGAATATAGACGGTTTATTGGCAAACGAGAAAAAAGTATCACAGGAAACATATGAAAAGTGCGAGCACTATCTTAGAGAGCTAACATTGAAGCAATCTTTATTGAAAGAACTTGAAGAAAAGTCAAGAAAAAATGATATACAGCTTGAGGAATTGAGTATTAAATGTGCTAACCTCACAGATAGTCTACAAATTCAAAAACACAAGAATAATCGTCTGAAAAAAGAAAATGAGGAAAACAGTAAAAAATATGAAGCAGAAATAAGTCACAAGGAGAGAGCTTTAGATGAAATTAATGATACATGTTCAAAATTTGAAATAGCAGAATATGAAAATGAACATGTTATTCAAGAACTGACAACTCAATGCCAAAAATACCAGTCAGAAATTCAAGCTTTGAGAGCAAAGGAACTGCTGAAAATAAAGAAAACATTGTCTTGCTCTGTTGATGAAATTGAGAGTACTGACTATCAGGAATTCATAGTAGATAGTAGTTCATGCATATTTGATGATGAAGAAGAAAAGATTCCTGGTGAAAATAAAGAAAACAAGAGTGAGTTTGGTAATAAAATAGAGGAGGACATACTTGTACAGAAAACAGCTAGTTATGTTGAGACTGACATTCACGATGATAAGTCAGGTGTATATCAGAGGGTTACTGAATTGGAAACTTTGTTAAAAGACAAGGATGCTTTAATAAGAAAGTATGAGACTGAATTAGATCAAAGGAATGATGAATTAGATAGAATGGATGATCTTCGTCAGTATCAGGAACATTTGGAGATGTCAGTCAGAGAAAAAGATTCCTATATCAAACAATTAGAGGAACATTTCTTACAGCAGAGGACACCAGTCTCTGTTAGATCGCCCGTCAAACCTGGCAAATTTGGAAATGTTGGTCAATCAAGAAAGGATGAGCCTGCAGCAATAACTTGTAGTACACCCACTTTGAACTTGCCT
>Unigene27916_All    size  1108    gap  0  0%
CAAAAAGACTTCTTACAACATGAAGAAGTTTACAAAAGTATCGGTTCAGAGGTACCCAGATTCCAAATGAAAGGGCTACAAAGAGTCAAGGGAATGTGGCGTATTTATCTTGCACAAGAACTAGCAAGAGATCACCTCCTTACAAGAGGTGTATCTATACGTAACAAACTTTTAACAGTATACGATAAAAACCCAAGAATCCCTGTAGCTGAACAACGCCCAGAATACCTCCGAATACGTGTGTCCAACATTCCATTATCAGCTGAGGACGGTATGATCTTCTCGTTCTTTCAATCTAATGGCGTAGTCGTTACAAGCTATTTCAGAGAGAGAGTGAGAATAAATGGCGAAATGACCGACTGCCAATCTGGAGACAGAATCTTTTTTGTCGAACCATTGGAAGGCACACTACCCAGATTCACAAGGATAAGCAAGTACAATGCCAAAATATATTACAAAGGCCAAATCTACATAAATGCACATATTACTTGTCAAAAATGCCTGAAAAAGGGACACAAACAAGACAAATGCCAAAACGATTGGGTTTGTAATGAATGTGGAAAAGAAGGGCATAAAGCAAAAGAATGCCAAACTCCTAGTAAACCAGCACCAGATAATGACACTCCTAGTAAAACAGCATCAGACAATGAAGCTAATAAAACAGATGACCATTCTGATTCTAGTGAAAGTGAAAGTGGGGAAGAGACTGACATTGGTGATCATGTTGATCACAGTGAAACCCCACCTTCACAGTCCATATTGCTACCTACAGAAGCAATAACAGCAACAACAACAGCTATCAGTAAAGTCGTTACAGAAATTGATCCTGATTCACAGGAGAAAAAAACAAGAAAAAAGAAAAACAAAGACAAAACAAAAAACAAGCCAAAAGTTGAATCAAAAGGACCAATAGACAAATTCATTGTAAACCCTGAATCAACAACACCAGTACAAAAACAGGGGAAAAGACCAGCAACAACCCCTACAGATGAATATCACAACAGACAAACTGATTCCAGTAAATCATCAAAGACATAGGTACAAGAACAGTTACCATATACCATTTCCTTTCAAAATATATTATCCATACAACAATGCCTAAGTCAAT
>Unigene29288_All    size  297    gap  0  0%
TCCCCAGTATTGCAATTGTTTAATCTATTCAAAGTACAAAGGCCATAACTTAATAAATGGAGAATGTGTCCATGAATATCAGATGACAATGCTGGCACATCAAAGTTATAAACTGAAGGACTGTAAAAGTGAAGATATCCAAATTTGTAATTGTGATCAGAGTTCTATTGTAATAAGTATTGTGTATAAGTTCCATGGCATTTGTTTGAAGTTAACTTAAGTTAGGGAATTAAAACGAAAAATTCAGCAATGTTTCCATTTGTAAAGGGGCATAACTCTAAAACGATTAAAATGACG
>Unigene29589_All    size  377    gap  0  0%
TGAGAGAAACAACGTATAGGCCTAGATAAAATGATGATTTAGAATTATGTCCACATGTAGGAAATTGAAGAGTACGAGCTCTCATTTAGCATATAACTGAATTAAGGACAGCCATAAACAATTATAATGGATAAAAATTAAAAAAAAAATAAATGAAAAAATCTACTTATAATGATAAATGAACGTCTGTAGAAAGGAGGTTTAACTAGCGATCATGCGTCAAATATAGACCATCGCACTTCAGCGTACAGACCATCGCACCTCGGCGTAGACCATTGCACTTCAGCGTGACCATCGCACTTCAGCGTCCCCATCGCACCTCCGAGTCCTACATATAAAAACTGAGACTTTTATCAAACACATTGACAGGTTTGTAG
>Unigene29799_All    size  936    gap  0  0%
CCGAAACAAAATGGCCGACCATGAGAAAGTACAAAGTTTTGTTAAAATATCTTTGATATTTCAAATATGTGGTTTCCTTATTCTTGTAATAGGATTATCGACTCCATACTGGAGAGCTATACATTTTGAATATGTTGCCGAGTCGAGGAACGAAGTTGGTTTACTGATTCAAGGATTTGACGAAGGACTCTGGAGAAGATGTATTAATAGTATCTGTGCAGATATTGATTTGGCGGGAAGAGATTGGATGCAAGCAGTGAGATTTTTCGCCTGCCTCGGTGTTTTGTCATCCTTTATAGCGACTGTATCACTCATCTTGTTTATGCTTATAGAGAAACTATCAGCAAATAAATATCTCTATCTGACCTCGGCCATAGCCTCGTTTATTGTTACTGGATGTACGTTTCTCTCTATTATGATATATGGCGCCATTATAAAAGAGGGACTAGCATGGTCGTTCGTCATGGTGACGGTTAGTGGTGCGGTCCACGTCGTTTCCGGTTTACTTCTATTGATTGCGTTTATTACGGGAAGAAAGAACGTTTGACGAATTGAGTATTTCCAAAAGAGAGGGAGACAATACTAGTAACTTAGAACTCTCGAAATGTGTTTAGCGCACAGGGAATTGTCTCAGATAAAACATTCCTAATATATACTTTACAAATGCCTATGGTTTGGCGCCTGGAATATGTACAGCTGACATGTGATCAATAAAATTATAAAGGACTATGGGTAATCTCATTGTTCGTACACCAAAATGAAAAGAACGTCACGTCATTGGTTGAATTTCCATTGTTTAGGACGTTTTAACCAATCATGACATTTTGGTGCACAATTTTGAAAATATTATAAAGAATGCATTATATTGTGAAACGGCAAATAGAAATCGTTTAAAAACAATTTTTGATCTTAAACAATTCTAAGTAAATGATGTTT
>Unigene30291_All    size  419    gap  0  0%
GAAACATTTCTGTCACATTTGTGATAAAGAATTTAGTTCACGAAGTGGTAAAATGAGACATATTGAAACAGTTCATCCATTTGATGGGGTCAAGAAATATGCATGTCATATTTGTGGGCAAAGATTCTCACAAAATAGTTCCAAAGTCCTTCACATGATTCGTGTTCATCAGAATGAGAAACGATATAAGTGTTCCATGTGTAAAATTCATTTCAATATATTAGCCGACCTAAAAAATCACCAGAAAAAACATACAAGTCGAATAAAGAAATTCAGCTGCCAATTGTGTGATGGGCTTTTCAATCGAAAGAGTGATTATGACTATCATGTTGGAAGAGTCCATCCAATGTCAAGGCCGTATAGATGTGGGGGATGCATGAAGGGGTTTAGAACAGCTAAGGAAGTAAGGAATCACGGAC
>Unigene30295_All    size  311    gap  0  0%
CTCCTTGCTGATATGTATGAATTAACGTTTCCTCTCCTGTATGACTGTACCTTGACATGTAAATACCACTAACGCCTGGGTTATCTGGTGTTTGACGCATCAAAACTTCATACAGGATAGTTGTAAAAGATACCAATTTAACTAAAATAATTGTGCTTTTCTATATTTTATGTTTTTATTTTAATTTTGCTCAAGTAAAAATATAAGAAAATACAGCTCCTAATACAATGTTAAAAAGGTGATATAATTGAAAAGCACTTAAATTGTTAGTCATAAACTCATCATAGATACCAGGATTAAAATTTTGTACA
>Unigene30592_All    size  368    gap  0  0%
CAGAAACCATTGAATACTTTACCAGGGGATCATTAGCCCATTCGGTGATGCAGAAATACATCCTCAATGCAATTGAACAGTATGAACTGAAAAGTAAGAGAGATTTGTTATTTGGAAAAGCAGTTATTGATGTGGTAAACAGTTTTCCAGACTTAGACAGCTCAAGTGATATCAAGAATCAAGTCTGCAATCGTATGGCAAAAGCTATTCGTTGGAAAAAGTTTTCATTAAAAAGGAAGCAAAAAACAGCAAGTGAGTCAACAGTGAATGAAGTAGAAGAATCTGAAACTAAAAGGAAACAAAGAGCTACTGACAAGACTATGATTAAGAAAGAACAAGAATCACAAGGAAAAAGATCAAAGACCCAA
>Unigene30739_All    size  303    gap  0  0%
AATATGGTGTAATATAAAAATGATACATATTCAAATAATGTTGTGTTAGGAAATGAATTTGTATTTGAAATGTTCTATCAGATCTTAAAGATTGCCCCTTTTAATTTGTTTCCATAGTTGGGCAAAAAAGTTACTTCTCTTAGTCAACAGAATAATTATTAACTTGCAAGACTTTATCCCCATAAATTCAAAGATGAGATTCCATGTTTTCATATGTTTTTCATATCAACATCAAGAAATAGCTTTTTATTGGTCTGTATTTAAATATTTGAAACTTGAAAAATTTACTCAGAATATCAAAAC
>Unigene31793_All    size  1051    gap  0  0%
ATATAGTGCAACTTAGTTTTTTTTACAGTATTAAGGATTAACTATTTTTTAGTATGAAATGATCCTACTATAGTAAAATAACTCATCAATGATACCAGGCTTATAATTTTGTATGCCAGACATGCCTTTTTGTCTACAAAAGACTAATTGGTGATGCTCGAACCAAAAAAAAAATTGGTCATATCAAGTAAAAAGTTGAAGAGCACTGAGGATCAAAATATTGTGAAAGGTTTTACCAAATAAAGCTATCGTCATTTTGAATGATTTAAAATTCAAAAGAAGAGAGTTCTCCACCATGTTATTGTCATGGTGAATACCTTTTCAATAAATATATCACTCAAAAAACAATATTTAAATCTACCACTTTCAATCCTTCATTTGATCAGAATTAAGGAGTAACAATATTGAATTTGAAGAGTTGTCAATGTCAATTAGGGATTTGACTGTTGCAAATGTAGTTTTACTGTCAACAAAAAGCTCTATTCTAATGTAGTTATTGTAAATGATCCAGAAAAGAATTCAAGAATTATTGACGGCAATTGCACAACAATGTTGCCAATGATTCTGACCATCTACCGCTGAATTGACAGCAGAAGTCAATAATAAGTTATCAAAGGCTTAAAAAATATGGTGTTACATGTCAAGTTGCATTAGAATGTAACGTTGAGTGTTTCAAAAGCTTCTAATGTGTGACATTTTCAGTAGTTAAAATGTTTATGAATACAATTTGGCCTTGTCTATTTCATATAGATCTATTTAACATAAAAAAAAGAAATTTCAAATGAACATGAAAACATTCATGGTTCAGAAGAAAATTAATTCAGCTGTCATATGTCTCTGTTTGTCATTGGAATTATGTGTACTCCATCTACAAATCTGATACAGTTGCTTCTTATATTAAGATAATTGATTCTTTTACTTTAATCAGATGGTGATTTTTATATCATTTGTTTTAATTTATCTAAAGGGAGACAATCCTTATTCTATCCAAGAAACTCCATAAAATGTTTGCCAGCAAACAAAATTTTTTTGAAAATCTGATAAAACTCTT
>Unigene32387_All    size  669    gap  0  0%
AAAAATTTTAAACTACATGTAAAATAGACAGAATTTTTTAAATAATTTTTTTCGTGTTATTTGAAGTATGTTCAATGAAATCTTTTGGGATTTAGGATGATTCTGATGCTGAAAATATTATTTCTTTTGAATCCTCTGAGACTCCAAATTCATATTATGAAGCTGCTATTGCAGTGTAAGTTTTAACATCAAAATCTCCACATTTTAAAAGGGTCAGAAATAAGTGTTTTAGTTTAAACAGCAGAAAATGGTTATAAAAAGCATCAAAATCTCAGCATTGTTGTAAGCAAATATATGATTAATAGTAGAGAGGGTAACATAATGGCAAATGTAATTATAAAATAGACAAACCATTTACCATTAGTGTAACAGTATTTGTAATGAAACGAAATCAATGTTATATGATAAAAGAAAGCAAAACATTTACTGAATTACAAATAAGCAGCAATTAAAGTAGCTATGAAATTAGTTTATAAAGAAAAACACTCGGTCACAGTTGCTGTTAAACTGTATCCAAATTGACCATAAATATTGTATATCCGAAATAATTTGTACTTTCATTTTATCCTTTTATGTGATGTTTTGTGTATCATTTACATAGGCGGATCCAGGGGGGGCCCTTTGATTATATAGGGAATCATTGAATGAAGCATGACTGGAGCCCCCCCT
>Unigene32624_All    size  1325    gap  0  0%
GAGCAGATGAGTGTTTCCATGGCTACAGAAGATGTAAACAATGAATCTAGTGATAATCAGAGATTGCTGTGTCAGCATAAAGAGGATGACTCAATCTTAGAGGAAGATGATAGTTTTGTTGAGAAAGACGAAATGAGATCCAAGATTATTGAACTTAGTAATCAAAAGATGGATAGCAGTACAAATGTTCTAGAAAAGAAAGATTCAGATAAAGATAGGAAAGGAGAGTCTAAAACGGGTCAAAGGTCAATTCAGTCAGTGTCTAAAACAATCAAGACCGAAAAAGAATCAACAGAAAATGTTGGAACAAAATTAAATTATCAAAAAAGAAGTTTACGACGGAAGAAACTGAAAGTAGATCATCGTAGAATGACACATAAGCCACTTAGTCCACTCAATAAATTAGCCAATCGTTTTAAAAGGCCACTGAAAAGGCCTCTGTTAGCTGCTCCTGCAAGACAGCCCTTGCTAAAATCCCCTCAGAAAAAAACATTGTTGACTTCTCCTCCTACCACTCCCACAGAAAATGAACCAAAACCAGGTTTTTCTGGATCGAGAGATAACATACCCTCCACTTCAACAGGACCACATGTGGTTCAAACACCTAGGATTACACCTTTACAAAATAGACCAAACCTTCAATCTAGTCATGCTGTCGGAAGGCCAATTATCACACCAAGTGTAGCACCTGGGGTTAGAATCGGAAACCGAGTTTTACTTGGGAACCAGTTTAGTGGAACTCCTATACGACAGGGTATACAAGTTAACACAACAAGGATGGCTATAAATAACCCTGGTGTTAGGGCTGCCTTGATAAACAGGTCTGCAGCAGTCAGTGCTGCTGGTCTACAGGCTAAATTAGCACAACAGAGAGTGATAGCACAGACCCGACAGGGATTTACCTCACAATCACAACAATCTTATGCTGCTCAGACCAGCCAAGGCTATACTGCTCAGTCTCAACAGGCCTTTGCAACAGGATCACGATCTGGCTTCTCTGGGCACAGTCAACAAAGTTTTGTTTCTCAGGCTCAACAAGGGTACGGAAATTCATCGGGATATTCATCTCGTGTCATACAGCAGGCCCAGGTACAGAATACAACAGGCTTGATACAGAACACTGTCCAACAGACCGTTGTTGTACAACAGAATTCGGCCGGCCTTCCACCGGGGAAATGGCCAGCACATACTTTACTCACTGGAGATAATGTGTACAGGTCTCAGAGGTACAATCCTGTCATGAATCAGATGGCTGCTATGAGGGGGAGGAGATAATTGTATGATATTTAAAAGAGGGAGAGGGAAAATGCATCTGCCAAGAGGGG
>Unigene32678_All    size  301    gap  0  0%
CAAATTATTTAGATGAAAGAAAAAAATATAAATTGAACACTCTGAATAACTTTTATATTGTGTTGTTTTAATAATTACAAGACAGACTGTCATCGTGAAAGAACTTGGAATTTTGTAAATGTAGTGTAAAAACGAAATATGATCAACTGGATGATTCATAGCCTGCATCAAGGAAATAGGAGAGTGACGCAATAAACTAAAGGATTCATACTCTGCAATCGCATAATAGGAGGGTCTGGAAATACACTGGGAGAGATTCGTAGACTAGCATTGATAGATGATAGGCGGATAAAAAATGAAG
>Unigene32950_All    size  412    gap  0  0%
TGGCTGAGGAAAGATTATATTTTTGTTGCTGTAAATTGTTTTACATACCAATCATGTGAGACTCTCATTGGAAGTCAAGGTCATGCAACATACCCTTTTTCAGAGAAAGAGAGCTAGGGTGCCAAAGTGATAATTGAAAAGTCCAATAAACAGCAGTTAATGGAAGTTATTAACGACCTTGACTGGCTATACCTGATAAAAGTCTAAAAAATGGTGTATAAAATGACCAAGAATTACCTTTTAAATCTTAAATATATGAAACAACAAAGAATTCTTTATCTTGAACATATTTACACTAAGAAATTGGTCACTTATAAGATTCTAGATTGTATTACGGTACAATGTATTAAAGAAATTTACCAAAGGGTTTTATGATGAGGAGTTTGAAAATTTTTACAATTAAAGATTTCCA
>Unigene34120_All    size  472    gap  0  0%
ATTAAACCAGATTCTCAAAATTCTTTAGTGTGGTCTTATGTAGCAGTTACTTCCCTTGGATTTTGTATTGCATTAGCTTTGTACATCATTATTGTATCTACAGATATTAAAGGAATGAACAATCCTCTAAAGTTTGAAGAAGGGAGAGAATTATCAGGATCACTGATTATAATCACATGGTTAAGTATGTCTAAATTCACCAACATTGGAAGGCCTGGGAGTACAGTAAGCAACAATGTGTTACGGAATGCTTTGTTACTGATTATATGTTTATTAGCAGTTGTACCAGTCATGATCTGGTCTGTATGTTTACACGAGACTGGAAAAAGCTATCATCACTGTGGAGGAAATACTGAAATCAAACATGAATTGTGAACGCTGGCATAAATCTGTTCAAAATATTTTGTCATATTGTGCAATATATGAGATGTCAGCAAGTACTTGTATATTCAAACTGTTAGGAATGGCCAAA
>Unigene35133_All    size  699    gap  0  0%
ATGTTAATATCAGATCAAGGTCATTGTCAGAAAGATGGCAAGAAGTAATGAGAAAGATTGAAATGTTCGTTGACGTACAAGAACTTAACCACCAGGGGGAGTATGTTCCTGTTGTAGTACAACCACGACCTGATGTTCCATCGGCTGGAGTGTTTCAGTTACAACAGGGTCATACAAGAAGAATAGGAGTTAAAGTGAAACCAAGTAAAAATTCAGGAACATTACCGTTAATATGTGAATCTATATCATCAGTGTCTGTGGGATGTATATGTTCTCGTAGTAAAATGACCCAGAAAGGACTTGATAGTTATCAGGAGGAAGACTTAACATTATTACGAGATAGATGGTCAGAAGCATTGGAGAGACGGAAGGAATATTTAAATGAACAAATTCAGAAACTTATAAACAAGCAAGATAAGTCAGAGTCTGATGCTGATCGTGAGAGAGCTTTGATGGACCAGTGGGTGTGTCTAACAGAGGAGAGGAATGCTGTAATGGTCCCCTCCCCAGGAAGTGGTATACCTGGGGCACCTGCTGATTGGGACCCCCCAGATGATATAGAACGACATACACCAGTTGTCTTCCTTGATCTGAATGCTGATGATCTGAGTACGCCCAGTGCTAGAGAAGGATTACAGGCTGCAGGCTTCAACTCCATTCTTCCTAAAGAACAATCATCTCAATTCTTTAATCTTCCAA
>Unigene36010_All    size  1218    gap  0  0%
GCAACAGCCAGTTTAGAAGTCTTACAAGTTATGGCAGGAGTTTTGCCATTAGATCTTAGAAGAGAAGAAATGGCTATTAGAGATATTGCAAGACTAAATTCTTATTCAACCAAAATCCCTATCAGAAACAAAATAGATGAATGGAAAAACAAAGAAACAGTGGACAAGTTCATATCACCTTTAGGCTTAATGTTACAACAAGCAAAAAACATGAAAGAAGAAACAGATATCAGTATTGATGACATAGAACCAGAATATCAATTTCAAGGTCTACAAGCATCAAAATCTCCACCAGAATATTGGCGTACTCTTGGTTCCTCAAAAAACAGAACTAAAGAACAAGAAATCACAGGAAAAAATTTAATATTAAACAAACTTAACACAGTATCTCCATCAACAGTTGTTGCTTTTACAGACGGTTCTTGCCAATCCAACCCAGGACCTTGTGGAGCAGGTGCAATTGTAATCTTCAACAATAAAGAAATTGAACTTAAACAACCAGTTTCAAAAAGGGGTTCAATTCTTTTGGCAGAGCTGGTTGCAATAAAATTAGTATTAGATTATGTAAGCAGAATTGAAAACAAAACATTAATTGAAGAAGTAAAAATATTTTCGGACAGTCAAACAGCAATTGGAATTTTAACATTAAATTGGAAAATTGAAAATAACAGATCCACTTCACATGAAATTATTTCCCTTATTAAATGTATCCAAAAACACCATGGAATAAGAATTAATTTTGATTGGACCCCAGGACATGCAGATGTTAGAGGAAATGAAATAGCTGATAAACTAGCTAAAGAGGCAGCTAAAGAGGCAAATCAAATTCAGAAAGAAGCCCATATTACAGTAACTAAACAAGATATTAAAACAGCAGCAAGAATTTTAGTAAATAAAAAGTGGCAACATAGATGGGATAATAGTGATACAGGAAGATTTTATTATAACTTTCATCAGACTGTCAGCAATAAATCGACATTTAATTATCCAGATCACAAAACAGCAAAAATTATTAGAAATTTAAGATCCGGATACTACCTAAAAAATTATCAAAACAAAATCAATCAAAATATAGACCCAAAGTGTGAATGCGGTCAATTAGAAACTGTGGAACATTATTTACTATTTTGTGAAAATTATGAAGAGGCAAGACAGAAACTTATACATGAGATATACTTTAACACAGGATCGTTACATATTGATTTGGAACTTTTATTG
>Unigene36083_All    size  389    gap  0  0%
AAACTATAATACATGTTTCATTTGATTTTCAAGGTGTTTGTTTTCATCAACGTTGTTAATTTCATGCAGCCTTTTATATGCTGTTTATATTTCTATCTGGTGCCATGTAACGTTTCACTTTTTCCTTTAATTCCTTTGTTTATAATGATATGAATCCTAACGACGTATTTGACCATGTTAGAAATGTTTATCTGCTAATTGCTATATTAGTATGCTTGTTTGTCCGTGTGAATGTAAACTGAGAGATAAGCAGGAGCTTTGTTTGACTCTGTATATATGCCAAGCCCATTTTATATACAAATTGTTTCTCTAAGTGTGAGATTTTCTTTGTGATTAAAATGTTTATTAATAGAGAGAAATGTATAATAATACTTTTTTTATTGTGTCCT
>Unigene36416_All    size  910    gap  0  0%
ATAATGTATTATGTTTGGTATGTAAATCTACAATTGTCCTCAACATTTCATCTGCCTTTGGATTCTTCTCAACTATATCTTTGATTGGTGTGGACTGTATCAGTGGTAGAAAACATCTCATGGTAGCAGAATCTACCTGTATACTATCTGTGTAACATGCATATAGTACTGCTATTACTTTGTTTACTTGACAATAAGATAAACACTGAGCAGGTAGTCCTGTTACTATATTTGGTTGATCAACATAAGGTGCTAATGGAGTTCCTAGATACTTTGTGGACCTGAGAGATCGTAAGAATGGTACCTCCATGTCAGATATTGGTATATCGGCTTTATATTCACTTGTATGAGCTGAACACAATATGGATACATAAGCATCTTCTAAGTTGATGGAAGGAAATATTTGTTCTGTAAATGAAAAGGCTTGTTCTGGTGTAACTGTTATGTTGCATTGACACACCAATATTTTTGGACAGTCTTTCTTTCTGTATAGGAAGCAGGATTTATCTGTAGGTGTTTTCTGACTGAGTGTATTAATATCATCTTCATGTAGTCCACTAAATAATCCAGCAATTATTTCATAGTTTTTATGAATAACATATGTCTGTATAAAACCTGTAGCTGCTGGTCCCACTGCTATAATTAGTATTTCACATGGTAATTTCCCTTCTCCTGATTCTGACATACTATGCTTAGCTGCTCGGGTCCATAAGGCTGTTACTCTACTTTCAAAACATTCGGATTCGCTGTCGTTGTCATCGTCTTCCTCGACTGCTCTAGAAACTACTGGGAGCACTTCTCCAAAAAATGTTGCCATGCTTTGTAATGTTTTTATATGGTGATTTGTTTTCTTGTCAATATACACAGAAACTTGCTTCTGAAAAACAAATGAATGATTCAGACTTGTTAT
>Unigene36594_All    size  392    gap  0  0%
ATGAAAAAATGTATTTGAGTAATTTTGAGGATGATTAATCTTGCCAAAAAGAATGTATACCTCATCAAAGTTGATCATCATCTTCTAACTAGATGACTTAATATTATATTCAGGTAATAGCTTACAGAACTTGTTAGCATTTAGTTTAAAGATTATCCTCTTCATCATTTGCCAAAATATTTTAATCATTATTTCTCATATAGGGCTGTAGGAAACATCATATAATGATACGTTTCATATGGAGAATAGGGCTGTTGGAAACATCATAGAATGATGCATTTCTTGTGGAAAATAAGGCTGTTAGAAACATCATATACATGTATTCATTACCATCTTGTACAGGGGCTCCAACCTGATATTATTATTGTTTCATTACACAGGGATAAAGGAAG
>Unigene37020_All    size  1079    gap  0  0%
ACCTCTACAATATCATCAGCCTAACCCAGAGCTAAGATCTTCAATCAAAGAGAGAGATGTACACGAAGATAGGAATGGTTTCATGTCAGGAGTTGAGTCACAATGGTTACCTGTATCTCACCCAGTTGGAGCACCCCTCAGACCTACCAGTACTGTGTCTACACAGACAGTAGGATTGTTTTACCCATCAGAGAAAGGATTATCAAATAAGAAAGAAGAAATTGAGAAAAAGGTTGCATTAGAACAGTCAATGAGGGACAGACAGCCCTTAATGACACCAGTTAGTCCAGGGAAAGGTTATTGGAGAAAACAAGTGGACCATATCTGTCACCACTTGAAGGCACATGCACAGAATGATGCTGAATTTAGAGCTCTTATTGGTGAACCTAAGATGGGAAAATTATTGTCTGGAGCAGTACAGGAAGATGGCCATGAACTTAGTATAACCTTGACCTTTGCAATTAGAGGAAACAAAGACCCATTGACTGGCAGAAAAATTGGTATTACAGGAGATTATCTCAGTATGCACACAGAGAATGATAGCCTCACAAGTTATAGAAGTGATTCAGAAGATGAAGAGATAGCAAAAATAACTGGAAAAAAGAAAACCACTGTAAGGAAGCCGAAACCTCGAAGGAAGGAGACACCTAAAGTAGCTCCAATTGACCAGAAAATCCTAAAAGAACTTGGTCCTTCAGGTGAGGGAGATCCAACAGAAATTCAGAGACTTATCGATGAGGGGGCTAATGCTGAATGTACAAATAAAGATGGTTTACCGTGCATTTATGTTGCTATCAAAAACAGACGAGTTGAATGCCTACCTGTACTAATTGATCAAGGTGTGGAAGTAAATCAAAAGGGACCATCATCTATTAGAGGCAATACACCTCTTCATGAAGCAGTTACTCTTGGTACATCAGGATTGAAAGTTGTTGATACTTTACTGGGATTGGGTGCTGATATTAACAGGAAGAATGACCGAGGAGAAACACCATATGACTTAGCAACAAAAGGAGGATATGAAAATATTGTTAAAAAATTATGTTCACATTTAGGACAGTCACAGCTGGACAAATTAA
>Unigene37977_All    size  534    gap  0  0%
GTGTTTGAAAAATTTACTTGAGCTAAAATATTATGGAAGAGGACTGAGCTTTGCCTTAATGATGCAAGGTGTCGGTGGTCTATTAGGTAACCCAACTGCAGCATCATTACAGAAAGTTTTTGGAAATGGAAACGTTGCATTCTATTTTGCGTCTATCATTTTTATTCTTTCGGGACTAATATTGTCCCCATTCTCAAAAGCAAGGAAACATAACCCAACAGAAATAGAAATTAGTGTATCGAAAAAGAAGTTAAAAGTCTATACAAAACGTGTCGATCACAACAAAGACAATATCATCGTGTATGAAAGATATGTTGACTTAGTTGAATTTAACGTTTGAAAATACCTTGAAGTCGGTTTTGTGGTGAGACAACTTTAAACTTCTGTTATGTTCTTTAACAAATTCAGAACAGAACGTTCACTAGCATAGGTGACACCAGAGATGACTTAGACATTAATGATTTCATGGCTAAACTGGATATTCTGACGGACAAAGTGGATATTCTTACGGACAAAGTTGATATTCTGACGGAC
>Unigene38271_All    size  595    gap  0  0%
CCCATGCAATGTCCGAAAGGTTGTAATTTGTTCGTTAGTAAGGAGATATATACTGCATGCAGAGCGAGAAAAGGTCGAAGATGACGATGACGCAACAGAAGACAAATTAAGACGATTAATAGAGCTAGTTGCATCGAAAATTGAAGGTCGACTTGACGACATTGAAAATCGACTAAATACAGTTGATACCAGCATCGGTGATGTTAATAAAGGAGCCAATGAAATATTCTCCCTCCAAAAAACTGATATGGGTCTTACAGAAAAATTGATTGAAGCACAGGAGAATTACAAGAAATTAATGCATAAGAACTGGGAAGAGAATACAATGTTTTATGAACGGAAACTTGAAGAAATTAACGAAATGAAAGACGAAAAGCTTCGATTGGTAGCTCTAGGAAAAATGACGGAAGCAGAAAGAATCAATGATGAAATGTTAGCCAAGCTAATGACAGAATTTGTACCGAAAACAACACTCAAATGATAAATGAAGGAAAGTTAATGTGATACCTATCATTGATAGGATTGAGGCAATTGTTACATCACTAAATCACTAAATATTTGTGAATTTTCGAAATATCAACACCAAGATCGGTAA
>Unigene38555_All    size  404    gap  0  0%
GTGGATTGTCTGAGCTATACATTTTAAATCTTAAGAAAAAGGAAGGAAAAAAAAAACAAACAAAAAAACCTCAATATTTAATATTTAGAGATTATAAATACTCCCTAGCTGTTACCAAATAAAAACATCAAAATGCAGGTGCAAAGAATGTAGAAAAATTGTTCAACTGGAGACCTGCGAACCAGCACTATAACAACAAGATCATATACATTGGATAGAAATACTGCGCTAGAAAAAAAAATGGAGGCATGCCAGAAAGAACATATAAAATTTGAATTAAAGTCAGGAAAAAATTTTGTAATAGAATTGAGCACTGGAGCGTATGAAACCACCAAAAATGAAATACTTAACATCCTTCAAAGTGAAATAATGAAAGATCAATTTGTAACTCTACCCGTCCAAAA
>Unigene40636_All    size  1223    gap  0  0%
GCCTAAGCAAAAGATTTAAAAAGCCTATAAGGAAAACAAGTACAAAAAAGTTGTACTTTTGTCAAGCCCCTAGAATCTATTATATGAATAAAATTCTGCTGAGAGAACAAAATGGAAGTCTACGTCATGTTAATTCCATTCAACAAGCTGTTTTTGTCTGAAAGTAGTTGCTTTAATTAATCTTACTGAATATTTTCCCAATAGGATCCTTTGAAAAGCAATTCCTCAGTTGACTCAGAATGGAATTGAGATCAATATCAATATAGGCTAAGTTCCACTAAAAATTATTCTCATAAATTTTTGTTTGACATTGTTTATGGTGAAGTCATGATTAAACATTGGTATCAACATTAAAAATGGTGATTAAACATTGGTTTCGACATTAAAAATGGACTCTACTTTCTCCTAAAGAAGCTTCATGTTTATCTTTAAATGAGACAATATGTAGGGCTATGTTCTCATGTAAAGATTACACTGGATTTATGAAAGTTTTTTTTAACAAAGTAAAGACTCCTACTGTTGTGTATGTACAAAAAAAAAATGTAGACATGTTATGTGTAAGATGGCTGAATTTTTTGACAAACTGGACAATTAGTAATGCAATATTATATTGTATCAGTAAGTATGCAAACATATTCTACATATAACATCATAGCTCCCAATACCCTGTGTTAAACAAAACCTAAAGAATGTATAAAAACATATCACAAGATTTAACATGTATTAAAACAATAAATATGGCAACCAACAGTGAAAATGACTTCTTAAGTTTTTTCACTTGTTCTATTTTCAGTTTACAGAAATGTTTTACAGAGCATGTTATCTGTGCTAGAAATATAACGTAAACAGCCTTACTCATCGTGTTCTTCTTCTTCTTCTTCTCTATGACGTGACATGGGCATATCAACTTCATCAAAGTTCTTCTCTCCTCTTCCCTTCTCACCTACTTCTCTCGGACGTTCCATAGCCATGTCCATGTGACTTTCTCCTTTACCATTCCTTTCTTCAGGGGTTTCATCTTTCCTGATTTCATCATAAAACAAATCTTCTTTTAACTTGGTTACATCAGCAGGTGACGGTTCAGGATACTTCTCTTTGTTATTTAGATCAGCTGGTGCAAAACTTCTCATTTTCTCTTCTACATTTTGCTTTCCACTTTTATTTTTTGCTCCCACAGCTTTTCCAACAATCTGAAATAAAGACTCCCTCTTCCTTGGTTTACA
>Unigene40979_All    size  626    gap  0  0%
CTGTGCATAACTTGGCTGGATTTCGTTAATGATTATGTGTGTTGATAATTTATTATTTGAAATTGTGGTTTAACTATGTATGTGCGTTATATTTTTGAAAGTGAATTTATTTAAAACACAAGAAATAGTTTTTTCAAATGCAAAATTCTAGCATGAAGGTTATTGCTTCGTTTGGATTGAAAACAATACCATTTCAACAAAGTTATGAAGGATTAGAAATAAAATGTGGAAGCTTATTAATGGACCAAACTTGCAATGGAAGAACACAACATGCACCAGTATTTGTAAGAATTTATAAAACTCTTTTCGATCATTATGCTATTGTATACCGAAACGAACTTATACCAAGTACTGCAGTTTATATAAGTCTGAAAAACTGTCAGGTATACAAGGGTGACAAAGATGACATCAAGGTCATACCGGACAATTTAGAGGGCACTAAAATAATTTTTAAGGTAGCAGAACCGTTTGACGTTGACAAATGGGTCGAGGCATTAACACCGACTTGTAATGTTATCAATGACAGTCTGTATCAGTCGTTTACACCACCAGCGTCGCCGGTCATTCCAAAATCTCCTACGATGCCGCCACTACCGGAAGTTGAAGAAAGCTGATTGTTGAAGGGA
>Unigene41224_All    size  847    gap  0  0%
ACACATAACATTAACTGTAAATATTTTTCTGACACTGGTGTCAAGTCTGGTGTCAGAGTCAATACACGGCCACGTAATTCTTCAATTCCCTGTAAAATCAAGTCTTTGTCTTTGTCTGTCAGCTGCATGGTAAAATCCTCTTTTTTCATGTATGCTCGTCTTCTGAGGGTGGCAATAGACTTGTCTTGCTCGCATTGCACATAGCACTGTAATACTTCAAATAACAACATCAGTAGTTCCTCCACATTTATTGCAGGATAACCAGCAGTACTATTAGGGTTATAACCATCCATTGAATCATCTTCTGACTGTGGTGTAGTTGGTGGCGTTGATATGTTTGTAGGCGGATACGCTTGAAAGAAACAGTTGAACACATCCTGAAATCGGCAAGGAAAATCGTAACATGGTGCAGTGTTCTCACACTGTCTCTCTAAGACCACAGTCACTAGGTAATATCGTAACAAGGATGATTCTAACGTCTGTATGTACAGTTTTTTATGATCAATGGTTGGTAAATAACAATATGGTTTGCTTAATTCAAGAGCAATAGCCCTTGCTGCAGCGTTACAATTTGAACTGACCTCTACACTAATATGTAAAAGTTTTTGAAGAAGTGGTAGAATTTCCGGAATTTCATTCTGAAATGTTTGTTCATGGTGAAGCAAGGGCACAATATAATTGACAATAAGTTCCTTAACATTGTTAAACCCACAATCATACGATAATGCTTTATAACTAGCCGTCTTTCTCATCGCCTTTGGATCACTAACGTTTCTTGTAGTGAGTTCATATTCATAAAACAAAATAACAAGCTTAAGAAGGTACACTGTCTTTCTAACCAATAAAT
>Unigene41734_All    size  695    gap  0  0%
CCATGTATCATATACGCACCCATATTTGTGTTCTGCGAACAATATATCGTATTGATTAGCAGTACACTACAAACTGTAGGTTTTGCTGTAACAGCAATGTTTATTGTCACGTGCATATTTATGCCTCATCCTTCTATTGTCTTGATCGTCACAACTTCAATGATTTCTATTCTTCTTGGTGTTTTTGGATTTTTAAAACTGTGGGGACTTGATATCAGTGTTGTGACAATGATAGAATTAATTATTTCTGTTGGGTTTTCTGTTGATTTTAGTGCGCATATTTGTCACGCATATTTGTCATCAACGTCACGTGATAAACAAAGCAGAGTTAGAGAAGCCATTGAACTTGCTGGTGGACCAATTATTAATGGTGGATTGTCAACAATTGTTGGACTTTCTATGTTACTTTTATCTAAAAGTTTTATATTTCAATCTTTCTTTAAAGTTTTATTTTTGGTCGTTGCTTTTGGACTTCTTCACGGGGTGATTATTTTGCCTATAATTCTTTCATTTATTGGACCTAAAGTTCGTATATTGCCAGAAGGAAAAGCCAATGTCATCATTCAGTCATTAATTTACAATAAAACAGTGGAGCCTGCGTTAAAACCATTAATTTTAAGTACAGAAGGCAACTGTGATGATTCAATCGAACCAAGGAAGCACGTCAAATGTGTACAAAATGGTTTAGATCGGAC
>Unigene41995_All    size  683    gap  0  0%
GCATATAATTGCTATTATTATGTTTCACAAAGTTTAATGAATAAAGTTATTATAAATAATTATTGCAATAAATTTTAATTTTTAACCAGGCAATCTATGTTTACGGTATACATTTTTTTTATTACAGTAATGATATTCCAGTATAAATTTTATCTGACTTATATATAGAGTATAATATATGATCACGCAACGTTGGGCCAGCATTGGCCCAACATAGAGTTGTAAATGTAATTTCAGTTGATAAACACTTTCGGTATAACATTAACTTTTCATAAAGCCTGCTGCAATCGAAATTATCCGCCTCCCAAGAGAAATAAAGCGTAAAATATTATATAATCAATTCTATTAACAAAATTTCATATCGGCCCTATGTTGCTACTAACATAATGCCAACATTTGCCCGATTATTTATAACCAACATGAGATAATAATATGAATTTACAACAACAGACCAACGTTGGGCCAATGTTGTGCAGCCGACACCAACGTGCGACCAATGTACCGACAATTTGCCAACGTTGGGCCAATGTTGTGTAGCCAACATAAACTTGCGACCAACGGACCGACAATTTGCCAACGTTGGGCCAATGTTGTGTAGCCAACATAAACTTGCGACCAACGGACCGACAATTTGCCAACGTTGGGCCAATGTTGTGTAGCCAACATAAACTTGCGACCAACGG
>Unigene42164_All    size  771    gap  0  0%
GGAAAACTAATACCTTCATCTGATATTCCAACTGTTGAAAAGTGTATTCTAAACACTTCATGTTCAGAGATAGAGGGTGAAATTAATGTGGTTTTTCACCAACTGCCACTTAAAGCTGAAAAGGAAGAAAACACCATAACATGTGCAAATGAGGGATGCACACTGTCTTTTCATCTTTTCATGAGCTGTCAAAACACTTAATGTTCGGCAAGTGTGAGATTGAATGTAGGTGCCAGTTTAGTAATGGATATGACATTACTAAGAAGACTTACATTACAAAGATGTCTAAGTCTTTTTCAACCAACTTTCAAGTTTCATCAGCAGGGCTGACAGTTGGAATGAATTGATGACAACTCTGATTTAGAACTTGGCTGGGCATTGAAAGAAGAAAGGAAGAACAAAAGATTTTATGTGAACCAAAAAGAATATCTTACTGAAAAGTTTAATAAAGGTGTAAAAACTGGAAGAAAGGAAGATCCTTTTTTGGTATCAGAGGAAATGCTGACTGAGAGAAAAGAAGATGGAAATAGAAGATTTTCATATGATGAAATCCTTTCCGTACAGCAAATAACAAGTTTCTTTTTTAGAATGAGCAGGAAGAACAAATCGTTTGATGATTACGTTGATGCATCAAGGGAAGAAACTATAACAACTATCAGGAGAGAACTAACTGCAGATGAACTTAATTAAATTTCGTTTACCAACTTTATGTAAAAAACTACAAATATTTTATGCACTTATAATATGGTATGATTGTCAATGACACAAATC
>Unigene42421_All    size  504    gap  0  0%
ACTGTTTTAATATGAAAATTTATTGTGAATTTGTTTTATTTGTTTTAATGATGTAATGTAAGGTTGATCTGATTTAATTTTAATTTCTGGTTTGTTAAACGGTACGTCTTCTTGTCTGTTGCTTTCCGTCCAGAATCTCTACACTGACAAAAGAGTTCCAGCAGTTTCAAATAGAATGGACCTTTAATCATCGTTATTTAAAGAAATTATTCGAAAAATATGAAGTTCAATCTAAATTTAAAGTGAAAATTTTTCATTCCAAGATAATAAGGACATTTTTAAGAGTTTGTTTGAAAGGGGACAGTTTGAAGTTAGAACAGTTTCCGATTTTTCTCATTTAAAAGAAATTTAAGATTTGAATGGAATGGAATGCAATGTTACATATACTATTAACAGGGACTGGCAAATATGGAGAATCAATGCTTTTAATGTATTAAATTCAACAAATCAATTGTACAAACATGAATTTTACATTGATAACAAACATACTTTTTTTCGAGAGGA
>Unigene42760_All    size  432    gap  0  0%
CACCTACGTCTATGACTAATAACTAAAAATATTGTTAGTATATACTGCTTGCCGACAGGTCATTTTTGTAGCTAAGATTGATCAACTTCTCATCCCAATTACATATTATACTGATAGTATATATAGTTTACTTCAACTTTCTTCAAAAAACTTCATAACTAAGAAATTCATTTCATTAGTGTTTTAATCAATTATAGTTATTTCTCATTTGAAGGATTAACGGGCAGGCCATCAATTGTGGACTTGTATGGTAAGCAGCATACACCAATATACAAGAGGAATGTATACAATTTGGAAAGTATAGAGGGTTTATAAACAGCACTAATATTTATAGCAGGACATGAGAAAGTAGGTCACAAAGTAACCATAGTGAGTCTGATAGCATTTTAAATCATCAATAAAACAAACAAGAAAAAACATGTTGATGTTGAG
>Unigene43174_All    size  411    gap  0  0%
AAGCACACAAAACCGTTTATAAGGTGTAGTGATTTGGTTTGATATATAACCTTTTTAAATGTTTCATTCGTTTGCCATTTTAACAATGCTGTGTCTATCTCTAAGATTTCAGCAAATCCGATAGCATCAATGTTTTCAAACGGTTGACTTTTGTACCTGAAAGAACACGGGACAGGGCTGAATTTTCTATTCTTTGGTATTTCAAAAGTTAACGAGAATTCTTTCAAATTATATAATCCTGCTAGTAACGAATCTAGTACAAGCGTTGTTTGCTTGTATAAAAGGGAATTTCTGATTATAAGTTTTGAGAGGTTAAACAATCCGGTAAATAAGTTGACGGTAACATATTCCAATGGATTATCCGATAAATTTATTTCTCGTAAATCGGACATTCCCTGAAACGGATTCCGA
>Unigene43811_All    size  290    gap  0  0%
GATTTTTCGTTCATGACAAACTTTTGCCTTGTCTAGAACGGGAAGCTGGATTGAAGCTGTGTATCCATAAACGAGATTTTCTACCTGGAAATGACATTGCAGCAAACATCACATCTGGAATTCACAACAGCCGAAAAGTGGTTATTGTTATGTCACATAATTATCTGGATTCGTATTGGTGTATGTTTGAATACAACATGGCAAAAGTGGAAAGCATTTATTCGAGAAATAAGGAAAACATATTATTTCTAGTATTTCTAGAGCAAATGACAGCAAAGGATTTACCAATG
>Unigene46381_All    size  320    gap  0  0%
ATCGCCTAAGCGAATGGTATCGGAGCGATATATGTATAGCTACAAAAATGTTAACAACTCTTTGGTGCGTATTGGACTGAAAAATGATACTTTGCCGTATAACGCAAGTATCTATAAGGGGAGTGCTTATGGTATTTTTAGTCGAAAATTTGTTCAATATGTTTTATTTGACAAACGTGCTAAAGATGTACTTGAATATATGGAAGACATCATGAGTCCAGATGAATATTATTGGGCTACTTTGAATCATAATGAAATTTTAAAAGCGCCAGGTAGATTCACAGGCAACCCTGAAAAGAAGTCTTGGCTTGCCGTTTATG
>Unigene47357_All    size  210    gap  0  0%
AACATGTAAAAGTCCATTCAATATAGTTAGACCAATTATCTTCCAACAGAATCAGATTGTTTATATATTATATGACATTACAGACATTGCTTTACTAGGCACGGAGACGAGACGAGACGTAATTTGGTAGGAAAACTCGTGATAACAAGATTCTGTCTCGTTTCAGTGATGGATACCCAACAATTCACAGAATAAAATATACAGCAAACA
>Unigene48349_All    size  774    gap  0  0%
GGTATTGTTATATCTGTATTAAAGTGCTTATAACGGTATATGGTTTAATAAACATATATCAAAATGTTCGAGTCTCTCTTTAAAAGGCATCTTTCACGCAATAGATTTTCAACATCTTACAATACTAACAGATAAAACAGGGCTGGCAACTTCCACACATTATAACACTGTTACCATATAATTGTACATGTTGTACGAAACTACGGATAGTTTATTGGTCTTTGTTTTGTTTCATAAAAAAAAAACAGTTGGACAGTATTCGGTGCAATAAATTAAAGTATTGTTTATTCATAACACCTACGATTAAGGTATAAACCATATATTTCCAGCTACCTGTTTGCATTGCAATGTTTTGACACACTCCTCCTAGCGATATGGATAAATACTGTGCATACGTGGCATATATTTAAATAAAAATATTTAATTTCTATAGCTTGTTAAATGAAGTAAATAAGTGGAAATTATAATATCAAGTACATTTCACCGATAACATGTATTGTACATAGATTAAAAATAGCCAAAGTTTAATGCACTAATATATGCATACATACTTATAACAGCGTGTAGGTGGTAACTTGTTTTCTAGGTTACCTTAAATTAATATATTGGATATATTTGGTATGCATCTATCAGACAGCAACATAACAACGCAATGATGATAAAAACAGAAGACATCCATAGGCGAACATAGTACGATCGTCAACTATAGACAAGTTCTGTACTTCATATGAAAACTTTAAACTGCTCTGCATGAAGACAAGTTTTGCATGAATG
>Unigene49302_All    size  225    gap  0  0%
ATTTTTTTTCAAATTTCATCCTATTGTGTGTGTGTTTTGAAATTGAAGAAAAGACATTCGCCAATTTCAGAATGATTGTCAATGTTTCCTATTCATGAAATTGAAATATACACTTAGAACTTATGCAGGCAGAAAAGGGTAGAATACGAAGTCCATTGAAAAAAGTTCCTTAAAACTTTTCGAAAGACAAAGACTGTGCATCACGTAACCTCACCAAACATTGGG
>Unigene50381_All    size  269    gap  0  0%
ACATTCCCTGTTAATTTATTTGGAAATAGTAAAATATATTGGAATAAGTTTGAAGTGTCCCGAGAGGGAAAAAAAAAGAGATTGAAAGGGTCAGATCATTCAGTTGGTTTTATTTATTGTTTTCTTTTGTATGTTAATTCCATTGCATATATATACTTTTAAAATTTTATTGTTGTTTTTGATGTGATGAGGTTAAACATTTATTTATATAGTGAGGCATGTTACTATTTCAAATAAATGTCTGTATTTTTTAAATACAATGTACGTGG
>Unigene54479_All    size  225    gap  0  0%
GACCAGAAGAAGATCAAAACATGAAAAGACGAAAGAGGAGTGCTGAGTTAAATCAACCATCAAAACGAGGATTTATTAGAATTGGAAAGATTCCATCTTCTTCATTCATGCGTATTGGCAGAAACAGATTAATAAATTCTCTTTTACTGAGGAAATACATCAGAGAAGGGCGCAGAGGACATTCGTCTTTCATCAGGATAGGAAAAAGGGCAGATTTACCAGAAG
>Unigene58628_All    size  213    gap  0  0%
GGAAGATAAAGAAATTATGTGTATGATTTTTTGTGATATATCAAAGGCTTTTGACCGACTTTGGCATAAAGGTCTATTAGAAAAAATCAAAACTTATGGCATAAAAGGCAACTTATTAGGTTGGATTGAAAATTATTTGAGTAATAGGAGACAAAAAGTACTTCTAAAAAATTCAGACTCTGCATTTGGAACATTAAAAGCAGGTGTGCCCCA
>Unigene58829_All    size  223    gap  0  0%
GTGTTGTCAATGTAGGGAATGATTACTGGCTATTTCATTCGGGCAGTGGTGTAAGGGCAAGGTTATTTAATAATTCCTGAAATTGCAAAAATAATAATCCTTTCAAAATTATGCTAATTTATTGAAAAGAATAAATGGCACAAGAAAGTGTTGTCACTTTAGTACAGAAATGTCATTTGTGATGTCAATTTAACATTCTTAGCTTATCAAAATTGACACTTTG
>Unigene59058_All    size  308    gap  0  0%
GGAATTTGCAAAGTAAACTTAAACATTGATGGACATTTCTATCGGAATATGCAGTTGTCTGTCCTCAATAAACTCTGTTGTGACATTATCTTGAATGACATTATCATGAAAAGACACGACAGTATAAAAATAAGTTTCGGTGGAAGCAGACCAGCCGTAGAAATTAATGATTCAAATACAGTTTGTGGTTTAGCTGCTTCAAGTGTTGATCCCCCAGAATTATTTGCCACCTTGACAAGTGAATGCCGACCTATTGCTACAAAATCAAGGAAGTACAGTGCAGTCGATAGAGAATTCATAGAAAAGGA
>Unigene59306_All    size  435    gap  0  0%
GAATGTATTGTATGTACAGGGCCTTGTTGGTTCATATGTGCTGTGGCTTGCAGGTTGACTAGGTTTTGACTTTGTTGTCTAAGTGTGAAGAATTGATTTTCAAGGTGTTGAAGTCTCAAATTTGACATTTCCCGCTCAAGGTCTCTGATTCTATTATCCACTTGTGAACAGTGACAATTAGAACAGTTAGCACTGATTGATGATGGGGTCTGTCTATAACTATGAAGGTCAGGTCCATTTTGGTGGTAATCATTTTGACCGAGCTGAGTCAGTTTCATGTTTCTGATTAAGTTATTATTATCTAGTATGGTGTTCTCTAGAGCGGCAATATGTGCTTCTGCTACGGCGAGTTTGGATTTTAAATCATCTTGCTTCAGTGTCTTTTGTTTCTTTGGTCCAGTTTGTTTAGGTTGTTTTATTGAGTTATTATCTGTC
>Unigene60583_All    size  405    gap  0  0%
CCCCTTTCTCGGAATATAAGCCTCACAATGTTTTTTTTTTATTAATGGTCTTAAAGCGTTGCAGTGGACATGGAAATACCGGGCGGCCTGCGTCCGTCTGGTCTTGTTAGCACTGTCATGTATACAATTCCTGCCAGCTTTTTGTGAAACTTGTATCATCAGCAATGTCTTTGACAATTGCGAAAATAAGTCCTGATCATTCATTTTGAACCCATTGGAAATATGAATCATAACTGAAATCCAATTGCATTTGTTCTGAAGCTGTTATTTCTCTCCAGATATTGTGTATCTTCGATAAATAAAATAAGTGTAATGCTGGGACATAGGTACTCTTTTCTTGAAAATAAAATTAAAATATTAGTAACTAGATGGAGAGGGTATATACACACCATTATACAACTACAG
>Unigene64246_All    size  261    gap  0  0%
GTTCACGAATCTGGTTCCCTTTGTCTGATTTATACAGTATCAGTAACTGCCTCCTTGTTATCAATTTCTCTTTGTTGATGCTTGGTATCGTGCATTCGCAACATTGAGATGTTTCGTAAATATGCACCAACTTGTGTTTCTCCTTAGTCAGAAATGTTTCAAAACTATCGGGTCCAAGTATCTTTTCTTTAATATACTTAGAGATAACAAGGTATGCGACATCAACAATGAGGGCCACTAATTTAAAGTAGTTGTTTCTAT
>Unigene65384_All    size  679    gap  0  0%
AAACTTTACGCCATCAGTAGAAACAAATCCTCCGATAGATATAGTTACTGTTTATATGAAGAAAGCAGATGTAGTGACAAGAAATTTACATCGACTTTACAAACGTAAACAGGAAAGAAATTCTTATATAAAAGAAGCTGTTAAAATCATTAGACAAAATAATAGCGTCTTGTTAGACGAGGCAAAGTTATATACTCGAAATAAAGAATTACTCAAGGATTTAGAATTGCACAAACAAAAACAACGATCGTCATCCGAAAAGACGACCGAACGTGAAATACTGGTTGTCGATAAAGCGAGTACTTCCGTTACATTTGACGGCAATAATAAAGATGATTTTTCTATAAATAAAGAGGATACCATTCTAATTAAAAAGGGCAACATTATAAATAAAGAGGGAAACATTCAAAATGCAGAGGTAAAAATTGATAGTGATATTGATATTTCTAGTGAAGAAGTCCCTAATGACATTATAGATGATGTAACAGTGCTTCCGGATATAGAGCCAGCTTCATCTGTGGTTGCAAATCCATCAGAGAGTGGCAGTGACTTCGATGACAAAAATGCAAAATGGACCGATATTTTTAAAATTCCAGAGATGTGGAAAGTCTTTGACGGTAGGAAAAAAGTAAAACAAATAACAAAACCTCCTCCTGCATTGGTGACTCTCAGAGGAAAG
>Unigene68887_All    size  437    gap  0  0%
GAAATATAATAAAACAAAGGACTATTGCCAGTTGAGACAGACCAGGGCGTTTCTAGAAAACAGCAGCAGTAGAATTATATATATGTTCCTTACTTTGCATATCAATTATAAAGACCTGAGACTTAAAATAGCCTTTAACCATTTAGAAAGCTTTCTCGTTAGTTATCCAGAAATTCATTTTGAATACAATAGTTTAATTGACTGCATGAACGATAGAATTAAGCTTGACTTGAAGGGAGGGGTACTATATGTAAAAAAAATATTAATTGTATATCAATATATGTCATGTTAATAAAATATTCATATTGGAATTCTCGAAGTCGTTTGATTATTTATCTATAACATATTTTAATCAATTATATAATATTTAAAGCAGTATAATTATGCTTCGTTATAAAAAAATAAATGCATAGAAAATGAAAAATATAACAATTTAT
>Unigene70401_All    size  656    gap  0  0%
AGGGTGGCAAAGCAAACATAATCCTGTTACCTTCAAATCAAACTGAGATTGTATTGTTCTGTTTATTAGATCTTATTGAAACTGCATCACTTTTATACTACATACAGGTATATATATTTCCTATTTACATAAACATATCATATAAAAGTTTGCAAACCTAAAAAAAATGTATTAGATTGATGGTTAAGCTATGTAAGATAATATTGATAAAGATATACAAAGTGAAAATGCACAAATTCACTTTGTTAGACATTCAACATGTATCATTACATTAATATCTTTACTTTTGCTATGTTTGAGATTCTTGGTCTTAATTATAGTTTGATCAAAATCAGAATGAGTAGAGAATATATTAGTTTAAATGATACAGGACCGTGTTTGTTAAACCAATAAAGGGCCAATGAAGGACAGGATTACACATTTTATAGTGTAGCAATTAGTTAACTAAACAGTACATTATATACAGAGAGAGAGAAAAAAAGACATTTTTGATCTCATCAGTTTTGAAACAAACTTTGGGTTATCTCCCATTGAACAAATTTTTGCCAATTTTGTCGCATTTTATGGTACTATATATATATATATCATGTGGAATGTTAAATCAAGTATATGAATATAAAAGAAAAAAACAAAATCATAGGATATTACACATTGTG
>Unigene71098_All    size  541    gap  0  0%
GTTTTTTTTTCAAATGAATGTCATGAGCATATTCATATTCAAATGGTAAAGGATCTTAATAACGAATCACTTGAAGAAGACAAACATAGTATTGACTTGTCCGTGTGGTCCAATTCTATTTGGAGTGAACTGCTAGTCACTATACAAAAGTAGAACCTTCAATAATGACAAAAACATATATAGAACTATAACAGCCAAGGGATAACACCACAATAGAGAAACCAGGTTGTCGTCTGGTATTACCTGATAACATTAATTGAAACAATTTGACAGATGGCAACCAATGAAATAAATGATCCTAATTTTTCACAAACACATCAAGAATGTGGCGCGGTGGTATGTTTGCAAGCTCTCTGTATACATTCCACAAACATAAGGACAGGGGTATAAGAAGCAAAACTTTTGGAAAGGGCTTAACACGTTTAATTAGTATCACGATGAAAAAATTTCAAAAAAGTCAACAAGTTAGAATTGATTTAAAAGGAGAATTAGTTGATGAAAGCTAATTTACAGCCAAATATCAAATATTTCAAAGGGCATA
>Unigene72697_All    size  255    gap  0  0%
GTGTGATTATGAGAGGTATCACATGGAAAGATAATATTGTACTTATTTTTGTACAAATCTAGAGTTGATTACCTACTAATACAACCTTGAAACATAGAAACAAGATGGATCAGAAGTTTTAAGTAATAGCATATAATTATATCATATTTTTTACTTAAATTGGTCTGAAGATGTCATCACTTTGACGTCCATCACATAATCTTAGAAATTTTCACATTTTACTGAAACCACTAAGCTTGAATTTCCTCATAAACA
>Unigene73126_All    size  203    gap  0  0%
AGTGGCAAATATTTCATGCATTTTCAGGACCAGCTGTAAGTTAAAGACATATATGGAACTCACCGGTGTAGTTTTCACGTGTTATAATAGATAAAAGAATAATTAATTTTTAAGATATCGAAACATGAAGGAGGCAAGGCGCATGGATTACCCGCACTTATCAGTTCTTTTCTCTTTTTTGTCTTAAAAAAAAAAAAAAAAAA
>Unigene73354_All    size  269    gap  0  0%
ACTACCTTGCATCATTAACAGTTTATATTTAGTAAGATATTTTCAATGAAATATTTTTAGCTGAATTTCCTATATCTTTTTATTGTTATTACTTGCACAATCTTACTTTGTTATTAGTTTAAATGTGGTGTCCCCTTACTCTATACTGTAAAATTAAAGTAGATGGGTAGCACATATAAACTTCTTTCATATAAGATTGTGTTAGTAAAAGTAAGAACACATTTAGTTATGTATTAATGATTTGTATTTCATTTAGAAATAAGTACAGG
>Unigene81620_All    size  300    gap  0  0%
GGGGGACCAACTGTTGAAATGATCTTCATCTTCTATTTTAAAATGAAAAATTAATCTTCAACTGAGAAAGTTTTTCAACATCAACACGACAGGAAGACATATAACATCCATCATCTTGGATTAGACAAACAATTGATATCCACTCACGAGAGATACCAAACATTACAAACTAGTCATACAAACAACGACACCAGTTTTAATGAACATTGGAATAAAGTGATAACAATAACGAAACAGCATTGAAGTACTGGGAAGAAGAGACAAAATGAGAACGAAACGGATATCAGATACAACCAGGCC
>Unigene82107_All    size  440    gap  0  0%
AATAGTTTACCGCCACCTAATATTCATAAAGCAGCTGATAAGTCGTCTGATTTGGTAGATACTGTAGAGCTTTTTAAGACAATTTTAGACAGCAAATTAGGTGAGTTGAAATATGAACTCATACAAGAACAAGATTGCCTTAAGAGAAAAATTAAAGAGGACGTCACTCTTAAATTTAAGGGGGAAGGAAACAGAATTCAGTACACCTTTAACGAGGAATTATTAGACACTGTTAACAAACTTTCAAAATTCATCCCTAACTCCAATACACAAGCCTATAGATTAGTTCTTGACATAACTGATAAGATCAAAAGCCGTAATAAGAAAATTCGCATAGCTGATGCTTCCCCTGCTGGTTGGGGAACCGTTTGGGAATACAAATCCAATGCAGTGGCTTCAGATTCTGAAGATGAGAGAAAGATACGACAAGCTGACCCCAG
>Unigene89239_All    size  270    gap  0  0%
TATCTTAATGAACTGTTAAACAAGAAGTCAACTGTTTACTAACTGACTAAAATGTCGACAGGATTAATAGTTTAATGGTTGACACGAGAGAAGGACAGAAACAGGCACATGTGTACGCCCAGATTTAGACAAGGTGTGAAAGACATAGGGTTTCAACTTAAAACTTGTGCTGTTTTGTGTAACCTTTGTATTATAGAATTATAAAATCAATAAATTGCATGTAAAAGGGGGGATTCATATTAGAGGTACAGTCAAACTCATAATTCGATA
>Unigene90732_All    size  286    gap  0  0%
ACCATTTCCTTTCTCAATTTTACTTATCTTATTATATTTTTTGTAGACTTTGTGTCAAAAAATAAGGTTTTGTTGCTGTCAGATTCCACTTGTAAATATGTCAATAATATTAACTGGCTGGATTGCAATACTATATCTGGTGCTAATATATACACTCTTCAACAATTTATAAAAGACAACAAATCACTTTTAAGAAAATATACACATTTGTTATTGCATGTAGGCACAAACGATGTTGGGAATGGTTTATCCAGTAAATTGATTGTTCAATATTATAATAATTTAA
>Unigene91055_All    size  303    gap  0  0%
TGTTATACCAACACTTGGCAAACTTGGCCTTGAAAAAAAACGGGTATTGTATTATTGGATTAGTCTACATTGTGAAATGTTGTCCGCGTCACCATTGACATCAATATTGGAAATTTCCACACAGGAAATGACATTATGACATTATGAACACCTTATTAAAGGTTACACATACACTCCTAATGATGTGATAATTTTACTTGTCATGATGTATTGAGTAAGACAATGTGTTATATCTTATAGACAGGGTCTCGAGACATGGTCTGTATGCATGATAAATCTTACGTAGAGACATCAAAAGAAAAG
>Unigene94805_All    size  307    gap  0  0%
AGGGAAAGAAGACGTAGATACTTACCTACACCACCACGTCACATACCAGAACCTACCACACTTGCTAGACCTCAGAGAAATCGTAAACCACCAAAGTACCTGCAAGATTATGTAACTACAGCAAAGCAGGCTACAACTAAACCAGATTGGTTAGCTAAAGTACATTGGTTAGAAAGTCAGGCAGAAACAGGACGTTTTAGAGGTCTAGAGATTGAACTATCGAGGGCTATCATCAAAATTATTGAGAACAGTTGAAATGTAAACAGCTTGACGAGGACGACAAGGTCATAAGAGGGGAGAAAGACAC
>Unigene97456_All    size  241    gap  0  0%
ACATGTAAGGGTTTGGCGTTTTATAATAAGAATGTTATATGTAGTGTTTTCATGTTTATTGGTTACAATAAGTCATTTTTTTTCACATCTATAATTTGTGAATGAAAGTAGTAATTGTTGTTGAGAGATTTGCAGTATAAACACAGTTAGAGTTTTATAGGTTTACTTTTTGTTTTTTGTCTTGTTCATCTGTTTTGTCCATGTATAATCTCATACATAAAACAGGAATGATAAAACCACG
>Unigene97707_All    size  232    gap  0  0%
GTTGCAAAGTTTAATAATATCTACTAGTATATAAGATGTATATATAAAAGGGAATTCCTTATCGTCTGTGCCATCTTGGATGGACCGGTCTAGTAAACACTCGCTTTCTTAGTGCGTGGCCAAATGCCTCCTCCAATTTTCCTATTTTTCCACCAATAAGTATTACCACCTGGCCAATATCCTCCATATTTGCCACCAATACCGTATCCGCCCATTCTGCCGTATCCACCCA
>Unigene103657_All    size  234    gap  0  0%
ACAGATACTCTTTCAACGCATGTGAATCGTTTAAAGCCTTTTCAAGGATACTTTGTATGAAGAAACATGAATCATCATTTGAATTCGCGGCAACATTAGATTACATATATTCCCATAAAGACATACAGAAGTTTTATATCAAGGAGAATGCTTAGAACTGAAATAATCATATGAAGTCAAAAAGAAGGGAAACCGTGAGTGTTGACGGATTAAGAGTCCACTGCTATACACGCA
