# Supplementary material for: Standing genetic variation fuels rapid adaptation to ocean acidification
Source: Nat Commun. 2019 Dec 20;10:5821. doi: 10.1038/s41467-019-13767-1 (PMC6925106; doi:10.1038/s41467-019-13767-1)
Supplement: Supplementary file 7 — Supplementary Data 4 [file 41467_2019_13767_MOESM7_ESM.txt]

>CL888.Contig2_All    size  1283    gap  0  0%
TTTTGGTTGGGACTAAATAAAGTTATCTATTATGTAATTGTTTATTTAAATGTTTCTATAGAAAACTTGCAAAGGTAGAAGATTTTGATGCCGAAGAAAGATTAGAAATATTATAAGCATCTTGATGCCAGAGTTAAGTTTATGCATTTTCAGTTTTGTGAGGTTTTTGTTTAAAGACAGTATTCATTATAGAATAGCCAATAAAATGATTTCTTGTATCCTGAGTTCTTGTAAAATTTTATCAAATGGGACATTCCCATTCCAATACAAGTGCTCAATTTCTGTCAAAATCTTATGCAATGGCACACAGCACCCGGGCCATTGCTTTTTGATGGCTACACTACTAAAAACATAGTAGAATAATTAACAATGTTGAAGAGGATTAATATAGTGAAAGGACCAAGACTTGTTTTTCTGATTTTCAATAGAAAATTTTAATATGTTTGTTACTGTTTTACTGATTGAAGTAAATTTAAACACAAGTGTGAGTTGAAATTTTGACTTTTTTTAATTTGGGGAAAAGTTTTTGTTCTAATATGTAAATAGGGAGATAAATGGAAATAGAACAGCATTTGTAAATATTTGAGCTACTTATTATTTAAGCATGCCAGGGTGAGGAGAGTTCAAAATTCTGGAGACATCAGTAGAAATTGACATGTCCAAACTGATTTTCATGTCAGGGATCAAGACTCAAGAAAGATTGTTAAAATATTTTTATGTTCTCTTAGATCACAATTGCTCATAATGGAGGCAGTGGTGATATACATAACTGAAAGAGAGACATGATTGGTAAAATACACTGACAAATGCATTCTTGTAAAACATGGTTTTATTTTAAAATTGAATATGTTATTTTCTTTTGTTACAAAATATACGAGTTTATTTATTTTACTAGTAATTTTGTGTAGGAAATAAAACTACTTTTCTAGTAAAAATTAAATTGCCTATGCCATTGGTACTTTGTTAAATGTTACAGATGATGCTGACAACTATTTTTATCAGGCAAACTGGTTCAATGATGTTGTAGCTCACAAGAAGGCTTAATTGGTAATGGTTTGAAATGGATTATGACATACCAGATTTATCATTTAAGACTTATGTATTCTTCATCAACTATTGTTTTTTTTCTTTATAGGAGAATGGCAATTTGAAATATGTTTACCTGCATAAAGGTTTGAGAGACATGTACATTACTTGTTTATTGTTAAAGGCTTAAATGGTGTAAACAATTGTATTACAAATGTACCATTGAAATATGAATAAATCATGAAAACATCCAAAAA
>CL1999.Contig1_All    size  1137    gap  0  0%
TTTAAATCCGTAGAGAGGAATTAAAGTTATGAAATTTAGGAAAAAAGTACTGTGGAAAATTTCGTTTGTAATATTTTTAATGATTTTAATTAACAGTTATTCAGGAATCCAAGGAGGACTGGAAAGGAATATTACATCAAATATTATACCAAATATACAAAACCAATTTAGTAAAAGATTTAAAATACAGAGATTATTATTAATCAGAAGCAAAGAGGTCATAACATACAACGGACGAAATATTTCAACGGATTTTGAACTTTTTTATATGAACGTATCAACAATAAAGCTGATGGACCCTCTAGTCCACAAACATCGATATACTTCGTTACTTAATACAGGAACGACATGTACTGAAAAACATGTATTTTTGTTAGTTCTTGTTTATTCAGCAACATACAAATTCGACGAACGTCGTGTTATAAGAGAAACATTTGGATCTATGTCACAATATGATAATAGACATATTAAATATGTCTTCGTACTTGGACAAACCATGAATGATACTCAACAAAAAGAAATTGAACAGGAAAGTGTCAAATACAGAGACATTATACAAGGAAATTTTATAGACAGCTACAGAAATTTAACATATAAACGAGTATTTAGCTTGTTCTGGGTGAATAGATTCTGTAACAATGTGATGTATGTAATCAAAATTGACGATGATATTACCATTAACATCCCTGTTCTTATTCCTTATCTTAGCAATAAACTGAACAAAACCAAGGTTTTAGAATGTTTTCTTCTGACCAAAGCTAGACCTCGGCGTGGTAAACGTAATAAATGGTATACATCTCAGTCGGACTATCCATTTGCAACGTTTCCACCTTATTGTGCAGGACCTTCTTCAATTATGTCCGCTGACGTTATACGAGAAATGTATGAAGCGACAACAATCATGCCTTTCTTTTGGCTAGAAGATGTTTATGGCGGTGGATTTTTACCCTGGATTTCTCGTGTAAGAATAGTTCAACCGAAACGTTATATAAAAGCTTTGCGAGCAAGCTTGAAAGACAAGACTTGCCATTTGTTTTACATTAATAATTCGAAGAATACAAATCATTCATACATTATGTGGAAAAATATACAAAACAAATTATACAAATGTCAGTAAGTGTTGATAATTGTTCTACG
>CL2630.Contig2_All    size  783    gap  0  0%
CTAATATAAAAAAGAAGATGTGATCTAATTGCCAATGAGACAACTCTCCTCAAGAGACCAAATAACACAGATATTAACTATTAAGTGTATGGGTTTTATTCATTGTTGAAGGCCATGCTCCAACCTGTTTTTGTTTGCATCTTTGTCCATTGACTTGACTTGATAGTTGCCTTATTGACCTTCTATCAGGACATTAGGTGATAGTTATTTAACCATTAATCTTGTGAAATCTAGACAAAATATTTAGTTCAGACATGCTTTATTTAAGACAGAATTCTTGATTTTTAAGGTGAAATATAAGTTTAAGGAAGCACATATATAATTATGTATTGATTATGCAAAATGAGCTGCCAGCCCTACCTTTAAGTCATAAATAACAAAACAAAAAGCATGACTTTCTTACTCCTGATATTTTCACCATTCAGGACATCTTCAAGAGAAAATGACAATATTGAGGCTTTTCATGTCATCAGTCATAAATAACAAATATTTAACAAATTAAAATCTATTTTTTCTTTTATATTTTGTCAAGAGTAGATTACAGCATGGACAATTTGGAGGCTATTAACTAAAGTCAGGTTTTTGTTTTCAATTATCAAACTTTGAATTACACAATATCCTCAAACAGTGTGCAATATTCACAAATGTACTCATTCAGAAAAAAACACAACCAAGGTTAAGGGTCATACTTTCATACTTTTGCACACAAAACATTCCTTATTCTTAGAAAATAGCACACATACACTTTTACTTTGATAATTACACTCAAAACAGATTTGCAAT
>CL4181.Contig2_All    size  844    gap  0  0%
CTATTCTACAACGAACTTGGATGTTACATAATAGGCACTGTTTCTAGTGAAGTCTGGTTATATCTGAAAAATGTCAAAGATTAAGAGAGAAAACGTTGAACCGATAAATGAGCAACAAGAAAGTCCTGCAACAAAGAAAGTGAAAGTAGAAACAGTTGATACAGCTTCTGAAAGTAATTGTATAGATGTGAATGGAGCTACCAGAATTAAATCAAAGGAAGGACACGTCTTATATAAGTGTAGACAGTTGATATCAAATATAAAAAATTCTTTAGCTAAACAGAAGAAGGACAAATGTAAAGAAACATTGAATAATTGGAAAAAAGAATTGGAAGAACTTGAAAAGCAGCTAATTATACCAAAAATGACCATAGCAGTTGTAGGAGCTACTGGCGCAGGTAAATCTAGTCTGATCAATGCTGTTGTAGATCAGTTGAGTCTTTTACCTACATCAGGAACACAAGCATGTACATCTGTGGTGGTAAAGATAGAAAACAATGAAGATGGGGAACAGTATGAAGCAGACATAGAGTTTTTATCCAGGGAGGAATGGCAGAAAGAATATGATGTCCTAATCAAAGATATGAACAAGATGACCAAGAGTGATGGAAGAATGAAGAATAATAAACCAGATGAAAAATCTGAAGCTGGAGTGGCTTTCTTAAAAATGAGAGCAGTTTATGGACAGTTCTCATCTCTCAATGACTTAAACGGAGAAAACGACATCACTTCTCACCTGGGAACAACGAAACATTTTAAATCAATAACGCTTCAAGAATTCAGATGTAATATAGAAAAGTATATTATTAGTACTGAGGAAGAAGGACAACACTTATGGCCGATC
>CL5455.Contig3_All    size  4044    gap  0  0%
TTTTATTTATGGCGGTTTTCAATAGGAAAGGCAAAACCGGCATCCCCCCATCTTCTTTTTTAGCCCTGTCGACCACTTTGATCAGTAGGCGGGTCATCGGACATATGTTTTTTTCAAATTAATAACAAAATGATGATTTTGTTTGTTAAGTATCGTTCTATTTGACCCAGTAGTTTCAGAGGATAAAACTGTTATAAAGTTAACAGACGACGGAAGACAGACGCGAAATGATAATAAAAAAACTGAATAGCTATCTCTACCAGATGAGCTAAAATTACTAGTGTACTAGAACTGAAGGAGCACACAGTTCATGCATTCACAGTTTAGGAGTGATATTCAGAAGACGGATGACAGATGCAAAATGAATTCAATTTGGTTTTTCTGCCAGGTGAGCTACAACGTGTACTAGAACTGAAGGAACACACAGTTCATGCGTTCACAGTTTAGGAATGATATTCAGAATAACAACCATGTTGATAACAAGCACAAAACTTCAAACATAAAAAGAAGATAAGATGGTTTGTTTCTATTAATATATATTGTTTGACGTTGAAATAGTTATTTACATAATTGGCGAAAATGGTAGCCTTTTTTGGTTCCATAATTTTCGAAGTAGTATGAATGAAAAACTGTCCTTGCTTATAGAACGTACTGTTCATTATATAATTGAATTAAATGAAGCCACTAGCGTACGTTGCTTTTGTTTTATTATGTAGAATTTGAACTTTCTCACTCGCAATACTAAAAAAACGTGATTGCAGCATCTGTTTACAGACCCTTTGATTATCAAATAATTATAGGGAAGCAGAACATAAATTTACTTCTAGCTATTGTCTATGAATCAATAGACTATGTTGTACCAGTCATATTTGCTTACTACCTTTACACATGTTTTGTTATCTTCTTTTACACAACATACAACATATCAGGTGTTTTTCCACACCATATGTTTTCTTCACAAAACTAAGTCCTTCAGCTGCTTTAATATGTTGTAAAGCTACCATAAGTCGGTAGATTGTTGGTTTCACCATCTTTATTTCATTGCAATTCTTCCATTTGGTGAGAAGATCATGAACTTGACCATTCAAATCCCTAGGAAAATTGTATAAAGTCTTCTTAATGTCCCCAATGCTTAGACACAATTCAACTCCTAAGTGAACAACGCAATCACCAATCAGGTTCTTATCTGTCAAAGCATCAATTACGTCATCTGATGGAACATCTTGTAGGCGGCTATGAGCTTTTTCCACTAAAGTATGATCCTCTCTGTGTATCTGACACAGATAATGTTGTCTTTCAATAGCTGTCAGTGCCTTCTGGAGTTTTCCAAACGTTGCAGTCAATTGGTCACTTTCTGTTTTATCCCTCCATTCAAACAGTCCCATCAACATAAAATCCATAGGATTTGAGAAATAACGAAAATTTAAGTTGTCGTAATCGGCTTTTTCCATTCCAAGTTCAATGAAGAAGTTGTAGAAGTCTCCAATACCTATAGTTCTTGCTAGTTGCACGAAATGTTGATCATCTGGTGTCAAGAGTTGTGCTTCTGTTTCAAGACCTTTACAATTTGAGTCACACTGCTTCTTATTCTTATCAACAACCCAATTCAGAGGAAATTTCGTGTTGTGTATTTTCCCATTCTTGCATCTCCAATGTGCTTTCGTTTTTGCATCTGACAAAGGAATTAAACAAGTTTCACCTTTGCATACTTCTCCAACTTCTATTTCAAAAAGGTCTGACGTTACATGGTGATTTTCTCTACCAAAACAATGACCATAAAACTTAAGAATTCGTCCTAGTGCCAATGTCAAGCATTCCTGTATCGTTGTTGCTAGATCTGGTGAAATGAGGTGTTTAGACATGTCATTAACGAGGTATGCAACAATTCTTTGCCCTTTCACATGAATTTGAAGTTCATTCCTGGTATCAGTATCCATAACTGCGGCTTGATAATAAAGGCAATAACGAGCATCAACTAATTTCAAAGGCCAAATGCTGATTGCAGCCCCTATAAGCTTGAACGACAAAGCAGATGGAACCACTGTCTCTTTTAGATGATAGGCTATGCATATTGTTCTGTCATCTGTTGCAGCATTCTGCATTGTTGGTGGAAATTTAGAAGCCACAATGCATGGCACTAGATATGAATCTGCAGCGAAATCCTTCCCAGCGTAGTGTTTAGGTTCTACAAGGATATCAAGGTGCAGGAGGACCTGAACTACATAATCTTGTTTTCTGTCGTTCATCAAAATGTCTTTGAAAGCTGGTTGTAACCACAGCGTAAAAAGATCTGTCTTCGTTAAAACTCCAGTAGATGATAAATTTTCTAGTATGTCTCGAATGGGTCCATTCTCTGGCCAAAACATTCTGTCTGTGATGAAGGCTCTCAGGATATTGACCATTGCTGAAGGTTGAATGACAACGAAATCTCTTAACGCAGGTTCATTAAAATACAATAGCTTTCCAATTGAGTGTTGAACAAGTAAGAAGTCTTCAACTCTTTGTTCACTTAGAGCAAATTCCTTATTGTTTTTGTTCATCTCTAGGAGTTTTTCTTTTGTTATCAACTTTACTCCATCTGTTCTCATATCTGATATCTGTAAATCAAGAGGCACCCAAACAATTGGCATTTGTTGTCCCCATGTTGACTGCTGAAAGGCGATATCAACTAATGTATCCTTCAAACGCTCAATATCTTGATCTACTGCATCGGTTGCATTTATGAAAAAGACATTGTCATACATGATATGCTCATGAAGCTTGTGTAAGGAAAATATTTTCCGCAGTTCTTCTTTGAATTTAAGCACCAGTTTCTTTTGCTCATCCTCTGAGAAGCTATCACTATGAGTGGCCGCAAACAAAATTCTTGGCATTTTATCTTCAGTTTTGTTACAGTATGTCAATACAGAATTAATCCAATGCTCCAGAATAGATGCTGCAGTAACATCTCCTTGCGGATATTCTTCTAATTCTGTATAAAGGCCTTTACGTCCATCAAACATCAGAATGAACGTCCCCCTGTGCTGGATAAATAACTGATGAGTCATATCAAACGATCTTTGCCCACCGAAATCAACCAAATCTGAAGGTGCTATTTTCATGATATAAGTTCCTTCCTTAATCTTCTCCATTAAATCATCTTGTATAGAATGGGCAGTATGACTTGGCTGTTCCTGGATACCTTTTAAAGTCTTCTGAGAGGTTTGAATAGGAATTTGTTGTTGTCTTTCAGAAGAGGTCATTTCAGGTGCTGCTTTGTTTTTTTGTCGTTGCTGTTTTGGCGGAAGGTTATCCATATTATATGGATTTAACTTAGATTCATTTGTTGTAAGATTTGATTTAGGATCACCTGGGACTTTATCTATATTTTTATCAACATTCTGCTCTATTTGGGATTCGACAGGACGTATTTGTTGTTCTTTTAATTCAGGATTTCCAAGTAGAAGTTTTGTTAAAATATCACCACTACCTTTTTTCAATGGAATCATTTTTCTGTGTTGTAGGTCTATGCCATTTCTACCAAAATGAATAACTAGTCCATCTGTTGAATACCATGTCTTTGGAATTGCCTCGTCAATTAAAATACTTGCTAGCGAAGATTTCCCAATGTTGCAAGGACCAGCCAAAAACACCCTGTTTTCGTAGGAAGAAAATGTCCCTAGAGCTACAAGATCCTGGAAGTCATCTCTATTCAACTGGGTAAGTTTGGTCAAAATGGATTCTGACATATCACGGATTTTCTGCAAGTATTCCACTAATTCTTTGTACCTTGGATTAAACTTCAGTTTTGCTGCTGCCAGATCATATGGAGTTTGACCCTCATGTGTTGTAACCAGGGAACTGGCACCTCCTTGTTCTACTAGACATCTTGTGATCTGTAGATATCCCCCCCTAGCAGCCATATGTAAAGCTGTTTCTCCATCAATATCTGTGATGTCGATCTTACATCCTCTATCAATGAGGAGTCTACAGATCTCCAGGTGTCCATACATGGCAGCCGACATTAATGCTGTCTGTCCTCCATACACTGTTCTGGTGTTGATC
>CL7442.Contig1_All    size  347    gap  0  0%
AGATCAAGGAATTTTATGACATGTTTGACTGTTTTCCTCTTTTATGTCAATTGTACAGCAAAAACAAAAATCTGATAATGGAAGATTTCTTTAAGAATCCATTTACAGTTTACAAAGAAGAGATAGATAAATTACAGACAGAGGGAGCACATGTCAAATACTGTGCACTTGCTCTATGTGTAATGTTTAACAATCAGTTGAAGGAAGAATGGCTTACTGAAGATGTAGATGAAAACATCAAAACAATTATAAAGAACACATATGAAGCTTGTAAAGTAGTCAAAGGAACATCTCGATTGGTTCTTCGTGATGAGCTAGATTCACTAACTAATACATTTATCAGAAAG
>CL8351.Contig2_All    size  2802    gap  0  0%
GTTGTTGGTATGTTTGTTTAACAACGAAACAGACTGTCATGTCGCGCTAACCAGGAATTCCGGGCAGTTTTACCCAGGCGTGTCAAGAAGAGTTTTAATTACAGAGTTTTCGATCAACTGGGGATGCAGTCCGATGCACTTATAGGAGAATCGGAGGTTGGTGACGAGCTTGTGCACGGTGCGACTGGTGGAAATGACAGTATGTCAAAGGCGGATTTTGAAGATCTGAAAGATCGTCTTTCGATTTATATGGATTCCGAGGAGTCGGACACCGATGAAGAAACAAAAGAATTGGTGAGGAAACTCAAGGAAGTTAAGAAGAAGGAAAAAGTAATGAAGAACAAGAAGAGAAAGGTGGAATTACGACAGGAAATAGAGAAGAGAATGAAGGAATTGGAGGAGTTGGAGGAGCTCGAGTTAAAAGGGGCTTCTAAGCCGAAGAAGGAGAAATCCGGCAAGAAGGTGGAACAGTCCAAGAAGGGAAAAGATAAAGGAAAAAGCAAAGATACAGATAAAGGTAAAGATAAAGATAAAGATAAAGACAAAGACTCAGTTAAAGATAGCAAAGAACCAGGAACTTTTCTGATAGTGTCAGACTCAATCGCAAAATATGTGAAGCTTGAGAATGCGGATGTTTATGCGTTTCGGGGGGCTTCCATTGGAGAAATAACCTATCAGCTTAACAAGAACAAGGGGAGTATTTATGAAGGTTATAAATGTTTAGTTATTCATTGTGGTACCAATGATATTCATATTTTATCTATTGATCAGTTTAAGTCTGCCTATTGTAATTTAATTTCTACCGCCAAGTTGTTGTTTCCTTCTATGGTTATTGCTTTGTCTGGTATTCTTCCTCGTCCTGTTGATTTTGAGGAAACGGGTCAGAAGATAAAGGATGTTAATATGGCTTTGTTAAATTTATGTTTGAGTTATGAAGTCGAATTCATTCATTCGTATAGATATTTTTTGAAATGTGGAAAGCCAAAGGTGGAGCTATTTGCCTATAAAGATGGTGGGTTACATCTCAATTGTGAAGGTACAAGGCAGTTAGGTTTATATTTTAAAAGAAGGGTTGCTCATTTAATTTAGATAGGTTAACTTGTCATTTGAGATGAATTTCTCAAGTGGAGTTAAAGGATTAGATATGGTTGAATTTCATGTTTCTACCATACTTCCTTTGGTTTTTTTTTTTAGTTTATGGTTGATATTATTTCTTCCATACTAAAATTTGGATTATTTTTATTTTATTTTCCTTAATATGTATTGGTATTATTTAAGATTGTTTGGTTAAGATGTAGTTAGGTTTATTTATATTAATATGTACTAATATTTTTAATTTTATATTGCAGGTAAGGTAAGGTAAGGTTTCAGTGAGTATTGTTCACACTGTTGGGTGCTGTTTCTTTTCATATGAGATATGTTTTCTTGTATGGAGAAAAGTTTATGTTCAGGGTTGATATTGTTTCTTCCTTGCTTGCTTTAATTATTTAGTTTTTGCTTGATATTATTTCTTGCATGCTAGATTAACAAGCTTAAATTGTGTATTGTTTATATGATAGTTAAAATTAATCTGCTTAATTCTTTGTTCAACACAGTTGTTTGTTTATTTTTTGGCGGCCGTTGGCTTGGCGGCTAGCTCATGTGTTTATTCGAGCTGTTTGGATGAATATATTTATCATTTCTAATGGCTAGACGCTATATTTGCTCTTTAACATTAACTTTACATGTTATATGTGACTGTCAGTGGTATAGTCGAGTGTTTGTCCTGTGCTGTGAAATATATCTGTTTGTCTTGTGTATATATTGTGCCGTAATAAAATTGAGTAACTTTGATTTCTTTTGTGAGAAGCCTGGTAATTGTGTAATTTTTGATTTTATAAAAATGGATAATTACCACGTGAATCACTGTTTACATTTACTCGGAAGAAATTGTTCCGAGTATTCCTTATTTTGATTGGTCAATTTGTTACCTGGATACAGGACGCTCTTATATATTTCTTTGTTTCGGGATTCGCGGTACATTTGAAATTTTTCATTGAAATTAAGTACTAATATTTTTATTTTATATTGCAGGTAAGGGACTCTTTTCAGTGAGTATTGTTCACACTGTTGGGTGCTGTTTCTTTTCATATGAGATATTGTTTCTTGTATGGAGAAAAGTTTATGTTCAGGGTTGATATTGTTTCTTCCTTGCTTGCTTTAATTATTTAGTTTTTGCTTGATATTATTTCTTGCATGCTAGATTAACAAGCTTAAATTGTGTATTGTTTATATGATAGTTAAAATTAATCTGCTTAATTCTTTGTTCAACACAGTTGTTTGTTTATTTTTTGGCGGCCGTTGGCTTGGCGGCTAGCTCATGTGTTTATTCGAGCTGTTTGGATGAATATATTTATCATTTCTAATGGCTAGACGCTATATTTGCTCTTTAACATTAACTTTACATGTTATATGTGACTGTCAGTGGTATAGTCGAGTGTTTGTCCTGTGCTGTGAAATATATCTGTTTGTCTTGTGTATATATTGTGCCGTAATAAAATTGAGTAACTTTGATTTCTTTTGTGAGAAGCCTGGTAATTGTGTAATTTTTGATTTTATAAAAATGGATAATTACCACGTGAATCACTGTTTACATTTACTCGGAAGAAATTGTTCTGAGTATTTCTTATTTCGATTGGTTAATTTATTACCTGGATACAGGATGCTCTTATATATTTCTTTGTTTCGGGATTCGCGGTACATTTGAAATTTTTCATTGAAATTATTTATCCAGTATCTATTGACAAAGTAATGGATTTCTAA
>CL8687.Contig1_All    size  2517    gap  0  0%
GCATGTTCAGTTGTGTTCATTATAAAAAATAAAGATCAATTCAGCTTTTATGATACGATTTATATTTTCTCTTTATATACAGCCACAATTTCATCATATGATTTGTGTCGACTGTACAACAAAGCAAACACTATAGTATGTACAGTACATGCTATAACAATATAACAATAATTTGATTCTAACAAAGAAGGAGGCATCTGTGGTTGACTGTAGGCCAATTTCATCAGAGAGACTAGCTACATGTGTAGTAAAACTGAATAAATTGTTGGCTTTGTTTAAATCTTGAGAATTGAGGTATGTTTAATTTGTACTGTCATGATAAGTTAAAAGGAGGGAGAGAGCCCAGCGTAAGTGTATACTTCAATTATAAAACATAATAAACCAGTTTCATCTGTTATCCTTTTTATCATGAATAAGGAATATTACTTCTTTTATCAATGCAATAAAAGTTCAAAGGTGAAAATTATCTCCCCTTAAATCAAAGTCAACAATGAGAATTCCTATCACGAAAAAAATACATTGTGCATTGATTGTATACACCTCCAGTTAACCACAGATCTTTATACATAACAATATAAAGCATGGCTTAACAACTTCTGAATGGGATATGACTTAAAAACATGAATTTTTATACCTAAAACTGGTCATATTTACTTTTAAATTTTTGTTCAATATTTGATGTAACAATAGATATAATAAAATACAAGTAATGTTTGTTACTTTTGAATTTTCTGATAAATTCAGGCTTAACAAATCTATGTAATAGTGCACCATATCAGCAAGATAAAAAATTATAAATAGTATTTGAAATATTTTTGGTAGTTAAAAATTGGACCAACATATATAAAAATATTGAATTTGCATATCATATTTAACATGATAAATCTTCCTTATATGAGGTATATCTTTGGATTGCCATACTCAAATGTTGGCAGTTAAAACTAAGACCTAGAACTTAAGTGTCAAAATGCTCGGATCGTGACAGGGGGAATTCCTTATAACAACGGAAGACCCACTCTACTCAAAAAGGACATCTCACTATATTGGGCCAAATCATTTTACCACCATTTACTTTTCCCATTCAGCAAATTTGTTAATTTCTTATTTAAATATATCTAATTGATTCCATTGATTTGGTCCAATACTTGATACAATAATAATTTAAATACCTACTTGTAAAATTTGTTACTTTTGAATGATAGTACTTAACACGGACTGAAAAATTACTGCTAATCACCTAATAAAATTTACTGCAAAATTAAATTGTAGGGCACTAGTCCTGAAATTTAAGTCCATTTGAATAACAATTAAAAAAACATTTTTTATTAACTTTTCTATTCTTTTCTTGGATGAAGTTTAAGATAGTAAAAGGATATAAAGAAATTTCTCATTGCGTGAAAAAGTTTCAGTATAAAAATTCCAGCCACAATATTTTGTGTTTATGTTCAATAATATTACAAATACATTTTGGCATATATAAATTTTGCATTCAAAATGAAAAAAAGATGCAATACATGAATAAATTTAACCATGACATTTTGTACAGTTTATATTTCATGATTTGTTTAGTCATAACATTTATATCTACAGCACACTCAAAAAAGAAATACAACTAAATTGTGCATTGTAAGCATGGTTAAGGAGCACACATTGCACTCCTTGGCACATCCATAGAGACAACATTACTGCATTTCTTATGTACAAACTAACAGATATATTTACAATATTCTCAAAGAAAATGTACACCATTTTTATAATTGATCACATTTGAAACAAAACAAAAATTTATAATCATTAATAAAATAATTTATAATCTGTCGTTTTCAGAAAAACATGGCAGTGATTCTACTAAAAACCACAAAGAACAACCTGAACACAAGATTGGTCTCACAGAATTAAAGCTAACATTAATAACAGAAAAACAGAATCATTAATTCATTGTTTCAGAATCTAATACATATTCTAGGTATTAATTTAGAAAAATTACACATAAAATATTGTGATTGGTTGATAATGCCTCCAAGAATGGTCATTCAACCAATGGTGTTACATTATTTTCGTAAAAGATTATTATGATTGGTTGACAATGCCTTCAAACAAAAGGTAATTAACCAATGATGTATCATTGTTTTCATAAGATGTTGTTTGATTGGTTGAATTTACCAAGAATTGAAATTATCCATACTCTTTAGATTATGAAACAGTGAATTCTGAACAGGCTCTGCTGGCCAACACATACATTTTTATGCATAAGTTATGGGTTTAATTTAGAATTACCTATTTTTATATGGACCCAGAAGTGATTTTTTAATGGAAGTTAAAAGTAATTATTTTGAGTCCTTTTCTGAAACTGACATTAGACCCATGAGAACTTAAATAAAATACATTTTTTAGTATGAAAAGAATTAAGCTCGAAAGAAATATTATCTTGCCAAAAAAAAAACCAAGTATATAATATTATACATATTTTTGTTACTTATATAAAAATAAACAAACTAAAACACATTTTATGCAACC
>CL11516.Contig2_All    size  528    gap  0  0%
ATATGCACGTTTGTATATATATAGTAATCTGTGACACAGATACAGTCATTTATTTATCAATGAATTGAAATGTGTGGATGATGACAAATAAACAACGAGCAGGCAATAAGTTGTTAACAATTGATTTCTGCATACATTCAGCAGTAATGGCATATCCATAAAATATAACGCTAAACATTAAAGTTGATCAATCAGCAATATTACTATTAAAAAGAAAATATAACTAAATTTTGAAGAAAAAAATGTCAGAAGCAAGGGAAAAGAAGGGGTCTGACAAACCCAAAGCAAAAAATCAATTGAAAATGGAAACAGGGAATATGTTAAGGAGACAACAACCCGATCAAAGAGCAGATAACAGCCGAAGACCATGTGTCTTCAAAGCAGAGAGAAAATCCCTTGCCCAGAGGCGGTGCTCACCTGACCTCGTAATAAATGTGTGTACTTGTTTAGTGAAAACGGACGACATACTAAACAGCCAATGTATTGCTGTTACTCATACTATATAACTTATAACTCCTCAGGCGCGGA
>CL12325.Contig2_All    size  1006    gap  0  0%
CAGTGTAAACAAAGTAAAGTTCGTTCTATAACTTGACACGACGCGACTGGTTTTCCCCCAATAATGCTATTTGATATTTGAAAAAAATCCAGTAGCAAGTACACCTATATGCCCTATTTCCAGTTTAAGTCGTCTGGTACACTAAGAAGATGAGTCTAGAATGGGCAAAGAATTTGTGTGGTATGTCCTTGACGGACCAACAGATGGAAAAAGTTCCACATTCAACCACTGAATTGGGTGTACATGTTACAATAAAAACTGTCCAAGCCTTTGGTTTACTCGGAACAGTTTTAGTAGGTCCTATTGCTGCTATCGCGAAAAAAGAAACCAGAAACATGCGAGGAATCCAGCACAAAATGACCAGAGCAGGTCGTGGGGGTCTCATACTTGGACTTGTCACGGGACCACTCATGACATTTTTAAAAGTTAAAGATGAAGACGAATATAAAATTTGGGACAGGTGTTACCGTTTGCGACATAACCGAGGACAGGTCAGAGTTGATCAGGGGTCGATTGTTGGAGCCGTTGGTGGCGCTGGGATATGTGCAGCTACTGGAAGTGGTGCTCTTTTTGGAGGACTTGTCGGGATGAGTTCTGGCATAATAGCTATGGCCATTTATAACAACGCCTTTGTTAAGAAAAACTAGCATTTGTAATATAGATACCTTATGTGTGATGGATGTAATCAAAATGTAGTGCCATAGTTTTACTATTCGTGAATTATATACTTTGTGCTATTGATATTGTCATTTATTAGCGGTATTTTTACATCAACAATATGAAAAGGCAAATCTTATTACATCATTTCCAAAAGTATCAGTGGCGGATCCAGAACTTTTCACAAGGTTCTGACGTAAAAAGAGGTGGCTCCAGTCATGCTTCGGTGATTCCCTAAATAATCAATCAAATGTTTCCCACAAAAGGGGGGCGGGCTGGATCCGCCTATGAGTATTCCTTTAATAACACGACAAATCTTATTACAGCATTAATTTATAATGGGACTACA
>CL12801.Contig1_All    size  317    gap  0  0%
TTTAAGACCTGGCCCATGTGTAAAAAAAATAAAATTAAAAACTAGAATCAATCGTTGATATACTGAATTATTCTATGAGATTGGATTCATTTTAATCGTTAGATTTTTTTGTGTGAAACGCAGGCTTGGTATTGGACAAACCTATTTACATTTTTATCACATGACAAAGGATTATGAGGGATGTGAGGGGTAACAGATGGATTATTATGTTATTTGATGAAACTAACAGATCTGATAAAAATGACAACCATTTTACAAAAATCATATCCAATTAAAATCAATCCTAAAAAAAGTCAGAATTGATCAAAATATAACAG
>CL13081.Contig3_All    size  2300    gap  0  0%
GCTCAAACATACAACTTTTTTAAAGAAGAAGTCAAGAAGGATCATCCTTTACTTTTAAACACTGCTGCTGATATGTTTAATAGAATATTTTTCAAAGATCTGCAAGAGGCAGTATGTAAATATACGGAAGTAGGTGATCAATATGGGGAGACATCTTTCAAGTTAAAACATGGACTAAAATATGCATTATACTATGTTTTAAAAAAGTCAGCAGAGATTTTGAGGGCCGAACATCTCAGTAAATTTGCAGATGATAAAGCAGAGGAGGTCACAAAATTTTTGCATATTTTTGAAACCACCAAAAATTTATATTTTTCTGATGCTTTATTCAATATAAGAAAAAATCGTCAGGTTAATTTAAGGAAACCACATCGAATTCCAGATGAGGATTTATTGTTTACCATCAGACAATACACCATTGAAAGCATTAAAAAAATAGTAGAAATGTACAATGAATATAAAATCTGGACACGGTCAGACTTCGTTAAGTTGAGGAATCTTGTGGTATGTCGCTTGACAATGTTTAATGGACGGCGTGGTGGAGAAGCATGCAGACTTCTAAGATCAGAATTCAAAGATGCTGTTGAAGACAATTGGGTAAATAAAAAATGGAGGAATGATCCATATGTGCTACAACAAGAATTGAAGATTGCTTACGAGGCTGGCAAAGGGATGAATAAACTGGTACCAGTTTTGTTCACTCCAGAAACAATGGCGGCAACTGTTTTATTAGATGATGATGACCTTAGACAGCAAGGTGAAGTTTTGTCCAATAACATGTATGTGTTTGCTAACACTCAAAATTCCTTGGAATATGTAAACGGCTACACAGCTATGCAACGTGTTGCAAGTGATGCTGGTATAAGAGAAGATGAGGCAAAGAAGATCAATGCCACCTTAATTAGACATTTTACCAGCACTGAAATGGCTGCAAAGGACATACCAGAGAATGAGCGCCAATATTTTTACACACATATGGGTCATTCCGAGGAAATGAACAAACAAACCTACCAAGCTCCTTTAGCTGTTATGGAGATTGTGAAAGTTGGCAAACACCTAAAAGACATAGATAATGCACTTGCCCTCAGACAGCATCAAGACACCAGTTCAAGTCCCTGTAAAATTTATACAGCTGAAGCTGTGGACAGTATAAACAGTAACAATACCTCCTTAGATATTCCTCAAAGTTTGGTTGAACATGTTTCAGAGTCAGATAATACTGACTTAGAATATCACATTGAACCACATCCAGACGAAGAGCTTAATTCAGATTCAGTTTTGAACAAGAACAAAGGATGTAAAAGAAAGTTGGAGCTTGATGATTATGACCTAGTTGATATTAAGCAACCAGTTAAAAACAAAAAACTTACAGAACCAGAAGTTGATGGATCAAAAGACAATTCAGAGAATGAGATTGAAAAGATTCCTCTGATAGAACTGAATGAAGACATCCTTTTAAAAGATGGAGAAGCAAGAAGAACAAAACTACTGCAGATAATGAAAAAAGAAAATGATAAAAAAAATGGGAGAGATTTGGAAGGCCTGACCAGAAACAAGCTGATGGAAGATAAGAGAAACATATGGAAGCAAATGGATACTGAAAAAGTTAGACAATATTTTCAAGATTATATAACAGATTCTGCACAGAAGCCAAGTCCAGATGCAACTGAAATTGACGATTTCAAGGCAAAATATCCTGATATAACTTGTAATGTTGACGTTATAAAGGTGAAAGTTATGAATGAAAAGAAAGAAAGAAAAAGAAAACTTGAAAGGGAGCTCAGTTATATTGATGCTATACCTACAGTTAAAAGAAAATATGTTGAGGAAGTAGAAAGTGATGAAGATAACGTCAAAGTTGGTAATAGTGGATTCTCAAAAGCACGTCAGTACTCAAGATGGAGTGATGAAGAAACAATATGTGTACAGGAGTATTTTAAAGATTACATCACTGAAAAGTGTGAAAAGCCATATCCTGGCAAAGTGGATATTCAGAAGTTTTTGTCAAGCCACCAATCAATAAAATTTGACTGGAATAAAGTTAAAGTTAAAATTATGAATGAGAAAAAGGAAAGGAAGAGAAAAATAGAGAAAGGACTGAAATGGATCAAATATGTAAGTAGCTGGGGGAAACAATCATATTTGCCAGTCATGACCTGTTCAGGAACGCTATGCATCCTAAGCAAAAGTACTGGTAAATTATTAAGTCAGGGATTTCGTTACCACAAATCACTTAAAATCTTCTACAAATACAAATCGGGCGCGAACATGAAGGGTGCGAACATGTAGGGTGCGAACAG
>CL13127.Contig2_All    size  648    gap  0  0%
GTCGTATACTTTATAATTGCCTAATTATGATTCTCTATGTAATAACATAATGTTTCTTAGGCAAACTGTTCAATTAAAGGTCCTACAATGCTATAAATGTGCATTTCTCTGCCAAAAATGTCTTCTCTAAATAACATATTTTCATCACCGCTTCTTTCCAACCTGTGCTCTCATTTGTTTAAGTTCAGTTTCATGATAATGTGACACTGCTGAAGCTTCTGCAAGCATATCCAACAATATATCAATTTTCAGTTTGAGTAGGTTGTTTTCTTCTGATACTTGTTGATTTTCTTTTCTAAGTTTCATGACTTCTTTATGACTTGCTCCACCACCACCTCCAGTTTCTTGAATCCACATTCCATTTTCAAAATTAACCTCATTGCCCCCTAGCCTTAATTTCACAGGTCCAATATTTGGTCCAAACTCTTCTCTGGCCTGATCTGCATCCAAGTTGATGTTAGATAAAGACTGTGCTCTCCTTGGTGGGGTCTTCTTTGGAGAAAACTTGTTTCCAAACAAGTTTAGAGGCATTTTCAAATTTAACTATCTTCGTTCGTTGTAGATACAAATACCAGTTTTATATATATGTAATTTAGTAAACAAAAGCTCAGACACTGGTTAGGACATGTTTGGAATTTTATAATGGAT
>CL13856.Contig1_All    size  1694    gap  0  0%
GTAAAAAGGAAACTACAAAAAAAATGATAAAACGATTTTATAAAAAAAAAATGGTGAAACTATGCGTAATGAAGAGGTTTTTTTTGTTGGGGAAGATCATAAGGGAAGACAAATCTTATATGTAAAAGATGAAAAAGGTAATGATATTGCATTAACATATTACCAAAAAGGAGTATTAAAGTTTTATAAATTTAGCACTCTTCAAAGAGAATACGGTGTTAATTTTGTCAGGGATGTTTTAGGTGTAGATGATTATAAAATATCTGATTATTTAAAAGAAGGTAGATCAATGTTTCAAGATTTTCAAAGAACGATAAAAGCACCAATTCGTGAACTCGATAATATAGAAATTCCATTACAAGAAATATCTACACAACAAGAAGGACAAGAATTATTAGAAATAGCAAGTAATGAAGAAACACATGTGAAAGAAATAGAAACTTCATTTATTGAACAAGGAACATCTTTCATAAATGAAGAAACACAAACAGATATGACAAAAAGAGAAATGGATGGTATAATCAGTGCAATGACATCAGTAAAAGAAGAGATTGCAAATGAATTAGCAAAACTGAATAAAACAAATAAAGACTTAGCAAAAGAAAATGCCAAATTAGAACAAGCTAAAGAAGACAATGATGAATTTCAAATAGATAGAATAAGTAGTCGAATAAGAGAGTTAGAATCTGAGAGAAGTGCAAGACTAGAAGTAATTAATATTAATAAAGAAAAACTACGTAGTCAATTAGATAGATTTAAACAAACAATACATAAAATGTTAAACGAAGACAAAACATTAGGTGAAAGAATAAGAACATTATTCAGAGAACAAGGAATAACAATAGTTAGTGTTTTAACTGCTTTTGGAATGATTATTGGTGTTATTGTTGAGGCATTTACTGGTTCTCCTTCTCCTTCTCCTTCTCCTTCCCCTTTTCCTTCTCTACTGGCTGAGGGGAGCTTCCTGCTGGGCGTGGAGGATAAGTCCCTACACCCTCTTCAGGATGAGGACTTTCATGTTCATCTGTTAGCTCAGAATCTTCTGGCTCCTCTTCTGGTAACAAGTCATATGCTTTGTTCAGAGTTATCTTGGCACTATTAGATCTTTCTAAGAAATAACCATTAGAAGTTTCATTGGACTGGGCTGGTGGTGACCAATTATTGTAGGTATACTGAGTATTGCCTGGATATGGTCTCCTTTCTAATTCATCATTCAGCCACTCAACTGCCCATGTCCATTTCCTTTTTAAATCACCATTGCTTTGAAGCATTTCTTTAGCTGGACGACATACAGAGAAAAGCGAGACCATCATTTTGATACATTGGTATGCCCTCTTCTGGTAATGGTTTTTGGCTCTCTGTATAGTATCAAATAACCCATCCTTTTCATCAATACCTTTTAATGCATTATGTATTCTATGATTCTGCCATGTGTCTTCCAATAATAACATCTGTAATAACAGGTCAAGGTAAGGTCGGAGTTCATATGTGTAGGAATAGGCAACCTGCCACAAAAGTTCTCCAAGAACAGTAGATGAGAAGTGAGGATTCTCCCAGCTGCAGAACTTGAGTAACTTAGCAGTATCATCAGAACTATTACAATCCTCTATTAACTTCTTGACGTAACTAGTTCTACCATACATTGGTTCGATTACTGGTTGCTGAATTGGCATCAATGGAGTTGGTAATGAAGG
>CL14058.Contig2_All    size  628    gap  0  0%
ACCAAAGTAAATTTGTAGATATTGGAAAACTTTGTTGTTTGTTTTCTCAAGTTTTGCATATATTTTGTGATCTCAAATACTGAAATTGTACTACAATTTCTTCACTATAGATCATTATTTATGAATGTTTAGTGATAGTTCCAATGTTAGCTACATTTTGACTCATGGTAAATATGAAGATCATGAATCTAATAGAGGACCATTTATTAGGCCAATACCTAACTTGCATTTAATACACACTATATCTTTATGAAGGCAATATCAGTTGTTACAATAAAATAGTCATGTGTGCATATAGTAGGCGTTTTAAAGCAATTGTTGACAGCTGAATACACAGGTGAAAGTTGTTAATGTTGGTATTCAGGTAAAAATTGGACATCTCTCTATTTTCTTTTCACCAAAATGTTTGCATAGTATATGCCAAGAGTTGTGTTGTATTCTATTATATAGACAAAGTAAGACTCTAACACAGATACTCCCTAATTGCATGCATTTGATAGTAGAAACATGTGCTGCACAATATTTTAATGGGCAGATATTTTAACATTATAATGTACAGCCTGGCGTTTTTATTCACTATTTATATGTGTTTGTGTAAAACTGTTGTGCTTTCATTGTAAAAGTAATA
>CL14995.Contig2_All    size  983    gap  0  0%
GGCCTATACTCATCTCTCACATTCTGTGGTAACTGATCTTCTACTCTGTTTGGTCTATACTTTATCACCAGCTTCATTTTCTTTTTTTCCTTCAATGTTCTCTTTAATTTTGTTTATCAGACCTTGATACTTTTCACATGTAGACAAAACCTTGTTGGTTCCAGCCTTCAAATCCTTCATTTCTGCTTGCAATGCAGAGATCTTTGCATGTTTCCAAATATTCAGTAATGTCTCCATCATATTCCTGGAATTACTAAACGACTCAGTCATAAACTCAAGAGCAGATCCAGCAGAGATATCTGTTGCCCTGTCATTATCAGAGGAACTACCAAATTCACTTTCAAGTTCTGCTAACATAGCAGCTAAGTCCGTGTTCCCAATCATTACACTTGGTGAATTGCCATCATTGTTATTTTCCTCTGTTGTATTAGAAACATCTGTTGTGGAATCACATACAGCTCTTTCTACAATCTTTTCACTTTGATTTAGCATGTTTAGTGTTGTGTCTGTTCTTTGAAGACATGTGTCTTCTATTAGAGGACTTTGGTCAGTTTGTGGAATTTCAGTTGAAGTAGTGTCTGTACTTTGAAGACATGTGTCTCTTATTGGCAGACTTGTGTCAGGTTGTGGAGTTTCAGTTGGAATATCGTTGTTTGTAGGTTCTACATTACTGTCAATATTACCACTAATTTCATTACATGTATTGTCTGTGGGAGGACTTGGATAAAGTTGAGGAATTTCAGTTGGAATATCATTGTTTGAAGGTTCTGAATTACTGTCAATATTAGCACTAATAGAATTACAGCTGACATGTTTTGTTTCTTCAAACTGTAAAGGGGATTCTGGTGAATTAAAACTGATTTCGATAATAGAATCGTCTTGAGATATATTTATATCATCTATGTCCGTTTTAGATTCATTCGACATGTCCTCAGCAGTTAAATCAACCACTTCCCCATGTATAGTACTACTTTCTACAGTAC
>CL15861.Contig1_All    size  1769    gap  0  0%
ATAACCACACATTTTATACTGATAAAAGTTAAAGCAACGTCTTCAACACTGGGTTGCATTATTTATAAACAGACGTGACAAGTATTAGTTTCTATTATAAGGACAAATATTTTTTTTTAAAATGACGTCTAATGCCAGCATCCCTAATTGCAATGATTCTAAACATGAAATAATTTTTATTCGTCAAGAGAGCAGAGTTCGAGCGATTCATCCAGACGAAGAACACGAACCTTTCCTAAAGGCAACATCACCGAAACAATGTCGAAATTCAACAGAGTTAAAAGAAAATGAAAAGGACAACGAGTTGAATAAAACAAGAGAGTTAAAAGTTAATGGAAACTTGGTCATTTATATGCCTCCAAAAGACGAACCATGTACAGAAAATATGAAATACCAAAATGAGAGAGGTTTGGTAACACCGGTATCGTTTGACCATGTTGACGGTCCACAATTTCCTAAGAAGAAATCTGCATCTAAATGTTCATGTTTCAAGCCCCAGACATATGTAAACATTGCCTTAGCATTAGCCTGTGCCGTCGCACTTTTAGTAGGAGTATGGAGCTTTGTTAAGAACAATATTGACAATGATGACACAGGTAACAAATACTTGTACTGTTATTCATGCAGATCAACAACCAATATAAAGGAGAAATACAAGAAGGATAATATGTGCTGCATTAAAGAACCAATAAAAAATTTCAAGGATCAGCAGACCTCTGTTGGGGATGGATTAGGTTCACAAGGTAAACAGTCATATAATGGTTCAAGAATTTTAGAATTTGAAGCAGATTTTCAGTCAAGAACTTGGATAAACCAAGTAAACACGTTTATTAGCTGGAATCCATCCTGCAGTATAAATAATTCATTCATTTTGCATGAATCGGATAACGGACACTTAACACTGACGCATGATGGTACGTACGTCATAACAGTTTCTTTGACGACGGATACATTTTCTGCAAATAAGAATGAAAAATACATCCGGGGTTTTGTTTGTCTGGTGTTTGAGACAAATGAAGGAGAGATAACTGAAGAATGTAGACCAATTACGCACACTCCAATAATGAACATTCCCTTCCAAATAATCAAATATCGACAATTACAGAACGGCACAAAGATATACGCAAAAATCGATAAACCGAAAGTGCTAAATAATAAAGGAAGCCACAACAAACTTGTTATTGTCATGTTGTAGTGTAAGACAACCACATAGTCTTCCACCAAATATGACTATATCTGTATATATAGTTTGCAAAGCTGTGTCTCTGACATGTGTTGCTTGCGATATTAACACACACAGACCCAGGTATTGATTAGAAAGACACAATACCAATGAAGATACAATCTCCCATGTAGAGTTGCTTGGGAGATTGATAAAGATATTATCCAATAATTTAATTTTGGATGTAAAGCGTCTTCTGATTGGCTGACGTTATTTTGTTATGAGCCCATAGACATAATTTAGTCATGTGACCGTGACGTCATCAACGTTTTTTCATGGTTTTCTACGGTTTAAAATGGAATTTAGAATTAAATTATAAGAAATGACTGTAATATTTTTTCTGTCCATGAAGAAATAACATAAAAATGTGGTGCACACTTTATTCAGTGTGCACCAGATTTTTGATGTTATTCCTTCATAGACAGAACAAATATTACAGTCATTCCTTAATTGTTTAACGACTTTACGCAACATTAGTTATATTTAGAACAAAATGGGATGTAGAATAATTCAAACCACAAAACATCATGCTACAATCTGTCAAAAC
>CL16472.Contig1_All    size  745    gap  0  0%
TTTGATTAAAAACCTAAGGACACAAACATTTTGGGCATATTGCAACTTTTCAACAATGATGTCAGTTATTTTGCACATTGTATCTTCTAGTACTGGTTAATTTACCTTGATTAATAAAAAAAAAGGGATTAAAAGAACAAAGTGTAGCTGTTTTATAATACAGGTGAAGGTACCAAAGAGGCAGTAAAACTCATAAGTCAAAAATAAACTGACAACACCATGGCTAAAAAGAAAAAAAAAGACCAACAGACAAACAGGAGTACACAAACACAACATAGAAAAATAAAGATTGATCAACATTAACCCCCACAAACAACTGGTGGTGTCCTCAGGTGCTTCTACTCCACATATGGAACCTGCTGTGTTGTAAAAACCGAGTAATAAGTTGAATTGCTTAGGTCACATTTGGGAAAAGGGGACATGATTGTAGTTAAAACTTTAGAATAGTTTTGAAAATATGAATTGTAATCATTACTCAAAAAAACATTACATTGAATGCTTTTCTGTAGCAACATCTTTTAAATATATGTTATCGTATTTGTAGATAATGGAAGTGAATGGTCAGAATTTTCAGCATATTACGCACAATCGAGCATTAGAATTGTTACGAGGGACCACACATTTGTCAATGGCTATCAAATCTAATTTACCAGATTTTAAGGAAATGATAGAAGTGACAGAACAAAATAAACAAAATAGACAATCTACACAGAGTACTTCATCATTCACAAAACGATTATCTGCC
>Unigene1235_All    size  378    gap  0  0%
AAAGTGCCGATTTTATCCTTTTGTTTTGTTTGTATTTTATATATTTGTTTGTTTGTTTTTTGCCTGTTTGTTTTGTTTAATGCTGTGCATTTGAATAAGAAATTCATTGGTTTGTGTATTTCATAAATCAAGATCTCATTTTAGATAAAAGTAGAGTAGAGTTATCGTACACATCTACTGGTCAAGGTTTACTGTGCTTGACATATCATTGCTGAATGTGGCTAATATGGGAGAGCTTAGAAAACGTGTCAAGTTGTATGAATGATTGGGAGAGTAAGCATGGGTAGACGATTAATTTCATGGTTTCTGTTAATTCTGAAATGTGTTATCTGCAGGAGATCAGTTTATGCATAATAAGTAAAATCCTGAAAAACAATC
>Unigene1369_All    size  406    gap  0  0%
GTAAATTTTATATTTAAATCAAATATCGGATGTATCAGAATTTTTCATCGAAATGAATTTTGTACCAGACCAGACAAAGGCATTTGTTGTGTTAGAGTAGTATAAGATGCCAAGGAAATATGTTATTTTCTTTATTAGACATTATATTAAGGCATGTCTGTTTCTATAATTCAGAATATTCGTAAAGGAAGGAGGTTTAAGATGTATGTACAGATGGCCATGATTATTCATGGAAAGGTTGAAGTCTATAAGCAATTTTTGTATTCATTTTTGCTTAAAAAAGTTAAGAGCAGTGCATGAGTAAAAAGTTAAGAGCAGCAGAGCATGAGTAAAAAGTTAAGAGCAGCAGAGCATGAGTAAAAAGTTAAGAGCAGCAGAGCATGAGTAAAAAGTTAAGAGCAGCAGA
>Unigene6100_All    size  1304    gap  0  0%
AGAATGAAATGTGTGCAACCCCATTCTGGCAATCAACGCACAGAGAGATCTGGTCAGACGGAGGAGGAGACCATCCAGGAAGCAAACCACAGTGATGATAGCCTCCCTGTGACCCAGGGTGAGGATGAGCACGAGGAACAGCCTACAGAGGTAGAACAACTTGACGAGGCAGAAGAGATAGAGAGGATAGAACCAACAGTCCATAGAGAAGACGGGATAGAAACAACAGTCCGTAAAGAAGACGGGATAGAACCAACAACCCGTAGAGAAGAGAATGAGCCACGCAAAGAGAAGATCAAATGGCCAACGAATGCAGACAAAGCAGCTTGGAAAGCGCTTGACGAAGATTTGGAAAACATCTTAGAGGCAACATTAGCAGGCAGTGTAGACAGAAAGATAACAGCAATGACGTCCATTATTTACAGCGTAGGAAAGGACAGATTTGGAGTGGTACCACAAGGGAAACAACCAACAAAACTAGGCCATAGTAACCGGAGACAGAAGAAGATCAAGGAATTGAGAGGAGACCTGAGAAGGTTAAAGAAGAGGTACAAAGTCGCCAATGAGAATGAAAGGTTACCATTACAGCAGTTAAGAAAGGAAACTAGGGAGAAACTTAAAACACTTACAAGAGCAGAAACGCATAGAAGAGATAGAAAGAAAAAGGCAAAGGAGAGAACAACATTTACAGCAAACCCATTTCAGTATATGAAGCGATTATTTGGAGCGAGAGGATCTGGCAAACTGGAAAACTCGAGGGAAGAAGTGGAAGAACATCTCAGGAAAACCCACAGTGATGAGAGACGAGGAGAAGACCTGGAAGAATGTGAGAAATTGTTAACACCAGAGGAGCCAAAAGAACAGTTTGATGAGTCAGACCTGAAGTTCCAAGAAGTGCAGGACGTAGTGAGAAAGGCAAGAGCAGGGTCAGCACCAGGACCAAATGGTATTTCATATAGGGTATATAAGAACTGTCCCAGACTGATCAGAAGGTTGTGGAAGCTATTAAAAGTAATTTGGAGAAGGAGAAAGATGACAGAGTCATGGTACAAGGCAGAAGGATGTTTTATACCAAAAGAAGAGAACTCCAGGAAAGTTGAACAGTTTAGAACCATCTCCCTATTGAACATTGAGGGGAAGATATTCCTGGCAGTTTTAGCAAGGAGAACGACGAGGTACCTGCTTGGCAACGAATATATAGACATCGCAGTCCAGAAAGGAGGCATGCCTGAAGTATCTGGTTGCATCGAACACACCAGCGTTATTACACAGATTTTAAGAGAAGCAAAGGAGAAGAAAAGTGA
>Unigene8187_All    size  832    gap  0  0%
ATCATTAAACGTAATTCAAGTATAAAGTTATCAGAATTTAGAGATTTTACCTATCGAGTCTCATCAAACATCAGATTTGACATATCCGTCACTTGTGAAGATGGTATAATATACTTTCCCTGGCCATTCAGGGCGGACAAACTACATAGAATTTATATCAAAGACTGCAGAATTAAGGATTACAATACTGAATTCAAGAATTCATTGATAGACCAAATTCCCGACACAATCAAATTTCTACAAATGGATAACGTAACAACTATCTTACGAATGGAAGAAGTATACGACTCACTGTCAAAAGTTAACTCCCCTATAACAAGAGCTGCAGAGTGTGGACCAGAGAATGCTATTGTCATAATTCGGAGAGGGACAAAGACAACTTTTGAAGATATGCAAAACAATGGTTTGTTTAACTTCAGCACTGCATTGACGAATGATGAACATTACTTTGACATTCAAAAAAGAACCTGTTTGTACGACAATCTTGAGGTTTTTGAAATCAGTGGAATGATTGTAGACAGACAAGTTGTCGATAAAATAGTTCAAGTAAACGTTGCGGAAAATCTCAAAGTATTGAATTTTTCTGGTAATGGCATGTCTGATACTCTTTATAAACTACAAGGATGGCGACTACGATTCCCAGTGATGGAATATATAGACCTCTCAGATAACAACATACGAGACCTTCCAATGATACGAGATTTTGGAATGACCGTTAAAGAGACAAAATCAGTCGGAATTATAGATCTTAGGCGTAATAAGATAACTTCATTAACAAAAGGTATGATAGACTCGTTCTCAACTCACAGATATCTTAAAGTCGACATTAGTG
>Unigene8543_All    size  383    gap  0  0%
AAAAAATTATAATTGGGTTACTATATTGTGTAAATATGTCACAACGATTAGAAATGTGTATTACATTAAATATAAAGAAAGTCGGAAACTAAATTGTTTTTAAATATTTCTTTTCATGTTAATGTTAAGGGAGCTATCATTTGAATTTTAGGAGGGCTAGGATTAAATTTGAAGGGAAAACAAAGCCTGAATTTTGAGTAAAAAAAGCAGAACGAGCAAGTTTGTTAATAAAATAGAAGGATGACAATTCATGTAAAAATGGCAGGATAAACTAATAATAAAAACATCAGGACCCTAGCTCCCCCCAAAAACAAATCAAATGGTAGCTACCTAGATAAAACACACCTTTAGGAACTTTTGTCAAATTACATTTTTTTAATCTA
>Unigene10408_All    size  1331    gap  0  0%
GAAGGGAATTATAATCTTACTGTCACATTTTGGTGAAAACTGTCATTGGAAAGAGTTCTTAACATGACTTATCTCTGAAGACCACAATGTCAGCTCTTTGCAAGTTTATTTTCATTAGTTTTCCTAAATCTTTTGAATGTCTGCCAAAGAAACTTATATAGATATAATGTATTCCTTGAAATGTATGATAGAAATAAATACATAAATGGATAGAGAGACAAAAAATATATTCTTTTATAAATAAAATTGCAAAGAGCTGACATTGTGGTCTTCAGAGATAAGTCATGTTAAGAACTCTTTCCAATGACAGTTTTCACCAAAATGTGACAGTAAGATTATAATTCCCTTCTTATAAATCCTTTAAAAAATTAAAATAAAACTTCTCAATGAATTGCAAAATGTATGATGGCGATACACTGTTGTACAAACATAAAATCCTGATCTGCAGTGAAGAGACAAAAAAGTGTCATTTAAATAAAATACAAAAACTAATACTTTATAGTAGACATGGTAGATTGATCATTAAAAGATTAGTATTCAATATATTGTTCACAGTCAAAGCACAGAATACATGTATGAAAGAACTGTGCAATGTTATATACAGCTAATTGAAATTGCTATAAATGTTTATATTGGCACTATTGATGGAATGGAAGAAATAAAAATGGAACACATTATATATGCAAAAGCTAGTACCACTTGAATAGTGCTGAATTTGTAAAAAACAAACCTGATCCATTGACACTGTCAGAAGGGAGATAACTAATACAATTTGTGTAATAATAAAAGGGGTGATAACTAATATAATTTGTGTATTGATAAAAGGGAGATAACTATTGTTTTGAATTACACCTCACATGTATAGTTTCTTTGTAACTAATTTTGTTGATGCGTAATTCATACATAAAGCTTAGCATAGAGCTTGTTGGGGTCTCCCACATCAGAAATACTATATATATATACCTGATGTAGTTATGAAACATTTTATATGTTGTAAACAGATTGATAGTTTGGTTTTCCAGCTTTGGAAACACTGAATCACCAGTTTTAACATAATTGGCTTATCATCACAAACTTACATACAATGATATTTCCTAGAATTACTGCCTATAGCAAAGATTGAATTGACCTTCAGAGAACTTTTGAGGAATAGGCTTTTGACACTAAGCATTTATAAATTTCTCAAGCAGTATTTTTGGTATGAGTTATTTAAATAAACTGTGTTTAAAAAGTCTTAAATCTATCTAGACTGATTTAATCAGCTTTAGGAAAATATATCTCATGTTGTCGAATATATTTTGTACAGCTTATTCCTGTTTTGACAATTTTTT
>Unigene10770_All    size  772    gap  0  0%
ATAAACTTTTATAAATCAAACCTGTTGATTTGCATTCAATTGTAAGCAGTACGCTACAACATACACAAATCAACCTATGGCAGGATCTAGTCTTCTACACATTGCATTGTTCGGCATTTTACTATGTCGAATGCAGGTCATCTGTCAAACTAGTCCACCAACATTAACAGATGTGAGGAAGGATTTGCTCGACCTTGATTCATATGTTGACAATAAACTGAGAGCCATCGATACAAAGATACAACAAACAGCATGCTACAACCAAGGTCACACGATAGTTACATTTCTAGCACGTCTGGTTACTCCAGACTATGGCACTATTGCTGCTAAAGCTACTTTAAAGTTTGAAAAAACAACAGAAAACGTTGGAAATGGATACGATAACAAAACCGGGATTTTTACAGCTCCAGTCAAAGGTCTTTATCATTTCACTGCTTCAGCAAGACAAAGTCGGAGTGGATATTTGCACTTGGGATTGTACAGAAACGACGAAGAAATGGCAGTCTCTGTTGGAGTTAATTACAATTCTCTAACAATTGGTGCAACATTTACACTGCAATCTGGCGATCATGTTCTCGTAAAGAACATATGGTCTCAATCGTCTGGCATTGTTGGTGCTGGACAGTCCTATTTTTCTGGTCACCTTGTACACGTTATGTAGAGAATAAAAAAGGTTGTTTTTCCTTCTTTTTTTCAATTACATGTAGATGAAACCACAATAAACAAACACGCACTTATCATAATATAAAAAAGAAAAACACCATACCACCCA
>Unigene11549_All    size  676    gap  0  0%
GAAATAATCCTCTTATTTCCATAGATGTCATGAACACTATTTTGTAACGTATGTTATTTTAAAATCAACTTTAATCATTTTAAGAAAAATATAATTGTCAAAGAGATTTCAACTCAACTACGAAAGTAAACATTAAGATAATGGTGAGCATAGCCTTTACGTCCTATCCCTATAAGTTCTGTGAATTGATACTGCAATGAAACCTTTTTTTATAAACCATTATTATTGCTTAATTTAAATGATGGATAAGGGTTTCATATAATCCTTATCCATGTACTGGCTTGTACAAATATCAATAAAATATGGAAAGGATGATCACAGATATTTGTAAAATGACAAGCTTAGTAACAAGTATATGTGGAGACCGTTAAACATAAGGAAGCCATAATTAAATCAAGCAATAATAATGGTTTATAAAAAAGGGTTTCATTGCAGTATCAATTCACAGAACTTATAGGGATATCACTTAAAGGCTATGCTCACCATTATCTTAATGTTAACTTTCGTAGTTGAGTTAAAATCTCTTTGACAATTATATTTTTCTTCAAATGATTAAAGTTGATTTTAAAATAACATACGTTACAAAATAGTGTTCATGACTTCTATGGAAATAAGAGGATTATTTCATTAACAAATTTTAAATATATCATCGAAATTTTAAAGATATTTTCTAAGC
>Unigene11925_All    size  614    gap  0  0%
CCAAATATGTCTTTTAGAGTTCATGCTAGAGATGAAAGGTCTGCAGATATTGAAGTCAAGCTCTCAGAAATAGGCGGGATGTCGGAGAACGATTTAAATCACAATTTTTGCAGTTCAGATTGTGTAACCTTGGTTTAATGTTTGTTTTTACATTGTGTTGTATATTTATAGTTTTACTTTATATTCATTTCAATATACTCAGAGGTGTCACAAGCCTCAATTTTGGTTGTTTGGTTTTTCCTTTTCCAAGGGAGGGATGTTGCACATCCCAACTGGTTTTATTTTTCATTTTCATTAATTGGCTTGAATTATGGCTGATCTTCTGTGTAGTTTGAAGTGTAGACTGTTAGTTAGTATTAGTAGGAATTGGTTTGTTTTATGAGTTGTTGCTCGTTTGTCTGGATTGTAATCTCTAGCTAAATATTTAGTATTTAGGGAGTTTATGAGAGTCCGAATTCGTGACATTTGTCATGGCGGAAACCAATAGAGTGAAAGTTAAGCTTGAAGTTAGGAACACTTCTAGCCTATACAGATGGATCTGATCCATTATTTGGTACCATGCAAAATTTGGGCATTGTCCATTTTTGAGAACCTTGCTATAAAGCTGGGCATCG
>Unigene12438_All    size  421    gap  0  0%
ATTTATTTCGGCAAAATCCTTAAGTGCTGTATTTATTTGAATAGCTATATTAGCTAGACATTTTATATTTTGTGACAGATCATTTTGCTATTTGTTTCATAGATTTTTAATGTGATTAATAGCAAATGTGTTAAGATTTGTATTTTAAGCTATTTGCCAGTTTAATTCATAATCACAGAACAAAAAAGATCATCCATGTCAAAAATTTCAAAGGGTACATCATTATAAAAGACCAGGAGTGTACAGCATAATACTCATATTCTTCATTGAAACTGTCAAAACTTATTAGTTTATGTCTAGCATTTAAAAAGCCATAAAATCTACATATAAACTTAATTAAATCGTGGGGAGAAAAAATGGAAGGTCTCTTATGTACAGTTAAGTATTATATATCAACCAAGTAGAAAAATATGGGGTGCAT
>Unigene17279_All    size  443    gap  0  0%
AGTTGGTTGAGTTGAAGGTACTGAAAGAGGTGGTGACAATGACAATATATCACGATTAGCTTCTGTGGATAACACTGACTCAGGAGATATGGCAGACTGAAAATGAGTTTTCAACAGAATGGCTGGCTGAATATCAGACGGCGTTGATGACTGGTAATGACTAGTTGAATGAGTAAACACTGGAATTGAAGATGGTGTTGGTTGAATATGAGATGATAAGGTTTGTTCAGGTGGTGAGTTTTCAAGAGACATTTCTTCTGAACTTGACGTAAAGCTCATAACTTGCTTCATCACCTCTTCTGATGCAAGGTACTTGGCTGATTTTACACTGCTGGTACTACTGACGGACTTAGGTGGAGCAGTGGTTGCAAGGATGTTAGTCTTTTTCTTTTCAGTCTTCTCCTTTGTACACACTGTTTTCTTTTTCTTTGCTGGTGGAGGAT
>Unigene20388_All    size  280    gap  0  0%
GAACAAAACAGTAATGGATCTTTTATTTGTGGTGTGATATTCACAATAAAATATACATGTATGTATGCAGTTAACAAATACAACAAAAGTAAACACTAAAACATACACTCTCATACAGTTAGCACTAAAAACCTTGCATTTCATTTCAAAACAAACACTCATGCCTTATAAATAACACATACAAACTACTCCACACTCACATAGCACAAAAAGTAGACCCAAAAAACAAGCACTAAAAAAATAATATTTACATCAAACATTGTAACAACGATACACCGAC
>Unigene22102_All    size  396    gap  0  0%
CACTGATTGTGTCAAGATACTCCAAGCATATTCCCAAACCCTCTATTCGGAATCAATTTCATTTATCTTTTAATATTGTTTACCATATGCTTGCATTGTTTTATAATTTTTTAGTGTGTGTAAATTTCTTGGTCAAACTTGCGGTTATGTGCATTCAAACTGAATTATTATCCAGTCAGGATTTGTTCTGTTTTTTGTTGATAAGATACTCCACGAGGGCGTCAACCCAATAGGGTTTATCTAATTCACACCTAGTATCATGGAAGATGAGGCGGGTCTTTCAGTATCTTGACCTCATGTAAAGGAAAACAGGATAAAAACAAGATATCCAATTATATTAAAAGACATCTTGTTGATATAAATCATTTGGTTGTAAGTTATGGTACTATGGAAAAC
>Unigene24075_All    size  734    gap  0  0%
CTTGTTCTTAGACTTATGTCACATTTTGATCATAAGTTTTTGATTTAATAACTAATTTCTGATATGATCATGTTTTAAGTTCTCATTACGCTGCATGTACCAACCAAAAGTGAAAATACCTCAATGTGTCAAAATCGAGCTAAAGTTTTTACTGCTTTTTTTAACGCTAGTAAATAGATTTTAGACTGAGATACTCATTTGATTTCAACCAATCGGGAAAGTTTGAACTTCTGAATAGCAAACTTGTGGGTTAAGCTATCAATGGAAAGGCTCTCCAATTAGGCACAATTGAAAACATATCCAATTTCACTGACTAGGTAGGGACAACAAACCAAAAACAATCATAACAGTATATCTTCTGTATATTTTAACCACTCATTTTGTTAAAATTTATGCATTTTACAGCAGGTTTCATATAATGTGCTACATTTACATGAAAGTATAAACAAATAAACAAGAGCTTTTGATGGAACAACCTTATTTTCCATTTTTCCAAAAGTTTGCTATTTTTGCACAGTGAGAAATAACGAGCAATCTTCAAACTCAGCATTATTCTACTGAGATTTAACAGGATGTTTATACAAAAGTTTAAGTCTAAAATCAATTTACTAGCAGAAAATTTTAAATGCTCTTTAGGATATGAGTTTTCTCAGGGGAATATTCATCATTTTAATTTTTGTGCACATTTTAAGATTATTATTTTTAGCACACTTTATCTTATCTTGTATTCCGCA
>Unigene24395_All    size  768    gap  0  0%
CTGGTAACAGATATAAAGACGGGTTTCAGTCTTTGATGAGTAATGCTCATATGAAAGGATTATAGTCAAATACATGATAAAGACATGGAAAAAAAAGAAGAAAAACAAGTGATGGAAGTATTTAGTACTGACGTAGAACAAAAATGTATATATCCTTCCAATCCAAAGTTTAAAGAAAAAAGATCAACATCGTTTAGTCTGCTCCCATTCAGACTAAAACAAAAGTCGAAACGAAAGAGATGTGTGTCTACCTCCGATATAGCCGAAATCGAAGAGCATGTCTCGGAACCAGAATCTGACAAAGTGATGTTATCAGATGATTTTAGTACCAGTTCTAGCGAGGGCGAGGACAGTGATTGTGGACATGTCAATATCTCATTCGAACAAGAGGTCAATGGACATGCTCTTCTGTACAAGACATTCGGGTGTCACGGAACCAGGGAAGGTAATATAAAAGATGGTTCTGATATAAGCTACTTGGATAAAGGAAGGTGTATTGTAGCCGATCTACTCAATTGTCGACTGAACATATTTTCAAAATCAGGAAGAAATACTTTGACAATACAAAACGAAGATACAATCGAGCCTTGGGGAATAGCAATACACGAGGATATTGTCCTTGTGACCTCTAGGCGGAAAAAGCTGGTCCTTAAATTGTCACAGACTGGTGATTTTGAGGAGTCGTCTTTTGGTGACTCGTTATTCCAGGATCCATGTGGTATCGCTACAACACAGGACCATAGAATAATTATTACAGACATCCAGGCA
>Unigene24944_All    size  439    gap  0  0%
AAATTTGTCCATTTCCAAGTCAGAGCAAATAAAATTTAATCAGGTTTACAAATTGTCTATAGGATAACATGTGGTCCACAAATATATACTACTAAAGTTCTGATTGGAAAATTTAACAAGGTATCAGATATTGGGTCCGCTTTAGTATCATACCAAACTTATCCAAATGTTTAACATATTTTGAGAATGTTAATACTTAATACATAGGAACTTTTTTGGCTCAAACGTTAGAATAGGCATACAGAGAGTCCAGCTTGCTTATTTTTAGGATGTCATGAAAATATGTATAACTTTTTTACTGATGAAGAAAGTATACCAGAATGTCTGTGGTAAATTTGAAATAAGTTAGTAATGCATTATGATTGGGGCATTCTTAAGATTTTTCATACACTATAAAAAGATGTACTGTCCAACTTTTGCTGAATGATCTTATGTGGGG
>Unigene25037_All    size  394    gap  0  0%
GGAAATAAGTGACAATCTAATGGTTGTTCAAGTAGTGAACTTTGCAAACGATCCCTTAGTATTCAATCTTCTAAATGGAAATGATATGTTCACCATGGGGCAAACCTCTGGTGTTCTCCAAACCAAACAGAAAATGTTTGACAGAGAGGAAACTTCTAATTATGATCTAGTTATTAGTGTTGAGGATTTGAGTGACCCACCTCGTAAAGCACATGTTGTAGTAAAGGTCAATATTGAGGATGAGAATGATAACAGCCCTGTGTTTCTCAATCAGCCATATGATACAGTGGTTGCCATTACTGCCAAAGTTGGAACACCTGTTAGACAGTTGACCGTTCAGGATAGAGATAGTGGAGATAATGGGAAGGTGGAGTTTACAATGGTCAAGGGATAC
>Unigene27002_All    size  290    gap  0  0%
GTTGGGGCAAGCAAACATGATTCACCAGCCTCATCCTGTCATTTTAGGCCATTTAATACAAGCAGATTTTTTTATGGGTTGCTCATTGTTGGAATGGCTGTATGGTTGCTACTTCCTATGTAATTAAGTCTCTTGTGGATAGTTGTATCATTGAAAATCATACCACATCTTCTTATTCTAATGTTTACTATAAAGTCATATATAAATTATGAGGAGAAAATGCATAGTATGTTTAAAGGATCATTATTGAGGATGGTTTACAAGCTAATGATCATAAAAAAATTTCATTG
>Unigene27285_All    size  2117    gap  0  0%
CAAAGGATGAGAAATTGGATAATGATAAACTATTGAAGAAACTGGATAGTTTAAAAAACATTTATTGTAAAGAAAAACAAGATCTTATGAGCAAGTGTGAAAATCTGACAATTCAGCTCGAAAATGAGTCTCTTTCAAGGAGACAACTTGAACAGGAACTCATTAATATTAGTGAAGATTTTGGGGAAACTTTTATGAAACCAGAAACTGAGGTTTCAATTGTTAGTCAAAGGGAAAATAATGCAAAGCAACCACCTAAGAAAGCTTTGACAGACAATAATACACTGCAAAAAGAAAATGTTCCAAAATCTTGTCATTTTGAATCAATGATTAAAAGTCTGGAGTGTGAGTTACAGGAGAAAGAAGACAGCCTCAAGCAACAAAATATAGAAATAGGCATGGGTGAAGCTCTTCAAGAGCAAAGACTAAATGAAATGAATGTGCTTTATAAATCAGAATTAAGAAAATTAGAAGTAGAAAATAGTTCTTTATTGGAACAAAAATATCAACTTGAAAATCAAAACCGTGAACTAAACCGAAAATCAGAATCTAAAGAATCAAGGGGAGATAACTGTAAAAGTTTTATTTCTGTAGAATCACAGACTGATGAATTAGAACTAAATAACGAAAAGAATTTACTGGAAAAACAACAGCTTATAGATCAGTTGGAAACACATAACTCAAAAATAGAATCAGACTTAAAAGTATTGTTTGTAAAAGAAAAGGAAAAGGAAATTACCATAAAAGAATTGACAGAAAAATGTCAAAATCTTGAAATGAAAGCACAGGAAAAAGTTCAATTAGTGGAACAGCTAGATCAACAGTGTGCCTCCTATAAGATGAGGCTTCAAACAACTGGACATCAATCCACTGAAATGAAACAGGTCGGATCTTTCATTGAGCTTCAAGAGAAATGCAAAAATTTAGAACTAGAACTTGAAAGTGCAAAACAGAATGAAACTTTTGCTTGTATTTATGAGGAAAAGTGCAACCAATTGGAATCTAATCTAGAAAACCAACAAGATTTTGAACAAGATCTGATAGAAATGACTGAAAAATTTGAAAGGTTAGAAAAAGAATATAAAGAACAGAATATGAACCATTTACAGGAACTGAATTCTTGTACTTCTGTTATTGAAAAACTGAGGCAAAAATGTGAGAATATAGACGGTTTATTGGCAAACGAGAAAAAAGTATCACAGGAAACATATGAAAAGTGCGAGCACTATCTTAGAGAGCTAACATTGAAGCAATCTTTATTGAAAGAACTTGAAGAAAAGTCAAGAAAAAATGATATACAGCTTGAGGAATTGAGTATTAAATGTGCTAACCTCACAGATAGTCTACAAATTCAAAAACACAAGAATAATCGTCTGAAAAAAGAAAATGAGGAAAACAGTAAAAAATATGAAGCAGAAATAAGTCACAAGGAGAGAGCTTTAGATGAAATTAATGATACATGTTCAAAATTTGAAATAGCAGAATATGAAAATGAACATGTTATTCAAGAACTGACAACTCAATGCCAAAAATACCAGTCAGAAATTCAAGCTTTGAGAGCAAAGGAACTGCTGAAAATAAAGAAAACATTGTCTTGCTCTGTTGATGAAATTGAGAGTACTGACTATCAGGAATTCATAGTAGATAGTAGTTCATGCATATTTGATGATGAAGAAGAAAAGATTCCTGGTGAAAATAAAGAAAACAAGAGTGAGTTTGGTAATAAAATAGAGGAGGACATACTTGTACAGAAAACAGCTAGTTATGTTGAGACTGACATTCACGATGATAAGTCAGGTGTATATCAGAGGGTTACTGAATTGGAAACTTTGTTAAAAGACAAGGATGCTTTAATAAGAAAGTATGAGACTGAATTAGATCAAAGGAATGATGAATTAGATAGAATGGATGATCTTCGTCAGTATCAGGAACATTTGGAGATGTCAGTCAGAGAAAAAGATTCCTATATCAAACAATTAGAGGAACATTTCTTACAGCAGAGGACACCAGTCTCTGTTAGATCGCCCGTCAAACCTGGCAAATTTGGAAATGTTGGTCAATCAAGAAAGGATGAGCCTGCAGCAATAACTTGTAGTACACCCACTTTGAACTTGCCT
>Unigene27916_All    size  1108    gap  0  0%
CAAAAAGACTTCTTACAACATGAAGAAGTTTACAAAAGTATCGGTTCAGAGGTACCCAGATTCCAAATGAAAGGGCTACAAAGAGTCAAGGGAATGTGGCGTATTTATCTTGCACAAGAACTAGCAAGAGATCACCTCCTTACAAGAGGTGTATCTATACGTAACAAACTTTTAACAGTATACGATAAAAACCCAAGAATCCCTGTAGCTGAACAACGCCCAGAATACCTCCGAATACGTGTGTCCAACATTCCATTATCAGCTGAGGACGGTATGATCTTCTCGTTCTTTCAATCTAATGGCGTAGTCGTTACAAGCTATTTCAGAGAGAGAGTGAGAATAAATGGCGAAATGACCGACTGCCAATCTGGAGACAGAATCTTTTTTGTCGAACCATTGGAAGGCACACTACCCAGATTCACAAGGATAAGCAAGTACAATGCCAAAATATATTACAAAGGCCAAATCTACATAAATGCACATATTACTTGTCAAAAATGCCTGAAAAAGGGACACAAACAAGACAAATGCCAAAACGATTGGGTTTGTAATGAATGTGGAAAAGAAGGGCATAAAGCAAAAGAATGCCAAACTCCTAGTAAACCAGCACCAGATAATGACACTCCTAGTAAAACAGCATCAGACAATGAAGCTAATAAAACAGATGACCATTCTGATTCTAGTGAAAGTGAAAGTGGGGAAGAGACTGACATTGGTGATCATGTTGATCACAGTGAAACCCCACCTTCACAGTCCATATTGCTACCTACAGAAGCAATAACAGCAACAACAACAGCTATCAGTAAAGTCGTTACAGAAATTGATCCTGATTCACAGGAGAAAAAAACAAGAAAAAAGAAAAACAAAGACAAAACAAAAAACAAGCCAAAAGTTGAATCAAAAGGACCAATAGACAAATTCATTGTAAACCCTGAATCAACAACACCAGTACAAAAACAGGGGAAAAGACCAGCAACAACCCCTACAGATGAATATCACAACAGACAAACTGATTCCAGTAAATCATCAAAGACATAGGTACAAGAACAGTTACCATATACCATTTCCTTTCAAAATATATTATCCATACAACAATGCCTAAGTCAAT
>Unigene29288_All    size  297    gap  0  0%
TCCCCAGTATTGCAATTGTTTAATCTATTCAAAGTACAAAGGCCATAACTTAATAAATGGAGAATGTGTCCATGAATATCAGATGACAATGCTGGCACATCAAAGTTATAAACTGAAGGACTGTAAAAGTGAAGATATCCAAATTTGTAATTGTGATCAGAGTTCTATTGTAATAAGTATTGTGTATAAGTTCCATGGCATTTGTTTGAAGTTAACTTAAGTTAGGGAATTAAAACGAAAAATTCAGCAATGTTTCCATTTGTAAAGGGGCATAACTCTAAAACGATTAAAATGACG
>Unigene29589_All    size  377    gap  0  0%
TGAGAGAAACAACGTATAGGCCTAGATAAAATGATGATTTAGAATTATGTCCACATGTAGGAAATTGAAGAGTACGAGCTCTCATTTAGCATATAACTGAATTAAGGACAGCCATAAACAATTATAATGGATAAAAATTAAAAAAAAAATAAATGAAAAAATCTACTTATAATGATAAATGAACGTCTGTAGAAAGGAGGTTTAACTAGCGATCATGCGTCAAATATAGACCATCGCACTTCAGCGTACAGACCATCGCACCTCGGCGTAGACCATTGCACTTCAGCGTGACCATCGCACTTCAGCGTCCCCATCGCACCTCCGAGTCCTACATATAAAAACTGAGACTTTTATCAAACACATTGACAGGTTTGTAG
>Unigene29799_All    size  936    gap  0  0%
CCGAAACAAAATGGCCGACCATGAGAAAGTACAAAGTTTTGTTAAAATATCTTTGATATTTCAAATATGTGGTTTCCTTATTCTTGTAATAGGATTATCGACTCCATACTGGAGAGCTATACATTTTGAATATGTTGCCGAGTCGAGGAACGAAGTTGGTTTACTGATTCAAGGATTTGACGAAGGACTCTGGAGAAGATGTATTAATAGTATCTGTGCAGATATTGATTTGGCGGGAAGAGATTGGATGCAAGCAGTGAGATTTTTCGCCTGCCTCGGTGTTTTGTCATCCTTTATAGCGACTGTATCACTCATCTTGTTTATGCTTATAGAGAAACTATCAGCAAATAAATATCTCTATCTGACCTCGGCCATAGCCTCGTTTATTGTTACTGGATGTACGTTTCTCTCTATTATGATATATGGCGCCATTATAAAAGAGGGACTAGCATGGTCGTTCGTCATGGTGACGGTTAGTGGTGCGGTCCACGTCGTTTCCGGTTTACTTCTATTGATTGCGTTTATTACGGGAAGAAAGAACGTTTGACGAATTGAGTATTTCCAAAAGAGAGGGAGACAATACTAGTAACTTAGAACTCTCGAAATGTGTTTAGCGCACAGGGAATTGTCTCAGATAAAACATTCCTAATATATACTTTACAAATGCCTATGGTTTGGCGCCTGGAATATGTACAGCTGACATGTGATCAATAAAATTATAAAGGACTATGGGTAATCTCATTGTTCGTACACCAAAATGAAAAGAACGTCACGTCATTGGTTGAATTTCCATTGTTTAGGACGTTTTAACCAATCATGACATTTTGGTGCACAATTTTGAAAATATTATAAAGAATGCATTATATTGTGAAACGGCAAATAGAAATCGTTTAAAAACAATTTTTGATCTTAAACAATTCTAAGTAAATGATGTTT
>Unigene30291_All    size  419    gap  0  0%
GAAACATTTCTGTCACATTTGTGATAAAGAATTTAGTTCACGAAGTGGTAAAATGAGACATATTGAAACAGTTCATCCATTTGATGGGGTCAAGAAATATGCATGTCATATTTGTGGGCAAAGATTCTCACAAAATAGTTCCAAAGTCCTTCACATGATTCGTGTTCATCAGAATGAGAAACGATATAAGTGTTCCATGTGTAAAATTCATTTCAATATATTAGCCGACCTAAAAAATCACCAGAAAAAACATACAAGTCGAATAAAGAAATTCAGCTGCCAATTGTGTGATGGGCTTTTCAATCGAAAGAGTGATTATGACTATCATGTTGGAAGAGTCCATCCAATGTCAAGGCCGTATAGATGTGGGGGATGCATGAAGGGGTTTAGAACAGCTAAGGAAGTAAGGAATCACGGAC
>Unigene31793_All    size  1051    gap  0  0%
ATATAGTGCAACTTAGTTTTTTTTACAGTATTAAGGATTAACTATTTTTTAGTATGAAATGATCCTACTATAGTAAAATAACTCATCAATGATACCAGGCTTATAATTTTGTATGCCAGACATGCCTTTTTGTCTACAAAAGACTAATTGGTGATGCTCGAACCAAAAAAAAAATTGGTCATATCAAGTAAAAAGTTGAAGAGCACTGAGGATCAAAATATTGTGAAAGGTTTTACCAAATAAAGCTATCGTCATTTTGAATGATTTAAAATTCAAAAGAAGAGAGTTCTCCACCATGTTATTGTCATGGTGAATACCTTTTCAATAAATATATCACTCAAAAAACAATATTTAAATCTACCACTTTCAATCCTTCATTTGATCAGAATTAAGGAGTAACAATATTGAATTTGAAGAGTTGTCAATGTCAATTAGGGATTTGACTGTTGCAAATGTAGTTTTACTGTCAACAAAAAGCTCTATTCTAATGTAGTTATTGTAAATGATCCAGAAAAGAATTCAAGAATTATTGACGGCAATTGCACAACAATGTTGCCAATGATTCTGACCATCTACCGCTGAATTGACAGCAGAAGTCAATAATAAGTTATCAAAGGCTTAAAAAATATGGTGTTACATGTCAAGTTGCATTAGAATGTAACGTTGAGTGTTTCAAAAGCTTCTAATGTGTGACATTTTCAGTAGTTAAAATGTTTATGAATACAATTTGGCCTTGTCTATTTCATATAGATCTATTTAACATAAAAAAAAGAAATTTCAAATGAACATGAAAACATTCATGGTTCAGAAGAAAATTAATTCAGCTGTCATATGTCTCTGTTTGTCATTGGAATTATGTGTACTCCATCTACAAATCTGATACAGTTGCTTCTTATATTAAGATAATTGATTCTTTTACTTTAATCAGATGGTGATTTTTATATCATTTGTTTTAATTTATCTAAAGGGAGACAATCCTTATTCTATCCAAGAAACTCCATAAAATGTTTGCCAGCAAACAAAATTTTTTTGAAAATCTGATAAAACTCTT
>Unigene32387_All    size  669    gap  0  0%
AAAAATTTTAAACTACATGTAAAATAGACAGAATTTTTTAAATAATTTTTTTCGTGTTATTTGAAGTATGTTCAATGAAATCTTTTGGGATTTAGGATGATTCTGATGCTGAAAATATTATTTCTTTTGAATCCTCTGAGACTCCAAATTCATATTATGAAGCTGCTATTGCAGTGTAAGTTTTAACATCAAAATCTCCACATTTTAAAAGGGTCAGAAATAAGTGTTTTAGTTTAAACAGCAGAAAATGGTTATAAAAAGCATCAAAATCTCAGCATTGTTGTAAGCAAATATATGATTAATAGTAGAGAGGGTAACATAATGGCAAATGTAATTATAAAATAGACAAACCATTTACCATTAGTGTAACAGTATTTGTAATGAAACGAAATCAATGTTATATGATAAAAGAAAGCAAAACATTTACTGAATTACAAATAAGCAGCAATTAAAGTAGCTATGAAATTAGTTTATAAAGAAAAACACTCGGTCACAGTTGCTGTTAAACTGTATCCAAATTGACCATAAATATTGTATATCCGAAATAATTTGTACTTTCATTTTATCCTTTTATGTGATGTTTTGTGTATCATTTACATAGGCGGATCCAGGGGGGGCCCTTTGATTATATAGGGAATCATTGAATGAAGCATGACTGGAGCCCCCCCT
>Unigene34120_All    size  472    gap  0  0%
ATTAAACCAGATTCTCAAAATTCTTTAGTGTGGTCTTATGTAGCAGTTACTTCCCTTGGATTTTGTATTGCATTAGCTTTGTACATCATTATTGTATCTACAGATATTAAAGGAATGAACAATCCTCTAAAGTTTGAAGAAGGGAGAGAATTATCAGGATCACTGATTATAATCACATGGTTAAGTATGTCTAAATTCACCAACATTGGAAGGCCTGGGAGTACAGTAAGCAACAATGTGTTACGGAATGCTTTGTTACTGATTATATGTTTATTAGCAGTTGTACCAGTCATGATCTGGTCTGTATGTTTACACGAGACTGGAAAAAGCTATCATCACTGTGGAGGAAATACTGAAATCAAACATGAATTGTGAACGCTGGCATAAATCTGTTCAAAATATTTTGTCATATTGTGCAATATATGAGATGTCAGCAAGTACTTGTATATTCAAACTGTTAGGAATGGCCAAA
>Unigene36416_All    size  910    gap  0  0%
ATAATGTATTATGTTTGGTATGTAAATCTACAATTGTCCTCAACATTTCATCTGCCTTTGGATTCTTCTCAACTATATCTTTGATTGGTGTGGACTGTATCAGTGGTAGAAAACATCTCATGGTAGCAGAATCTACCTGTATACTATCTGTGTAACATGCATATAGTACTGCTATTACTTTGTTTACTTGACAATAAGATAAACACTGAGCAGGTAGTCCTGTTACTATATTTGGTTGATCAACATAAGGTGCTAATGGAGTTCCTAGATACTTTGTGGACCTGAGAGATCGTAAGAATGGTACCTCCATGTCAGATATTGGTATATCGGCTTTATATTCACTTGTATGAGCTGAACACAATATGGATACATAAGCATCTTCTAAGTTGATGGAAGGAAATATTTGTTCTGTAAATGAAAAGGCTTGTTCTGGTGTAACTGTTATGTTGCATTGACACACCAATATTTTTGGACAGTCTTTCTTTCTGTATAGGAAGCAGGATTTATCTGTAGGTGTTTTCTGACTGAGTGTATTAATATCATCTTCATGTAGTCCACTAAATAATCCAGCAATTATTTCATAGTTTTTATGAATAACATATGTCTGTATAAAACCTGTAGCTGCTGGTCCCACTGCTATAATTAGTATTTCACATGGTAATTTCCCTTCTCCTGATTCTGACATACTATGCTTAGCTGCTCGGGTCCATAAGGCTGTTACTCTACTTTCAAAACATTCGGATTCGCTGTCGTTGTCATCGTCTTCCTCGACTGCTCTAGAAACTACTGGGAGCACTTCTCCAAAAAATGTTGCCATGCTTTGTAATGTTTTTATATGGTGATTTGTTTTCTTGTCAATATACACAGAAACTTGCTTCTGAAAAACAAATGAATGATTCAGACTTGTTAT
>Unigene37020_All    size  1079    gap  0  0%
ACCTCTACAATATCATCAGCCTAACCCAGAGCTAAGATCTTCAATCAAAGAGAGAGATGTACACGAAGATAGGAATGGTTTCATGTCAGGAGTTGAGTCACAATGGTTACCTGTATCTCACCCAGTTGGAGCACCCCTCAGACCTACCAGTACTGTGTCTACACAGACAGTAGGATTGTTTTACCCATCAGAGAAAGGATTATCAAATAAGAAAGAAGAAATTGAGAAAAAGGTTGCATTAGAACAGTCAATGAGGGACAGACAGCCCTTAATGACACCAGTTAGTCCAGGGAAAGGTTATTGGAGAAAACAAGTGGACCATATCTGTCACCACTTGAAGGCACATGCACAGAATGATGCTGAATTTAGAGCTCTTATTGGTGAACCTAAGATGGGAAAATTATTGTCTGGAGCAGTACAGGAAGATGGCCATGAACTTAGTATAACCTTGACCTTTGCAATTAGAGGAAACAAAGACCCATTGACTGGCAGAAAAATTGGTATTACAGGAGATTATCTCAGTATGCACACAGAGAATGATAGCCTCACAAGTTATAGAAGTGATTCAGAAGATGAAGAGATAGCAAAAATAACTGGAAAAAAGAAAACCACTGTAAGGAAGCCGAAACCTCGAAGGAAGGAGACACCTAAAGTAGCTCCAATTGACCAGAAAATCCTAAAAGAACTTGGTCCTTCAGGTGAGGGAGATCCAACAGAAATTCAGAGACTTATCGATGAGGGGGCTAATGCTGAATGTACAAATAAAGATGGTTTACCGTGCATTTATGTTGCTATCAAAAACAGACGAGTTGAATGCCTACCTGTACTAATTGATCAAGGTGTGGAAGTAAATCAAAAGGGACCATCATCTATTAGAGGCAATACACCTCTTCATGAAGCAGTTACTCTTGGTACATCAGGATTGAAAGTTGTTGATACTTTACTGGGATTGGGTGCTGATATTAACAGGAAGAATGACCGAGGAGAAACACCATATGACTTAGCAACAAAAGGAGGATATGAAAATATTGTTAAAAAATTATGTTCACATTTAGGACAGTCACAGCTGGACAAATTAA
>Unigene37977_All    size  534    gap  0  0%
GTGTTTGAAAAATTTACTTGAGCTAAAATATTATGGAAGAGGACTGAGCTTTGCCTTAATGATGCAAGGTGTCGGTGGTCTATTAGGTAACCCAACTGCAGCATCATTACAGAAAGTTTTTGGAAATGGAAACGTTGCATTCTATTTTGCGTCTATCATTTTTATTCTTTCGGGACTAATATTGTCCCCATTCTCAAAAGCAAGGAAACATAACCCAACAGAAATAGAAATTAGTGTATCGAAAAAGAAGTTAAAAGTCTATACAAAACGTGTCGATCACAACAAAGACAATATCATCGTGTATGAAAGATATGTTGACTTAGTTGAATTTAACGTTTGAAAATACCTTGAAGTCGGTTTTGTGGTGAGACAACTTTAAACTTCTGTTATGTTCTTTAACAAATTCAGAACAGAACGTTCACTAGCATAGGTGACACCAGAGATGACTTAGACATTAATGATTTCATGGCTAAACTGGATATTCTGACGGACAAAGTGGATATTCTTACGGACAAAGTTGATATTCTGACGGAC
>Unigene38555_All    size  404    gap  0  0%
GTGGATTGTCTGAGCTATACATTTTAAATCTTAAGAAAAAGGAAGGAAAAAAAAAACAAACAAAAAAACCTCAATATTTAATATTTAGAGATTATAAATACTCCCTAGCTGTTACCAAATAAAAACATCAAAATGCAGGTGCAAAGAATGTAGAAAAATTGTTCAACTGGAGACCTGCGAACCAGCACTATAACAACAAGATCATATACATTGGATAGAAATACTGCGCTAGAAAAAAAAATGGAGGCATGCCAGAAAGAACATATAAAATTTGAATTAAAGTCAGGAAAAAATTTTGTAATAGAATTGAGCACTGGAGCGTATGAAACCACCAAAAATGAAATACTTAACATCCTTCAAAGTGAAATAATGAAAGATCAATTTGTAACTCTACCCGTCCAAAA
>Unigene40979_All    size  626    gap  0  0%
CTGTGCATAACTTGGCTGGATTTCGTTAATGATTATGTGTGTTGATAATTTATTATTTGAAATTGTGGTTTAACTATGTATGTGCGTTATATTTTTGAAAGTGAATTTATTTAAAACACAAGAAATAGTTTTTTCAAATGCAAAATTCTAGCATGAAGGTTATTGCTTCGTTTGGATTGAAAACAATACCATTTCAACAAAGTTATGAAGGATTAGAAATAAAATGTGGAAGCTTATTAATGGACCAAACTTGCAATGGAAGAACACAACATGCACCAGTATTTGTAAGAATTTATAAAACTCTTTTCGATCATTATGCTATTGTATACCGAAACGAACTTATACCAAGTACTGCAGTTTATATAAGTCTGAAAAACTGTCAGGTATACAAGGGTGACAAAGATGACATCAAGGTCATACCGGACAATTTAGAGGGCACTAAAATAATTTTTAAGGTAGCAGAACCGTTTGACGTTGACAAATGGGTCGAGGCATTAACACCGACTTGTAATGTTATCAATGACAGTCTGTATCAGTCGTTTACACCACCAGCGTCGCCGGTCATTCCAAAATCTCCTACGATGCCGCCACTACCGGAAGTTGAAGAAAGCTGATTGTTGAAGGGA
>Unigene41734_All    size  695    gap  0  0%
CCATGTATCATATACGCACCCATATTTGTGTTCTGCGAACAATATATCGTATTGATTAGCAGTACACTACAAACTGTAGGTTTTGCTGTAACAGCAATGTTTATTGTCACGTGCATATTTATGCCTCATCCTTCTATTGTCTTGATCGTCACAACTTCAATGATTTCTATTCTTCTTGGTGTTTTTGGATTTTTAAAACTGTGGGGACTTGATATCAGTGTTGTGACAATGATAGAATTAATTATTTCTGTTGGGTTTTCTGTTGATTTTAGTGCGCATATTTGTCACGCATATTTGTCATCAACGTCACGTGATAAACAAAGCAGAGTTAGAGAAGCCATTGAACTTGCTGGTGGACCAATTATTAATGGTGGATTGTCAACAATTGTTGGACTTTCTATGTTACTTTTATCTAAAAGTTTTATATTTCAATCTTTCTTTAAAGTTTTATTTTTGGTCGTTGCTTTTGGACTTCTTCACGGGGTGATTATTTTGCCTATAATTCTTTCATTTATTGGACCTAAAGTTCGTATATTGCCAGAAGGAAAAGCCAATGTCATCATTCAGTCATTAATTTACAATAAAACAGTGGAGCCTGCGTTAAAACCATTAATTTTAAGTACAGAAGGCAACTGTGATGATTCAATCGAACCAAGGAAGCACGTCAAATGTGTACAAAATGGTTTAGATCGGAC
>Unigene42164_All    size  771    gap  0  0%
GGAAAACTAATACCTTCATCTGATATTCCAACTGTTGAAAAGTGTATTCTAAACACTTCATGTTCAGAGATAGAGGGTGAAATTAATGTGGTTTTTCACCAACTGCCACTTAAAGCTGAAAAGGAAGAAAACACCATAACATGTGCAAATGAGGGATGCACACTGTCTTTTCATCTTTTCATGAGCTGTCAAAACACTTAATGTTCGGCAAGTGTGAGATTGAATGTAGGTGCCAGTTTAGTAATGGATATGACATTACTAAGAAGACTTACATTACAAAGATGTCTAAGTCTTTTTCAACCAACTTTCAAGTTTCATCAGCAGGGCTGACAGTTGGAATGAATTGATGACAACTCTGATTTAGAACTTGGCTGGGCATTGAAAGAAGAAAGGAAGAACAAAAGATTTTATGTGAACCAAAAAGAATATCTTACTGAAAAGTTTAATAAAGGTGTAAAAACTGGAAGAAAGGAAGATCCTTTTTTGGTATCAGAGGAAATGCTGACTGAGAGAAAAGAAGATGGAAATAGAAGATTTTCATATGATGAAATCCTTTCCGTACAGCAAATAACAAGTTTCTTTTTTAGAATGAGCAGGAAGAACAAATCGTTTGATGATTACGTTGATGCATCAAGGGAAGAAACTATAACAACTATCAGGAGAGAACTAACTGCAGATGAACTTAATTAAATTTCGTTTACCAACTTTATGTAAAAAACTACAAATATTTTATGCACTTATAATATGGTATGATTGTCAATGACACAAATC
>Unigene43174_All    size  411    gap  0  0%
AAGCACACAAAACCGTTTATAAGGTGTAGTGATTTGGTTTGATATATAACCTTTTTAAATGTTTCATTCGTTTGCCATTTTAACAATGCTGTGTCTATCTCTAAGATTTCAGCAAATCCGATAGCATCAATGTTTTCAAACGGTTGACTTTTGTACCTGAAAGAACACGGGACAGGGCTGAATTTTCTATTCTTTGGTATTTCAAAAGTTAACGAGAATTCTTTCAAATTATATAATCCTGCTAGTAACGAATCTAGTACAAGCGTTGTTTGCTTGTATAAAAGGGAATTTCTGATTATAAGTTTTGAGAGGTTAAACAATCCGGTAAATAAGTTGACGGTAACATATTCCAATGGATTATCCGATAAATTTATTTCTCGTAAATCGGACATTCCCTGAAACGGATTCCGA
>Unigene46381_All    size  320    gap  0  0%
ATCGCCTAAGCGAATGGTATCGGAGCGATATATGTATAGCTACAAAAATGTTAACAACTCTTTGGTGCGTATTGGACTGAAAAATGATACTTTGCCGTATAACGCAAGTATCTATAAGGGGAGTGCTTATGGTATTTTTAGTCGAAAATTTGTTCAATATGTTTTATTTGACAAACGTGCTAAAGATGTACTTGAATATATGGAAGACATCATGAGTCCAGATGAATATTATTGGGCTACTTTGAATCATAATGAAATTTTAAAAGCGCCAGGTAGATTCACAGGCAACCCTGAAAAGAAGTCTTGGCTTGCCGTTTATG
>Unigene49302_All    size  225    gap  0  0%
ATTTTTTTTCAAATTTCATCCTATTGTGTGTGTGTTTTGAAATTGAAGAAAAGACATTCGCCAATTTCAGAATGATTGTCAATGTTTCCTATTCATGAAATTGAAATATACACTTAGAACTTATGCAGGCAGAAAAGGGTAGAATACGAAGTCCATTGAAAAAAGTTCCTTAAAACTTTTCGAAAGACAAAGACTGTGCATCACGTAACCTCACCAAACATTGGG
>Unigene58628_All    size  213    gap  0  0%
GGAAGATAAAGAAATTATGTGTATGATTTTTTGTGATATATCAAAGGCTTTTGACCGACTTTGGCATAAAGGTCTATTAGAAAAAATCAAAACTTATGGCATAAAAGGCAACTTATTAGGTTGGATTGAAAATTATTTGAGTAATAGGAGACAAAAAGTACTTCTAAAAAATTCAGACTCTGCATTTGGAACATTAAAAGCAGGTGTGCCCCA
>Unigene58829_All    size  223    gap  0  0%
GTGTTGTCAATGTAGGGAATGATTACTGGCTATTTCATTCGGGCAGTGGTGTAAGGGCAAGGTTATTTAATAATTCCTGAAATTGCAAAAATAATAATCCTTTCAAAATTATGCTAATTTATTGAAAAGAATAAATGGCACAAGAAAGTGTTGTCACTTTAGTACAGAAATGTCATTTGTGATGTCAATTTAACATTCTTAGCTTATCAAAATTGACACTTTG
>Unigene59058_All    size  308    gap  0  0%
GGAATTTGCAAAGTAAACTTAAACATTGATGGACATTTCTATCGGAATATGCAGTTGTCTGTCCTCAATAAACTCTGTTGTGACATTATCTTGAATGACATTATCATGAAAAGACACGACAGTATAAAAATAAGTTTCGGTGGAAGCAGACCAGCCGTAGAAATTAATGATTCAAATACAGTTTGTGGTTTAGCTGCTTCAAGTGTTGATCCCCCAGAATTATTTGCCACCTTGACAAGTGAATGCCGACCTATTGCTACAAAATCAAGGAAGTACAGTGCAGTCGATAGAGAATTCATAGAAAAGGA
>Unigene64246_All    size  261    gap  0  0%
GTTCACGAATCTGGTTCCCTTTGTCTGATTTATACAGTATCAGTAACTGCCTCCTTGTTATCAATTTCTCTTTGTTGATGCTTGGTATCGTGCATTCGCAACATTGAGATGTTTCGTAAATATGCACCAACTTGTGTTTCTCCTTAGTCAGAAATGTTTCAAAACTATCGGGTCCAAGTATCTTTTCTTTAATATACTTAGAGATAACAAGGTATGCGACATCAACAATGAGGGCCACTAATTTAAAGTAGTTGTTTCTAT
>Unigene65384_All    size  679    gap  0  0%
AAACTTTACGCCATCAGTAGAAACAAATCCTCCGATAGATATAGTTACTGTTTATATGAAGAAAGCAGATGTAGTGACAAGAAATTTACATCGACTTTACAAACGTAAACAGGAAAGAAATTCTTATATAAAAGAAGCTGTTAAAATCATTAGACAAAATAATAGCGTCTTGTTAGACGAGGCAAAGTTATATACTCGAAATAAAGAATTACTCAAGGATTTAGAATTGCACAAACAAAAACAACGATCGTCATCCGAAAAGACGACCGAACGTGAAATACTGGTTGTCGATAAAGCGAGTACTTCCGTTACATTTGACGGCAATAATAAAGATGATTTTTCTATAAATAAAGAGGATACCATTCTAATTAAAAAGGGCAACATTATAAATAAAGAGGGAAACATTCAAAATGCAGAGGTAAAAATTGATAGTGATATTGATATTTCTAGTGAAGAAGTCCCTAATGACATTATAGATGATGTAACAGTGCTTCCGGATATAGAGCCAGCTTCATCTGTGGTTGCAAATCCATCAGAGAGTGGCAGTGACTTCGATGACAAAAATGCAAAATGGACCGATATTTTTAAAATTCCAGAGATGTGGAAAGTCTTTGACGGTAGGAAAAAAGTAAAACAAATAACAAAACCTCCTCCTGCATTGGTGACTCTCAGAGGAAAG
>Unigene73354_All    size  269    gap  0  0%
ACTACCTTGCATCATTAACAGTTTATATTTAGTAAGATATTTTCAATGAAATATTTTTAGCTGAATTTCCTATATCTTTTTATTGTTATTACTTGCACAATCTTACTTTGTTATTAGTTTAAATGTGGTGTCCCCTTACTCTATACTGTAAAATTAAAGTAGATGGGTAGCACATATAAACTTCTTTCATATAAGATTGTGTTAGTAAAAGTAAGAACACATTTAGTTATGTATTAATGATTTGTATTTCATTTAGAAATAAGTACAGG
>Unigene81620_All    size  300    gap  0  0%
GGGGGACCAACTGTTGAAATGATCTTCATCTTCTATTTTAAAATGAAAAATTAATCTTCAACTGAGAAAGTTTTTCAACATCAACACGACAGGAAGACATATAACATCCATCATCTTGGATTAGACAAACAATTGATATCCACTCACGAGAGATACCAAACATTACAAACTAGTCATACAAACAACGACACCAGTTTTAATGAACATTGGAATAAAGTGATAACAATAACGAAACAGCATTGAAGTACTGGGAAGAAGAGACAAAATGAGAACGAAACGGATATCAGATACAACCAGGCC
>Unigene97456_All    size  241    gap  0  0%
ACATGTAAGGGTTTGGCGTTTTATAATAAGAATGTTATATGTAGTGTTTTCATGTTTATTGGTTACAATAAGTCATTTTTTTTCACATCTATAATTTGTGAATGAAAGTAGTAATTGTTGTTGAGAGATTTGCAGTATAAACACAGTTAGAGTTTTATAGGTTTACTTTTTGTTTTTTGTCTTGTTCATCTGTTTTGTCCATGTATAATCTCATACATAAAACAGGAATGATAAAACCACG
