# Supplementary material for: Standing genetic variation fuels rapid adaptation to ocean acidification
Source: Nat Commun. 2019 Dec 20;10:5821. doi: 10.1038/s41467-019-13767-1 (PMC6925106; doi:10.1038/s41467-019-13767-1)
Supplement: Supplementary file 8 — Supplementary Data 5 [file 41467_2019_13767_MOESM8_ESM.xls]

## Sheet: AmbientpH_GrowthGenes
geneID	geneLength	Nr.ID	Nr.Score	Nr.Evalue	Nr.annotation	Nt.ID	Nt.Score	Nt.Evalue	Nt.annotation	Swissprot.ID	Swissprot.Score	Swissprot.Evalue	Swissprot.annotation	COG.Protein.or.Domain	COG.Score	COG.Evalue	COG.ID	COG.Function.Description	KO_id	KEGG.Evalue	KEGG.Score	KEGG.Gene	ko_definition	GO.BiologicalProcess	GO.MolecularFunction	Go.CellularComponent
CL10008.Contig2_All	800	--	--	--	--	--	--	--	--	--	--	--	--	--	--	--	--	--	--	--	--	--	--	-	-	-
CL10273.Contig1_All	517	--	--	--	--	--	--	--	--	--	--	--	--	--	--	--	--	--	--	--	--	--	--	-	-	-
CL10303.Contig1_All	1947	gi|209156214|gb|ACI34339.1|	416	3e-114	Methenyltetrahydrofolate synthetase domain-containing protein [Salmo salar]	--	--	--	--	sp|Q3URQ7|MTHSD_MOUSE	328	2e-89	Methenyltetrahydrofolate synthase domain-containing protein OS=Mus musculus GN=Mthfsd PE=2 SV=1	SSO0456	191	3e-48	COG0212	5-formyltetrahydrofolate cyclo-ligase	K01934	1e-92	341	bfo:BRAFLDRAFT_77021	5-formyltetrahydrofolate cyclo-ligase [EC:6.3.3.2]	-	GO:0003676//nucleic acid binding;GO:0000166//nucleotide binding	-
CL10459.Contig1_All	706	--	--	--	--	--	--	--	--	--	--	--	--	--	--	--	--	--	--	--	--	--	--	-	-	-
CL10512.Contig2_All	596	gi|270012501|gb|EFA08949.1|	90.9	3e-17	hypothetical protein TcasGA2_TC006656 [Tribolium castaneum]	--	--	--	--	sp|P07463|CALM_PARTE	90.1	3e-18	Calmodulin OS=Paramecium tetraurelia GN=CAM PE=1 SV=3	YBR109c	85.5	6e-17	COG5126	Ca2+-binding protein (EF-Hand superfamily)	K02183	5e-17	87.8	mdo:100021688	calmodulin	GO:0048011//nerve growth factor receptor signaling pathway;GO:0030168//platelet activation;GO:0005980//glycogen catabolic process;GO:0007202//activation of phospholipase C activity;GO:0051592//response to calcium ion;GO:0006936//muscle contraction;GO:0032465//regulation of cytokinesis;GO:0051924//regulation of calcium ion transport;GO:0050999//regulation of nitric-oxide synthase activity;GO:00060…	GO:0031996//thioesterase binding;GO:0031997//N-terminal myristoylation domain binding;GO:0005509//calcium ion binding;GO:0043274//phospholipase binding;GO:0019904//protein domain specific binding;GO:0031432//titin binding	GO:0005654//nucleoplasm;GO:0005576//extracellular region;GO:0005829//cytosol;GO:0005813//centrosome;GO:0005876//spindle microtubule;GO:0005886//plasma membrane;GO:0000922//spindle pole
CL10542.Contig1_All	2193	gi|292622240|ref|XP_001345111.3|	181.4	1e-43	PREDICTED: GTPase IMAP family member 8-like [Danio rerio]	--	--	--	--	sp|Q9NUV9|GIMA4_HUMAN	162	3e-39	GTPase IMAP family member 4 OS=Homo sapiens GN=GIMAP4 PE=1 SV=1	--	--	--	--	--	--	--	--	--	--	-	-	-
CL106.Contig2_All	232	--	--	--	--	--	--	--	--	--	--	--	--	--	--	--	--	--	--	--	--	--	--	-	-	-
CL10635.Contig2_All	494	gi|291232977|ref|XP_002736430.1|	39.7	1e-10	PREDICTED: predicted protein-like [Saccoglossus kowalevskii]	--	--	--	--	--	--	--	--	--	--	--	--	--	--	--	--	--	--	-	-	-
CL1065.Contig1_All	2424	gi|346472857|gb|AEO36273.1|	222.2	8e-56	hypothetical protein [Amblyomma maculatum]	--	--	--	--	sp|Q502J7|DCTN6_DANRE	218	5e-56	Dynactin subunit 6 OS=Danio rerio GN=dctn6 PE=2 SV=1	PA3644	53.5	2e-06	COG1043	Acyl-[acyl carrier protein]--UDP-N-acetylglucosamine O-acyltransferase	K10428	2e-55	218	dre:553678	dynactin 6	GO:0007005//mitochondrion organization;GO:0008610//lipid biosynthetic process	GO:0045502//dynein binding;GO:0003824//catalytic activity	GO:0005869//dynactin complex;GO:0005739//mitochondrion
CL10895.Contig8_All	1601	--	--	--	--	--	--	--	--	--	--	--	--	--	--	--	--	--	--	--	--	--	--	-	-	-
CL10897.Contig1_All	1346	--	--	--	--	--	--	--	--	--	--	--	--	--	--	--	--	--	--	--	--	--	--	-	-	-
CL10981.Contig1_All	1547	gi|156405230|ref|XP_001640635.1|	74.3	1e-11	predicted protein [Nematostella vectensis] >gi|156227770|gb|EDO48572.1| predicted protein [Nematostella vectensis]	--	--	--	--	sp|Q2QI47|USH2A_MOUSE	77.4	8e-14	Usherin OS=Mus musculus GN=Ush2A PE=1 SV=2	--	--	--	--	--	--	--	--	--	--	-	-	-
CL11214.Contig1_All	1079	gi|358339569|dbj|GAA47606.1|	58.9	4e-07	hypothetical protein CLF_100574 [Clonorchis sinensis]	--	--	--	--	sp|Q55FI4|NOP58_DICDI	62.8	1e-09	Nucleolar protein 58 OS=Dictyostelium discoideum GN=nop58 PE=3 SV=1	--	--	--	--	--	K09566	1e-07	58.2	rno:83624	peptidyl-prolyl isomerase G (cyclophilin G) [EC:5.2.1.8]	-	-	GO:0044464//cell part
CL11306.Contig3_All	1072	--	--	--	--	--	--	--	--	--	--	--	--	--	--	--	--	--	--	--	--	--	--	-	-	-
CL11374.Contig1_All	5863	gi|152003983|gb|ABS19815.1|	1810.4	0	sarco/endoplasmic reticulum calcium ATPase isoform A [Pinctada fucata]	gi|152003986|gb|EF488287.1|	466	1e-127	Pinctada fucata sarco/endoplasmic reticulum calcium ATPase isoform C (SERCA) mRNA, complete cds, alternatively spliced	sp|P22700|ATC1_DROME	1509	0	Calcium-transporting ATPase sarcoplasmic/endoplasmic reticulum type OS=Drosophila melanogaster GN=Ca-P60A PE=1 SV=2	BS_yloB	546	2e-154	COG0474	Cation transport ATPase	K05853	0	1525	smm:Smp_136710.1	Ca2+ transporting ATPase, sarcoplasmic/endoplasmic reticulum [EC:3.6.3.8]	GO:0006754//ATP biosynthetic process;GO:0006816//calcium ion transport	GO:0005388//calcium-transporting ATPase activity;GO:0005524//ATP binding	GO:0016021//integral to membrane
CL114.Contig3_All	1403	--	--	--	--	--	--	--	--	--	--	--	--	--	--	--	--	--	--	--	--	--	--	-	-	-
CL11445.Contig1_All	1021	gi|291227665|ref|XP_002733802.1|	255	3e-66	PREDICTED: hypothetical protein [Saccoglossus kowalevskii]	gi|332837973|ref|XM_001140960.2|	71.9	5e-09	PREDICTED: Pan troglodytes uncharacterized protein C11orf65-like (LOC736747), mRNA	sp|Q569B9|CK065_RAT	129	8e-30	Uncharacterized protein C11orf65 homolog OS=Rattus norvegicus PE=2 SV=1	--	--	--	--	--	--	--	--	--	--	-	-	-
CL11467.Contig1_All	412	gi|109115260|ref|XP_001100571.1|	53.9	2e-06	PREDICTED: keratin, type I cytoskeletal 10-like isoform 2 [Macaca mulatta]	--	--	--	--	sp|P13645|K1C10_HUMAN	79.7	2e-15	Keratin, type I cytoskeletal 10 OS=Homo sapiens GN=KRT10 PE=1 SV=6	XF0818	75.9	2e-14	COG2730	Endoglucanase	K07604	2e-16	84.3	mcc:702153	type I keratin, acidic	-	GO:0005198//structural molecule activity;GO:0005515//protein binding	-
CL11477.Contig2_All	5108	gi|91080533|ref|XP_972324.1|	1426.4	0	PREDICTED: similar to alpha actinin CG4376-PB [Tribolium castaneum]	gi|23394913|gb|AF484962.1|	402	1e-108	Biomphalaria glabrata alpha-actinin mRNA, partial cds	sp|P18091|ACTN_DROME	1407	0	Alpha-actinin, sarcomeric OS=Drosophila melanogaster GN=Actn PE=2 SV=2	SPAC15A10.08	281	1e-74	COG5069	Ca2+-binding actin-bundling protein fimbrin/plastin (EF-Hand superfamily)	K05699	0	1426	tca:661042	actinin alpha	GO:0007016//cytoskeletal anchoring at plasma membrane;GO:0045214//sarcomere organization;GO:0007629//flight behavior;GO:0051017//actin filament bundle formation;GO:0031532//actin cytoskeleton reorganization	GO:0005509//calcium ion binding;GO:0051015//actin filament binding	GO:0030018//Z disc;GO:0005925//focal adhesion
CL11493.Contig1_All	3526	gi|325296887|ref|NP_001191667.1|	432.6	6e-119	cadherin-related protein [Aplysia californica] >gi|29421608|gb|AAO84370.1|AF364180_1 cadherin-related protein [Aplysia californica]	--	--	--	--	sp|Q9HC56|PCDH9_HUMAN	384	6e-106	Protocadherin-9 OS=Homo sapiens GN=PCDH9 PE=1 SV=2	--	--	--	--	--	K04600	2e-75	285	dmo:Dmoj_GI19343	cadherin EGF LAG seven-pass G-type receptor 1 (flamingo)	-	-	-
CL11631.Contig2_All	1500	gi|260816598|ref|XP_002603175.1|	306.6	1e-81	hypothetical protein BRAFLDRAFT_226506 [Branchiostoma floridae] >gi|229288492|gb|EEN59186.1| hypothetical protein BRAFLDRAFT_226506 [Branchiostoma floridae]	--	--	--	--	sp|Q709C8|VP13C_HUMAN	223	1e-57	Vacuolar protein sorting-associated protein 13C OS=Homo sapiens GN=VPS13C PE=1 SV=1	--	--	--	--	--	--	--	--	--	--	-	-	-
CL11741.Contig2_All	1348	gi|332376348|gb|AEE63314.1|	288.1	5e-76	unknown [Dendroctonus ponderosae]	--	--	--	--	sp|Q91ZG2|MPPD1_MOUSE	259	1e-68	Metallophosphoesterase domain-containing protein 1 OS=Mus musculus GN=Mpped1 PE=2 SV=1	--	--	--	--	--	--	--	--	--	--	-	-	-
CL11766.Contig1_All	1793	gi|344944171|gb|AEN25591.1|	74.7	1e-11	macrophage migration inhibitory factor [Mytilus galloprovincialis]	gi|344944170|gb|JN564748.1|	212	4e-51	Mytilus galloprovincialis macrophage migration inhibitory factor mRNA, complete cds	--	--	--	--	--	--	--	--	--	--	--	--	--	--	-	-	-
CL11820.Contig2_All	1404	gi|260800301|ref|XP_002595072.1|	75.9	4e-12	hypothetical protein BRAFLDRAFT_90181 [Branchiostoma floridae] >gi|229280314|gb|EEN51083.1| hypothetical protein BRAFLDRAFT_90181 [Branchiostoma floridae]	--	--	--	--	sp|Q8TF66|LRC15_HUMAN	58.5	3e-08	Leucine-rich repeat-containing protein 15 OS=Homo sapiens GN=LRRC15 PE=1 SV=2	--	--	--	--	--	K13023	2e-07	58.2	mcc:707574	carboxypeptidase N regulatory subunit	-	-	-
CL12168.Contig2_All	660	--	--	--	--	--	--	--	--	--	--	--	--	--	--	--	--	--	--	--	--	--	--	-	-	-
CL12279.Contig2_All	1689	gi|47939743|gb|AAH72175.1|	217.2	1e-54	MGC80281 protein [Xenopus laevis]	--	--	--	--	sp|Q8K385|FRRS1_MOUSE	204	6e-52	Ferric-chelate reductase 1 OS=Mus musculus GN=FRRS1 PE=1 SV=1	--	--	--	--	--	K12589	3e-26	120	dse:Dsec_GM21652	exosome complex component RRP42	-	-	-
CL12401.Contig2_All	2124	gi|260806977|ref|XP_002598360.1|	444.5	8e-123	hypothetical protein BRAFLDRAFT_204736 [Branchiostoma floridae] >gi|229283632|gb|EEN54372.1| hypothetical protein BRAFLDRAFT_204736 [Branchiostoma floridae]	--	--	--	--	sp|Q503Q1|MIEAP_DANRE	404	3e-112	Mitochondria-eating protein OS=Danio rerio GN=spata18 PE=2 SV=2	--	--	--	--	--	--	--	--	--	--	GO:0044248//cellular catabolic process;GO:0033554//cellular response to stress	-	GO:0043231//intracellular membrane-bounded organelle;GO:0044422;GO:0005737//cytoplasm
CL1246.Contig6_All	3719	gi|260828203|ref|XP_002609053.1|	344.7	1e-92	hypothetical protein BRAFLDRAFT_84869 [Branchiostoma floridae] >gi|229294407|gb|EEN65063.1| hypothetical protein BRAFLDRAFT_84869 [Branchiostoma floridae]	gi|66823886|ref|XM_640206.1|	75.8	1e-09	Dictyostelium discoideum AX4 YB-like 1 (ybl1) mRNA, complete cds	sp|O08774|RGS12_RAT	270	2e-71	Regulator of G-protein signaling 12 OS=Rattus norvegicus GN=Rgs12 PE=1 SV=1	--	--	--	--	--	K07524	4e-21	105	mdo:100009962	regulator of G-protein signalling 3	-	-	-
CL1284.Contig1_All	1044	gi|72164787|ref|XP_796928.1|	245.7	2e-63	PREDICTED: similar to LOC495493 protein [Strongylocentrotus purpuratus] >gi|115977001|ref|XP_001192751.1| PREDICTED: similar to LOC495493 protein [Strongylocentrotus purpuratus]	--	--	--	--	sp|A3KNI7|CCDB1_DANRE	235	1e-61	Cyclin-D1-binding protein 1 homolog OS=Danio rerio GN=ccndbp1 PE=2 SV=2	--	--	--	--	--	--	--	--	--	--	-	-	GO:0044424//intracellular part
CL12929.Contig2_All	1462	gi|346468401|gb|AEO34045.1|	82	7e-14	hypothetical protein [Amblyomma maculatum]	--	--	--	--	--	--	--	--	--	--	--	--	--	K15189	2e-09	63.9	tca:660492	protein HEXIM1/2	-	-	-
CL12974.Contig2_All	6762	gi|224098380|ref|XP_002196003.1|	1226.1	0	PREDICTED: alpha thalassemia/mental retardation syndrome X-linked [Taeniopygia guttata]	gi|291241068|ref|XM_002740392.1|	107	6e-19	PREDICTED: Saccoglossus kowalevskii transcriptional regulator ATRX-like (LOC100378932), mRNA	sp|Q7YQM4|ATRX_PANTR	1055	0	Transcriptional regulator ATRX OS=Pan troglodytes GN=ATRX PE=2 SV=1	YFR038w	177	2e-43	COG0553	Superfamily II DNA/RNA helicases, SNF2 family	K10779	0	1226	tgu:100229394	transcriptional regulator ATRX [EC:3.6.4.12]	GO:0006259//DNA metabolic process;GO:0010468//regulation of gene expression	GO:0004386//helicase activity;GO:0070087	GO:0005634//nucleus
CL13020.Contig1_All	357	--	--	--	--	--	--	--	--	--	--	--	--	--	--	--	--	--	--	--	--	--	--	-	-	-
CL13081.Contig3_All	2300	gi|115816000|ref|XP_001201373.1|	267.3	2e-69	PREDICTED: hypothetical protein [Strongylocentrotus purpuratus]	--	--	--	--	sp|O61308|PUMA_PARUN	53.9	2e-06	227 kDa spindle- and centromere-associated protein OS=Parascaris univalens GN=PUMA1 PE=2 SV=1	--	--	--	--	--	K13172	5e-09	63.9	hmg:100205341	serine/arginine repetitive matrix protein 2	-	-	-
CL13141.Contig1_All	1548	gi|321479129|gb|EFX90085.1|	55.5	7e-06	hypothetical protein DAPPUDRAFT_232498 [Daphnia pulex]	--	--	--	--	sp|P98166|VLDLR_RAT	68.2	5e-11	Very low-density lipoprotein receptor OS=Rattus norvegicus GN=Vldlr PE=2 SV=1	--	--	--	--	--	K06233	3e-10	67.4	aag:AaeL_AAEL009869	low density lipoprotein-related protein 2	GO:0007166//cell surface receptor linked signal transduction;GO:0006810//transport;GO:0061098;GO:0071347;GO:0032869//cellular response to insulin stimulus;GO:0007507//heart development;GO:0034447//very-low-density lipoprotein particle clearance;GO:0071456;GO:0021987//cerebral cortex development;GO:0006629//lipid metabolic process;GO:0042493//response to drug;GO:0042149//cellular response to gluco…	GO:0030296//protein tyrosine kinase activator activity;GO:0005515//protein binding;GO:0030229//very-low-density lipoprotein receptor activity	GO:0016020//membrane;GO:0005624//membrane fraction;GO:0005615//extracellular space;GO:0009986//cell surface;GO:0045177//apical part of cell;GO:0048471//perinuclear region of cytoplasm;GO:0005634//nucleus
CL13671.Contig2_All	1562	gi|224037725|gb|ACN38053.1|	316.2	2e-84	cAMP responsive element binding protein [Octopus vulgaris]	gi|67678205|gb|BC097311.1|	111	9e-21	Rattus norvegicus cDNA clone IMAGE:7455759	sp|P79145|CREM_CANFA	221	3e-57	cAMP-responsive element modulator OS=Canis familiaris GN=CREM PE=2 SV=2	--	--	--	--	--	K09052	3e-59	230	oaa:100077528	cAMP response element modulator	-	-	-
CL13930.Contig1_All	273	--	--	--	--	--	--	--	--	--	--	--	--	--	--	--	--	--	--	--	--	--	--	-	-	-
CL14088.Contig2_All	727	--	--	--	--	--	--	--	--	--	--	--	--	--	--	--	--	--	--	--	--	--	--	-	-	-
CL14218.Contig1_All	1939	gi|291229008|ref|XP_002734469.1|	755.4	0	PREDICTED: kelch-like 18-like [Saccoglossus kowalevskii]	--	--	--	--	sp|O94889|KLH18_HUMAN	673	0	Kelch-like protein 18 OS=Homo sapiens GN=KLHL18 PE=2 SV=3	--	--	--	--	--	K10455	0	693	spu:578471	kelch-like protein 18	-	-	-
CL14498.Contig2_All	485	--	--	--	--	--	--	--	--	--	--	--	--	--	--	--	--	--	--	--	--	--	--	-	-	-
CL14617.Contig1_All	1544	gi|52345518|ref|NP_001004807.1|	547	8e-154	DnaJ subfamily A member 2 [Xenopus (Silurana) tropicalis] >gi|49250545|gb|AAH74569.1| MGC69518 protein [Xenopus (Silurana) tropicalis]	gi|327276412|ref|XM_003222916.1|	67.9	1e-07	PREDICTED: Anolis carolinensis dnaJ homolog subfamily A member 2-like (LOC100556398), mRNA	sp|O60884|DNJA2_HUMAN	544	2e-154	DnaJ homolog subfamily A member 2 OS=Homo sapiens GN=DNAJA2 PE=1 SV=1	SPBC1734.11	379	6e-105	COG0484	DnaJ-class molecular chaperone with C-terminal Zn finger domain	K09503	1e-154	546	xtr:448048	DnaJ homolog subfamily A member 2	GO:0008284//positive regulation of cell proliferation	GO:0001948//glycoprotein binding	GO:0005625//soluble fraction
CL1485.Contig2_All	6929	gi|115937223|ref|XP_001192407.1|	78.2	6e-12	PREDICTED: similar to LReO_3 [Strongylocentrotus purpuratus]	--	--	--	--	sp|P04323|POL3_DROME	320	2e-86	Retrovirus-related Pol polyprotein from transposon 17.6 OS=Drosophila melanogaster GN=pol PE=4 SV=1	YIL082w-a_2	300	3e-80	COG2801	Transposase and inactivated derivatives	K04228	1e-67	260	dre:100151502	arginine vasopressin receptor 2	-	-	-
CL15079.Contig1_All	521	--	--	--	--	gi|118636103|emb|CT737356.10|	61.9	2e-06	Pig DNA sequence from clone CH242-131H21 on chromosome 14, complete sequence	--	--	--	--	--	--	--	--	--	--	--	--	--	--	-	-	-
CL15297.Contig1_All	462	--	--	--	--	--	--	--	--	--	--	--	--	--	--	--	--	--	--	--	--	--	--	-	-	-
CL15304.Contig1_All	308	--	--	--	--	--	--	--	--	--	--	--	--	--	--	--	--	--	--	--	--	--	--	-	-	-
CL15378.Contig1_All	719	--	--	--	--	--	--	--	--	--	--	--	--	--	--	--	--	--	--	--	--	--	--	-	-	-
CL15447.Contig2_All	1156	gi|260836523|ref|XP_002613255.1|	138.7	4e-31	hypothetical protein BRAFLDRAFT_68220 [Branchiostoma floridae] >gi|229298640|gb|EEN69264.1| hypothetical protein BRAFLDRAFT_68220 [Branchiostoma floridae]	--	--	--	--	--	--	--	--	--	--	--	--	--	--	--	--	--	--	-	-	-
CL15481.Contig1_All	977	--	--	--	--	gi|121581777|emb|CR854981.23|	69.9	2e-08	Zebrafish DNA sequence from clone DKEY-43L20 in linkage group 5, complete sequence	--	--	--	--	--	--	--	--	--	--	--	--	--	--	-	-	-
CL15527.Contig2_All	432	--	--	--	--	--	--	--	--	--	--	--	--	--	--	--	--	--	--	--	--	--	--	-	-	-
CL15542.Contig1_All	556	--	--	--	--	--	--	--	--	--	--	--	--	--	--	--	--	--	--	--	--	--	--	-	-	-
CL15566.Contig1_All	753	--	--	--	--	--	--	--	--	--	--	--	--	--	--	--	--	--	--	--	--	--	--	-	-	-
CL15679.Contig2_All	1393	gi|284520901|ref|NP_001165338.1|	350.5	1e-94	glyoxylate reductase/hydroxypyruvate reductase-like protein [Xenopus laevis]	--	--	--	--	sp|Q9UBQ7|GRHPR_HUMAN	324	3e-88	Glyoxylate reductase/hydroxypyruvate reductase OS=Homo sapiens GN=GRHPR PE=1 SV=1	PAB2374	252	9e-67	COG1052	Lactate dehydrogenase and related dehydrogenases	K00049	2e-95	350	xla:398631	glyoxylate/hydroxypyruvate reductase [EC:1.1.1.79 1.1.1.81]	-	GO:0048037//cofactor binding;GO:0003824//catalytic activity	-
CL15703.Contig1_All	3910	gi|148234635|ref|NP_001085132.1|	274.2	3e-71	hepatoma-derived growth factor-related protein 2 [Xenopus laevis] >gi|123898920|sp|Q32N87.1|HDGR2_XENLA RecName: Full=Hepatoma-derived growth factor-related protein 2; Short=HRP-2 >gi|80476817|gb|AAI08776.1| MGC80064 protein [Xenopus laevis]	gi|327263344|ref|XM_003216432.1|	71.9	2e-08	PREDICTED: Anolis carolinensis lens epithelium-derived growth factor-like, transcript variant 2 (LOC100557544), mRNA	sp|Q32N87|HDGR2_XENLA	274	1e-72	Hepatoma-derived growth factor-related protein 2 OS=Xenopus laevis GN=hdgfrp2 PE=2 SV=1	SPAC56F8.03	95.9	5e-19	COG0532	Translation initiation factor 2 (IF-2; GTPase)	K14721	7e-42	174	phu:Phum_PHUM540970	DNA-directed RNA polymerase III subunit RPC5	-	-	-
CL1577.Contig2_All	2278	gi|198424065|ref|XP_002127716.1|	572.4	3e-161	PREDICTED: similar to Fucosidase, alpha-L- 2, plasma [Ciona intestinalis]	--	--	--	--	sp|Q9BTY2|FUCO2_HUMAN	551	2e-156	Plasma alpha-L-fucosidase OS=Homo sapiens GN=FUCA2 PE=1 SV=2	TM0306	224	4e-58	COG3669	Alpha-L-fucosidase	K01206	5e-162	572	cin:100184076	alpha-L-fucosidase [EC:3.2.1.51]	GO:0005975//carbohydrate metabolic process	GO:0016798//hydrolase activity, acting on glycosyl bonds	-
CL15855.Contig1_All	1266	gi|195127864|ref|XP_002008387.1|	56.2	3e-06	GI13464 [Drosophila mojavensis] >gi|193919996|gb|EDW18863.1| GI13464 [Drosophila mojavensis]	gi|66813979|ref|XM_636077.1|	63.9	1e-06	Dictyostelium discoideum AX4 adaptin N-terminal domain-containing protein (ap4e1) mRNA, complete cds	sp|Q55F68|CYAD_DICDI	103	1e-21	Adenylate cyclase, terminal-differentiation specific OS=Dictyostelium discoideum GN=acrA PE=1 SV=1	YKL032c	67	7e-11	COG5648	Chromatin-associated proteins containing the HMG domain	K08867	3e-27	123	dmo:Dmoj_GI13464	WNK lysine deficient protein kinase [EC:2.7.11.1]	-	-	-
CL15861.Contig1_All	1769	--	--	--	--	--	--	--	--	--	--	--	--	--	--	--	--	--	--	--	--	--	--	-	-	-
CL16020.Contig2_All	306	--	--	--	--	--	--	--	--	--	--	--	--	--	--	--	--	--	--	--	--	--	--	-	-	-
CL16044.Contig1_All	3757	gi|291236238|ref|XP_002738049.1|	409.8	4e-112	PREDICTED: UBN2 protein-like [Saccoglossus kowalevskii]	--	--	--	--	sp|Q80WC1|UBN2_MOUSE	346	2e-94	Ubinuclein-2 OS=Mus musculus GN=Ubn2 PE=1 SV=2	--	--	--	--	--	K03243	4e-08	62	phu:Phum_PHUM506500	translation initiation factor 5B	-	-	-
CL16203.Contig1_All	568	--	--	--	--	--	--	--	--	--	--	--	--	--	--	--	--	--	--	--	--	--	--	-	-	-
CL16267.Contig2_All	2968	gi|383848791|ref|XP_003700031.1|	310.1	3e-82	PREDICTED: uncharacterized protein LOC100877796 [Megachile rotundata]	--	--	--	--	--	--	--	--	--	--	--	--	--	--	--	--	--	--	-	-	-
CL16343.Contig2_All	2348	gi|115844064|ref|XP_788055.2|	237.7	1e-60	PREDICTED: similar to Chromosome 2 open reading frame 13 [Strongylocentrotus purpuratus] >gi|115968430|ref|XP_001181461.1| PREDICTED: similar to Chromosome 2 open reading frame 13 [Strongylocentrotus purpuratus]	gi|66804690|ref|XM_630986.1|	63.9	3e-06	Dictyostelium discoideum AX4 hypothetical protein (DDB_G0289719) mRNA, complete cds	sp|Q8T6B4|ABCF4_DICDI	141	7e-33	ABC transporter F family member 4 OS=Dictyostelium discoideum GN=abcF4 PE=3 SV=1	SPCC825.01	75.9	3e-13	COG0488	ATPase components of ABC transporters with duplicated ATPase domains	K13295	3e-61	237	spu:583036	aprataxin and PNK-like factor [EC:4.2.99.18]	-	-	-
CL16408.Contig2_All	6069	gi|123448346|ref|XP_001312904.1|	79	3e-12	viral A-type inclusion protein [Trichomonas vaginalis G3]	--	--	--	--	sp|Q75JP5|Y2471_DICDI	72.8	9e-12	Calponin homology domain-containing protein DDB_G0272472 OS=Dictyostelium discoideum GN=DDB_G0272472 PE=4 SV=1	aq_1006	63.9	3e-09	COG0419	ATPase involved in DNA repair	K00907	2e-17	93.6	dan:Dana_GF13333	myosin-light-chain kinase [EC:2.7.11.18]	-	-	-
CL16452.Contig2_All	2118	gi|73960287|ref|XP_547356.2|	164.5	1e-38	PREDICTED: ETS-related transcription factor Elf-3 [Canis lupus familiaris]	gi|340545518|ref|NM_001243081.1|	63.9	3e-06	Homo sapiens E74-like factor 5 (ets domain transcription factor) (ELF5), transcript variant 4, mRNA	sp|P78545|ELF3_HUMAN	150	1e-35	ETS-related transcription factor Elf-3 OS=Homo sapiens GN=ELF3 PE=1 SV=1	--	--	--	--	--	K09429	3e-39	164	cfa:490235	E74-like factor 3/5	GO:0006355//regulation of transcription, DNA-dependent	GO:0003700//transcription factor activity;GO:0043565//sequence-specific DNA binding	GO:0005634//nucleus
CL16642.Contig2_All	2931	gi|123431636|ref|XP_001308251.1|	72	1e-10	flocculin [Trichomonas vaginalis G3]	--	--	--	--	sp|A2VD23|STM_DANRE	88.2	9e-17	Protein starmaker OS=Danio rerio GN=stm PE=2 SV=1	YLR106c	74.3	1e-12	COG5271	AAA ATPase containing von Willebrand factor type A (vWA) domain	K00476	1e-12	76.6	phu:Phum_PHUM407110	aspartate beta-hydroxylase [EC:1.14.11.16]	-	-	-
CL16815.Contig1_All	301	--	--	--	--	--	--	--	--	--	--	--	--	--	--	--	--	--	--	--	--	--	--	-	-	-
CL16863.Contig2_All	1865	--	--	--	--	gi|354792207|gb|JN956708.1|	71.9	9e-09	Mus musculus targeted KO-first, conditional ready, lacZ-tagged mutant allele Zbtb26:tm1a(EUCOMM)Hmgu; transgenic	--	--	--	--	--	--	--	--	--	--	--	--	--	--	-	-	-
CL16963.Contig2_All	775	--	--	--	--	--	--	--	--	--	--	--	--	--	--	--	--	--	--	--	--	--	--	-	-	-
CL16994.Contig1_All	3674	gi|327281562|ref|XP_003225516.1|	27.7	1e-12	PREDICTED: hypothetical protein LOC100561123 [Anolis carolinensis]	--	--	--	--	sp|Q03274|PO22_POPJA	47	1e-08	Retrovirus-related Pol polyprotein from type-1 retrotransposable element R2 (Fragment) OS=Popillia japonica PE=4 SV=1	--	--	--	--	--	K11849	1e-12	71.2	acs:100555596	ubiquitin carboxyl-terminal hydrolase 25/28 [EC:3.1.2.15]	-	-	-
CL17319.Contig2_All	3669	gi|326918132|ref|XP_003205345.1|	298.9	1e-78	PREDICTED: PHD finger protein 20-like protein 1-like [Meleagris gallopavo]	gi|189529978|ref|XM_683735.3|	63.9	4e-06	PREDICTED: Danio rerio si:dkey-97i18.2 (si:dkey-97i18.2), mRNA	sp|Q8CCJ9|P20L1_MOUSE	187	1e-46	PHD finger protein 20-like protein 1 OS=Mus musculus GN=Phf20l1 PE=2 SV=2	SPAC22E12.11c	59.3	5e-08	COG2940	Proteins containing SET domain	K09189	2e-08	62.8	api:100161573	histone-lysine N-methyltransferase MLL5 [EC:2.1.1.43]	-	-	-
CL17551.Contig1_All	1211	gi|321457830|gb|EFX68909.1|	80.9	1e-13	hypothetical protein DAPPUDRAFT_114169 [Daphnia pulex]	--	--	--	--	--	--	--	--	--	--	--	--	--	--	--	--	--	--	-	-	-
CL1947.Contig2_All	1206	gi|115629293|ref|XP_798549.2|	145.6	4e-33	PREDICTED: hypothetical protein [Strongylocentrotus purpuratus] >gi|115929528|ref|XP_001196362.1| PREDICTED: hypothetical protein [Strongylocentrotus purpuratus]	--	--	--	--	sp|Q95SX7|RTBS_DROME	65.9	2e-10	Probable RNA-directed DNA polymerase from transposon BS OS=Drosophila melanogaster GN=RTase PE=2 SV=1	--	--	--	--	--	K15121	4e-17	89.7	hmg:100203878	solute carrier family 25, member 44	-	-	-
CL2068.Contig1_All	734	--	--	--	--	--	--	--	--	--	--	--	--	--	--	--	--	--	--	--	--	--	--	-	-	-
CL2231.Contig1_All	3682	gi|363731566|ref|XP_419507.3|	269.2	9e-70	PREDICTED: zinc finger protein 318 [Gallus gallus]	--	--	--	--	sp|Q5VUA4|ZN318_HUMAN	255	4e-67	Zinc finger protein 318 OS=Homo sapiens GN=ZNF318 PE=1 SV=2	AF1032	67.8	1e-10	COG0419	ATPase involved in DNA repair	K00907	9e-33	143	der:Dere_GG25360	myosin-light-chain kinase [EC:2.7.11.18]	-	-	GO:0005622//intracellular
CL240.Contig3_All	2176	--	--	--	--	--	--	--	--	--	--	--	--	--	--	--	--	--	--	--	--	--	--	-	-	-
CL2449.Contig2_All	869	--	--	--	--	--	--	--	--	--	--	--	--	--	--	--	--	--	--	--	--	--	--	-	-	-
CL251.Contig1_All	584	--	--	--	--	--	--	--	--	--	--	--	--	--	--	--	--	--	--	--	--	--	--	-	-	-
CL260.Contig4_All	1275	--	--	--	--	--	--	--	--	--	--	--	--	--	--	--	--	--	--	--	--	--	--	-	-	-
CL266.Contig1_All	1676	gi|301758420|ref|XP_002915056.1|	144.1	1e-32	PREDICTED: solute carrier family 28 member 3-like [Ailuropoda melanoleuca]	--	--	--	--	sp|Q9HAS3|S28A3_HUMAN	143	1e-33	Solute carrier family 28 member 3 OS=Homo sapiens GN=SLC28A3 PE=1 SV=1	all0378	105	3e-22	COG1972	Nucleoside permease	K11536	3e-33	144	aml:100473346	pyrimidine nucleoside transport protein	GO:0055085//transmembrane transport	GO:0005415//nucleoside:sodium symporter activity	GO:0005886//plasma membrane
CL2795.Contig1_All	1235	--	--	--	--	--	--	--	--	--	--	--	--	--	--	--	--	--	--	--	--	--	--	-	-	-
CL2900.Contig4_All	1089	--	--	--	--	--	--	--	--	--	--	--	--	--	--	--	--	--	--	--	--	--	--	-	-	-
CL3022.Contig2_All	338	--	--	--	--	--	--	--	--	--	--	--	--	--	--	--	--	--	--	--	--	--	--	-	-	-
CL3387.Contig1_All	927	gi|193878319|gb|ACF25904.1|	215.7	2e-54	GST3 [Chlamys farreri]	--	--	--	--	sp|P46088|GST_OMMSL	168	2e-41	Glutathione S-transferase OS=Ommastrephes sloanei PE=1 SV=1	SMb20005	55.8	1e-07	COG0625	Glutathione S-transferase	K00799	3e-36	152	cel:F11G11.3	glutathione S-transferase [EC:2.5.1.18]	-	-	-
CL3560.Contig2_All	2592	gi|196009261|ref|XP_002114496.1|	223	5e-56	hypothetical protein TRIADDRAFT_58379 [Trichoplax adhaerens] >gi|190583515|gb|EDV23586.1| hypothetical protein TRIADDRAFT_58379 [Trichoplax adhaerens]	--	--	--	--	sp|Q8I659|YPF11_PLAF7	79.3	4e-14	Uncharacterized protein PFB0765w OS=Plasmodium falciparum (isolate 3D7) GN=PFB0765w PE=4 SV=1	SSO0947	66.2	3e-10	COG1340	Uncharacterized archaeal coiled-coil protein	K10352	1e-12	76.3	hmg:100205834	myosin heavy chain	-	-	-
CL3562.Contig2_All	638	--	--	--	--	--	--	--	--	--	--	--	--	--	--	--	--	--	--	--	--	--	--	-	-	-
CL3608.Contig1_All	1529	gi|15823164|dbj|BAB68733.1|	148.3	8e-34	GDP-L-fucose:beta-D-galactoside 2-alpha-1-fucosyltransferase [Mus musculus]	--	--	--	--	sp|P97353|SEC1_MOUSE	142	3e-33	Galactoside 2-alpha-L-fucosyltransferase 3 OS=Mus musculus GN=Sec1 PE=2 SV=1	--	--	--	--	--	K00718	1e-33	145	mmu:56546	galactoside 2-L-fucosyltransferase 1/2 [EC:2.4.1.69]	-	GO:0016757//transferase activity, transferring glycosyl groups	-
CL363.Contig1_All	740	--	--	--	--	--	--	--	--	--	--	--	--	--	--	--	--	--	--	--	--	--	--	-	-	-
CL3635.Contig3_All	792	gi|113373879|dbj|BAF03560.1|	123.2	1e-26	clam ADP-ribosylating protein CARP-1 [Meretrix lamarckii]	--	--	--	--	--	--	--	--	--	--	--	--	--	--	--	--	--	--	-	-	-
CL3740.Contig1_All	833	--	--	--	--	--	--	--	--	--	--	--	--	--	--	--	--	--	--	--	--	--	--	-	-	-
CL386.Contig3_All	2682	gi|260798154|ref|XP_002594065.1|	461.5	9e-128	hypothetical protein BRAFLDRAFT_68495 [Branchiostoma floridae] >gi|229279298|gb|EEN50076.1| hypothetical protein BRAFLDRAFT_68495 [Branchiostoma floridae]	--	--	--	--	sp|Q5RAF2|TPX2_PONAB	338	4e-92	Targeting protein for Xklp2 OS=Pongo abelii GN=TPX2 PE=2 SV=1	--	--	--	--	--	K14721	4e-17	91.3	phu:Phum_PHUM540970	DNA-directed RNA polymerase III subunit RPC5	GO:0009987//cellular process	-	GO:0043229//intracellular organelle
CL3976.Contig2_All	1547	gi|291240489|ref|XP_002740150.1|	305.4	4e-81	PREDICTED: chitotriosidase-like [Saccoglossus kowalevskii]	--	--	--	--	sp|Q95M17|CHIA_BOVIN	244	5e-64	Acidic mammalian chitinase OS=Bos taurus GN=CHIA PE=1 SV=1	BH0916_1	112	2e-24	COG3325	Chitinase	K01183	4e-66	253	bfo:BRAFLDRAFT_281651	chitinase [EC:3.2.1.14]	GO:0009987//cellular process;GO:0032501//multicellular organismal process;GO:0000272//polysaccharide catabolic process;GO:0006030//chitin metabolic process	GO:0005488//binding;GO:0004553//hydrolase activity, hydrolyzing O-glycosyl compounds	GO:0005576//extracellular region
CL3978.Contig1_All	1665	--	--	--	--	--	--	--	--	--	--	--	--	--	--	--	--	--	--	--	--	--	--	-	-	-
CL4085.Contig2_All	4047	gi|345306472|ref|XP_001508218.2|	155.2	2e-35	PREDICTED: testis-expressed sequence 15 protein [Ornithorhynchus anatinus]	--	--	--	--	sp|Q69ZR9|F208A_MOUSE	111	1e-23	Protein FAM208A OS=Mus musculus GN=Fam208a PE=2 SV=2	SPAC140.02	62.4	6e-09	COG0724	RNA-binding proteins (RRM domain)	K14972	7e-23	110	aga:AgaP_AGAP004734	PAX-interacting protein 1	-	-	-
CL4112.Contig4_All	2075	gi|210076789|gb|ACJ06748.1|	345.9	4e-93	glutathione S-transferase mu class protein [Crassostrea ariakensis]	gi|210076788|gb|EU908274.1|	81.8	1e-11	Crassostrea ariakensis glutathione S-transferase mu class protein mRNA, complete cds	sp|Q9BEA9|GSTM3_MACFU	206	2e-52	Glutathione S-transferase Mu 3 OS=Macaca fuscata fuscata GN=GSTM3 PE=2 SV=3	--	--	--	--	--	K00799	3e-64	247	bfo:BRAFLDRAFT_72748	glutathione S-transferase [EC:2.5.1.18]	-	GO:0016740//transferase activity	-
CL433.Contig2_All	1952	gi|260829457|ref|XP_002609678.1|	390.2	1e-106	hypothetical protein BRAFLDRAFT_123579 [Branchiostoma floridae] >gi|229295040|gb|EEN65688.1| hypothetical protein BRAFLDRAFT_123579 [Branchiostoma floridae]	gi|327279227|ref|XM_003224311.1|	99.6	4e-17	PREDICTED: Anolis carolinensis trimethylguanosine synthase-like (LOC100557241), mRNA	sp|P85107|TGS1_RAT	346	1e-94	Trimethylguanosine synthase OS=Rattus norvegicus GN=Tgs1 PE=1 SV=1	MA0195	79.7	2e-14	COG0500	SAM-dependent methyltransferases	K14292	3e-107	390	bfo:BRAFLDRAFT_123579	trimethylguanosine synthase [EC:2.1.1.-]	GO:0006396//RNA processing;GO:0022613	GO:0008173//RNA methyltransferase activity	GO:0044428//nuclear part;GO:0005737//cytoplasm
CL4414.Contig2_All	1039	gi|321466978|gb|EFX77970.1|	74.3	9e-12	hypothetical protein DAPPUDRAFT_105611 [Daphnia pulex]	--	--	--	--	sp|Q502K3|ANR52_DANRE	60.8	5e-09	Serine/threonine-protein phosphatase 6 regulatory ankyrin repeat subunit C OS=Danio rerio GN=ankrd52 PE=2 SV=1	PAE1861	62	2e-09	COG0666	FOG: Ankyrin repeat	K08803	3e-09	63.5	spu:575268	death-associated protein kinase [EC:2.7.11.1]	-	-	-
CL4535.Contig1_All	420	--	--	--	--	--	--	--	--	--	--	--	--	--	--	--	--	--	--	--	--	--	--	-	-	-
CL4739.Contig1_All	1027	gi|346472001|gb|AEO35845.1|	295.4	2e-78	hypothetical protein [Amblyomma maculatum]	--	--	--	--	sp|Q9UBB5|MBD2_HUMAN	241	2e-63	Methyl-CpG-binding domain protein 2 OS=Homo sapiens GN=MBD2 PE=1 SV=1	--	--	--	--	--	K11590	1e-78	293	isc:IscW_ISCW010143	methyl-CpG-binding domain protein 2	GO:0000122//negative regulation of transcription from RNA polymerase II promoter;GO:0042127//regulation of cell proliferation;GO:0043623//cellular protein complex assembly;GO:0042711//maternal behavior;GO:0030177//positive regulation of Wnt receptor signaling pathway	GO:0035197//siRNA binding;GO:0008327//methyl-CpG binding;GO:0070742//C2H2 zinc finger domain binding;GO:0003682//chromatin binding;GO:0003729//mRNA binding	GO:0005737//cytoplasm;GO:0005730//nucleolus;GO:0000792//heterochromatin;GO:0000118//histone deacetylase complex
CL4804.Contig1_All	3040	gi|194768631|ref|XP_001966415.1|	86.7	7e-15	GF22010 [Drosophila ananassae] >gi|190617179|gb|EDV32703.1| GF22010 [Drosophila ananassae]	gi|259013530|ref|NG_012934.1|	69.9	6e-08	Homo sapiens radial spoke head 4 homolog A (Chlamydomonas) (RSPH4A), RefSeqGene on chromosome 6	sp|Q02505|MUC3A_HUMAN	79.7	4e-14	Mucin-3A OS=Homo sapiens GN=MUC3A PE=2 SV=2	YLR197w	51.6	8e-06	COG1498	Protein implicated in ribosomal biogenesis, Nop56p homolog	K10955	3e-16	88.6	xtr:100493286	intestinal mucin-2	-	-	-
CL4917.Contig2_All	2193	--	--	--	--	--	--	--	--	--	--	--	--	--	--	--	--	--	--	--	--	--	--	-	-	-
CL4972.Contig2_All	2269	gi|383858714|ref|XP_003704844.1|	373.2	2e-101	PREDICTED: Y+L amino acid transporter 2-like [Megachile rotundata]	--	--	--	--	sp|Q9WVR6|LAT2_RAT	337	9e-92	Large neutral amino acids transporter small subunit 2 OS=Rattus norvegicus GN=Slc7a8 PE=1 SV=1	BS_ykbA	162	3e-39	COG0531	Amino acid transporters	K13869	1e-93	345	tgu:100223276	solute carrier family 7 (L-type amino acid transporter), member 11	GO:0006810//transport	-	-
CL5246.Contig2_All	406	--	--	--	--	--	--	--	--	--	--	--	--	--	--	--	--	--	--	--	--	--	--	-	-	-
CL5417.Contig6_All	3081	gi|221113181|ref|XP_002164125.1|	505.8	4e-141	PREDICTED: similar to F21D5.3 [Hydra magnipapillata]	--	--	--	--	sp|Q92008|SHH_DANRE	125	7e-28	Sonic hedgehog protein A OS=Danio rerio GN=shha PE=1 SV=1	YMR058w	153	2e-36	COG2132	Putative multicopper oxidases	K00540	5e-72	273	cel:F21D5.3	[EC:1.-.-.-]	-	GO:0005488//binding	-
CL5466.Contig2_All	415	--	--	--	--	--	--	--	--	--	--	--	--	--	--	--	--	--	--	--	--	--	--	-	-	-
CL5583.Contig4_All	971	--	--	--	--	--	--	--	--	--	--	--	--	--	--	--	--	--	--	--	--	--	--	-	-	-
CL5686.Contig1_All	268	--	--	--	--	--	--	--	--	--	--	--	--	--	--	--	--	--	--	--	--	--	--	-	-	-
CL5876.Contig2_All	2170	gi|260811450|ref|XP_002600435.1|	79.3	7e-13	hypothetical protein BRAFLDRAFT_99625 [Branchiostoma floridae] >gi|229285722|gb|EEN56447.1| hypothetical protein BRAFLDRAFT_99625 [Branchiostoma floridae]	--	--	--	--	sp|Q13263|TIF1B_HUMAN	62.4	4e-09	Transcription intermediary factor 1-beta OS=Homo sapiens GN=TRIM28 PE=1 SV=5	--	--	--	--	--	K08883	7e-11	70.1	dvi:Dvir_GJ22942	tripartite motif-containing protein 33 [EC:6.3.2.19]	GO:0007399//nervous system development	-	GO:0044464//cell part
CL5947.Contig1_All	3999	gi|348535662|ref|XP_003455318.1|	914.1	0	PREDICTED: cyclin-G-associated kinase [Oreochromis niloticus]	gi|187607510|ref|NM_001126675.1|	63.9	5e-06	Xenopus (Silurana) tropicalis DnaJ (Hsp40) homolog, subfamily C, member 6 (dnajc6), mRNA	sp|O14976|GAK_HUMAN	857	0	Cyclin-G-associated kinase OS=Homo sapiens GN=GAK PE=1 SV=2	YBR059c	83.6	3e-15	COG0515	Serine/threonine protein kinase	K08855	0	910	gga:427291	cyclin G-associated kinase [EC:2.7.11.1]	-	GO:0005488//binding	GO:0005794//Golgi apparatus
CL6191.Contig1_All	359	gi|260833124|ref|XP_002611507.1|	84.3	1e-15	hypothetical protein BRAFLDRAFT_63858 [Branchiostoma floridae] >gi|229296878|gb|EEN67517.1| hypothetical protein BRAFLDRAFT_63858 [Branchiostoma floridae]	--	--	--	--	sp|Q9DGB6|TLR22_CHICK	57.4	7e-09	Toll-like receptor 2 type-2 OS=Gallus gallus GN=TLR2-2 PE=2 SV=1	--	--	--	--	--	K10159	2e-08	57	dre:403125	toll-like receptor 2	GO:0050896//response to stimulus	-	GO:0016020//membrane
CL6315.Contig3_All	1474	--	--	--	--	--	--	--	--	--	--	--	--	--	--	--	--	--	--	--	--	--	--	-	-	-
CL6462.Contig2_All	538	--	--	--	--	--	--	--	--	--	--	--	--	--	--	--	--	--	--	--	--	--	--	-	-	-
CL6543.Contig2_All	1131	--	--	--	--	--	--	--	--	--	--	--	--	--	--	--	--	--	--	--	--	--	--	-	-	-
CL6551.Contig1_All	214	--	--	--	--	--	--	--	--	--	--	--	--	--	--	--	--	--	--	--	--	--	--	-	-	-
CL6708.Contig2_All	2014	--	--	--	--	--	--	--	--	--	--	--	--	--	--	--	--	--	--	--	--	--	--	-	-	-
CL6776.Contig1_All	3325	gi|29122671|dbj|BAC66058.1|	579.3	3e-163	matrix metalloproteinase [Crassostrea gigas]	--	--	--	--	sp|Q9ULZ9|MMP17_HUMAN	375	3e-103	Matrix metalloproteinase-17 OS=Homo sapiens GN=MMP17 PE=1 SV=4	--	--	--	--	--	K07996	6e-111	403	phu:Phum_PHUM000210	matrix metalloproteinase-16 (membrane-inserted) [EC:3.4.24.-]	GO:0060027//convergent extension involved in gastrulation;GO:0009948//anterior/posterior axis specification;GO:0030010//establishment of cell polarity;GO:0042074//cell migration involved in gastrulation;GO:0051216//cartilage development	GO:0016787//hydrolase activity	-
CL6895.Contig1_All	1715	gi|347964596|ref|XP_003437115.1|	422.2	3e-116	AGAP000834-PB [Anopheles gambiae str. PEST] >gi|333469418|gb|EGK97297.1| AGAP000834-PB [Anopheles gambiae str. PEST]	--	--	--	--	sp|Q6DDL7|UN93A_XENLA	414	3e-115	Protein unc-93 homolog A OS=Xenopus laevis GN=unc93a PE=2 SV=1	--	--	--	--	--	--	--	--	--	--	-	-	-
CL701.Contig1_All	2078	gi|259024941|gb|ACV91074.1|	208	1e-51	glutamate receptor subunit protein GluR8 [Aplysia californica]	--	--	--	--	sp|Q10914|GLR2_CAEEL	202	3e-51	Glutamate receptor 2 OS=Caenorhabditis elegans GN=glr-2 PE=1 SV=3	--	--	--	--	--	K05313	1e-50	202	cel:B0280.12	glutamate receptor, ionotropic, invertebrate	-	-	GO:0016020//membrane
CL7028.Contig2_All	333	--	--	--	--	--	--	--	--	--	--	--	--	--	--	--	--	--	--	--	--	--	--	-	-	-
CL718.Contig4_All	2636	gi|328868019|gb|EGG16400.1|	62	1e-07	hypothetical protein DFA_09434 [Dictyostelium fasciculatum]	--	--	--	--	--	--	--	--	--	--	--	--	--	--	--	--	--	--	-	-	-
CL7384.Contig1_All	1265	gi|363744622|ref|XP_413971.3|	222.2	3e-56	PREDICTED: colorectal mutant cancer protein [Gallus gallus]	--	--	--	--	sp|P23508|CRCM_HUMAN	218	2e-56	Colorectal mutant cancer protein OS=Homo sapiens GN=MCC PE=1 SV=2	SSO2249	53.1	1e-06	COG0419	ATPase involved in DNA repair	K13114	2e-07	57.4	mgp:100540228	pinin	-	-	-
CL7421.Contig3_All	1267	gi|34365522|tpg|DAA01288.1|	119	4e-25	TPA_exp: replicase/helicase/endonuclease [Danio rerio]	--	--	--	--	sp|Q8IC19|YPF13_PLAF7	73.9	7e-13	Uncharacterized protein PF07_0021 OS=Plasmodium falciparum (isolate 3D7) GN=PF07_0021 PE=4 SV=1	MJ1643	55.1	3e-07	COG1196	Chromosome segregation ATPases	K14822	6e-13	75.9	tgu:100219403	rRNA-processing protein CGR1	-	-	-
CL7557.Contig1_All	2160	gi|260825796|ref|XP_002607852.1|	58.5	1e-06	hypothetical protein BRAFLDRAFT_64071 [Branchiostoma floridae] >gi|229293201|gb|EEN63862.1| hypothetical protein BRAFLDRAFT_64071 [Branchiostoma floridae]	--	--	--	--	--	--	--	--	--	--	--	--	--	--	--	--	--	--	-	-	-
CL7573.Contig2_All	935	--	--	--	--	--	--	--	--	--	--	--	--	--	--	--	--	--	--	--	--	--	--	-	-	-
CL7587.Contig2_All	422	--	--	--	--	--	--	--	--	--	--	--	--	--	--	--	--	--	--	--	--	--	--	-	-	-
CL7738.Contig1_All	1255	gi|321456089|gb|EFX67206.1|	60.8	1e-07	hypothetical protein DAPPUDRAFT_262008 [Daphnia pulex]	--	--	--	--	sp|P02840|SGS3_DROME	63.9	7e-10	Salivary glue protein Sgs-3 OS=Drosophila melanogaster GN=Sgs3 PE=2 SV=1	YGR189c	50.4	6e-06	COG2273	Beta-glucanase/Beta-glucan synthetase	K10955	4e-10	66.6	xtr:100493286	intestinal mucin-2	-	-	-
CL7905.Contig2_All	823	gi|345482508|ref|XP_001608161.2|	59.3	2e-07	PREDICTED: hypothetical protein LOC100124245 [Nasonia vitripennis]	--	--	--	--	sp|Q54WV4|T2FA_DICDI	51.2	3e-06	General transcription factor IIF subunit 1 OS=Dictyostelium discoideum GN=gtf2f1 PE=3 SV=1	--	--	--	--	--	K14570	2e-06	53.1	dya:Dyak_GE23757	RNA exonuclease 1 [EC:3.1.-.-]	-	-	-
CL7932.Contig2_All	356	gi|340378918|ref|XP_003387974.1|	60.8	1e-08	PREDICTED: tripartite motif-containing protein 2-like [Amphimedon queenslandica]	--	--	--	--	--	--	--	--	--	--	--	--	--	K11997	6e-09	59.3	spu:583781	tripartite motif-containing protein 2/3	-	-	-
CL8608.Contig2_All	789	--	--	--	--	--	--	--	--	--	--	--	--	--	--	--	--	--	--	--	--	--	--	-	-	-
CL8626.Contig5_All	922	--	--	--	--	--	--	--	--	--	--	--	--	--	--	--	--	--	--	--	--	--	--	-	-	-
CL8667.Contig1_All	397	--	--	--	--	--	--	--	--	--	--	--	--	--	--	--	--	--	--	--	--	--	--	-	-	-
CL8715.Contig3_All	947	--	--	--	--	--	--	--	--	--	--	--	--	--	--	--	--	--	--	--	--	--	--	-	-	-
CL8717.Contig2_All	2092	gi|324503755|gb|ADY41626.1|	483.4	1e-134	Heterogeneous nuclear ribonucleoprotein L, partial [Ascaris suum]	gi|59323996|gb|AY764182.1|	89.7	4e-14	Aplysia californica heterogeneous nuclear ribonucleoprotein L mRNA, partial cds	sp|P14866|HNRPL_HUMAN	454	3e-127	Heterogeneous nuclear ribonucleoprotein L OS=Homo sapiens GN=HNRNPL PE=1 SV=2	XF0818	67.8	7e-11	COG2730	Endoglucanase	K13159	9e-128	458	mdo:100011214	heterogeneous nuclear ribonucleoprotein L	GO:0008380//RNA splicing;GO:0006397//mRNA processing	GO:0005515//protein binding	GO:0045120//pronucleus;GO:0044428//nuclear part;GO:0030529//ribonucleoprotein complex
CL8759.Contig1_All	1620	gi|156358750|ref|XP_001624678.1|	99	6e-19	predicted protein [Nematostella vectensis] >gi|156211472|gb|EDO32578.1| predicted protein [Nematostella vectensis]	--	--	--	--	--	--	--	--	--	--	--	--	--	K04373	2e-06	54.7	hmg:100215050	p90 ribosomal S6 kinase [EC:2.7.11.1]	-	-	-
CL8810.Contig4_All	1275	--	--	--	--	--	--	--	--	sp|P86854|PLCL_MYTGA	50.8	6e-06	Perlucin-like protein OS=Mytilus galloprovincialis PE=1 SV=1	--	--	--	--	--	--	--	--	--	--	-	-	-
CL888.Contig2_All	1283	--	--	--	--	--	--	--	--	--	--	--	--	--	--	--	--	--	--	--	--	--	--	-	-	-
CL9105.Contig1_All	1030	--	--	--	--	--	--	--	--	--	--	--	--	--	--	--	--	--	--	--	--	--	--	-	-	-
CL9263.Contig6_All	4911	--	--	--	--	--	--	--	--	--	--	--	--	--	--	--	--	--	--	--	--	--	--	-	-	-
CL9352.Contig1_All	359	--	--	--	--	--	--	--	--	--	--	--	--	--	--	--	--	--	--	--	--	--	--	-	-	-
CL9385.Contig1_All	1138	gi|115628167|ref|XP_792610.2|	295.8	2e-78	PREDICTED: similar to endonuclease/reverse transcriptase [Strongylocentrotus purpuratus] >gi|115963521|ref|XP_001197689.1| PREDICTED: similar to endonuclease/reverse transcriptase [Strongylocentrotus purpuratus]	--	--	--	--	sp|P08548|LIN1_NYCCO	79	2e-14	LINE-1 reverse transcriptase homolog OS=Nycticebus coucang PE=1 SV=1	--	--	--	--	--	K03511	4e-17	89.7	hmg:100197887	DNA polymerase kappa subunit [EC:2.7.7.7]	-	-	-
CL9424.Contig2_All	741	--	--	--	--	--	--	--	--	--	--	--	--	--	--	--	--	--	--	--	--	--	--	-	-	-
CL9426.Contig2_All	662	--	--	--	--	--	--	--	--	--	--	--	--	--	--	--	--	--	--	--	--	--	--	-	-	-
CL9436.Contig2_All	3001	gi|358339569|dbj|GAA47606.1|	80.1	6e-13	hypothetical protein CLF_100574 [Clonorchis sinensis]	--	--	--	--	sp|O97237|YGCC1_PLAF7	56.6	3e-07	GRIP and coiled-coil domain-containing protein PFC0235w OS=Plasmodium falciparum (isolate 3D7) GN=PFC0235w PE=4 SV=2	--	--	--	--	--	K10421	2e-08	62.4	phu:Phum_PHUM291650	CAP-Gly domain-containing linker protein 1	-	-	-
CL9480.Contig1_All	538	--	--	--	--	--	--	--	--	--	--	--	--	--	--	--	--	--	--	--	--	--	--	-	-	-
CL9738.Contig2_All	448	--	--	--	--	--	--	--	--	--	--	--	--	--	--	--	--	--	--	--	--	--	--	-	-	-
CL9878.Contig1_All	484	--	--	--	--	--	--	--	--	--	--	--	--	--	--	--	--	--	--	--	--	--	--	-	-	-
CL9928.Contig4_All	2135	gi|340381720|ref|XP_003389369.1|	239.2	5e-61	PREDICTED: fibrinogen C domain-containing protein 1-A-like [Amphimedon queenslandica]	gi|345325440|ref|XM_001515334.2|	63.9	3e-06	PREDICTED: Ornithorhynchus anatinus tenascin R (restrictin, janusin) (TNR), mRNA	sp|A2AV25|FBCD1_MOUSE	205	4e-52	Fibrinogen C domain-containing protein 1 OS=Mus musculus GN=Fibcd1 PE=2 SV=1	--	--	--	--	--	K10104	9e-53	209	xtr:448331	ficolin	-	-	-
CL9979.Contig1_All	842	--	--	--	--	--	--	--	--	--	--	--	--	--	--	--	--	--	--	--	--	--	--	-	-	-
Unigene10006_All	5771	gi|358334457|dbj|GAA52907.1|	84.7	5e-14	hypothetical protein CLF_109073 [Clonorchis sinensis]	--	--	--	--	sp|A1A5Y0|NELL2_DANRE	68.6	2e-10	Protein kinase C-binding protein NELL2 OS=Danio rerio GN=nell2 PE=2 SV=1	--	--	--	--	--	K06826	9e-11	71.2	cin:100184785	nidogen (entactin)	-	-	-
Unigene10072_All	2072	--	--	--	--	--	--	--	--	--	--	--	--	--	--	--	--	--	--	--	--	--	--	-	-	-
Unigene10135_All	1949	gi|291242047|ref|XP_002740920.1|	141.4	1e-31	PREDICTED: coilin-like [Saccoglossus kowalevskii]	gi|354794161|gb|JN958662.1|	61.9	9e-06	Mus musculus targeted non-conditional, lacZ-tagged mutant allele Ccdc64b:tm1e(EUCOMM)Hmgu; transgenic	sp|Q5SU73|COIL_MOUSE	111	7e-24	Coilin OS=Mus musculus GN=Coil PE=2 SV=1	--	--	--	--	--	K13150	5e-31	136	bfo:BRAFLDRAFT_119021	coilin	-	-	GO:0005634//nucleus
Unigene101571_All	214	--	--	--	--	--	--	--	--	--	--	--	--	--	--	--	--	--	--	--	--	--	--	-	-	-
Unigene101607_All	243	--	--	--	--	--	--	--	--	--	--	--	--	--	--	--	--	--	--	--	--	--	--	-	-	-
Unigene101901_All	386	--	--	--	--	--	--	--	--	--	--	--	--	--	--	--	--	--	--	--	--	--	--	-	-	-
Unigene102069_All	258	--	--	--	--	--	--	--	--	--	--	--	--	--	--	--	--	--	--	--	--	--	--	-	-	-
Unigene102276_All	233	--	--	--	--	--	--	--	--	--	--	--	--	--	--	--	--	--	--	--	--	--	--	-	-	-
Unigene102390_All	204	--	--	--	--	--	--	--	--	--	--	--	--	--	--	--	--	--	--	--	--	--	--	-	-	-
Unigene10242_All	907	--	--	--	--	--	--	--	--	--	--	--	--	--	--	--	--	--	--	--	--	--	--	-	-	-
Unigene102536_All	223	--	--	--	--	--	--	--	--	--	--	--	--	--	--	--	--	--	--	--	--	--	--	-	-	-
Unigene102827_All	247	--	--	--	--	--	--	--	--	--	--	--	--	--	--	--	--	--	--	--	--	--	--	-	-	-
Unigene10395_All	2381	gi|167538689|ref|XP_001751006.1|	59.3	9e-07	hypothetical protein [Monosiga brevicollis MX1] >gi|163770485|gb|EDQ84176.1| predicted protein [Monosiga brevicollis MX1]	--	--	--	--	sp|Q09624|PKD1_CAEEL	90.1	2e-17	Location of vulva defective 1 OS=Caenorhabditis elegans GN=lov-1 PE=1 SV=4	YGR189c	62.4	3e-09	COG2273	Beta-glucanase/Beta-glucan synthetase	K13908	4e-14	80.9	bta:789503	mucin-5B	-	-	-
Unigene10463_All	1925	gi|307186055|gb|EFN71787.1|	572	3e-161	Zinc finger MYM-type protein 3 [Camponotus floridanus]	gi|380026616|ref|XM_003696995.1|	81.8	1e-11	PREDICTED: Apis florea zinc finger MYM-type protein 4-like (LOC100864968), mRNA	sp|A2A791|ZMYM4_MOUSE	348	2e-95	Zinc finger MYM-type protein 4 OS=Mus musculus GN=Zmym4 PE=1 SV=1	RSp0884	58.5	4e-08	COG1674	DNA segregation ATPase FtsK/SpoIIIE and related proteins	K05185	5e-11	70.5	mmu:14404	gamma-aminobutyric acid receptor subunit epsilon	-	-	-
Unigene10520_All	730	--	--	--	--	--	--	--	--	--	--	--	--	--	--	--	--	--	--	--	--	--	--	-	-	-
Unigene10696_All	540	--	--	--	--	--	--	--	--	--	--	--	--	--	--	--	--	--	--	--	--	--	--	-	-	-
Unigene10718_All	970	gi|321472515|gb|EFX83485.1|	255.4	2e-66	putative Sp4-related transcription factor [Daphnia pulex]	gi|295016222|emb|FN562988.1|	107	8e-20	Thermobia domestica partial mRNA for Sp1-4 protein	sp|Q02446|SP4_HUMAN	250	4e-66	Transcription factor Sp4 OS=Homo sapiens GN=SP4 PE=1 SV=2	SPAC4G8.13c	80.9	3e-15	COG5048	FOG: Zn-finger	K09193	9e-67	254	xtr:733736	transcription factor Sp3	-	-	-
Unigene10761_All	787	--	--	--	--	--	--	--	--	--	--	--	--	--	--	--	--	--	--	--	--	--	--	-	-	-
Unigene10770_All	772	gi|325504303|emb|CBX41651.1|	389.4	7e-107	putative C1q domain containing protein MgC1q2 [Mytilus galloprovincialis]	gi|325504302|emb|FR715581.1|	1249	0	Mytilus galloprovincialis MgC1q2 gene for putative C1q domain containing protein MgC1q2	sp|Q7LZR2|CO8A1_CHICK	49.7	7e-06	Collagen alpha-1(VIII) chain OS=Gallus gallus GN=COL8A1 PE=3 SV=1	--	--	--	--	--	--	--	--	--	--	-	-	-
Unigene11015_All	961	gi|291223156|ref|XP_002731577.1|	247.3	7e-64	PREDICTED: hypothetical protein [Saccoglossus kowalevskii]	--	--	--	--	sp|D3ZAT9|FAXC_RAT	186	5e-47	Failed axon connections homolog OS=Rattus norvegicus GN=Faxc PE=3 SV=1	--	--	--	--	--	--	--	--	--	--	-	-	-
Unigene11024_All	615	--	--	--	--	--	--	--	--	--	--	--	--	--	--	--	--	--	--	--	--	--	--	-	-	-
Unigene11067_All	549	--	--	--	--	--	--	--	--	--	--	--	--	--	--	--	--	--	--	--	--	--	--	-	-	-
Unigene11077_All	693	gi|147898524|ref|NP_001088919.1|	82	2e-14	uncharacterized protein LOC496290 [Xenopus laevis] >gi|120538707|gb|AAI29538.1| LOC496290 protein [Xenopus laevis]	--	--	--	--	sp|Q66HC3|CI072_RAT	74.7	2e-13	Uncharacterized protein C9orf72 homolog OS=Rattus norvegicus PE=2 SV=1	--	--	--	--	--	--	--	--	--	--	-	-	-
Unigene11100_All	731	--	--	--	--	--	--	--	--	--	--	--	--	--	--	--	--	--	--	--	--	--	--	-	-	-
Unigene11126_All	537	--	--	--	--	--	--	--	--	--	--	--	--	--	--	--	--	--	--	--	--	--	--	-	-	-
Unigene11139_All	423	--	--	--	--	--	--	--	--	--	--	--	--	--	--	--	--	--	--	--	--	--	--	-	-	-
Unigene11184_All	505	--	--	--	--	--	--	--	--	--	--	--	--	--	--	--	--	--	--	--	--	--	--	-	-	-
Unigene1124_All	606	--	--	--	--	--	--	--	--	--	--	--	--	--	--	--	--	--	--	--	--	--	--	-	-	-
Unigene11327_All	613	gi|330804092|ref|XP_003290033.1|	57.4	4e-07	hypothetical protein DICPUDRAFT_154513 [Dictyostelium purpureum] >gi|325079882|gb|EGC33462.1| hypothetical protein DICPUDRAFT_154513 [Dictyostelium purpureum]	--	--	--	--	--	--	--	--	--	--	--	--	--	--	--	--	--	--	-	-	-
Unigene11356_All	347	--	--	--	--	--	--	--	--	--	--	--	--	--	--	--	--	--	--	--	--	--	--	-	-	-
Unigene11462_All	309	--	--	--	--	--	--	--	--	--	--	--	--	--	--	--	--	--	--	--	--	--	--	-	-	-
Unigene11564_All	660	gi|291229004|ref|XP_002734466.1|	62.4	1e-08	PREDICTED: rab3 GTPase-activating protein, non-catalytic subunit-like, partial [Saccoglossus kowalevskii]	--	--	--	--	sp|Q9H2M9|RBGPR_HUMAN	52.4	8e-07	Rab3 GTPase-activating protein non-catalytic subunit OS=Homo sapiens GN=RAB3GAP2 PE=1 SV=1	--	--	--	--	--	--	--	--	--	--	-	-	-
Unigene11578_All	308	--	--	--	--	--	--	--	--	--	--	--	--	--	--	--	--	--	--	--	--	--	--	-	-	-
Unigene11671_All	333	--	--	--	--	--	--	--	--	--	--	--	--	--	--	--	--	--	--	--	--	--	--	-	-	-
Unigene11845_All	506	--	--	--	--	--	--	--	--	--	--	--	--	--	--	--	--	--	--	--	--	--	--	-	-	-
Unigene11961_All	269	--	--	--	--	--	--	--	--	--	--	--	--	--	--	--	--	--	--	--	--	--	--	-	-	-
Unigene12377_All	310	--	--	--	--	--	--	--	--	--	--	--	--	--	--	--	--	--	--	--	--	--	--	-	-	-
Unigene12593_All	559	--	--	--	--	--	--	--	--	--	--	--	--	--	--	--	--	--	--	--	--	--	--	-	-	-
Unigene12908_All	398	gi|123469971|ref|XP_001318194.1|	63.5	2e-09	hypothetical protein [Trichomonas vaginalis G3] >gi|121900947|gb|EAY05971.1| conserved hypothetical protein [Trichomonas vaginalis G3]	--	--	--	--	sp|P16157|ANK1_HUMAN	89	3e-18	Ankyrin-1 OS=Homo sapiens GN=ANK1 PE=1 SV=3	all2748	76.3	1e-14	COG0666	FOG: Ankyrin repeat	K10380	3e-18	90.1	gga:422689	ankyrin	-	-	-
Unigene12959_All	299	--	--	--	--	--	--	--	--	--	--	--	--	--	--	--	--	--	--	--	--	--	--	-	-	-
Unigene13047_All	403	--	--	--	--	--	--	--	--	--	--	--	--	--	--	--	--	--	--	--	--	--	--	-	-	-
Unigene1306_All	1307	gi|123476724|ref|XP_001321533.1|	65.1	7e-09	hypothetical protein [Trichomonas vaginalis G3] >gi|121904361|gb|EAY09310.1| hypothetical protein TVAG_394820 [Trichomonas vaginalis G3]	--	--	--	--	sp|Q551H4|FRAY2_DICDI	50.4	8e-06	Serine/threonine-protein kinase fray2 OS=Dictyostelium discoideum GN=fray2 PE=3 SV=1	--	--	--	--	--	K15076	8e-06	52.4	phu:Phum_PHUM128980	transcription elongation factor B, polypeptide 3	-	-	-
Unigene13715_All	561	gi|260831154|ref|XP_002610524.1|	113.6	4e-24	hypothetical protein BRAFLDRAFT_65689 [Branchiostoma floridae] >gi|229295891|gb|EEN66534.1| hypothetical protein BRAFLDRAFT_65689 [Branchiostoma floridae]	--	--	--	--	sp|O88738|BIRC6_MOUSE	87.8	1e-17	Baculoviral IAP repeat-containing protein 6 OS=Mus musculus GN=Birc6 PE=1 SV=2	--	--	--	--	--	K10586	7e-25	113	bfo:BRAFLDRAFT_65689	baculoviral IAP repeat-containing protein 6 (apollon) [EC:6.3.2.19]	-	-	-
Unigene13906_All	240	--	--	--	--	--	--	--	--	--	--	--	--	--	--	--	--	--	--	--	--	--	--	-	-	-
Unigene14163_All	335	--	--	--	--	--	--	--	--	--	--	--	--	--	--	--	--	--	--	--	--	--	--	-	-	-
Unigene14220_All	445	--	--	--	--	gi|219942206|emb|AM491221.1|	71.9	2e-09	Ensis arcuatus microsatellite DNA, locus 11C02, allele 1-11C02	--	--	--	--	--	--	--	--	--	--	--	--	--	--	-	-	-
Unigene14322_All	655	gi|260781827|ref|XP_002586000.1|	68.6	2e-10	hypothetical protein BRAFLDRAFT_255724 [Branchiostoma floridae] >gi|229271078|gb|EEN42011.1| hypothetical protein BRAFLDRAFT_255724 [Branchiostoma floridae]	--	--	--	--	sp|Q8NCT3|K0895_HUMAN	55.5	9e-08	Uncharacterized protein KIAA0895 OS=Homo sapiens GN=KIAA0895 PE=2 SV=4	--	--	--	--	--	--	--	--	--	--	-	-	-
Unigene14440_All	794	--	--	--	--	--	--	--	--	--	--	--	--	--	--	--	--	--	--	--	--	--	--	-	-	-
Unigene14472_All	2054	gi|123484027|ref|XP_001324167.1|	58.5	1e-06	hypothetical protein [Trichomonas vaginalis G3] >gi|121907045|gb|EAY11944.1| hypothetical protein TVAG_399490 [Trichomonas vaginalis G3]	--	--	--	--	sp|Q54J55|MYBX_DICDI	90.5	1e-17	Myb-like protein X OS=Dictyostelium discoideum GN=mybX PE=3 SV=1	SA1562	63.9	1e-09	COG1674	DNA segregation ATPase FtsK/SpoIIIE and related proteins	K14721	1e-13	79	phu:Phum_PHUM540970	DNA-directed RNA polymerase III subunit RPC5	-	-	-
Unigene14486_All	2199	gi|348507815|ref|XP_003441451.1|	178.3	1e-42	PREDICTED: hypothetical protein LOC100705211 [Oreochromis niloticus]	--	--	--	--	sp|Q7TN31|AGGF1_MOUSE	135	4e-31	Angiogenic factor with G patch and FHA domains 1 OS=Mus musculus GN=Aggf1 PE=2 SV=1	SPAC140.02	58.5	5e-08	COG0724	RNA-binding proteins (RRM domain)	K03163	1e-13	79.3	nvi:100121493	DNA topoisomerase I [EC:5.99.1.2]	-	-	-
Unigene1459_All	356	--	--	--	--	--	--	--	--	--	--	--	--	--	--	--	--	--	--	--	--	--	--	-	-	-
Unigene14613_All	958	gi|321475303|gb|EFX86266.1|	245.4	2e-63	Wnt-receptor frizzled-like protein variant 2 [Daphnia pulex]	--	--	--	--	sp|Q61090|FZD7_MOUSE	221	1e-57	Frizzled-7 OS=Mus musculus GN=Fzd7 PE=1 SV=1	--	--	--	--	--	K02432	1e-59	230	nvi:100122200	frizzled 1/7	GO:0060070//Wnt receptor signaling pathway through beta-catenin;GO:0048729//tissue morphogenesis;GO:0034446//substrate adhesion-dependent cell spreading;GO:0031323//regulation of cellular metabolic process;GO:0014834//satellite cell maintenance involved in skeletal muscle regeneration;GO:0048103//somatic stem cell division;GO:0035567;GO:0010812//negative regulation of cell-substrate adhesion;GO:0…	GO:0042813//Wnt receptor activity;GO:0017147//Wnt-protein binding	GO:0044425//membrane part;GO:0005886//plasma membrane
Unigene14662_All	793	--	--	--	--	--	--	--	--	--	--	--	--	--	--	--	--	--	--	--	--	--	--	-	-	-
Unigene14765_All	1261	gi|354487515|ref|XP_003505918.1|	432.9	1e-119	PREDICTED: guanine nucleotide-binding protein-like 1-like [Cricetulus griseus]	gi|350416843|ref|XM_003491083.1|	65.9	4e-07	PREDICTED: Bombus impatiens guanine nucleotide-binding protein-like 1-like (LOC100749007), mRNA	sp|Q6MG06|GNL1_RAT	429	8e-120	Guanine nucleotide-binding protein-like 1 OS=Rattus norvegicus GN=Gnl1 PE=2 SV=1	YGL099w	164	3e-40	COG1161	Predicted GTPases	K14539	1e-41	171	tca:657331	large subunit GTPase 1 [EC:3.6.1.-]	GO:0050896//response to stimulus	GO:0000166//nucleotide binding	GO:0016020//membrane
Unigene15003_All	2484	gi|291230623|ref|XP_002735267.1|	623.2	1e-176	PREDICTED: kinesin-like protein KIF19-like [Saccoglossus kowalevskii]	--	--	--	--	sp|Q7ZXX2|KIF19_XENLA	555	2e-157	Kinesin-like protein KIF19 OS=Xenopus laevis GN=kif19 PE=2 SV=1	YGL216w	247	8e-65	COG5059	Kinesin-like protein	K10401	4e-158	559	bfo:BRAFLDRAFT_133981	kinesin family member 18/19	-	GO:0003774//motor activity;GO:0000166//nucleotide binding	GO:0005856//cytoskeleton
Unigene15646_All	343	--	--	--	--	--	--	--	--	--	--	--	--	--	--	--	--	--	--	--	--	--	--	-	-	-
Unigene15661_All	476	--	--	--	--	--	--	--	--	--	--	--	--	--	--	--	--	--	--	--	--	--	--	-	-	-
Unigene15670_All	509	gi|358339569|dbj|GAA47606.1|	52.8	6e-06	hypothetical protein CLF_100574 [Clonorchis sinensis]	--	--	--	--	--	--	--	--	--	--	--	--	--	--	--	--	--	--	-	-	-
Unigene16094_All	410	gi|291401771|ref|XP_002717208.1|	151	1e-35	PREDICTED: phosphoribosyl pyrophosphate amidotransferase [Oryctolagus cuniculus]	--	--	--	--	sp|P35433|PUR1_RAT	149	2e-36	Amidophosphoribosyltransferase OS=Rattus norvegicus GN=Ppat PE=1 SV=1	all3651	91.7	3e-19	COG0034	Glutamine phosphoribosylpyrophosphate amidotransferase	K00764	6e-36	149	rno:117544	amidophosphoribosyltransferase [EC:2.4.2.14]	GO:0009113//purine base biosynthetic process;GO:0060135//maternal process involved in female pregnancy;GO:0007595//lactation;GO:0006541//glutamine metabolic process;GO:0051289//protein homotetramerization;GO:0032869//cellular response to insulin stimulus;GO:0015937//coenzyme A biosynthetic process;GO:0009168//purine ribonucleoside monophosphate biosynthetic process;GO:0031100//organ regeneration;…	GO:0004595//pantetheine-phosphate adenylyltransferase activity;GO:0000166//nucleotide binding;GO:0051539//4 iron, 4 sulfur cluster binding;GO:0004140//dephospho-CoA kinase activity;GO:0004044//amidophosphoribosyltransferase activity;GO:0046872//metal ion binding	GO:0005625//soluble fraction
Unigene16182_All	332	--	--	--	--	--	--	--	--	--	--	--	--	--	--	--	--	--	--	--	--	--	--	-	-	-
Unigene16192_All	620	--	--	--	--	--	--	--	--	--	--	--	--	--	--	--	--	--	--	--	--	--	--	-	-	-
Unigene16284_All	386	--	--	--	--	--	--	--	--	--	--	--	--	--	--	--	--	--	--	--	--	--	--	-	-	-
Unigene16314_All	584	--	--	--	--	--	--	--	--	--	--	--	--	--	--	--	--	--	--	--	--	--	--	-	-	-
Unigene16347_All	547	gi|158296789|ref|XP_317137.3|	105.9	8e-22	AGAP008326-PA [Anopheles gambiae str. PEST] >gi|157014880|gb|EAA12425.3| AGAP008326-PA [Anopheles gambiae str. PEST]	--	--	--	--	--	--	--	--	--	--	--	--	--	--	--	--	--	--	-	-	-
Unigene16575_All	722	--	--	--	--	--	--	--	--	--	--	--	--	--	--	--	--	--	--	--	--	--	--	-	-	-
Unigene16581_All	310	gi|33946361|gb|AAQ55806.1|	126.7	2e-28	actin [Dermamoeba algensis]	gi|33089911|gb|AY283754.1|	61.9	1e-06	Clathrulina elegans isolate Cla70_1 actin mRNA, partial cds	sp|P02576|ACTA_PHYPO	125	2e-29	Actin, plasmodial isoform OS=Physarum polycephalum GN=ARDA PE=1 SV=2	YFL039c	119	1e-27	COG5277	Actin and related proteins	K05692	2e-28	124	dvi:Dvir_GJ17479	actin beta/gamma 1	-	GO:0000166//nucleotide binding	GO:0044424//intracellular part
Unigene16898_All	598	gi|124377991|ref|NP_001074439.1|	218.8	1e-55	uncharacterized protein LOC588748 [Strongylocentrotus purpuratus] >gi|85838712|gb|ABC86201.1| cartilage acidic protein 2 [Strongylocentrotus purpuratus]	--	--	--	--	sp|Q0V9M0|CRAC1_XENTR	205	5e-53	Cartilage acidic protein 1 OS=Xenopus tropicalis GN=crtac1 PE=2 SV=2	--	--	--	--	--	--	--	--	--	--	-	-	GO:0005576//extracellular region
Unigene1698_All	324	--	--	--	--	--	--	--	--	--	--	--	--	--	--	--	--	--	--	--	--	--	--	-	-	-
Unigene17197_All	379	--	--	--	--	--	--	--	--	--	--	--	--	--	--	--	--	--	--	--	--	--	--	-	-	-
Unigene17229_All	379	--	--	--	--	--	--	--	--	--	--	--	--	--	--	--	--	--	--	--	--	--	--	-	-	-
Unigene17448_All	240	--	--	--	--	--	--	--	--	--	--	--	--	--	--	--	--	--	--	--	--	--	--	-	-	-
Unigene17518_All	257	--	--	--	--	--	--	--	--	--	--	--	--	--	--	--	--	--	--	--	--	--	--	-	-	-
Unigene17673_All	280	--	--	--	--	--	--	--	--	--	--	--	--	--	--	--	--	--	--	--	--	--	--	-	-	-
Unigene1802_All	567	--	--	--	--	--	--	--	--	--	--	--	--	--	--	--	--	--	--	--	--	--	--	-	-	-
Unigene18047_All	505	gi|307206528|gb|EFN84554.1|	55.5	9e-07	Leucine-rich repeat-containing protein 4B [Harpegnathos saltator]	--	--	--	--	--	--	--	--	--	--	--	--	--	K06839	2e-06	52.4	tad:TRIADDRAFT_58750	slit 2	-	-	-
Unigene18061_All	224	--	--	--	--	--	--	--	--	--	--	--	--	--	--	--	--	--	--	--	--	--	--	-	-	-
Unigene18389_All	275	--	--	--	--	--	--	--	--	--	--	--	--	--	--	--	--	--	--	--	--	--	--	-	-	-
Unigene18580_All	838	gi|325504355|emb|CBX41677.1|	446	8e-124	putative C1q domain containing protein MgC1q28 [Mytilus galloprovincialis]	gi|325504354|emb|FR715607.1|	1273	0	Mytilus galloprovincialis MgC1q28 gene for putative C1q domain containing protein MgC1q28	sp|Q5RJ80|CAPR2_DANRE	53.9	4e-07	Caprin-2 OS=Danio rerio GN=caprin2 PE=2 SV=1	--	--	--	--	--	--	--	--	--	--	-	-	-
Unigene18673_All	2848	gi|345493186|ref|XP_001604905.2|	627.1	1e-177	PREDICTED: WD repeat-containing protein 44-like [Nasonia vitripennis]	gi|340369401|ref|XM_003383189.1|	91.7	2e-14	PREDICTED: Amphimedon queenslandica WD repeat-containing protein 44-like (LOC100633538), mRNA	sp|Q498F0|WDR44_XENLA	609	1e-173	WD repeat-containing protein 44 OS=Xenopus laevis GN=wdr44 PE=2 SV=1	all0478	83.2	2e-15	COG2319	FOG: WD40 repeat	K14963	2e-18	95.5	tad:TRIADDRAFT_53331	COMPASS component SWD3	GO:0050789//regulation of biological process	-	GO:0043231//intracellular membrane-bounded organelle;GO:0044444//cytoplasmic part;GO:0044446
Unigene186_All	4133	gi|260819348|ref|XP_002604999.1|	359.8	6e-97	hypothetical protein BRAFLDRAFT_129807 [Branchiostoma floridae] >gi|229290328|gb|EEN61009.1| hypothetical protein BRAFLDRAFT_129807 [Branchiostoma floridae]	--	--	--	--	sp|Q68CJ6|SLIP_HUMAN	133	4e-30	GTPase SLIP-GC OS=Homo sapiens GN=C8orf80 PE=1 SV=3	jhp0899	57.8	2e-07	COG0699	Predicted GTPases (dynamin-related)	K04574	3e-12	75.5	cfa:442940	neurofilament heavy polypeptide	-	-	-
Unigene18751_All	2609	gi|91087589|ref|XP_971974.1|	540.8	1e-151	PREDICTED: similar to RNA polymerase II subunit A C-terminal domain phosphatase [Tribolium castaneum] >gi|270010700|gb|EFA07148.1| hypothetical protein TcasGA2_TC010139 [Tribolium castaneum]	gi|380022132|ref|XM_003694860.1|	63.9	3e-06	PREDICTED: Apis florea RNA polymerase II subunit A C-terminal domain phosphatase-like (LOC100869154), mRNA	sp|Q9Y5B0|CTDP1_HUMAN	475	2e-133	RNA polymerase II subunit A C-terminal domain phosphatase OS=Homo sapiens GN=CTDP1 PE=1 SV=3	SPAC19B12.05c	196	1e-49	COG5190	TFIIF-interacting CTD phosphatases, including NLI-interacting factor	K15732	2e-152	540	tca:660668	RNA polymerase II subunit A C-terminal domain phosphatase [EC:3.1.3.16]	GO:0032774//RNA biosynthetic process;GO:0010467//gene expression	GO:0004721//phosphoprotein phosphatase activity	GO:0005634//nucleus
Unigene18778_All	2723	gi|148676876|gb|EDL08823.1|	653.7	0	ring finger protein (C3HC4 type) 19, isoform CRA_a [Mus musculus]	gi|328783697|ref|XM_623725.3|	153	5e-33	PREDICTED: Apis mellifera ring finger protein 19, transcript variant 2 (Rnf19), mRNA	sp|P50636|RN19A_MOUSE	653	0	E3 ubiquitin-protein ligase RNF19A OS=Mus musculus GN=Rnf19a PE=1 SV=2	--	--	--	--	--	K11972	0	653	mmu:30945	E3 ubiquitin-protein ligase RNF19A [EC:6.3.2.19]	GO:0000226//microtubule cytoskeleton organization	GO:0008134//transcription factor binding	GO:0005813//centrosome
Unigene1898_All	569	gi|291234167|ref|XP_002737030.1|	83.2	6e-15	PREDICTED: Centromere protein F-like, partial [Saccoglossus kowalevskii]	--	--	--	--	sp|Q99PL5|RRBP1_MOUSE	62.8	5e-10	Ribosome-binding protein 1 OS=Mus musculus GN=Rrbp1 PE=2 SV=2	aq_629	62.8	4e-10	COG1196	Chromosome segregation ATPases	K06267	3e-10	65.1	cin:493183	hyaluronan-mediated motility receptor	-	-	-
Unigene19003_All	1486	gi|170051969|ref|XP_001862008.1|	89.4	4e-16	predicted protein [Culex quinquefasciatus] >gi|167872964|gb|EDS36347.1| predicted protein [Culex quinquefasciatus]	gi|219942181|emb|AM491196.1|	107	1e-19	Ensis arcuatus microsatellite DNA, locus EA102, allele 1-102	sp|Q5BK46|RNH1_RAT	51.6	4e-06	Ribonuclease H1 OS=Rattus norvegicus GN=Rnaseh1 PE=2 SV=1	HP0661	67.4	6e-11	COG0328	Ribonuclease HI	K03469	8e-08	59.3	dme:Dmel_CG8729	ribonuclease HI [EC:3.1.26.4]	-	-	-
Unigene19043_All	1918	gi|197700093|gb|ACH72048.1|	161.4	1e-37	suppressor of cytokine signaling 2 [Haliotis discus discus]	--	--	--	--	sp|O14508|SOCS2_HUMAN	107	1e-22	Suppressor of cytokine signaling 2 OS=Homo sapiens GN=SOCS2 PE=1 SV=1	--	--	--	--	--	K04695	3e-28	127	bfo:BRAFLDRAFT_61258	suppressor of cytokine signaling 2	-	-	-
Unigene19068_All	1152	gi|156399525|ref|XP_001638552.1|	404.4	4e-111	predicted protein [Nematostella vectensis] >gi|156225673|gb|EDO46489.1| predicted protein [Nematostella vectensis]	--	--	--	--	--	--	--	--	L176238	141	2e-33	COG3752	Predicted membrane protein	--	--	--	--	--	GO:0006629//lipid metabolic process	GO:0016627//oxidoreductase activity, acting on the CH-CH group of donors	GO:0016021//integral to membrane;GO:0005737//cytoplasm
Unigene19099_All	694	--	--	--	--	--	--	--	--	--	--	--	--	--	--	--	--	--	--	--	--	--	--	-	-	-
Unigene19197_All	1581	gi|325297035|ref|NP_001191521.1|	754.6	0	poly-(ADP-ribose) polymerase I [Aplysia californica] >gi|256550154|gb|ACU83597.1| poly-(ADP-ribose) polymerase I [Aplysia californica]	gi|327262608|ref|XM_003216068.1|	103	2e-18	PREDICTED: Anolis carolinensis poly [ADP-ribose] polymerase 1-like, transcript variant 3 (LOC100567376), mRNA	sp|P26446|PARP1_CHICK	661	0	Poly [ADP-ribose] polymerase 1 OS=Gallus gallus GN=PARP1 PE=1 SV=2	--	--	--	--	--	K10798	0	659	gga:396199	poly [ADP-ribose] polymerase [EC:2.4.2.30]	GO:0006281//DNA repair;GO:0032869//cellular response to insulin stimulus;GO:0006471//protein amino acid ADP-ribosylation;GO:0065007//biological regulation;GO:0006366//transcription from RNA polymerase II promoter	GO:0051287//NAD or NADH binding;GO:0047485//protein N-terminus binding;GO:0008270//zinc ion binding;GO:0042802//identical protein binding;GO:0003677//DNA binding;GO:0008134//transcription factor binding;GO:0003950//NAD+ ADP-ribosyltransferase activity	GO:0005730//nucleolus;GO:0005667//transcription factor complex;GO:0005635//nuclear envelope
Unigene19240_All	2484	gi|194745081|ref|XP_001955021.1|	163.7	3e-38	GF16456 [Drosophila ananassae] >gi|190628058|gb|EDV43582.1| GF16456 [Drosophila ananassae]	--	--	--	--	sp|P08953|TOLL_DROME	140	1e-32	Protein toll OS=Drosophila melanogaster GN=Tl PE=1 SV=1	--	--	--	--	--	K06839	3e-25	117	dmo:Dmoj_GI21301	slit 2	-	-	-
Unigene19267_All	1617	gi|72008141|ref|XP_800188.1|	82	8e-14	PREDICTED: hypothetical protein [Strongylocentrotus purpuratus] >gi|115968349|ref|XP_001178515.1| PREDICTED: hypothetical protein [Strongylocentrotus purpuratus]	--	--	--	--	sp|B3DGU2|RFP4B_DANRE	63.2	2e-09	Rab11 family-interacting protein 4B OS=Danio rerio GN=rab11fip4b PE=2 SV=1	MJ1643	66.2	2e-10	COG1196	Chromosome segregation ATPases	K12485	6e-09	63.2	dre:100151129	Rab11 family-interacting protein 3/4	-	-	-
Unigene19681_All	665	gi|262073073|ref|NP_001159980.1|	188.7	1e-46	calmodulin [Bos taurus] >gi|296475914|gb|DAA18029.1| calmodulin [Bos taurus]	gi|1199918|dbj|D83350.1|DUKCA	93.7	9e-16	Anas platyrhynchos mRNA for calmodulin, complete cds	sp|Q7T3T2|CALM_EPIAK	186	3e-47	Calmodulin OS=Epinephelus akaara GN=calm PE=2 SV=3	SPAC3A12.14	162	4e-40	COG5126	Ca2+-binding protein (EF-Hand superfamily)	K02183	2e-47	188	bta:326597	calmodulin	GO:0060316//positive regulation of ryanodine-sensitive calcium-release channel activity;GO:0006006//glucose metabolic process;GO:0007186//G-protein coupled receptor protein signaling pathway;GO:0007268//synaptic transmission;GO:0060315//negative regulation of ryanodine-sensitive calcium-release channel activity;GO:0048011//nerve growth factor receptor signaling pathway;GO:0030168//platelet activa…	GO:0043548//phosphoinositide 3-kinase binding;GO:0017022//myosin binding;GO:0031997//N-terminal myristoylation domain binding;GO:0005102//receptor binding;GO:0005246//calcium channel regulator activity;GO:0016787//hydrolase activity;GO:0019904//protein domain specific binding;GO:0031432//titin binding;GO:0048306//calcium-dependent protein binding;GO:0031996//thioesterase binding;GO:0043274//phosp…	GO:0005829//cytosol;GO:0005654//nucleoplasm;GO:0005876//spindle microtubule;GO:0005886//plasma membrane;GO:0000922//spindle pole;GO:0005813//centrosome;GO:0005576//extracellular region
Unigene19714_All	491	--	--	--	--	--	--	--	--	--	--	--	--	--	--	--	--	--	--	--	--	--	--	-	-	-
Unigene19795_All	639	--	--	--	--	--	--	--	--	--	--	--	--	--	--	--	--	--	--	--	--	--	--	-	-	-
Unigene19828_All	441	--	--	--	--	--	--	--	--	--	--	--	--	--	--	--	--	--	--	--	--	--	--	-	-	-
Unigene19868_All	754	--	--	--	--	--	--	--	--	--	--	--	--	--	--	--	--	--	--	--	--	--	--	-	-	-
Unigene20004_All	768	--	--	--	--	--	--	--	--	--	--	--	--	--	--	--	--	--	--	--	--	--	--	-	-	-
Unigene20020_All	2141	gi|348530904|ref|XP_003452950.1|	71.6	1e-10	PREDICTED: hypothetical protein LOC100691396 [Oreochromis niloticus]	--	--	--	--	sp|Q54K36|Y7557_DICDI	55.5	5e-07	Uncharacterized protein DDB_G0287625 OS=Dictyostelium discoideum GN=DDB_G0287625 PE=4 SV=1	--	--	--	--	--	--	--	--	--	--	-	-	-
Unigene2019_All	254	--	--	--	--	--	--	--	--	--	--	--	--	--	--	--	--	--	--	--	--	--	--	-	-	-
Unigene20201_All	544	gi|260590532|dbj|BAI44328.1|	53.9	3e-06	4656HH [Dugesia japonica]	--	--	--	--	--	--	--	--	--	--	--	--	--	--	--	--	--	--	-	-	-
Unigene20729_All	284	--	--	--	--	--	--	--	--	--	--	--	--	--	--	--	--	--	--	--	--	--	--	-	-	-
Unigene20841_All	484	--	--	--	--	--	--	--	--	--	--	--	--	--	--	--	--	--	--	--	--	--	--	-	-	-
Unigene20876_All	253	--	--	--	--	--	--	--	--	--	--	--	--	--	--	--	--	--	--	--	--	--	--	-	-	-
Unigene21088_All	399	--	--	--	--	--	--	--	--	--	--	--	--	--	--	--	--	--	--	--	--	--	--	-	-	-
Unigene21090_All	651	--	--	--	--	gi|144225157|emb|AJ938114.1|	75.8	2e-10	Mytilus galloprovincialis microsatellite ISSR sequence, clone 16.471	--	--	--	--	--	--	--	--	--	--	--	--	--	--	-	-	-
Unigene2128_All	560	--	--	--	--	--	--	--	--	--	--	--	--	--	--	--	--	--	--	--	--	--	--	-	-	-
Unigene21958_All	576	--	--	--	--	--	--	--	--	--	--	--	--	--	--	--	--	--	--	--	--	--	--	-	-	-
Unigene22102_All	396	--	--	--	--	--	--	--	--	--	--	--	--	--	--	--	--	--	--	--	--	--	--	-	-	-
Unigene22494_All	359	--	--	--	--	--	--	--	--	--	--	--	--	--	--	--	--	--	--	--	--	--	--	-	-	-
Unigene224_All	500	gi|260820806|ref|XP_002605725.1|	84.7	1e-15	hypothetical protein BRAFLDRAFT_77992 [Branchiostoma floridae] >gi|229291060|gb|EEN61735.1| hypothetical protein BRAFLDRAFT_77992 [Branchiostoma floridae]	--	--	--	--	sp|Q64127|TIF1A_MOUSE	56.6	2e-08	Transcription intermediary factor 1-alpha OS=Mus musculus GN=Trim24 PE=1 SV=1	--	--	--	--	--	K12026	2e-13	75.1	bfo:BRAFLDRAFT_88224	tripartite motif-containing protein 56	-	-	-
Unigene22557_All	428	gi|291224621|ref|XP_002732301.1|	62	8e-09	PREDICTED: polyprotein-like [Saccoglossus kowalevskii]	--	--	--	--	--	--	--	--	--	--	--	--	--	--	--	--	--	--	-	-	-
Unigene2277_All	347	--	--	--	--	--	--	--	--	--	--	--	--	--	--	--	--	--	--	--	--	--	--	-	-	-
Unigene23309_All	1123	gi|260796393|ref|XP_002593189.1|	125.2	5e-27	hypothetical protein BRAFLDRAFT_72732 [Branchiostoma floridae] >gi|229278413|gb|EEN49200.1| hypothetical protein BRAFLDRAFT_72732 [Branchiostoma floridae]	--	--	--	--	sp|Q5T655|CC147_HUMAN	64.7	4e-10	Coiled-coil domain-containing protein 147 OS=Homo sapiens GN=CCDC147 PE=2 SV=1	PH0929	55.8	1e-07	COG0419	ATPase involved in DNA repair	K12478	8e-09	62	xtr:100216061	early endosome antigen 1	-	-	-
Unigene23517_All	760	--	--	--	--	--	--	--	--	--	--	--	--	--	--	--	--	--	--	--	--	--	--	-	-	-
Unigene23808_All	438	--	--	--	--	--	--	--	--	--	--	--	--	--	--	--	--	--	--	--	--	--	--	-	-	-
Unigene24036_All	629	gi|77403694|dbj|BAE46429.1|	178.3	1e-43	ORF2-encoded protein [Danio rerio]	--	--	--	--	--	--	--	--	--	--	--	--	--	K05016	5e-26	117	spu:753989	chloride channel 7	-	-	-
Unigene24084_All	458	--	--	--	--	--	--	--	--	--	--	--	--	--	--	--	--	--	--	--	--	--	--	-	-	-
Unigene24358_All	487	gi|321478093|gb|EFX89051.1|	176.4	3e-43	hypothetical protein DAPPUDRAFT_206246 [Daphnia pulex]	--	--	--	--	sp|Q5THJ4|VP13D_HUMAN	169	2e-42	Vacuolar protein sorting-associated protein 13D OS=Homo sapiens GN=VPS13D PE=1 SV=1	SPBC31F10.18c	78.6	5e-15	COG5043	Vacuolar protein sorting-associated protein	--	--	--	--	--	-	-	-
Unigene24360_All	464	--	--	--	--	--	--	--	--	--	--	--	--	--	--	--	--	--	--	--	--	--	--	-	-	-
Unigene24598_All	501	--	--	--	--	--	--	--	--	--	--	--	--	--	--	--	--	--	--	--	--	--	--	-	-	-
Unigene246_All	806	--	--	--	--	--	--	--	--	--	--	--	--	--	--	--	--	--	--	--	--	--	--	-	-	-
Unigene24700_All	576	--	--	--	--	--	--	--	--	--	--	--	--	--	--	--	--	--	--	--	--	--	--	-	-	-
Unigene24944_All	439	--	--	--	--	--	--	--	--	--	--	--	--	--	--	--	--	--	--	--	--	--	--	-	-	-
Unigene25021_All	382	--	--	--	--	--	--	--	--	--	--	--	--	--	--	--	--	--	--	--	--	--	--	-	-	-
Unigene25025_All	290	gi|242017034|ref|XP_002428998.1|	82	7e-15	conserved hypothetical protein [Pediculus humanus corporis] >gi|212513844|gb|EEB16260.1| conserved hypothetical protein [Pediculus humanus corporis]	--	--	--	--	sp|Q3U034|METL4_MOUSE	75.5	2e-14	Methyltransferase-like protein 4 OS=Mus musculus GN=Mettl4 PE=2 SV=1	--	--	--	--	--	--	--	--	--	--	GO:0044237//cellular metabolic process	-	-
Unigene25037_All	394	gi|260828414|ref|XP_002609158.1|	53.1	3e-06	hypothetical protein BRAFLDRAFT_131370 [Branchiostoma floridae] >gi|229294513|gb|EEN65168.1| hypothetical protein BRAFLDRAFT_131370 [Branchiostoma floridae]	--	--	--	--	sp|Q14517|FAT1_HUMAN	110	1e-24	Protocadherin Fat 1 OS=Homo sapiens GN=FAT1 PE=1 SV=2	--	--	--	--	--	K04600	1e-13	74.7	acs:100557297	cadherin EGF LAG seven-pass G-type receptor 1 (flamingo)	GO:0007267//cell-cell signaling;GO:0009653//anatomical structure morphogenesis	-	GO:0005911//cell-cell junction;GO:0005887//integral to plasma membrane
Unigene25240_All	514	--	--	--	--	--	--	--	--	--	--	--	--	--	--	--	--	--	--	--	--	--	--	-	-	-
Unigene25319_All	571	--	--	--	--	--	--	--	--	--	--	--	--	--	--	--	--	--	--	--	--	--	--	-	-	-
Unigene25551_All	430	--	--	--	--	--	--	--	--	--	--	--	--	--	--	--	--	--	--	--	--	--	--	-	-	-
Unigene25801_All	210	--	--	--	--	--	--	--	--	--	--	--	--	--	--	--	--	--	--	--	--	--	--	-	-	-
Unigene2601_All	501	gi|260802120|ref|XP_002595941.1|	126.7	3e-28	hypothetical protein BRAFLDRAFT_235511 [Branchiostoma floridae] >gi|229281193|gb|EEN51953.1| hypothetical protein BRAFLDRAFT_235511 [Branchiostoma floridae]	--	--	--	--	sp|P58392|KCNN3_PIG	110	1e-24	Small conductance calcium-activated potassium channel protein 3 OS=Sus scrofa GN=KCNN3 PE=2 SV=1	--	--	--	--	--	K04943	5e-24	110	acs:100555736	potassium intermediate/small conductance calcium-activated channel subfamily N member 2	-	-	-
Unigene26116_All	372	--	--	--	--	--	--	--	--	--	--	--	--	--	--	--	--	--	--	--	--	--	--	-	-	-
Unigene26121_All	343	gi|340382428|ref|XP_003389721.1|	43.5	3e-11	PREDICTED: hypothetical protein LOC100640846 [Amphimedon queenslandica]	--	--	--	--	--	--	--	--	--	--	--	--	--	--	--	--	--	--	-	-	-
Unigene26458_All	324	--	--	--	--	--	--	--	--	--	--	--	--	--	--	--	--	--	--	--	--	--	--	-	-	-
Unigene26598_All	883	--	--	--	--	--	--	--	--	--	--	--	--	--	--	--	--	--	--	--	--	--	--	-	-	-
Unigene26921_All	330	gi|269784895|ref|NP_001161599.1|	94	1e-18	neuralized PATS1 [Saccoglossus kowalevskii] >gi|268054195|gb|ACY92584.1| neuralized PATS1 [Saccoglossus kowalevskii]	--	--	--	--	sp|P29503|NEUR_DROME	61.2	5e-10	Protein neuralized OS=Drosophila melanogaster GN=neur PE=1 SV=2	--	--	--	--	--	K01931	2e-13	74.3	nvi:100116798	protein neuralized [EC:6.3.2.19]	-	-	-
Unigene27106_All	475	gi|194500451|gb|ACF75476.1|	74.7	1e-12	GPCR [Adineta vaga]	--	--	--	--	--	--	--	--	--	--	--	--	--	K08374	7e-08	56.6	spu:582521	KISS1 receptor	-	-	-
Unigene27572_All	2607	gi|242005614|ref|XP_002423659.1|	67.8	2e-09	conserved hypothetical protein [Pediculus humanus corporis] >gi|212506819|gb|EEB10921.1| conserved hypothetical protein [Pediculus humanus corporis]	--	--	--	--	sp|Q14315|FLNC_HUMAN	147	2e-34	Filamin-C OS=Homo sapiens GN=FLNC PE=1 SV=3	--	--	--	--	--	K04437	6e-67	256	phu:Phum_PHUM076810	filamin	-	-	-
Unigene27593_All	1038	--	--	--	--	--	--	--	--	--	--	--	--	--	--	--	--	--	--	--	--	--	--	-	-	-
Unigene27687_All	798	--	--	--	--	--	--	--	--	--	--	--	--	--	--	--	--	--	--	--	--	--	--	-	-	-
Unigene27918_All	701	--	--	--	--	--	--	--	--	--	--	--	--	--	--	--	--	--	--	--	--	--	--	-	-	-
Unigene27934_All	1086	--	--	--	--	--	--	--	--	--	--	--	--	--	--	--	--	--	--	--	--	--	--	-	-	-
Unigene27951_All	865	gi|149640706|ref|XP_001506117.1|	279.6	1e-73	PREDICTED: pyruvate dehydrogenase phosphatase regulatory subunit, mitochondrial [Ornithorhynchus anatinus]	--	--	--	--	sp|Q7TSQ8|PDPR_MOUSE	268	9e-72	Pyruvate dehydrogenase phosphatase regulatory subunit, mitochondrial OS=Mus musculus GN=Pdpr PE=2 SV=1	SMb21534_2	148	1e-35	COG0404	Glycine cleavage system T protein (aminomethyltransferase)	K00315	2e-31	136	nve:NEMVE_v1g243380	dimethylglycine dehydrogenase [EC:1.5.8.4]	-	-	-
Unigene2806_All	334	--	--	--	--	--	--	--	--	--	--	--	--	--	--	--	--	--	--	--	--	--	--	-	-	-
Unigene28153_All	316	--	--	--	--	--	--	--	--	--	--	--	--	--	--	--	--	--	--	--	--	--	--	-	-	-
Unigene28170_All	662	--	--	--	--	--	--	--	--	--	--	--	--	--	--	--	--	--	--	--	--	--	--	-	-	-
Unigene28198_All	616	gi|339248385|ref|XP_003373180.1|	112.1	1e-23	NADH dehydrogenase [ubiquinone] 1 alpha subcomplex subunit 13 [Trichinella spiralis] >gi|316970764|gb|EFV54640.1| NADH dehydrogenase [ubiquinone] 1 alpha subcomplex subunit 13 [Trichinella spiralis]	--	--	--	--	sp|Q0MQ88|NDUAD_PONPY	84.7	1e-16	NADH dehydrogenase [ubiquinone] 1 alpha subcomplex subunit 13 OS=Pongo pygmaeus GN=NDUFA13 PE=2 SV=3	--	--	--	--	--	K11353	3e-24	112	tsp:Tsp_10026	NADH dehydrogenase (ubiquinone) 1 alpha subcomplex 13 [EC:1.6.5.3 1.6.99.3]	-	-	-
Unigene28202_All	529	--	--	--	--	--	--	--	--	--	--	--	--	--	--	--	--	--	--	--	--	--	--	-	-	-
Unigene284_All	1927	--	--	--	--	--	--	--	--	--	--	--	--	--	--	--	--	--	--	--	--	--	--	-	-	-
Unigene28537_All	622	gi|72099890|ref|XP_792986.1|	164.1	3e-39	PREDICTED: similar to Ketohexokinase [Strongylocentrotus purpuratus] >gi|115611411|ref|XP_001199901.1| PREDICTED: similar to Ketohexokinase [Strongylocentrotus purpuratus]	--	--	--	--	sp|Q02974|KHK_RAT	148	1e-35	Ketohexokinase OS=Rattus norvegicus GN=Khk PE=1 SV=1	--	--	--	--	--	K00846	6e-40	164	spu:588197	ketohexokinase [EC:2.7.1.3]	GO:0006000//fructose metabolic process;GO:0009744//response to sucrose stimulus;GO:0016052//carbohydrate catabolic process;GO:0016310//phosphorylation;GO:0010043//response to zinc ion;GO:0009749//response to glucose stimulus;GO:0009750//response to fructose stimulus;GO:0032868//response to insulin stimulus	GO:0004454//ketohexokinase activity	-
Unigene28786_All	848	--	--	--	--	--	--	--	--	--	--	--	--	--	--	--	--	--	--	--	--	--	--	-	-	-
Unigene29013_All	880	--	--	--	--	gi|76780613|emb|AJ783715.1|	113	1e-21	Mytilus galloprovincialis partial hsc70 gene for heat shock cognate 70, exons 4-5	--	--	--	--	--	--	--	--	--	--	--	--	--	--	-	-	-
Unigene29101_All	540	--	--	--	--	--	--	--	--	--	--	--	--	--	--	--	--	--	--	--	--	--	--	-	-	-
Unigene29130_All	516	--	--	--	--	--	--	--	--	--	--	--	--	--	--	--	--	--	--	--	--	--	--	-	-	-
Unigene29546_All	271	--	--	--	--	--	--	--	--	--	--	--	--	--	--	--	--	--	--	--	--	--	--	-	-	-
Unigene29750_All	371	--	--	--	--	--	--	--	--	--	--	--	--	--	--	--	--	--	--	--	--	--	--	-	-	-
Unigene29862_All	652	--	--	--	--	--	--	--	--	--	--	--	--	--	--	--	--	--	--	--	--	--	--	-	-	-
Unigene30012_All	307	--	--	--	--	--	--	--	--	--	--	--	--	--	--	--	--	--	--	--	--	--	--	-	-	-
Unigene30253_All	264	--	--	--	--	--	--	--	--	--	--	--	--	--	--	--	--	--	--	--	--	--	--	-	-	-
Unigene30449_All	582	--	--	--	--	--	--	--	--	--	--	--	--	--	--	--	--	--	--	--	--	--	--	-	-	-
Unigene30586_All	294	--	--	--	--	--	--	--	--	--	--	--	--	--	--	--	--	--	--	--	--	--	--	-	-	-
Unigene3061_All	239	--	--	--	--	--	--	--	--	--	--	--	--	--	--	--	--	--	--	--	--	--	--	-	-	-
Unigene30684_All	364	--	--	--	--	--	--	--	--	--	--	--	--	--	--	--	--	--	--	--	--	--	--	-	-	-
Unigene30689_All	601	--	--	--	--	--	--	--	--	--	--	--	--	--	--	--	--	--	--	--	--	--	--	-	-	-
Unigene30777_All	630	--	--	--	--	--	--	--	--	--	--	--	--	--	--	--	--	--	--	--	--	--	--	-	-	-
Unigene30865_All	324	--	--	--	--	--	--	--	--	--	--	--	--	--	--	--	--	--	--	--	--	--	--	-	-	-
Unigene30871_All	503	--	--	--	--	--	--	--	--	--	--	--	--	--	--	--	--	--	--	--	--	--	--	-	-	-
Unigene31279_All	1090	gi|118354020|ref|XP_001010274.1|	61.2	8e-08	hypothetical protein TTHERM_01018260 [Tetrahymena thermophila] >gi|89292041|gb|EAR90029.1| hypothetical protein TTHERM_01018260 [Tetrahymena thermophila SB210]	--	--	--	--	--	--	--	--	--	--	--	--	--	--	--	--	--	--	-	-	-
Unigene31347_All	344	gi|307175815|gb|EFN65630.1|	103.6	2e-21	Probable G-protein coupled receptor 125 [Camponotus floridanus]	--	--	--	--	sp|Q7TT36|GP125_MOUSE	85.1	3e-17	Probable G-protein coupled receptor 125 OS=Mus musculus GN=Gpr125 PE=2 SV=3	--	--	--	--	--	K08462	1e-20	98.6	spu:575827	G protein-coupled receptor 125	-	GO:0004871//signal transducer activity	-
Unigene31433_All	9884	gi|198430641|ref|XP_002123478.1|	135.2	6e-29	PREDICTED: similar to hemicentin 1 [Ciona intestinalis]	--	--	--	--	sp|A2ASS6|TITIN_MOUSE	479	7e-134	Titin OS=Mus musculus GN=Ttn PE=1 SV=1	RSc0887	78.6	2e-13	COG3210	Large exoproteins involved in heme utilization or adhesion	K12567	2e-132	476	pon:100435464	titin [EC:2.7.11.1]	GO:0009653//anatomical structure morphogenesis;GO:0030029//actin filament-based process;GO:0007507//heart development;GO:0055002//striated muscle cell development;GO:0006996//organelle organization;GO:0065007//biological regulation	GO:0016772//transferase activity, transferring phosphorus-containing groups;GO:0005515//protein binding	GO:0030017//sarcomere
Unigene31674_All	1921	gi|118374809|ref|XP_001020592.1|	62.4	8e-08	Bromodomain containing protein [Tetrahymena thermophila] >gi|89302359|gb|EAS00347.1| Bromodomain containing protein [Tetrahymena thermophila SB210]	--	--	--	--	sp|Q54R73|Y5465_DICDI	52	5e-06	Uncharacterized protein DDB_G0283357 OS=Dictyostelium discoideum GN=DDB_G0283357 PE=4 SV=1	--	--	--	--	--	--	--	--	--	--	-	-	-
Unigene31706_All	901	--	--	--	--	--	--	--	--	--	--	--	--	--	--	--	--	--	--	--	--	--	--	-	-	-
Unigene31774_All	908	gi|321478156|gb|EFX89114.1|	242.7	1e-62	hypothetical protein DAPPUDRAFT_304577 [Daphnia pulex]	--	--	--	--	sp|Q99PW4|PRPK_MOUSE	216	5e-56	TP53-regulating kinase OS=Mus musculus GN=Tp53rk PE=2 SV=1	SPAP27G11.07c	162	7e-40	COG3642	Mn2+-dependent serine/threonine protein kinase	K08851	3e-61	235	nve:NEMVE_v1g237501	TP53 regulating kinase [EC:2.7.11.1]	GO:0044237//cellular metabolic process	GO:0004672//protein kinase activity	-
Unigene31784_All	1733	gi|66827917|ref|XP_647313.1|	65.9	6e-09	initiation factor eIF-4 gamma middle domain-containing protein [Dictyostelium discoideum AX4] >gi|60475416|gb|EAL73351.1| initiation factor eIF-4 gamma middle domain-containing protein [Dictyostelium discoideum AX4]	--	--	--	--	sp|Q54WE5|PRP4B_DICDI	53.9	1e-06	Serine/threonine-protein kinase prpf4B OS=Dictyostelium discoideum GN=prpf4B PE=3 SV=1	--	--	--	--	--	--	--	--	--	--	-	-	-
Unigene31900_All	838	gi|291239977|ref|XP_002739905.1|	90.5	8e-17	PREDICTED: mitochondrial ribosomal protein L50-like [Saccoglossus kowalevskii]	--	--	--	--	sp|Q8N5N7|RM50_HUMAN	66.2	8e-11	39S ribosomal protein L50, mitochondrial OS=Homo sapiens GN=MRPL50 PE=1 SV=2	--	--	--	--	--	--	--	--	--	--	-	-	-
Unigene31909_All	841	--	--	--	--	--	--	--	--	--	--	--	--	--	--	--	--	--	--	--	--	--	--	-	-	-
Unigene32112_All	1201	gi|134141894|gb|ABO61331.1|	240.3	1e-61	Na+/K+ ATPase beta subunit [Doryteuthis opalescens]	--	--	--	--	sp|Q24048|ATPB2_DROME	181	2e-45	Sodium/potassium-transporting ATPase subunit beta-2 OS=Drosophila melanogaster GN=nrv2 PE=1 SV=2	--	--	--	--	--	K01540	1e-51	204	isc:IscW_ISCW016921	sodium/potassium-transporting ATPase subunit beta	-	-	-
Unigene32235_All	647	--	--	--	--	--	--	--	--	--	--	--	--	--	--	--	--	--	--	--	--	--	--	-	-	-
Unigene3256_All	403	--	--	--	--	gi|144225157|emb|AJ938114.1|	79.8	8e-12	Mytilus galloprovincialis microsatellite ISSR sequence, clone 16.471	--	--	--	--	--	--	--	--	--	--	--	--	--	--	-	-	-
Unigene32616_All	454	--	--	--	--	--	--	--	--	--	--	--	--	--	--	--	--	--	--	--	--	--	--	-	-	-
Unigene32678_All	301	--	--	--	--	--	--	--	--	--	--	--	--	--	--	--	--	--	--	--	--	--	--	-	-	-
Unigene32746_All	633	gi|118090491|ref|XP_420697.2|	70.9	4e-11	PREDICTED: acyl-CoA synthetase family member 4 [Gallus gallus]	--	--	--	--	sp|Q4L235|ACSF4_HUMAN	61.2	2e-09	Acyl-CoA synthetase family member 4 OS=Homo sapiens GN=AASDH PE=2 SV=3	--	--	--	--	--	K00142	7e-12	70.9	gga:422744	acyl-CoA synthetase [EC:6.2.1.-]	-	-	-
Unigene32846_All	615	gi|158296147|ref|XP_316633.4|	74.7	2e-12	AGAP006605-PA [Anopheles gambiae str. PEST] >gi|157016374|gb|EAA11422.5| AGAP006605-PA [Anopheles gambiae str. PEST]	--	--	--	--	--	--	--	--	--	--	--	--	--	--	--	--	--	--	-	-	-
Unigene32856_All	306	--	--	--	--	--	--	--	--	--	--	--	--	--	--	--	--	--	--	--	--	--	--	-	-	-
Unigene32950_All	412	--	--	--	--	gi|168830255|gb|EU336958.1|	61.9	2e-06	Mytilus edulis alpha-amylase gene, partial cds	--	--	--	--	--	--	--	--	--	--	--	--	--	--	-	-	-
Unigene33017_All	409	--	--	--	--	--	--	--	--	--	--	--	--	--	--	--	--	--	--	--	--	--	--	-	-	-
Unigene33363_All	349	--	--	--	--	--	--	--	--	--	--	--	--	--	--	--	--	--	--	--	--	--	--	-	-	-
Unigene33601_All	347	--	--	--	--	--	--	--	--	--	--	--	--	--	--	--	--	--	--	--	--	--	--	-	-	-
Unigene33720_All	520	gi|291239857|ref|XP_002739838.1|	56.2	6e-07	PREDICTED: phytanoyl-CoA dioxygenase, peroxisomal-like [Saccoglossus kowalevskii]	--	--	--	--	--	--	--	--	--	--	--	--	--	--	--	--	--	--	-	-	-
Unigene33770_All	465	--	--	--	--	--	--	--	--	--	--	--	--	--	--	--	--	--	--	--	--	--	--	-	-	-
Unigene33892_All	379	gi|170031843|ref|XP_001843793.1|	52.8	4e-06	cadherin [Culex quinquefasciatus] >gi|167871192|gb|EDS34575.1| cadherin [Culex quinquefasciatus]	--	--	--	--	sp|Q24292|DS_DROME	95.5	2e-20	Protein dachsous OS=Drosophila melanogaster GN=ds PE=1 SV=3	--	--	--	--	--	K04600	9e-17	85.5	tad:TRIADDRAFT_62266	cadherin EGF LAG seven-pass G-type receptor 1 (flamingo)	-	-	GO:0016020//membrane
Unigene34166_All	328	--	--	--	--	--	--	--	--	--	--	--	--	--	--	--	--	--	--	--	--	--	--	-	-	-
Unigene3429_All	594	--	--	--	--	--	--	--	--	--	--	--	--	--	--	--	--	--	--	--	--	--	--	-	-	-
Unigene34680_All	333	--	--	--	--	--	--	--	--	--	--	--	--	--	--	--	--	--	--	--	--	--	--	-	-	-
Unigene34685_All	377	gi|170031482|ref|XP_001843614.1|	162.9	3e-39	ring canal kelch protein [Culex quinquefasciatus] >gi|167870180|gb|EDS33563.1| ring canal kelch protein [Culex quinquefasciatus]	--	--	--	--	sp|Q70JS2|KELC_ANOST	162	1e-40	Ring canal kelch homolog OS=Anopheles stephensi GN=kel PE=2 SV=2	--	--	--	--	--	K10443	4e-40	162	cqu:CpipJ_CPIJ001749	kelch-like protein 2/3	-	-	-
Unigene34749_All	231	--	--	--	--	--	--	--	--	--	--	--	--	--	--	--	--	--	--	--	--	--	--	-	-	-
Unigene3476_All	1085	--	--	--	--	--	--	--	--	--	--	--	--	--	--	--	--	--	--	--	--	--	--	-	-	-
Unigene34845_All	374	--	--	--	--	--	--	--	--	--	--	--	--	--	--	--	--	--	--	--	--	--	--	-	-	-
Unigene34867_All	385	--	--	--	--	--	--	--	--	--	--	--	--	--	--	--	--	--	--	--	--	--	--	-	-	-
Unigene34958_All	460	gi|115721702|ref|XP_001197809.1|	161	1e-38	PREDICTED: hypothetical protein, partial [Strongylocentrotus purpuratus] >gi|115816216|ref|XP_798468.2| PREDICTED: hypothetical protein, partial [Strongylocentrotus purpuratus]	--	--	--	--	--	--	--	--	--	--	--	--	--	--	--	--	--	--	-	-	-
Unigene35094_All	386	--	--	--	--	--	--	--	--	--	--	--	--	--	--	--	--	--	--	--	--	--	--	-	-	-
Unigene3512_All	291	--	--	--	--	--	--	--	--	--	--	--	--	--	--	--	--	--	--	--	--	--	--	-	-	-
Unigene35226_All	286	gi|256081058|ref|XP_002576791.1|	60.1	3e-08	mitochondrial solute carrier-related [Schistosoma mansoni] >gi|353232375|emb|CCD79730.1| mitochondrial solute carrier-related [Schistosoma mansoni]	--	--	--	--	sp|Q96A46|MFRN2_HUMAN	57.8	5e-09	Mitoferrin-2 OS=Homo sapiens GN=SLC25A28 PE=2 SV=1	--	--	--	--	--	K15113	4e-09	60.1	smm:Smp_055190	solute carrier family 25 (mitochondrial iron transporter), member 28/37	GO:0055085//transmembrane transport	GO:0005488//binding	GO:0005743//mitochondrial inner membrane;GO:0016021//integral to membrane
Unigene35318_All	268	--	--	--	--	--	--	--	--	--	--	--	--	--	--	--	--	--	--	--	--	--	--	-	-	-
Unigene35500_All	301	--	--	--	--	--	--	--	--	--	--	--	--	--	--	--	--	--	--	--	--	--	--	-	-	-
Unigene35599_All	1569	gi|332356353|gb|AEE60900.1|	321.6	5e-86	superoxide dismutase [Mytilus chilensis]	gi|34481599|emb|AJ581746.1|	1287	0	Mytilus edulis mRNA for superoxide dismutase (sod gene)	sp|P10791|SODC_DROVI	222	2e-57	Superoxide dismutase [Cu-Zn] OS=Drosophila virilis GN=Sod PE=3 SV=2	YJR104c	177	3e-44	COG2032	Cu/Zn superoxide dismutase	K04565	1e-60	234	isc:IscW_ISCW008219	Cu/Zn superoxide dismutase [EC:1.15.1.1]	GO:0006801//superoxide metabolic process;GO:0055114//oxidation reduction	GO:0046872//metal ion binding;GO:0004784//superoxide dismutase activity	-
Unigene35812_All	451	--	--	--	--	--	--	--	--	--	--	--	--	--	--	--	--	--	--	--	--	--	--	-	-	-
Unigene35817_All	5832	gi|291231503|ref|XP_002735704.1|	1372.5	0	PREDICTED: hypothetical protein [Saccoglossus kowalevskii]	--	--	--	--	sp|P37709|TRHY_RABIT	177	2e-43	Trichohyalin OS=Oryctolagus cuniculus GN=TCHH PE=2 SV=1	aq_1006	105	7e-22	COG0419	ATPase involved in DNA repair	K10388	1e-40	170	dre:567310	plectin	-	-	-
Unigene35841_All	4220	gi|123434429|ref|XP_001308810.1|	77	8e-12	hypothetical protein [Trichomonas vaginalis G3] >gi|121890508|gb|EAX95880.1| hypothetical protein TVAG_008910 [Trichomonas vaginalis G3]	--	--	--	--	sp|Q8IIG1|YK213_PLAF7	87.4	2e-16	Uncharacterized protein PF11_0213 OS=Plasmodium falciparum (isolate 3D7) GN=PF11_0213 PE=2 SV=2	--	--	--	--	--	K11657	2e-17	93.2	dre:327618	remodeling and spacing factor 1	-	-	-
Unigene36216_All	766	gi|114797044|gb|ABI79459.1|	144.8	3e-33	LPS-induced TNF-alpha factor [Chlamys farreri]	--	--	--	--	sp|Q54HX8|LITAH_DICDI	112	7e-25	Protein LITAF homolog OS=Dictyostelium discoideum GN=litaf PE=3 SV=1	STM0960	49.3	7e-06	COG1674	DNA segregation ATPase FtsK/SpoIIIE and related proteins	K14007	7e-08	58.2	der:Dere_GG24544	protein transport protein SEC24	-	-	-
Unigene36305_All	1649	gi|348510345|ref|XP_003442706.1|	378.3	5e-103	PREDICTED: transcriptional adapter 3-like [Oreochromis niloticus]	--	--	--	--	sp|Q66IZ5|TAD3B_XENLA	377	5e-104	Transcriptional adapter 3-B OS=Xenopus laevis GN=tada3-b PE=2 SV=1	--	--	--	--	--	K11315	2e-103	377	xla:447539	transcriptional adapter 3	GO:0030520//estrogen receptor signaling pathway;GO:0006357//regulation of transcription from RNA polymerase II promoter;GO:0043966//histone H3 acetylation;GO:0010628//positive regulation of gene expression	GO:0030374//ligand-dependent nuclear receptor transcription coactivator activity;GO:0003700//transcription factor activity;GO:0019904//protein domain specific binding;GO:0004402//histone acetyltransferase activity;GO:0016922//ligand-dependent nuclear receptor binding	GO:0033276//transcription factor TFTC complex;GO:0030914//STAGA complex;GO:0005671//Ada2/Gcn5/Ada3 transcription activator complex
Unigene36368_All	1827	gi|118089767|ref|XP_420368.2|	699.1	0	PREDICTED: pleiotropic regulator 1 isoform 3 [Gallus gallus]	gi|291401106|ref|XM_002716889.1|	115	7e-22	PREDICTED: Oryctolagus cuniculus pleiotropic regulator 1 (PRL1 homolog, Arabidopsis) (LOC100350581), mRNA	sp|Q2KID6|PLRG1_BOVIN	695	0	Pleiotropic regulator 1 OS=Bos taurus GN=PLRG1 PE=2 SV=1	all0438_2	152	1e-36	COG2319	FOG: WD40 repeat	K12862	0	699	gga:422401	pleiotropic regulator 1	GO:0007165//signal transduction;GO:0000398//nuclear mRNA splicing, via spliceosome	GO:0004871//signal transducer activity;GO:0003714//transcription corepressor activity;GO:0005515//protein binding	GO:0071013
Unigene36683_All	509	--	--	--	--	--	--	--	--	--	--	--	--	--	--	--	--	--	--	--	--	--	--	-	-	-
Unigene36706_All	1923	gi|242015798|ref|XP_002428534.1|	112.5	7e-23	conserved hypothetical protein [Pediculus humanus corporis] >gi|212513168|gb|EEB15796.1| conserved hypothetical protein [Pediculus humanus corporis]	--	--	--	--	sp|Q9BIW4|LIMD_DICDI	70.5	1e-11	LIM domain-containing protein D OS=Dictyostelium discoideum GN=limD PE=2 SV=1	--	--	--	--	--	K09373	3e-06	54.3	pon:100446517	LIM homeobox protein 2/9	-	-	-
Unigene3671_All	364	--	--	--	--	--	--	--	--	--	--	--	--	--	--	--	--	--	--	--	--	--	--	-	-	-
Unigene36750_All	700	gi|8922331|ref|NP_060518.1|	287	4e-76	protein mago nashi homolog 2 [Homo sapiens] >gi|74731095|sp|Q96A72.1|MGN2_HUMAN RecName: Full=Protein mago nashi homolog 2 >gi|9294743|gb|AAF86648.1|AF165518_1 MAGOH isoform [Homo sapiens] >gi|15012020|gb|AAH10905.1| Mago-nashi homolog B (Drosophila) [Homo sapiens] >gi|119616604|gb|EAW96198.1| mago-nashi homolog, isoform CRA_c [Homo sapiens]	gi|291234132|ref|XM_002736950.1|	194	3e-46	PREDICTED: Saccoglossus kowalevskii mago-nashi homolog B-like (LOC100374129), mRNA	sp|Q96A72|MGN2_HUMAN	286	2e-77	Protein mago nashi homolog 2 OS=Homo sapiens GN=MAGOHB PE=1 SV=1	--	--	--	--	--	K12877	7e-77	286	hsa:55110	protein mago nashi	GO:0006369//termination of RNA polymerase II transcription;GO:0006417//regulation of translation;GO:0007292//female gamete generation;GO:0031124//mRNA 3'-end processing;GO:0000398//nuclear mRNA splicing, via spliceosome;GO:0006406//mRNA export from nucleus;GO:0000184//nuclear-transcribed mRNA catabolic process, nonsense-mediated decay	GO:0003723//RNA binding;GO:0005515//protein binding	GO:0035145//exon-exon junction complex;GO:0005829//cytosol;GO:0016607//nuclear speck;GO:0071013
Unigene37020_All	1079	gi|291241996|ref|XP_002740895.1|	286.2	1e-75	PREDICTED: hypothetical protein [Saccoglossus kowalevskii]	--	--	--	--	sp|Q9NVP4|DZAN1_HUMAN	236	6e-62	Double zinc ribbon and ankyrin repeat-containing protein 1 OS=Homo sapiens GN=DZANK1 PE=2 SV=3	all2748	60.1	7e-09	COG0666	FOG: Ankyrin repeat	K15503	2e-12	73.9	spu:755521	serine/threonine-protein phosphatase 6 regulatory ankyrin repeat subunit B	-	-	-
Unigene37076_All	626	gi|167387801|ref|XP_001738315.1|	57.4	4e-07	axoneme-associated protein mst101 [Entamoeba dispar SAW760]	--	--	--	--	--	--	--	--	--	--	--	--	--	--	--	--	--	--	-	-	-
Unigene37139_All	531	--	--	--	--	--	--	--	--	--	--	--	--	--	--	--	--	--	--	--	--	--	--	-	-	-
Unigene37217_All	366	--	--	--	--	--	--	--	--	--	--	--	--	--	--	--	--	--	--	--	--	--	--	-	-	-
Unigene37244_All	340	--	--	--	--	--	--	--	--	--	--	--	--	--	--	--	--	--	--	--	--	--	--	-	-	-
Unigene37494_All	488	--	--	--	--	--	--	--	--	--	--	--	--	--	--	--	--	--	--	--	--	--	--	-	-	-
Unigene37577_All	448	--	--	--	--	--	--	--	--	--	--	--	--	--	--	--	--	--	--	--	--	--	--	-	-	-
Unigene37584_All	1051	gi|260828969|ref|XP_002609435.1|	80.9	1e-13	hypothetical protein BRAFLDRAFT_93494 [Branchiostoma floridae] >gi|229294791|gb|EEN65445.1| hypothetical protein BRAFLDRAFT_93494 [Branchiostoma floridae]	--	--	--	--	--	--	--	--	--	--	--	--	--	--	--	--	--	--	-	-	-
Unigene37661_All	400	gi|322784361|gb|EFZ11332.1|	62	8e-09	hypothetical protein SINV_00893 [Solenopsis invicta]	--	--	--	--	sp|Q9XZC8|SEM2A_SCHGR	58.9	3e-09	Semaphorin-2A OS=Schistocerca gregaria GN=SEMA-2A PE=2 SV=1	--	--	--	--	--	K06841	1e-08	58.2	ame:410589	semaphorin 5	GO:0007431//salivary gland development;GO:0007629//flight behavior;GO:0042756//drinking behavior;GO:0016201//synaptic target inhibition;GO:0007411//axon guidance;GO:0007632//visual behavior	GO:0005515//protein binding	-
Unigene37895_All	692	gi|353526367|ref|YP_004927440.1|	53.5	8e-06	ND5 gene product (mitochondrion) [Mnemiopsis leidyi] >gi|332347171|gb|AEE60341.1| NADH dehydrogenase subunit 5 (mitochondrion) [Mnemiopsis leidyi]	--	--	--	--	--	--	--	--	--	--	--	--	--	--	--	--	--	--	-	-	-
Unigene37975_All	340	--	--	--	--	--	--	--	--	--	--	--	--	--	--	--	--	--	--	--	--	--	--	-	-	-
Unigene38085_All	572	--	--	--	--	--	--	--	--	--	--	--	--	--	--	--	--	--	--	--	--	--	--	-	-	-
Unigene38179_All	761	gi|326678839|ref|XP_693154.5|	141	4e-32	PREDICTED: major facilitator superfamily domain-containing protein 8-like [Danio rerio]	--	--	--	--	--	--	--	--	--	--	--	--	--	K12307	8e-33	140	dre:564731	MFS transporter, ceroid-lipofuscinosis neuronal protein 7	-	-	-
Unigene38378_All	1046	gi|358341002|dbj|GAA37251.2|	124	1e-26	E3 ubiquitin-protein ligase TRIM56, partial [Clonorchis sinensis]	--	--	--	--	sp|F7H9X2|TRIM2_CALJA	84.7	3e-16	Tripartite motif-containing protein 2 OS=Callithrix jacchus GN=TRIM2 PE=3 SV=1	--	--	--	--	--	K12026	4e-26	119	smm:Smp_039300	tripartite motif-containing protein 56	-	-	-
Unigene38401_All	516	gi|118344320|ref|NP_001071982.1|	71.6	1e-11	zinc finger protein [Ciona intestinalis] >gi|92081558|dbj|BAE93326.1| zinc finger protein [Ciona intestinalis]	--	--	--	--	sp|Q80TN5|ZDH17_MOUSE	52.4	5e-07	Palmitoyltransferase ZDHHC17 OS=Mus musculus GN=Zdhhc17 PE=1 SV=2	SPBC13G1.07	53.5	2e-07	COG5273	Uncharacterized protein containing DHHC-type Zn finger	--	--	--	--	--	-	-	-
Unigene38491_All	214	--	--	--	--	--	--	--	--	--	--	--	--	--	--	--	--	--	--	--	--	--	--	-	-	-
Unigene38555_All	404	--	--	--	--	--	--	--	--	--	--	--	--	--	--	--	--	--	--	--	--	--	--	-	-	-
Unigene39438_All	482	--	--	--	--	--	--	--	--	--	--	--	--	--	--	--	--	--	--	--	--	--	--	-	-	-
Unigene39553_All	345	gi|345789695|ref|XP_853949.2|	57	2e-07	PREDICTED: zinc finger protein 84-like [Canis lupus familiaris]	--	--	--	--	sp|Q9W747|DRL_DANRE	78.6	3e-15	Zinc finger protein draculin OS=Danio rerio GN=drl PE=2 SV=2	SPAC3H1.11	58.5	3e-09	COG5048	FOG: Zn-finger	K09228	9e-16	82	cfa:611218	KRAB domain-containing zinc finger protein	GO:0007275//multicellular organismal development	GO:0005488//binding	-
Unigene39563_All	354	--	--	--	--	--	--	--	--	--	--	--	--	--	--	--	--	--	--	--	--	--	--	-	-	-
Unigene39604_All	280	--	--	--	--	--	--	--	--	--	--	--	--	--	--	--	--	--	--	--	--	--	--	-	-	-
Unigene39918_All	1065	--	--	--	--	--	--	--	--	--	--	--	--	--	--	--	--	--	--	--	--	--	--	-	-	-
Unigene40124_All	2637	gi|291232596|ref|XP_002736242.1|	485.7	4e-135	PREDICTED: CG3008-like [Saccoglossus kowalevskii]	--	--	--	--	sp|O14730|RIOK3_HUMAN	470	6e-132	Serine/threonine-protein kinase RIO3 OS=Homo sapiens GN=RIOK3 PE=1 SV=2	SPAC10F6.10	211	7e-54	COG1718	Serine/threonine protein kinase involved in cell cycle control	K08872	4e-135	483	dre:445220	RIO kinase 3 [EC:2.7.11.1]	GO:0007059//chromosome segregation;GO:0008152//metabolic process	GO:0005515//protein binding;GO:0016740//transferase activity	-
Unigene40242_All	1290	--	--	--	--	--	--	--	--	--	--	--	--	--	--	--	--	--	--	--	--	--	--	-	-	-
Unigene40338_All	1483	gi|291243039|ref|XP_002741408.1|	610.9	4e-173	PREDICTED: predicted protein-like [Saccoglossus kowalevskii]	gi|348504316|ref|XM_003439660.1|	61.9	7e-06	PREDICTED: Oreochromis niloticus uncharacterized protein C1orf228 homolog (LOC100710556), mRNA	sp|A7MBF6|CA228_BOVIN	468	2e-131	Uncharacterized protein C1orf228 homolog OS=Bos taurus PE=2 SV=1	--	--	--	--	--	--	--	--	--	--	-	GO:0005488//binding	-
Unigene40370_All	979	gi|358339569|dbj|GAA47606.1|	55.5	4e-06	hypothetical protein CLF_100574 [Clonorchis sinensis]	--	--	--	--	sp|Q54QQ2|Y5634_DICDI	69.7	9e-12	Uncharacterized protein DDB_G0283697 OS=Dictyostelium discoideum GN=DDB_G0283697 PE=4 SV=1	--	--	--	--	--	K14822	3e-17	89.7	tgu:100219403	rRNA-processing protein CGR1	-	-	-
Unigene40455_All	1650	gi|242013087|ref|XP_002427247.1|	153.3	2e-35	conserved hypothetical protein [Pediculus humanus corporis] >gi|212511574|gb|EEB14509.1| conserved hypothetical protein [Pediculus humanus corporis]	--	--	--	--	sp|Q6P135|TMUB1_DANRE	118	3e-26	Transmembrane and ubiquitin-like domain-containing protein 1 OS=Danio rerio GN=tmub1 PE=2 SV=1	SPAC140.02	60.8	7e-09	COG0724	RNA-binding proteins (RRM domain)	K15177	3e-07	57.8	mmu:235497	RNA polymerase-associated protein LEO1	-	-	-
Unigene40636_All	1223	--	--	--	--	--	--	--	--	--	--	--	--	--	--	--	--	--	--	--	--	--	--	-	-	-
Unigene40643_All	1998	gi|291223056|ref|XP_002731520.1|	541.2	6e-152	PREDICTED: nucleoporin 54-like [Saccoglossus kowalevskii]	--	--	--	--	sp|Q8BTS4|NUP54_MOUSE	492	1e-138	Nuclear pore complex protein Nup54 OS=Mus musculus GN=Nup54 PE=1 SV=1	slr1403_2	53.1	2e-06	COG2931	RTX toxins and related Ca2+-binding proteins	K14308	3e-142	506	nve:NEMVE_v1g165839	nuclear pore complex protein Nup54	GO:0006913//nucleocytoplasmic transport;GO:0006605//protein targeting	GO:0005487//nucleocytoplasmic transporter activity;GO:0005515//protein binding	GO:0005643//nuclear pore
Unigene4086_All	393	--	--	--	--	--	--	--	--	--	--	--	--	--	--	--	--	--	--	--	--	--	--	-	-	-
Unigene40918_All	521	--	--	--	--	--	--	--	--	--	--	--	--	--	--	--	--	--	--	--	--	--	--	-	-	-
Unigene40950_All	717	--	--	--	--	--	--	--	--	--	--	--	--	--	--	--	--	--	--	--	--	--	--	-	-	-
Unigene41100_All	941	--	--	--	--	--	--	--	--	--	--	--	--	--	--	--	--	--	--	--	--	--	--	-	-	-
Unigene41101_All	2017	gi|224093050|ref|XP_002188604.1|	194.9	1e-47	PREDICTED: similar to LHFPL3 protein [Taeniopygia guttata]	--	--	--	--	sp|Q86UP9|LHPL3_HUMAN	191	5e-48	Lipoma HMGIC fusion partner-like 3 protein OS=Homo sapiens GN=LHFPL3 PE=2 SV=2	--	--	--	--	--	--	--	--	--	--	-	-	-
Unigene41111_All	1786	gi|170030642|ref|XP_001843197.1|	273.1	2e-71	organic cation transporter protein [Culex quinquefasciatus] >gi|167867873|gb|EDS31256.1| organic cation transporter protein [Culex quinquefasciatus]	--	--	--	--	sp|Q9VCA2|ORCT_DROME	250	6e-66	Organic cation transporter protein OS=Drosophila melanogaster GN=Orct PE=1 SV=1	BS_araE	82.4	2e-15	COG0477	Permeases of the major facilitator superfamily	K08202	4e-72	273	cqu:CpipJ_CPIJ001657	MFS transporter, OCT family, solute carrier family 22 (organic cation transporter), member 4/5	-	-	-
Unigene41186_All	527	--	--	--	--	--	--	--	--	--	--	--	--	--	--	--	--	--	--	--	--	--	--	-	-	-
Unigene41206_All	410	--	--	--	--	--	--	--	--	--	--	--	--	--	--	--	--	--	--	--	--	--	--	-	-	-
Unigene41242_All	617	gi|312087499|ref|XP_003145495.1|	61.2	3e-08	hypothetical protein LOAG_09920 [Loa loa] >gi|307759337|gb|EFO18571.1| hypothetical protein LOAG_09920 [Loa loa]	--	--	--	--	sp|Q54J55|MYBX_DICDI	59.3	6e-09	Myb-like protein X OS=Dictyostelium discoideum GN=mybX PE=3 SV=1	--	--	--	--	--	K04952	3e-08	58.9	rno:83686	cyclic nucleotide gated channel beta 1	-	-	-
Unigene41377_All	471	--	--	--	--	--	--	--	--	--	--	--	--	--	--	--	--	--	--	--	--	--	--	-	-	-
Unigene41434_All	759	gi|291225001|ref|XP_002732486.1|	401.4	1e-110	PREDICTED: WD repeat domain 35-like [Saccoglossus kowalevskii]	gi|354479911|ref|XM_003502105.1|	184	4e-43	PREDICTED: Cricetulus griseus WD repeat domain 35, transcript variant 2 (Wdr35), mRNA	sp|A6N6J5|WDR35_RAT	390	2e-108	WD repeat-containing protein 35 OS=Rattus norvegicus GN=Wdr35 PE=1 SV=1	all0478	52.4	8e-07	COG2319	FOG: WD40 repeat	--	--	--	--	--	-	GO:0005488//binding	-
Unigene41589_All	478	--	--	--	--	--	--	--	--	--	--	--	--	--	--	--	--	--	--	--	--	--	--	-	-	-
Unigene41771_All	437	--	--	--	--	--	--	--	--	--	--	--	--	--	--	--	--	--	--	--	--	--	--	-	-	-
Unigene42547_All	581	--	--	--	--	--	--	--	--	--	--	--	--	--	--	--	--	--	--	--	--	--	--	-	-	-
Unigene42760_All	432	--	--	--	--	--	--	--	--	--	--	--	--	--	--	--	--	--	--	--	--	--	--	-	-	-
Unigene42821_All	409	gi|198434782|ref|XP_002127192.1|	54.7	1e-06	PREDICTED: similar to tRNA methyltransferase 12 homolog [Ciona intestinalis]	--	--	--	--	--	--	--	--	--	--	--	--	--	K07055	2e-07	54.7	cin:100176207	tRNA wybutosine-synthesizing protein 2 [EC:2.1.1.-]	-	-	-
Unigene42827_All	372	--	--	--	--	--	--	--	--	--	--	--	--	--	--	--	--	--	--	--	--	--	--	-	-	-
Unigene43129_All	283	gi|115610686|ref|XP_784339.2|	52.8	4e-06	PREDICTED: hypothetical protein [Strongylocentrotus purpuratus] >gi|115964128|ref|XP_001180480.1| PREDICTED: hypothetical protein [Strongylocentrotus purpuratus]	--	--	--	--	sp|Q9UII5|ZN107_HUMAN	48.5	3e-06	Zinc finger protein 107 OS=Homo sapiens GN=ZNF107 PE=2 SV=1	--	--	--	--	--	K09228	3e-06	50.4	pon:100461456	KRAB domain-containing zinc finger protein	-	-	-
Unigene43211_All	428	gi|260782592|ref|XP_002586369.1|	70.5	2e-11	hypothetical protein BRAFLDRAFT_108654 [Branchiostoma floridae] >gi|229271474|gb|EEN42380.1| hypothetical protein BRAFLDRAFT_108654 [Branchiostoma floridae]	--	--	--	--	--	--	--	--	--	--	--	--	--	--	--	--	--	--	-	-	-
Unigene43279_All	300	--	--	--	--	--	--	--	--	--	--	--	--	--	--	--	--	--	--	--	--	--	--	-	-	-
Unigene43573_All	692	gi|260813314|ref|XP_002601363.1|	57.4	5e-07	hypothetical protein BRAFLDRAFT_82713 [Branchiostoma floridae] >gi|229286658|gb|EEN57375.1| hypothetical protein BRAFLDRAFT_82713 [Branchiostoma floridae]	--	--	--	--	sp|Q8IWY4|SCUB1_HUMAN	78.2	1e-14	Signal peptide, CUB and EGF-like domain-containing protein 1 OS=Homo sapiens GN=SCUBE1 PE=1 SV=3	--	--	--	--	--	K10809	2e-08	59.3	mgp:100550333	thyroglobulin	-	GO:0005488//binding	-
Unigene43601_All	402	--	--	--	--	--	--	--	--	--	--	--	--	--	--	--	--	--	--	--	--	--	--	-	-	-
Unigene43661_All	890	gi|291232808|ref|XP_002736346.1|	275.4	2e-72	PREDICTED: RAB6 interacting protein 1-like [Saccoglossus kowalevskii]	--	--	--	--	sp|Q6IQ26|DEN5A_HUMAN	265	8e-71	DENN domain-containing protein 5A OS=Homo sapiens GN=DENND5A PE=1 SV=2	--	--	--	--	--	K12861	9e-10	64.7	gga:419884	pre-mRNA-splicing factor SPF27	-	-	-
Unigene43852_All	308	--	--	--	--	--	--	--	--	--	--	--	--	--	--	--	--	--	--	--	--	--	--	-	-	-
Unigene45133_All	404	--	--	--	--	--	--	--	--	--	--	--	--	--	--	--	--	--	--	--	--	--	--	-	-	-
Unigene45145_All	322	--	--	--	--	--	--	--	--	--	--	--	--	--	--	--	--	--	--	--	--	--	--	-	-	-
Unigene4535_All	263	--	--	--	--	gi|38568085|emb|BX088718.7|	60	5e-06	Zebrafish DNA sequence from clone DKEY-185E18, complete sequence	--	--	--	--	--	--	--	--	--	--	--	--	--	--	-	-	-
Unigene45383_All	264	--	--	--	--	--	--	--	--	--	--	--	--	--	--	--	--	--	--	--	--	--	--	-	-	-
Unigene46137_All	317	--	--	--	--	--	--	--	--	--	--	--	--	--	--	--	--	--	--	--	--	--	--	-	-	-
Unigene46801_All	202	--	--	--	--	--	--	--	--	--	--	--	--	--	--	--	--	--	--	--	--	--	--	-	-	-
Unigene46909_All	215	--	--	--	--	--	--	--	--	--	--	--	--	--	--	--	--	--	--	--	--	--	--	-	-	-
Unigene4699_All	639	--	--	--	--	--	--	--	--	--	--	--	--	--	--	--	--	--	--	--	--	--	--	-	-	-
Unigene47357_All	210	--	--	--	--	--	--	--	--	--	--	--	--	--	--	--	--	--	--	--	--	--	--	-	-	-
Unigene47539_All	429	--	--	--	--	--	--	--	--	--	--	--	--	--	--	--	--	--	--	--	--	--	--	-	-	-
Unigene48349_All	774	--	--	--	--	--	--	--	--	--	--	--	--	--	--	--	--	--	--	--	--	--	--	-	-	-
Unigene48556_All	636	--	--	--	--	--	--	--	--	--	--	--	--	--	--	--	--	--	--	--	--	--	--	-	-	-
Unigene48879_All	248	--	--	--	--	--	--	--	--	--	--	--	--	--	--	--	--	--	--	--	--	--	--	-	-	-
Unigene49213_All	243	--	--	--	--	--	--	--	--	--	--	--	--	--	--	--	--	--	--	--	--	--	--	-	-	-
Unigene49233_All	271	--	--	--	--	--	--	--	--	--	--	--	--	--	--	--	--	--	--	--	--	--	--	-	-	-
Unigene49634_All	325	gi|293352347|ref|XP_577205.3|	57.4	2e-07	PREDICTED: CD209c antigen-like [Rattus norvegicus]	--	--	--	--	sp|P16109|LYAM3_HUMAN	51.6	4e-07	P-selectin OS=Homo sapiens GN=SELP PE=1 SV=3	--	--	--	--	--	K06563	3e-08	57.4	rno:501796	CD209 antigen	-	-	-
Unigene49724_All	347	--	--	--	--	--	--	--	--	--	--	--	--	--	--	--	--	--	--	--	--	--	--	-	-	-
Unigene4988_All	1225	--	--	--	--	--	--	--	--	--	--	--	--	--	--	--	--	--	--	--	--	--	--	-	-	-
Unigene50879_All	238	gi|358341178|dbj|GAA48921.1|	60.1	3e-08	nek6 si:ch211-167p9.4 NIMA (never in mitosis gene a)-related kinase 6, partial [Clonorchis sinensis]	--	--	--	--	--	--	--	--	--	--	--	--	--	--	--	--	--	--	-	-	-
Unigene50951_All	237	gi|148694533|gb|EDL26480.1|	63.2	3e-09	mCG128548, isoform CRA_a [Mus musculus]	--	--	--	--	sp|Q6ZPR6|IBTK_MOUSE	63.2	1e-10	Inhibitor of Bruton tyrosine kinase OS=Mus musculus GN=Ibtk PE=1 SV=3	--	--	--	--	--	--	--	--	--	--	GO:0050794//regulation of cellular process	-	GO:0044464//cell part
Unigene50997_All	237	--	--	--	--	--	--	--	--	--	--	--	--	--	--	--	--	--	--	--	--	--	--	-	-	-
Unigene51159_All	212	--	--	--	--	--	--	--	--	--	--	--	--	--	--	--	--	--	--	--	--	--	--	-	-	-
Unigene51471_All	337	gi|260799523|ref|XP_002594745.1|	73.2	3e-12	hypothetical protein BRAFLDRAFT_81212 [Branchiostoma floridae] >gi|229279981|gb|EEN50756.1| hypothetical protein BRAFLDRAFT_81212 [Branchiostoma floridae]	--	--	--	--	--	--	--	--	--	--	--	--	--	--	--	--	--	--	-	-	-
Unigene51743_All	203	--	--	--	--	--	--	--	--	--	--	--	--	--	--	--	--	--	--	--	--	--	--	-	-	-
Unigene51748_All	278	gi|359359685|gb|AEV41411.1|	60.1	3e-08	HSPA12A [Mytilus galloprovincialis]	--	--	--	--	sp|Q8K0U4|HS12A_MOUSE	56.2	2e-08	Heat shock 70 kDa protein 12A OS=Mus musculus GN=Hspa12a PE=1 SV=1	--	--	--	--	--	--	--	--	--	--	-	-	-
Unigene52033_All	329	--	--	--	--	--	--	--	--	--	--	--	--	--	--	--	--	--	--	--	--	--	--	-	-	-
Unigene53027_All	327	--	--	--	--	--	--	--	--	--	--	--	--	--	--	--	--	--	--	--	--	--	--	-	-	-
Unigene53170_All	312	gi|327288162|ref|XP_003228797.1|	61.2	1e-08	PREDICTED: hypothetical protein LOC100562389 [Anolis carolinensis]	--	--	--	--	--	--	--	--	--	--	--	--	--	K12047	4e-09	60.1	xtr:100379714	maltase-glucoamylase [EC:3.2.1.20 3.2.1.3]	-	-	-
Unigene53388_All	406	--	--	--	--	--	--	--	--	--	--	--	--	--	--	--	--	--	--	--	--	--	--	-	-	-
Unigene5375_All	825	--	--	--	--	--	--	--	--	--	--	--	--	--	--	--	--	--	--	--	--	--	--	-	-	-
Unigene53845_All	373	--	--	--	--	--	--	--	--	--	--	--	--	--	--	--	--	--	--	--	--	--	--	-	-	-
Unigene53887_All	229	--	--	--	--	--	--	--	--	--	--	--	--	--	--	--	--	--	--	--	--	--	--	-	-	-
Unigene54248_All	605	gi|339239433|ref|XP_003381271.1|	172.6	9e-42	high-affinity choline transporter 1 [Trichinella spiralis] >gi|316975709|gb|EFV59113.1| high-affinity choline transporter 1 [Trichinella spiralis]	--	--	--	--	sp|Q9VE46|SC5A7_DROME	144	1e-34	High-affinity choline transporter 1 OS=Drosophila melanogaster GN=CG7708 PE=2 SV=2	--	--	--	--	--	K14387	2e-42	172	tsp:Tsp_07826	solute carrier family 5 (high affinity choline transporter), member 7	GO:0006811//ion transport;GO:0003333;GO:0008292//acetylcholine biosynthetic process	GO:0005298//proline:sodium symporter activity;GO:0015220//choline transmembrane transporter activity	GO:0016021//integral to membrane
Unigene5517_All	1490	--	--	--	--	gi|312270818|gb|HQ236391.1|	97.6	1e-16	Mytilus galloprovincialis fibrinogen-related protein (FREP_G1) gene, complete cds	--	--	--	--	--	--	--	--	--	--	--	--	--	--	-	-	-
Unigene55312_All	649	gi|221121422|ref|XP_002167687.1|	63.2	9e-09	PREDICTED: hypothetical protein [Hydra magnipapillata]	--	--	--	--	sp|Q95JC9|PRP_PIG	75.5	9e-14	Basic proline-rich protein OS=Sus scrofa PE=1 SV=2	slr1403_2	66.2	4e-11	COG2931	RTX toxins and related Ca2+-binding proteins	K12898	1e-13	76.6	dan:Dana_GF16612	heterogeneous nuclear ribonucleoprotein F/H	-	-	-
Unigene55413_All	303	--	--	--	--	--	--	--	--	--	--	--	--	--	--	--	--	--	--	--	--	--	--	-	-	-
Unigene55451_All	306	--	--	--	--	--	--	--	--	--	--	--	--	--	--	--	--	--	--	--	--	--	--	-	-	-
Unigene55469_All	534	gi|156385321|ref|XP_001633579.1|	134.4	1e-30	predicted protein [Nematostella vectensis] >gi|156220651|gb|EDO41516.1| predicted protein [Nematostella vectensis]	--	--	--	--	--	--	--	--	--	--	--	--	--	--	--	--	--	--	-	-	-
Unigene5594_All	1980	gi|325504309|emb|CBX41654.1|	366.3	2e-99	putative C1q domain containing protein MgC1q5 [Mytilus galloprovincialis]	gi|325504308|emb|FR715584.1|	1431	0	Mytilus galloprovincialis MgC1q5 gene for putative C1q domain containing protein MgC1q5	--	--	--	--	--	--	--	--	--	--	--	--	--	--	-	-	-
Unigene56111_All	210	--	--	--	--	--	--	--	--	--	--	--	--	--	--	--	--	--	--	--	--	--	--	-	-	-
Unigene56253_All	298	--	--	--	--	--	--	--	--	--	--	--	--	--	--	--	--	--	--	--	--	--	--	-	-	-
Unigene56276_All	240	--	--	--	--	--	--	--	--	--	--	--	--	--	--	--	--	--	--	--	--	--	--	-	-	-
Unigene56308_All	215	--	--	--	--	--	--	--	--	--	--	--	--	--	--	--	--	--	--	--	--	--	--	-	-	-
Unigene56387_All	216	--	--	--	--	--	--	--	--	--	--	--	--	--	--	--	--	--	--	--	--	--	--	-	-	-
Unigene56531_All	274	--	--	--	--	--	--	--	--	--	--	--	--	--	--	--	--	--	--	--	--	--	--	-	-	-
Unigene56587_All	299	--	--	--	--	--	--	--	--	--	--	--	--	--	--	--	--	--	--	--	--	--	--	-	-	-
Unigene5693_All	1415	--	--	--	--	--	--	--	--	--	--	--	--	--	--	--	--	--	--	--	--	--	--	-	-	-
Unigene5720_All	3205	gi|154413468|ref|XP_001579764.1|	58.9	1e-06	viral A-type inclusion protein [Trichomonas vaginalis G3]	--	--	--	--	sp|Q9NZW4|DSPP_HUMAN	72.4	6e-12	Dentin sialophosphoprotein OS=Homo sapiens GN=DSPP PE=1 SV=2	--	--	--	--	--	K10421	5e-08	61.2	api:100160993	CAP-Gly domain-containing linker protein 1	-	-	-
Unigene57210_All	341	--	--	--	--	--	--	--	--	--	--	--	--	--	--	--	--	--	--	--	--	--	--	-	-	-
Unigene57237_All	250	--	--	--	--	--	--	--	--	--	--	--	--	--	--	--	--	--	--	--	--	--	--	-	-	-
Unigene57402_All	234	--	--	--	--	--	--	--	--	--	--	--	--	--	--	--	--	--	--	--	--	--	--	-	-	-
Unigene57445_All	461	gi|221109161|ref|XP_002166584.1|	142.1	6e-33	PREDICTED: similar to harbinger transposase derived 1 [Hydra magnipapillata]	--	--	--	--	sp|Q96MB7|HARB1_HUMAN	92.4	3e-19	Putative nuclease HARBI1 OS=Homo sapiens GN=HARBI1 PE=1 SV=1	--	--	--	--	--	--	--	--	--	--	-	-	-
Unigene57699_All	310	--	--	--	--	--	--	--	--	--	--	--	--	--	--	--	--	--	--	--	--	--	--	-	-	-
Unigene57979_All	419	--	--	--	--	--	--	--	--	--	--	--	--	--	--	--	--	--	--	--	--	--	--	-	-	-
Unigene58713_All	295	gi|260811025|ref|XP_002600223.1|	124	1e-27	hypothetical protein BRAFLDRAFT_66728 [Branchiostoma floridae] >gi|229285509|gb|EEN56235.1| hypothetical protein BRAFLDRAFT_66728 [Branchiostoma floridae]	gi|291233952|ref|XM_002736871.1|	67.9	2e-08	PREDICTED: Saccoglossus kowalevskii frequenin homolog (LOC100374128), mRNA	sp|P36608|NCS1_CAEEL	91.3	4e-19	Neuronal calcium sensor 1 OS=Caenorhabditis elegans GN=ncs-1 PE=2 SV=2	SPAC18B11.04	99.8	1e-21	COG5126	Ca2+-binding protein (EF-Hand superfamily)	K13764	6e-12	69.3	ssc:100516153	recoverin	-	GO:0005509//calcium ion binding	-
Unigene58792_All	287	gi|301611982|ref|XP_002935499.1|	157.5	1e-37	PREDICTED: dynein heavy chain 6, axonemal-like [Xenopus (Silurana) tropicalis]	--	--	--	--	sp|Q9C0G6|DYH6_HUMAN	133	1e-31	Dynein heavy chain 6, axonemal OS=Homo sapiens GN=DNAH6 PE=1 SV=3	--	--	--	--	--	--	--	--	--	--	GO:0007018//microtubule-based movement	GO:0016887//ATPase activity;GO:0005524//ATP binding;GO:0003777//microtubule motor activity	GO:0005737//cytoplasm;GO:0030286//dynein complex;GO:0035085//cilium axoneme;GO:0005874//microtubule
Unigene58955_All	219	--	--	--	--	--	--	--	--	--	--	--	--	--	--	--	--	--	--	--	--	--	--	-	-	-
Unigene59014_All	239	--	--	--	--	--	--	--	--	--	--	--	--	--	--	--	--	--	--	--	--	--	--	-	-	-
Unigene59058_All	308	gi|328724040|ref|XP_001951951.2|	85.1	8e-16	PREDICTED: hypothetical protein LOC100164298 [Acyrthosiphon pisum]	--	--	--	--	--	--	--	--	--	--	--	--	--	--	--	--	--	--	-	-	-
Unigene59096_All	208	--	--	--	--	--	--	--	--	--	--	--	--	--	--	--	--	--	--	--	--	--	--	-	-	-
Unigene59300_All	242	gi|196007050|ref|XP_002113391.1|	71.2	1e-11	hypothetical protein TRIADDRAFT_26468 [Trichoplax adhaerens] >gi|190583795|gb|EDV23865.1| hypothetical protein TRIADDRAFT_26468 [Trichoplax adhaerens]	--	--	--	--	sp|Q5HY98|ZN766_HUMAN	89	2e-18	Zinc finger protein 766 OS=Homo sapiens GN=ZNF766 PE=2 SV=1	SPAC4G8.13c	53.5	9e-08	COG5048	FOG: Zn-finger	K09228	3e-18	90.5	rno:691261	KRAB domain-containing zinc finger protein	-	GO:0005488//binding	-
Unigene60034_All	269	--	--	--	--	--	--	--	--	--	--	--	--	--	--	--	--	--	--	--	--	--	--	-	-	-
Unigene6014_All	2289	gi|260806879|ref|XP_002598311.1|	1068.5	0	hypothetical protein BRAFLDRAFT_204680 [Branchiostoma floridae] >gi|229283583|gb|EEN54323.1| hypothetical protein BRAFLDRAFT_204680 [Branchiostoma floridae]	gi|348546082|ref|XM_003460460.1|	163	4e-36	PREDICTED: Oreochromis niloticus DNA (cytosine-5)-methyltransferase 1-like (LOC100704586), partial mRNA	sp|Q92072|DNMT1_CHICK	1067	0	DNA (cytosine-5)-methyltransferase 1 OS=Gallus gallus GN=DNMT1 PE=1 SV=1	HP0051	129	2e-29	COG0270	Site-specific DNA methylase	K00558	0	1068	bfo:BRAFLDRAFT_204680	DNA (cytosine-5-)-methyltransferase [EC:2.1.1.37]	GO:0000122//negative regulation of transcription from RNA polymerase II promoter;GO:0010628//positive regulation of gene expression;GO:0042127//regulation of cell proliferation;GO:0016458//gene silencing;GO:0090116;GO:0051573//negative regulation of histone H3-K9 methylation;GO:0010216//maintenance of DNA methylation;GO:0051571//positive regulation of histone H3-K4 methylation	GO:0008270//zinc ion binding;GO:0003886//DNA (cytosine-5-)-methyltransferase activity;GO:0003677//DNA binding;GO:0008134//transcription factor binding	GO:0005634//nucleus;GO:0005721//centromeric heterochromatin;GO:0005657//replication fork
Unigene60573_All	239	gi|241998848|ref|XP_002434067.1|	125.6	5e-28	soluble guanylyl cyclase beta subunit, putative [Ixodes scapularis] >gi|215495826|gb|EEC05467.1| soluble guanylyl cyclase beta subunit, putative [Ixodes scapularis]	gi|291237956|ref|XM_002738852.1|	67.9	2e-08	PREDICTED: Saccoglossus kowalevskii membrane guanylyl cyclase OlGC8-like (LOC100369936), partial mRNA	sp|Q8INF0|GCY8E_DROME	116	1e-26	Soluble guanylate cyclase 88E OS=Drosophila melanogaster GN=Gyc88E PE=1 SV=3	all0661	81.6	3e-16	COG2114	Adenylate cyclase, family 3 (some proteins contain HAMP domain)	K12319	3e-22	103	tad:TRIADDRAFT_19120	guanylate cyclase soluble subunit beta [EC:4.6.1.2]	GO:0006182//cGMP biosynthetic process;GO:0035556;GO:0001666//response to hypoxia	GO:0020037//heme binding;GO:0004383//guanylate cyclase activity;GO:0000166//nucleotide binding	GO:0008074//guanylate cyclase complex, soluble
Unigene60868_All	252	--	--	--	--	--	--	--	--	--	--	--	--	--	--	--	--	--	--	--	--	--	--	-	-	-
Unigene61279_All	205	--	--	--	--	--	--	--	--	--	--	--	--	--	--	--	--	--	--	--	--	--	--	-	-	-
Unigene61478_All	239	--	--	--	--	--	--	--	--	--	--	--	--	--	--	--	--	--	--	--	--	--	--	-	-	-
Unigene61485_All	246	--	--	--	--	--	--	--	--	--	--	--	--	--	--	--	--	--	--	--	--	--	--	-	-	-
Unigene614_All	873	gi|296317331|ref|NP_001171750.1|	288.5	2e-76	ADP-ribosylation factor-like protein 6 [Saccoglossus kowalevskii]	gi|326913090|ref|XM_003202827.1|	95.6	3e-16	PREDICTED: Meleagris gallopavo ADP-ribosylation factor-like protein 6-like (LOC100539586), mRNA	sp|Q5M9P8|ARL6_DANRE	282	6e-76	ADP-ribosylation factor-like protein 6 OS=Danio rerio GN=arl6 PE=2 SV=1	YDL192w	140	2e-33	COG1100	GTPase SAR1 and related small G proteins	K07951	9e-76	283	acs:100554349	ADP-ribosylation factor-like 6	GO:0007265//Ras protein signal transduction;GO:0032402//melanosome transport;GO:0033339//pectoral fin development;GO:0007601//visual perception;GO:0006471//protein amino acid ADP-ribosylation;GO:0070121//Kupffer's vesicle development;GO:0007368//determination of left/right symmetry;GO:0042384//cilium assembly	GO:0046872//metal ion binding;GO:0005515//protein binding;GO:0005525//GTP binding	GO:0035085//cilium axoneme;GO:0060170//cilium membrane;GO:0005932//basal body
Unigene61576_All	214	--	--	--	--	--	--	--	--	--	--	--	--	--	--	--	--	--	--	--	--	--	--	-	-	-
Unigene61758_All	245	--	--	--	--	--	--	--	--	--	--	--	--	--	--	--	--	--	--	--	--	--	--	-	-	-
Unigene61856_All	203	gi|260820525|ref|XP_002605585.1|	62.4	6e-09	hypothetical protein BRAFLDRAFT_227998 [Branchiostoma floridae] >gi|229290919|gb|EEN61595.1| hypothetical protein BRAFLDRAFT_227998 [Branchiostoma floridae]	--	--	--	--	sp|Q9QUS6|TRIM1_MOUSE	57.4	7e-09	Probable E3 ubiquitin-protein ligase MID2 OS=Mus musculus GN=Mid2 PE=2 SV=2	--	--	--	--	--	K08285	2e-08	57.8	gga:373920	midline 1 [EC:6.3.2.19]	-	-	-
Unigene62012_All	227	--	--	--	--	--	--	--	--	--	--	--	--	--	--	--	--	--	--	--	--	--	--	-	-	-
Unigene62521_All	228	--	--	--	--	--	--	--	--	--	--	--	--	--	--	--	--	--	--	--	--	--	--	-	-	-
Unigene6271_All	785	gi|242002066|ref|XP_002435676.1|	227.3	5e-58	secreted protein, putative [Ixodes scapularis] >gi|215499012|gb|EEC08506.1| secreted protein, putative [Ixodes scapularis]	--	--	--	--	sp|P57759|ERP29_MOUSE	186	5e-47	Endoplasmic reticulum resident protein 29 OS=Mus musculus GN=Erp29 PE=1 SV=2	--	--	--	--	--	K09586	9e-59	227	isc:IscW_ISCW018425	endoplasmic reticulum protein 29	GO:0006457//protein folding;GO:0006886//intracellular protein transport	GO:0005515//protein binding	GO:0005788//endoplasmic reticulum lumen;GO:0030133//transport vesicle
Unigene63269_All	329	--	--	--	--	--	--	--	--	--	--	--	--	--	--	--	--	--	--	--	--	--	--	-	-	-
Unigene6336_All	257	--	--	--	--	--	--	--	--	--	--	--	--	--	--	--	--	--	--	--	--	--	--	-	-	-
Unigene6371_All	1483	--	--	--	--	--	--	--	--	--	--	--	--	--	--	--	--	--	--	--	--	--	--	-	-	-
Unigene6392_All	1018	--	--	--	--	--	--	--	--	--	--	--	--	--	--	--	--	--	--	--	--	--	--	-	-	-
Unigene64132_All	207	--	--	--	--	--	--	--	--	--	--	--	--	--	--	--	--	--	--	--	--	--	--	-	-	-
Unigene64246_All	261	--	--	--	--	--	--	--	--	--	--	--	--	--	--	--	--	--	--	--	--	--	--	-	-	-
Unigene64275_All	229	--	--	--	--	--	--	--	--	--	--	--	--	--	--	--	--	--	--	--	--	--	--	-	-	-
Unigene64365_All	233	gi|241148658|ref|XP_002405859.1|	114.8	1e-24	phosphoribosylformylglycinamidine synthase, putative [Ixodes scapularis] >gi|215493774|gb|EEC03415.1| phosphoribosylformylglycinamidine synthase, putative [Ixodes scapularis]	gi|221127591|ref|XM_002158205.1|	65.9	6e-08	PREDICTED: Hydra magnipapillata similar to phosphoribosylformylglycinamidine synthase (LOC100213543), mRNA	sp|O15067|PUR4_HUMAN	103	7e-23	Phosphoribosylformylglycinamidine synthase OS=Homo sapiens GN=PFAS PE=1 SV=4	NMA0445_1	59.3	2e-09	COG0046	Phosphoribosylformylglycinamidine (FGAM) synthase, synthetase domain	K01952	1e-25	114	isc:IscW_ISCW017327	phosphoribosylformylglycinamidine synthase [EC:6.3.5.3]	GO:0006144//purine base metabolic process;GO:0006541//glutamine metabolic process;GO:0006189//'de novo' IMP biosynthetic process	GO:0005524//ATP binding;GO:0005515//protein binding;GO:0004642//phosphoribosylformylglycinamidine synthase activity	GO:0005829//cytosol
Unigene64448_All	221	--	--	--	--	--	--	--	--	--	--	--	--	--	--	--	--	--	--	--	--	--	--	-	-	-
Unigene64856_All	203	--	--	--	--	--	--	--	--	--	--	--	--	--	--	--	--	--	--	--	--	--	--	-	-	-
Unigene64945_All	207	--	--	--	--	--	--	--	--	--	--	--	--	--	--	--	--	--	--	--	--	--	--	-	-	-
Unigene65184_All	1039	gi|291231763|ref|XP_002735833.1|	67.4	1e-09	PREDICTED: acetylcholinesterase-like [Saccoglossus kowalevskii]	--	--	--	--	sp|Q9V4M2|WECH_DROME	50.1	8e-06	Protein wech OS=Drosophila melanogaster GN=wech PE=1 SV=2	--	--	--	--	--	K08881	1e-08	61.2	dre:442869	tripartite motif-containing protein 24	-	-	-
Unigene6535_All	544	gi|340380039|ref|XP_003388531.1|	67.8	2e-10	PREDICTED: putative uncharacterized protein At4g01020, chloroplastic-like [Amphimedon queenslandica]	--	--	--	--	--	--	--	--	--	--	--	--	--	--	--	--	--	--	-	-	-
Unigene65750_All	816	--	--	--	--	--	--	--	--	--	--	--	--	--	--	--	--	--	--	--	--	--	--	-	-	-
Unigene6608_All	585	gi|196000332|ref|XP_002110034.1|	59.3	1e-07	hypothetical protein TRIADDRAFT_21362 [Trichoplax adhaerens] >gi|190588158|gb|EDV28200.1| hypothetical protein TRIADDRAFT_21362 [Trichoplax adhaerens]	--	--	--	--	sp|Q9P0J6|RM36_HUMAN	50.1	3e-06	39S ribosomal protein L36, mitochondrial OS=Homo sapiens GN=MRPL36 PE=2 SV=1	SPBC83.06c	52.8	4e-07	COG0257	Ribosomal protein L36	--	--	--	--	--	-	-	GO:0030529//ribonucleoprotein complex
Unigene6618_All	802	gi|330793574|ref|XP_003284858.1|	75.9	2e-12	expressed protein [Dictyostelium purpureum] >gi|325085167|gb|EGC38579.1| expressed protein [Dictyostelium purpureum]	--	--	--	--	sp|Q75JC9|Y8484_DICDI	94	3e-19	Uncharacterized protein DDB_G0271670 OS=Dictyostelium discoideum GN=DDB_G0271670 PE=4 SV=1	XF1267	74.3	2e-13	COG5297	Cellobiohydrolase A (1,4-beta-cellobiosidase A)	K13172	1e-12	74.3	oaa:100075123	serine/arginine repetitive matrix protein 2	-	-	-
Unigene66262_All	200	--	--	--	--	--	--	--	--	--	--	--	--	--	--	--	--	--	--	--	--	--	--	-	-	-
Unigene67512_All	201	--	--	--	--	--	--	--	--	--	--	--	--	--	--	--	--	--	--	--	--	--	--	-	-	-
Unigene67559_All	342	gi|340383283|ref|XP_003390147.1|	91.7	9e-18	PREDICTED: fibrinogen C domain-containing protein 1-A-like [Amphimedon queenslandica]	--	--	--	--	sp|Q5XK91|FBCDB_XENLA	87.8	5e-18	Fibrinogen C domain-containing protein 1-B OS=Xenopus laevis GN=fibcd1-b PE=2 SV=1	--	--	--	--	--	K10104	2e-17	87.4	mmu:14134	ficolin	GO:0045087//innate immune response;GO:0007165//signal transduction	GO:0030246//carbohydrate binding;GO:0005102//receptor binding	GO:0005615//extracellular space
Unigene68196_All	662	gi|291226949|ref|XP_002733452.1|	60.8	4e-08	PREDICTED: hypothetical protein [Saccoglossus kowalevskii]	gi|351734554|gb|AC233701.6|	63.9	8e-07	Homo sapiens BAC clone CH17-351M24 from chromosome 17, complete sequence	sp|Q6ZQ93|UBP34_MOUSE	54.7	2e-07	Ubiquitin carboxyl-terminal hydrolase 34 OS=Mus musculus GN=Usp34 PE=1 SV=3	--	--	--	--	--	K11853	6e-07	54.7	xtr:100490033	ubiquitin carboxyl-terminal hydrolase 34 [EC:3.1.2.15]	-	-	-
Unigene68308_All	282	--	--	--	--	--	--	--	--	--	--	--	--	--	--	--	--	--	--	--	--	--	--	-	-	-
Unigene68397_All	598	--	--	--	--	--	--	--	--	--	--	--	--	--	--	--	--	--	--	--	--	--	--	-	-	-
Unigene68404_All	570	--	--	--	--	gi|312270818|gb|HQ236391.1|	63.9	7e-07	Mytilus galloprovincialis fibrinogen-related protein (FREP_G1) gene, complete cds	--	--	--	--	--	--	--	--	--	--	--	--	--	--	-	-	-
Unigene68881_All	215	--	--	--	--	--	--	--	--	--	--	--	--	--	--	--	--	--	--	--	--	--	--	-	-	-
Unigene6896_All	549	gi|351715626|gb|EHB18545.1|	81.3	2e-14	hypothetical protein GW7_15913 [Heterocephalus glaber]	--	--	--	--	sp|Q5REK7|CJ032_PONAB	81.3	1e-15	UPF0693 protein C10orf32 homolog OS=Pongo abelii PE=3 SV=2	--	--	--	--	--	--	--	--	--	--	-	-	-
Unigene6909_All	627	--	--	--	--	--	--	--	--	--	--	--	--	--	--	--	--	--	--	--	--	--	--	-	-	-
Unigene69531_All	967	gi|123477819|ref|XP_001322075.1|	63.2	1e-08	hypothetical protein [Trichomonas vaginalis G3] >gi|121904914|gb|EAY09852.1| hypothetical protein TVAG_259330 [Trichomonas vaginalis G3]	--	--	--	--	sp|Q54PM6|Y8605_DICDI	52.8	1e-06	Uncharacterized protein DDB_G0284459 OS=Dictyostelium discoideum GN=DDB_G0284459 PE=4 SV=1	--	--	--	--	--	K14437	1e-08	60.8	nvi:100119051	chromodomain-helicase-DNA-binding protein 7 [EC:3.6.4.12]	-	-	-
Unigene70161_All	348	--	--	--	--	--	--	--	--	--	--	--	--	--	--	--	--	--	--	--	--	--	--	-	-	-
Unigene70838_All	330	--	--	--	--	--	--	--	--	--	--	--	--	--	--	--	--	--	--	--	--	--	--	-	-	-
Unigene7098_All	493	--	--	--	--	--	--	--	--	--	--	--	--	--	--	--	--	--	--	--	--	--	--	-	-	-
Unigene71084_All	256	--	--	--	--	--	--	--	--	--	--	--	--	--	--	--	--	--	--	--	--	--	--	-	-	-
Unigene71117_All	309	--	--	--	--	--	--	--	--	--	--	--	--	--	--	--	--	--	--	--	--	--	--	-	-	-
Unigene71445_All	257	--	--	--	--	--	--	--	--	--	--	--	--	--	--	--	--	--	--	--	--	--	--	-	-	-
Unigene7203_All	404	--	--	--	--	--	--	--	--	--	--	--	--	--	--	--	--	--	--	--	--	--	--	-	-	-
Unigene72101_All	201	--	--	--	--	--	--	--	--	--	--	--	--	--	--	--	--	--	--	--	--	--	--	-	-	-
Unigene72778_All	335	--	--	--	--	--	--	--	--	--	--	--	--	--	--	--	--	--	--	--	--	--	--	-	-	-
Unigene73126_All	203	--	--	--	--	gi|197333859|ref|NG_008432.1|	60	3e-06	Homo sapiens 4-aminobutyrate aminotransferase (ABAT), RefSeqGene on chromosome 16	--	--	--	--	--	--	--	--	--	--	--	--	--	--	-	-	-
Unigene73511_All	391	--	--	--	--	--	--	--	--	--	--	--	--	--	--	--	--	--	--	--	--	--	--	-	-	-
Unigene73611_All	740	--	--	--	--	--	--	--	--	--	--	--	--	--	--	--	--	--	--	--	--	--	--	-	-	-
Unigene7370_All	514	gi|344253332|gb|EGW09436.1|	291.6	8e-78	GTP cyclohydrolase 1 [Cricetulus griseus]	gi|269785268|ref|NM_001168090.1|	131	3e-27	Saccoglossus kowalevskii GTP cyclohydrolase (LOC100313626), mRNA >gi|268054110|gb|GU076013.1| Saccoglossus kowalevskii GTP cyclohydrolase mRNA, complete cds	sp|P22288|GCH1_RAT	291	5e-79	GTP cyclohydrolase 1 OS=Rattus norvegicus GN=Gch1 PE=1 SV=1	SPAC17A5.13	241	4e-64	COG0302	GTP cyclohydrolase I	K01495	2e-78	291	rno:29244	GTP cyclohydrolase I [EC:3.5.4.16]	GO:0051291//protein heterooligomerization;GO:0051000//positive regulation of nitric-oxide synthase activity;GO:0032496//response to lipopolysaccharide;GO:0014916//regulation of lung blood pressure;GO:0006184//GTP catabolic process;GO:0051066//dihydrobiopterin metabolic process;GO:0050884//neuromuscular process controlling posture;GO:0042311//vasodilation;GO:0006730//one-carbon metabolic process;G…	GO:0008270//zinc ion binding;GO:0030742//GTP-dependent protein binding;GO:0003934//GTP cyclohydrolase I activity;GO:0005525//GTP binding;GO:0005509//calcium ion binding;GO:0050662//coenzyme binding;GO:0042803//protein homodimerization activity	GO:0031965//nuclear membrane;GO:0005730//nucleolus;GO:0005829//cytosol;GO:0031410//cytoplasmic vesicle;GO:0043234//protein complex;GO:0005625//soluble fraction
Unigene7401_All	548	gi|270015606|gb|EFA12054.1|	266.5	3e-70	trachealess [Tribolium castaneum]	gi|112984027|ref|NM_001043365.1|	71.9	3e-09	Bombyx mori trachealess (trh), mRNA >gi|2564052|dbj|AB007832.1| Bombyx mori mRNA for Bm trachealess, complete cds	sp|Q24119|TRH_DROME	252	4e-67	Protein trachealess OS=Drosophila melanogaster GN=trh PE=1 SV=4	--	--	--	--	--	K09098	6e-71	266	tca:655476	neuronal PAS domain-containing protein 1/3	GO:0007165//signal transduction;GO:0006355//regulation of transcription, DNA-dependent	GO:0004871//signal transducer activity;GO:0003677//DNA binding	GO:0005634//nucleus
Unigene74062_All	271	--	--	--	--	--	--	--	--	--	--	--	--	--	--	--	--	--	--	--	--	--	--	-	-	-
Unigene74425_All	285	--	--	--	--	--	--	--	--	--	--	--	--	--	--	--	--	--	--	--	--	--	--	-	-	-
Unigene74727_All	203	--	--	--	--	--	--	--	--	--	--	--	--	--	--	--	--	--	--	--	--	--	--	-	-	-
Unigene75137_All	297	--	--	--	--	--	--	--	--	--	--	--	--	--	--	--	--	--	--	--	--	--	--	-	-	-
Unigene75197_All	306	--	--	--	--	--	--	--	--	--	--	--	--	--	--	--	--	--	--	--	--	--	--	-	-	-
Unigene75331_All	218	--	--	--	--	--	--	--	--	--	--	--	--	--	--	--	--	--	--	--	--	--	--	-	-	-
Unigene75387_All	344	gi|358339569|dbj|GAA47606.1|	55.1	9e-07	hypothetical protein CLF_100574 [Clonorchis sinensis]	--	--	--	--	--	--	--	--	--	--	--	--	--	--	--	--	--	--	-	-	-
Unigene75494_All	213	--	--	--	--	--	--	--	--	--	--	--	--	--	--	--	--	--	--	--	--	--	--	-	-	-
Unigene7647_All	619	--	--	--	--	--	--	--	--	--	--	--	--	--	--	--	--	--	--	--	--	--	--	-	-	-
Unigene776_All	1807	gi|115624707|ref|XP_001203566.1|	100.1	3e-19	PREDICTED: hypothetical protein [Strongylocentrotus purpuratus] >gi|115633855|ref|XP_001199961.1| PREDICTED: hypothetical protein [Strongylocentrotus purpuratus]	--	--	--	--	sp|O43247|TEX33_HUMAN	60.1	2e-08	Testis-expressed sequence 33 protein OS=Homo sapiens GN=TEX33 PE=2 SV=2	--	--	--	--	--	--	--	--	--	--	-	-	-
Unigene7803_All	295	--	--	--	--	--	--	--	--	--	--	--	--	--	--	--	--	--	--	--	--	--	--	-	-	-
Unigene8054_All	717	gi|291242401|ref|XP_002741096.1|	247.3	4e-64	PREDICTED: sodium- and chloride-dependent glycine transporter 1-like [Saccoglossus kowalevskii]	--	--	--	--	sp|Q28039|SC6A9_BOVIN	224	2e-58	Sodium- and chloride-dependent glycine transporter 1 OS=Bos taurus GN=SLC6A9 PE=2 SV=1	MA1518	82.8	5e-16	COG0733	Na+-dependent transporters of the SNF family	K05038	2e-63	242	bfo:BRAFLDRAFT_277197	solute carrier family 6 (neurotransmitter transporter, amino acid) member 5/7/9/14	GO:0060080//regulation of inhibitory postsynaptic membrane potential;GO:0007626//locomotory behavior;GO:0060092//regulation of synaptic transmission, glycinergic;GO:0015816//glycine transport	GO:0015187//glycine transmembrane transporter activity;GO:0015293//symporter activity	GO:0016020//membrane
Unigene8061_All	530	--	--	--	--	--	--	--	--	--	--	--	--	--	--	--	--	--	--	--	--	--	--	-	-	-
Unigene8065_All	869	gi|301624490|ref|XP_002941536.1|	236.5	1e-60	PREDICTED: glutamate receptor 1 isoform 2 [Xenopus (Silurana) tropicalis]	--	--	--	--	sp|P19490|GRIA1_RAT	231	2e-60	Glutamate receptor 1 OS=Rattus norvegicus GN=Gria1 PE=1 SV=2	--	--	--	--	--	K05197	3e-60	232	xtr:100127569	glutamate receptor 1	-	GO:0005215//transporter activity	GO:0016020//membrane;GO:0071944
Unigene807_All	835	--	--	--	--	--	--	--	--	--	--	--	--	--	--	--	--	--	--	--	--	--	--	-	-	-
Unigene81727_All	243	--	--	--	--	--	--	--	--	--	--	--	--	--	--	--	--	--	--	--	--	--	--	-	-	-
Unigene81995_All	378	--	--	--	--	--	--	--	--	--	--	--	--	--	--	--	--	--	--	--	--	--	--	-	-	-
Unigene83448_All	238	--	--	--	--	--	--	--	--	--	--	--	--	--	--	--	--	--	--	--	--	--	--	-	-	-
Unigene83697_All	319	--	--	--	--	--	--	--	--	--	--	--	--	--	--	--	--	--	--	--	--	--	--	-	-	-
Unigene83911_All	225	--	--	--	--	--	--	--	--	--	--	--	--	--	--	--	--	--	--	--	--	--	--	-	-	-
Unigene84330_All	235	--	--	--	--	--	--	--	--	--	--	--	--	--	--	--	--	--	--	--	--	--	--	-	-	-
Unigene85262_All	265	--	--	--	--	--	--	--	--	--	--	--	--	--	--	--	--	--	--	--	--	--	--	-	-	-
Unigene86225_All	240	--	--	--	--	--	--	--	--	--	--	--	--	--	--	--	--	--	--	--	--	--	--	-	-	-
Unigene8630_All	250	--	--	--	--	--	--	--	--	--	--	--	--	--	--	--	--	--	--	--	--	--	--	-	-	-
Unigene86476_All	244	--	--	--	--	--	--	--	--	--	--	--	--	--	--	--	--	--	--	--	--	--	--	-	-	-
Unigene86698_All	220	--	--	--	--	--	--	--	--	--	--	--	--	--	--	--	--	--	--	--	--	--	--	-	-	-
Unigene86797_All	229	--	--	--	--	--	--	--	--	--	--	--	--	--	--	--	--	--	--	--	--	--	--	-	-	-
Unigene87439_All	209	--	--	--	--	--	--	--	--	--	--	--	--	--	--	--	--	--	--	--	--	--	--	-	-	-
Unigene8757_All	231	--	--	--	--	--	--	--	--	--	--	--	--	--	--	--	--	--	--	--	--	--	--	-	-	-
Unigene8767_All	226	gi|291232365|ref|XP_002736127.1|	125.6	5e-28	PREDICTED: predicted protein-like, partial [Saccoglossus kowalevskii]	gi|363730538|ref|XM_419006.3|	61.9	1e-06	PREDICTED: Gallus gallus dynein, axonemal, heavy chain 5 (DNAH5), mRNA	sp|Q8TE73|DYH5_HUMAN	116	1e-26	Dynein heavy chain 5, axonemal OS=Homo sapiens GN=DNAH5 PE=1 SV=3	--	--	--	--	--	K10408	6e-16	82.8	nvi:100121303	dynein heavy chain, axonemal	GO:0006200//ATP catabolic process;GO:0007018//microtubule-based movement	GO:0003777//microtubule motor activity;GO:0005524//ATP binding;GO:0016887//ATPase activity	GO:0030286//dynein complex
Unigene87695_All	238	--	--	--	--	--	--	--	--	--	--	--	--	--	--	--	--	--	--	--	--	--	--	-	-	-
Unigene87797_All	245	--	--	--	--	--	--	--	--	--	--	--	--	--	--	--	--	--	--	--	--	--	--	-	-	-
Unigene87905_All	200	--	--	--	--	--	--	--	--	--	--	--	--	--	--	--	--	--	--	--	--	--	--	-	-	-
Unigene87916_All	221	--	--	--	--	--	--	--	--	--	--	--	--	--	--	--	--	--	--	--	--	--	--	-	-	-
Unigene8834_All	350	--	--	--	--	--	--	--	--	--	--	--	--	--	--	--	--	--	--	--	--	--	--	-	-	-
Unigene8863_All	323	--	--	--	--	--	--	--	--	--	--	--	--	--	--	--	--	--	--	--	--	--	--	-	-	-
Unigene88642_All	272	--	--	--	--	--	--	--	--	--	--	--	--	--	--	--	--	--	--	--	--	--	--	-	-	-
Unigene89239_All	270	--	--	--	--	--	--	--	--	--	--	--	--	--	--	--	--	--	--	--	--	--	--	-	-	-
Unigene89246_All	213	--	--	--	--	gi|299474252|gb|HM214787.1|	60	4e-06	Mytilus edulis isolate LU40-A1* elongation factor 1 alpha gene, exons 1, 2 and partial cds	--	--	--	--	--	--	--	--	--	--	--	--	--	--	-	-	-
Unigene89595_All	236	--	--	--	--	--	--	--	--	--	--	--	--	--	--	--	--	--	--	--	--	--	--	-	-	-
Unigene90209_All	233	--	--	--	--	--	--	--	--	--	--	--	--	--	--	--	--	--	--	--	--	--	--	-	-	-
Unigene90323_All	213	--	--	--	--	--	--	--	--	--	--	--	--	--	--	--	--	--	--	--	--	--	--	-	-	-
Unigene90328_All	203	--	--	--	--	--	--	--	--	--	--	--	--	--	--	--	--	--	--	--	--	--	--	-	-	-
Unigene90495_All	266	--	--	--	--	--	--	--	--	--	--	--	--	--	--	--	--	--	--	--	--	--	--	-	-	-
Unigene90851_All	210	--	--	--	--	--	--	--	--	--	--	--	--	--	--	--	--	--	--	--	--	--	--	-	-	-
Unigene91017_All	221	--	--	--	--	--	--	--	--	--	--	--	--	--	--	--	--	--	--	--	--	--	--	-	-	-
Unigene91127_All	330	gi|291226376|ref|XP_002733175.1|	28.5	1e-14	PREDICTED: superoxide dismutase-like [Saccoglossus kowalevskii]	--	--	--	--	--	--	--	--	--	--	--	--	--	--	--	--	--	--	-	-	-
Unigene91230_All	235	--	--	--	--	--	--	--	--	--	--	--	--	--	--	--	--	--	--	--	--	--	--	-	-	-
Unigene9139_All	410	--	--	--	--	--	--	--	--	--	--	--	--	--	--	--	--	--	--	--	--	--	--	-	-	-
Unigene91419_All	203	--	--	--	--	--	--	--	--	--	--	--	--	--	--	--	--	--	--	--	--	--	--	-	-	-
Unigene91636_All	201	--	--	--	--	--	--	--	--	--	--	--	--	--	--	--	--	--	--	--	--	--	--	-	-	-
Unigene9178_All	317	--	--	--	--	--	--	--	--	--	--	--	--	--	--	--	--	--	--	--	--	--	--	-	-	-
Unigene91_All	6216	gi|301784421|ref|XP_002927630.1|	57.4	9e-06	PREDICTED: zinc finger protein 91-like [Ailuropoda melanoleuca]	--	--	--	--	sp|Q03923|ZNF85_HUMAN	110	3e-23	Zinc finger protein 85 OS=Homo sapiens GN=ZNF85 PE=2 SV=3	SA1562	69.3	8e-11	COG1674	DNA segregation ATPase FtsK/SpoIIIE and related proteins	K09228	8e-24	114	aml:100482880	KRAB domain-containing zinc finger protein	-	-	-
Unigene93128_All	259	--	--	--	--	--	--	--	--	--	--	--	--	--	--	--	--	--	--	--	--	--	--	-	-	-
Unigene93278_All	213	--	--	--	--	--	--	--	--	--	--	--	--	--	--	--	--	--	--	--	--	--	--	-	-	-
Unigene93367_All	244	--	--	--	--	--	--	--	--	--	--	--	--	--	--	--	--	--	--	--	--	--	--	-	-	-
Unigene9371_All	306	--	--	--	--	--	--	--	--	--	--	--	--	--	--	--	--	--	--	--	--	--	--	-	-	-
Unigene94134_All	413	gi|115657931|ref|XP_001180929.1|	191	1e-47	PREDICTED: similar to Cell division cycle 45-like [Strongylocentrotus purpuratus] >gi|115760546|ref|XP_787240.2| PREDICTED: similar to Cell division cycle 45-like [Strongylocentrotus purpuratus] >gi|115931893|ref|XP_001183098.1| PREDICTED: similar to Cell division cycle 45-like [Strongylocentrotus purpuratus] >gi|115942261|ref|XP_001189945.1| PREDICTED: similar to Cell division cycle 45-like [Str…	--	--	--	--	sp|Q9YHZ6|CDC45_XENLA	171	3e-43	Cell division control protein 45 homolog OS=Xenopus laevis GN=cdc45 PE=1 SV=2	--	--	--	--	--	K06628	2e-48	191	spu:582186	cell division control protein 45	GO:0006270//DNA replication initiation;GO:0007049//cell cycle;GO:0051301//cell division	GO:0003682//chromatin binding;GO:0005515//protein binding	GO:0005654//nucleoplasm
Unigene94525_All	213	--	--	--	--	--	--	--	--	--	--	--	--	--	--	--	--	--	--	--	--	--	--	-	-	-
Unigene9459_All	316	gi|157106767|ref|XP_001649473.1|	71.6	1e-11	serine/threonine-protein kinase ripk4 [Aedes aegypti] >gi|108868778|gb|EAT33003.1| serine/threonine-protein kinase ripk4 [Aedes aegypti]	--	--	--	--	sp|Q02357|ANK1_MOUSE	75.5	3e-14	Ankyrin-1 OS=Mus musculus GN=Ank1 PE=1 SV=2	all2748	59.3	2e-09	COG0666	FOG: Ankyrin repeat	K15502	1e-16	85.1	aag:AaeL_AAEL014742	serine/threonine-protein phosphatase 6 regulatory ankyrin repeat subunit A	-	-	-
Unigene94649_All	357	--	--	--	--	--	--	--	--	--	--	--	--	--	--	--	--	--	--	--	--	--	--	-	-	-
Unigene94696_All	942	gi|170051232|ref|XP_001861671.1|	72.8	2e-11	conserved hypothetical protein [Culex quinquefasciatus] >gi|167872548|gb|EDS35931.1| conserved hypothetical protein [Culex quinquefasciatus]	--	--	--	--	--	--	--	--	--	--	--	--	--	K03006	4e-06	52.8	isc:IscW_ISCW004607	DNA-directed RNA polymerase II subunit RPB1 [EC:2.7.7.6]	GO:0008152//metabolic process	-	-
Unigene94741_All	247	--	--	--	--	--	--	--	--	--	--	--	--	--	--	--	--	--	--	--	--	--	--	-	-	-
Unigene94805_All	307	--	--	--	--	--	--	--	--	--	--	--	--	--	--	--	--	--	--	--	--	--	--	-	-	-
Unigene94971_All	223	--	--	--	--	--	--	--	--	--	--	--	--	--	--	--	--	--	--	--	--	--	--	-	-	-
Unigene95477_All	311	gi|115762619|ref|XP_783175.2|	63.9	2e-09	PREDICTED: similar to Kinesin family member 24 [Strongylocentrotus purpuratus] >gi|115974570|ref|XP_001190291.1| PREDICTED: similar to Kinesin family member 24 [Strongylocentrotus purpuratus]	--	--	--	--	sp|Q5T7B8|KIF24_HUMAN	60.5	8e-10	Kinesin-like protein KIF24 OS=Homo sapiens GN=KIF24 PE=1 SV=2	--	--	--	--	--	K10393	3e-10	63.9	spu:577877	kinesin family member 2/24	-	-	-
Unigene95875_All	213	--	--	--	--	--	--	--	--	sp|P49641|MA2A2_HUMAN	47.8	6e-06	Alpha-mannosidase 2x OS=Homo sapiens GN=MAN2A2 PE=2 SV=3	--	--	--	--	--	K01231	9e-06	48.9	ssc:100154397	alpha-mannosidase II [EC:3.2.1.114]	-	-	-
Unigene96314_All	299	--	--	--	--	--	--	--	--	--	--	--	--	--	--	--	--	--	--	--	--	--	--	-	-	-
Unigene96476_All	270	--	--	--	--	--	--	--	--	--	--	--	--	--	--	--	--	--	--	--	--	--	--	-	-	-
Unigene96542_All	247	--	--	--	--	--	--	--	--	--	--	--	--	--	--	--	--	--	--	--	--	--	--	-	-	-
Unigene96625_All	212	gi|260787577|ref|XP_002588829.1|	64.7	1e-09	hypothetical protein BRAFLDRAFT_89737 [Branchiostoma floridae] >gi|229273999|gb|EEN44840.1| hypothetical protein BRAFLDRAFT_89737 [Branchiostoma floridae]	--	--	--	--	--	--	--	--	--	--	--	--	--	--	--	--	--	--	-	GO:0000166//nucleotide binding	-
Unigene96794_All	251	--	--	--	--	--	--	--	--	--	--	--	--	--	--	--	--	--	--	--	--	--	--	-	-	-
Unigene96865_All	240	--	--	--	--	--	--	--	--	--	--	--	--	--	--	--	--	--	--	--	--	--	--	-	-	-
Unigene97411_All	284	--	--	--	--	--	--	--	--	--	--	--	--	--	--	--	--	--	--	--	--	--	--	-	-	-
Unigene97678_All	265	--	--	--	--	--	--	--	--	--	--	--	--	--	--	--	--	--	--	--	--	--	--	-	-	-
Unigene97953_All	242	--	--	--	--	--	--	--	--	--	--	--	--	--	--	--	--	--	--	--	--	--	--	-	-	-
Unigene98204_All	251	--	--	--	--	--	--	--	--	sp|O75762|TRPA1_HUMAN	47.4	7e-06	Transient receptor potential cation channel subfamily A member 1 OS=Homo sapiens GN=TRPA1 PE=2 SV=3	FN0178	48.1	4e-06	COG0666	FOG: Ankyrin repeat	--	--	--	--	--	-	-	-
Unigene98850_All	236	gi|156401266|ref|XP_001639212.1|	28.1	4e-10	predicted protein [Nematostella vectensis] >gi|156226339|gb|EDO47149.1| predicted protein [Nematostella vectensis]	--	--	--	--	--	--	--	--	--	--	--	--	--	--	--	--	--	--	-	-	-
Unigene98957_All	325	gi|310706694|gb|ADP08791.1|	65.1	9e-10	nicotinic acetylcholine receptor alpha subunit [Chlamys farreri]	--	--	--	--	sp|P46098|5HT3A_HUMAN	57	9e-09	5-hydroxytryptamine receptor 3A OS=Homo sapiens GN=HTR3A PE=1 SV=1	--	--	--	--	--	K04819	2e-09	61.2	mcc:696912	5-hydroxytryptamine receptor 3	-	-	-
Unigene99346_All	206	--	--	--	--	--	--	--	--	--	--	--	--	--	--	--	--	--	--	--	--	--	--	-	-	-
Unigene99352_All	203	--	--	--	--	--	--	--	--	--	--	--	--	--	--	--	--	--	--	--	--	--	--	-	-	-
Unigene99669_All	242	--	--	--	--	--	--	--	--	--	--	--	--	--	--	--	--	--	--	--	--	--	--	-	-	-

## Sheet: LowpH_GrowthGenes
geneID	geneLength	Nr.ID	Nr.Score	Nr.Evalue	Nr.annotation	Nt.ID	Nt.Score	Nt.Evalue	Nt.annotation	Swissprot.ID	Swissprot.Score	Swissprot.Evalue	Swissprot.annotation	COG.Protein.or.Domain	COG.Score	COG.Evalue	COG.ID	COG.Function.Description	KO_id	KEGG.Evalue	KEGG.Score	KEGG.Gene	ko_definition	GO.BiologicalProcess	GO.MolecularFunction	Go.CellularComponent
CL10031.Contig2_All	3480	gi|260822527|ref|XP_002606653.1|	85.5	1e-14	hypothetical protein BRAFLDRAFT_126389 [Branchiostoma floridae] >gi|229291997|gb|EEN62663.1| hypothetical protein BRAFLDRAFT_126389 [Branchiostoma floridae]	--	--	--	--	sp|Q80X72|LRC15_MOUSE	121	9e-27	Leucine-rich repeat-containing protein 15 OS=Mus musculus GN=Lrrc15 PE=2 SV=1	CAC3280_2	81.3	1e-14	COG4886	Leucine-rich repeat (LRR) protein	K06260	1e-26	123	xla:446839	platelet glycoprotein V	-	-	-
CL10091.Contig2_All	1384	--	--	--	--	--	--	--	--	--	--	--	--	--	--	--	--	--	--	--	--	--	--	-	-	-
CL10231.Contig2_All	542	--	--	--	--	--	--	--	--	--	--	--	--	--	--	--	--	--	--	--	--	--	--	-	-	-
CL10288.Contig1_All	1036	gi|34392581|dbj|BAC82623.1|	166	2e-39	pol-like protein [Ciona intestinalis]	--	--	--	--	sp|P08548|LIN1_NYCCO	103	8e-22	LINE-1 reverse transcriptase homolog OS=Nycticebus coucang PE=1 SV=1	NMB2082	61.2	3e-09	COG0708	Exonuclease III	K13645	8e-27	121	xtr:100489636	procollagen-lysine,2-oxoglutarate 5-dioxygenase 2 [EC:1.14.11.4]	-	-	-
CL10333.Contig1_All	3807	gi|241114457|ref|XP_002400198.1|	260.8	3e-67	IBR domain containing protein [Ixodes scapularis] >gi|215493069|gb|EEC02710.1| IBR domain containing protein [Ixodes scapularis]	--	--	--	--	sp|Q4KLT0|RN217_XENLA	241	1e-62	Probable E3 ubiquitin-protein ligase RNF217 OS=Xenopus laevis GN=rnf217 PE=2 SV=1	--	--	--	--	--	K11977	5e-68	260	isc:IscW_ISCW017081	E3 ubiquitin-protein ligase RNF217 [EC:6.3.2.19]	-	-	-
CL10559.Contig2_All	1360	--	--	--	--	--	--	--	--	--	--	--	--	--	--	--	--	--	--	--	--	--	--	-	-	-
CL10655.Contig2_All	246	--	--	--	--	--	--	--	--	--	--	--	--	--	--	--	--	--	--	--	--	--	--	-	-	-
CL1071.Contig4_All	3595	gi|124805552|ref|XP_001350472.1|	70.9	4e-10	conserved Plasmodium protein [Plasmodium falciparum 3D7] >gi|23496595|gb|AAN36152.1| conserved Plasmodium protein [Plasmodium falciparum 3D7]	--	--	--	--	sp|Q8I659|YPF11_PLAF7	73.6	3e-12	Uncharacterized protein PFB0765w OS=Plasmodium falciparum (isolate 3D7) GN=PFB0765w PE=4 SV=1	aq_2032	60.1	3e-08	COG0532	Translation initiation factor 2 (IF-2; GTPase)	K05328	9e-12	73.9	ame:724608	transient receptor potential cation channel subfamily C, invertebrate	-	-	-
CL10852.Contig5_All	2984	gi|291237232|ref|XP_002738539.1|	797.7	0	PREDICTED: DEAD (Asp-Glu-Ala-Asp) box polypeptide 18-like [Saccoglossus kowalevskii]	gi|359063121|ref|XM_002685426.2|	117	3e-22	PREDICTED: Bos taurus DEAD (Asp-Glu-Ala-Asp) box polypeptide 18 (DDX18), mRNA	sp|Q9NVP1|DDX18_HUMAN	771	0	ATP-dependent RNA helicase DDX18 OS=Homo sapiens GN=DDX18 PE=1 SV=2	SPAC1F7.02c	655	0	COG0513	Superfamily II DNA and RNA helicases	K13179	0	796	phu:Phum_PHUM529440	ATP-dependent RNA helicase DDX18/HAS1 [EC:3.6.4.13]	-	GO:0004386//helicase activity;GO:0000166//nucleotide binding	-
CL10901.Contig1_All	631	--	--	--	--	--	--	--	--	--	--	--	--	--	--	--	--	--	--	--	--	--	--	-	-	-
CL11143.Contig3_All	756	--	--	--	--	--	--	--	--	--	--	--	--	--	--	--	--	--	--	--	--	--	--	-	-	-
CL11307.Contig1_All	793	--	--	--	--	--	--	--	--	--	--	--	--	--	--	--	--	--	--	--	--	--	--	-	-	-
CL11339.Contig2_All	307	--	--	--	--	gi|301598997|emb|FN563148.1|	309	3e-81	Mytilus galloprovincialis c1q gene for C1q-domain-containing protein, exons 1-2	--	--	--	--	--	--	--	--	--	--	--	--	--	--	-	-	-
CL11434.Contig1_All	631	gi|157130300|ref|XP_001661878.1|	79.3	1e-13	leucine-rich transmembrane protein [Aedes aegypti] >gi|108871938|gb|EAT36163.1| leucine-rich transmembrane protein [Aedes aegypti]	--	--	--	--	sp|B2LT65|TLR2_SHEEP	67.8	2e-11	Toll-like receptor 2 OS=Ovis aries GN=TLR2 PE=2 SV=1	--	--	--	--	--	K10160	4e-13	75.1	tca:662131	toll-like receptor 4	-	-	-
CL11783.Contig1_All	490	--	--	--	--	--	--	--	--	--	--	--	--	--	--	--	--	--	--	--	--	--	--	-	-	-
CL11936.Contig1_All	3025	gi|326428107|gb|EGD73677.1|	90.9	3e-16	hypothetical protein PTSG_12308 [Salpingoeca sp. ATCC 50818]	gi|291197491|emb|FP236162.7|	71.9	1e-08	Zebrafish DNA sequence from clone CH1073-239B6 in linkage group 6, complete sequence	sp|Q5SSG8|MUC21_HUMAN	111	8e-24	Mucin-21 OS=Homo sapiens GN=MUC21 PE=1 SV=2	YGR189c	70.9	1e-11	COG2273	Beta-glucanase/Beta-glucan synthetase	K10955	1e-28	129	xtr:100493286	intestinal mucin-2	-	-	-
CL12296.Contig1_All	225	--	--	--	--	--	--	--	--	--	--	--	--	--	--	--	--	--	--	--	--	--	--	-	-	-
CL12391.Contig2_All	478	--	--	--	--	--	--	--	--	--	--	--	--	--	--	--	--	--	--	--	--	--	--	-	-	-
CL12453.Contig3_All	804	gi|291235026|ref|XP_002737447.1|	89.4	1e-16	PREDICTED: GF16851-like [Saccoglossus kowalevskii]	--	--	--	--	--	--	--	--	--	--	--	--	--	K06678	1e-16	87.4	phu:Phum_PHUM527880	condensin complex subunit 3	-	-	-
CL12604.Contig1_All	1040	--	--	--	--	--	--	--	--	--	--	--	--	--	--	--	--	--	--	--	--	--	--	-	-	-
CL12690.Contig2_All	2168	gi|340369601|ref|XP_003383336.1|	377.9	1e-102	PREDICTED: hypothetical protein LOC100635635 [Amphimedon queenslandica]	--	--	--	--	--	--	--	--	--	--	--	--	--	--	--	--	--	--	-	-	-
CL12851.Contig1_All	716	--	--	--	--	--	--	--	--	--	--	--	--	--	--	--	--	--	--	--	--	--	--	-	-	-
CL13032.Contig2_All	5886	gi|156392253|ref|XP_001635963.1|	60.8	8e-07	predicted protein [Nematostella vectensis] >gi|156223062|gb|EDO43900.1| predicted protein [Nematostella vectensis]	--	--	--	--	sp|P42566|EPS15_HUMAN	128	2e-28	Epidermal growth factor receptor substrate 15 OS=Homo sapiens GN=EPS15 PE=1 SV=2	aq_2032	60.5	3e-08	COG0532	Translation initiation factor 2 (IF-2; GTPase)	K00907	3e-29	132	dan:Dana_GF13333	myosin-light-chain kinase [EC:2.7.11.18]	-	-	-
CL13067.Contig1_All	497	gi|260813350|ref|XP_002601381.1|	127.5	1e-28	hypothetical protein BRAFLDRAFT_82677 [Branchiostoma floridae] >gi|229286676|gb|EEN57393.1| hypothetical protein BRAFLDRAFT_82677 [Branchiostoma floridae]	--	--	--	--	sp|Q6R5N8|TLR13_MOUSE	107	9e-24	Toll-like receptor 13 OS=Mus musculus GN=Tlr13 PE=1 SV=1	--	--	--	--	--	K05401	2e-19	95.1	bfo:BRAFLDRAFT_105256	toll-like receptor 3	GO:0009617//response to bacterium	-	GO:0016020//membrane
CL13116.Contig2_All	1171	--	--	--	--	--	--	--	--	--	--	--	--	--	--	--	--	--	--	--	--	--	--	-	-	-
CL13227.Contig2_All	3121	gi|383865861|ref|XP_003708391.1|	789.3	0	PREDICTED: leucine-rich repeat protein soc-2 homolog [Megachile rotundata]	gi|350422757|ref|XM_003493225.1|	73.8	4e-09	PREDICTED: Bombus impatiens leucine-rich repeat protein soc-2 homolog (LOC100749021), mRNA	sp|B0W6M9|SUR8_CULQU	715	0	Leucine-rich repeat protein soc-2 homolog OS=Culex quinquefasciatus GN=Sur-8 PE=3 SV=1	alr0124_1	243	1e-63	COG4886	Leucine-rich repeat (LRR) protein	K12796	7e-50	200	oaa:100091905	erbb2-interacting protein	-	GO:0004721//phosphoprotein phosphatase activity	-
CL13344.Contig2_All	1608	gi|291231862|ref|XP_002735881.1|	582.4	1e-164	PREDICTED: predicted protein-like [Saccoglossus kowalevskii]	gi|344282484|ref|XM_003412956.1|	65.9	5e-07	PREDICTED: Loxodonta africana uridine 5'-monophosphate synthase-like (LOC100669390), mRNA	sp|Q5R514|UMPS_PONAB	501	2e-141	Uridine 5'-monophosphate synthase OS=Pongo abelii GN=UMPS PE=2 SV=1	SPCC330.05c	255	1e-67	COG0284	Orotidine-5'-phosphate decarboxylase	K13421	1e-151	537	nve:NEMVE_v1g81583	uridine monophosphate synthetase [EC:2.4.2.10 4.1.1.23]	GO:0006222//UMP biosynthetic process	GO:0004590//orotidine-5'-phosphate decarboxylase activity;GO:0004588//orotate phosphoribosyltransferase activity	GO:0005737//cytoplasm;GO:0005634//nucleus
CL13346.Contig1_All	1065	--	--	--	--	--	--	--	--	--	--	--	--	--	--	--	--	--	--	--	--	--	--	-	-	-
CL13356.Contig1_All	591	--	--	--	--	--	--	--	--	--	--	--	--	--	--	--	--	--	--	--	--	--	--	-	-	-
CL13478.Contig1_All	1291	--	--	--	--	--	--	--	--	--	--	--	--	--	--	--	--	--	--	--	--	--	--	-	-	-
CL14110.Contig1_All	4039	gi|308495572|ref|XP_003109974.1|	116.7	8e-24	hypothetical protein CRE_06355 [Caenorhabditis remanei] >gi|308244811|gb|EFO88763.1| hypothetical protein CRE_06355 [Caenorhabditis remanei]	gi|46364909|emb|AL844505.1|	65.9	1e-06	Plasmodium falciparum 3D7 chromosome 6	sp|Q9NZ56|FMN2_HUMAN	132	5e-30	Formin-2 OS=Homo sapiens GN=FMN2 PE=1 SV=4	XF0818	74.3	2e-12	COG2730	Endoglucanase	K02184	3e-30	135	mcc:708376	formin 2	-	-	-
CL14282.Contig2_All	482	--	--	--	--	--	--	--	--	--	--	--	--	--	--	--	--	--	--	--	--	--	--	-	-	-
CL14392.Contig1_All	1091	gi|115660722|ref|XP_787332.2|	34.7	6e-09	PREDICTED: hypothetical protein [Strongylocentrotus purpuratus] >gi|115936554|ref|XP_001186067.1| PREDICTED: hypothetical protein [Strongylocentrotus purpuratus]	--	--	--	--	--	--	--	--	--	--	--	--	--	K12585	1e-09	50.1	spu:582280	exosome complex exonuclease DIS3/RRP44 [EC:3.1.13.-]	-	-	-
CL14518.Contig2_All	337	--	--	--	--	--	--	--	--	--	--	--	--	--	--	--	--	--	--	--	--	--	--	-	-	-
CL14644.Contig2_All	239	--	--	--	--	--	--	--	--	--	--	--	--	--	--	--	--	--	--	--	--	--	--	-	-	-
CL14713.Contig2_All	2678	gi|83318929|emb|CAJ38802.1|	340.1	3e-91	glutamate transporter protein [Platynereis dumerilii]	--	--	--	--	sp|Q10901|EAA1_CAEEL	334	7e-91	Excitatory amino acid transporter OS=Caenorhabditis elegans GN=glt-1 PE=1 SV=2	aq_1330	171	5e-42	COG1301	Na+/H+-dicarboxylate symporters	K05613	9e-91	335	cbr:CBG14224	solute carrier family 1 (glial high affinity glutamate transporter), member 2	GO:0009611//response to wounding;GO:0030534//adult behavior;GO:0007632//visual behavior;GO:0010259//multicellular organismal aging;GO:0015813//L-glutamate transport;GO:0042493//response to drug;GO:0043200//response to amino acid stimulus;GO:0031668//cellular response to extracellular stimulus;GO:0055085//transmembrane transport;GO:0035264//multicellular organism growth;GO:0021537//telencephalon d…	GO:0015501//glutamate:sodium symporter activity	GO:0016021//integral to membrane;GO:0030673//axolemma
CL14942.Contig2_All	889	gi|291228424|ref|XP_002734176.1|	367.1	5e-100	PREDICTED: Di-Ras2-like isoform 2 [Saccoglossus kowalevskii]	gi|326935143|ref|XM_003213590.1|	71.9	4e-09	PREDICTED: Meleagris gallopavo GTP-binding protein Di-Ras2-like (LOC100548930), mRNA	sp|Q5PR73|DIRA2_MOUSE	332	5e-91	GTP-binding protein Di-Ras2 OS=Mus musculus GN=Diras2 PE=2 SV=1	SPAC17H9.09c	133	5e-31	COG1100	GTPase SAR1 and related small G proteins	K07841	4e-93	341	spu:575482	DIRAS family, GTP-binding Ras-like 2	GO:0007264//small GTPase mediated signal transduction;GO:0006184//GTP catabolic process	GO:0003924//GTPase activity;GO:0005525//GTP binding	GO:0005622//intracellular;GO:0005886//plasma membrane
CL15421.Contig1_All	219	--	--	--	--	--	--	--	--	--	--	--	--	--	--	--	--	--	--	--	--	--	--	-	-	-
CL15718.Contig1_All	528	--	--	--	--	--	--	--	--	--	--	--	--	--	--	--	--	--	--	--	--	--	--	-	-	-
CL15872.Contig1_All	1523	gi|347966118|ref|XP_321583.5|	602.8	1e-170	AGAP001539-PA [Anopheles gambiae str. PEST] >gi|333470202|gb|EAA00860.5| AGAP001539-PA [Anopheles gambiae str. PEST]	gi|333449398|gb|JF919322.1|	123	2e-24	Crassostrea ariakensis clone Ca27 histone acetyltransferase Tip60 mRNA, partial cds	sp|Q5RBG4|KAT5_PONAB	600	3e-171	Histone acetyltransferase KAT5 OS=Pongo abelii GN=KAT5 PE=2 SV=1	YOR244w	379	6e-105	COG5027	Histone acetyltransferase (MYST family)	K11304	6e-171	601	hsa:10524	histone acetyltransferase HTATIP [EC:2.3.1.48]	GO:0043967//histone H4 acetylation;GO:0032703//negative regulation of interleukin-2 production;GO:0030521//androgen receptor signaling pathway;GO:0006302//double-strand break repair;GO:0006978//DNA damage response, signal transduction by p53 class mediator resulting in transcription of p21 class mediator;GO:0045944//positive regulation of transcription from RNA polymerase II promoter	GO:0004402//histone acetyltransferase activity;GO:0070491//transcription repressor binding;GO:0003713//transcription coactivator activity;GO:0032403//protein complex binding;GO:0050681//androgen receptor binding	GO:0000785//chromatin;GO:0005730//nucleolus;GO:0005829//cytosol;GO:0005667//transcription factor complex;GO:0035267//NuA4 histone acetyltransferase complex;GO:0032777//Piccolo NuA4 histone acetyltransferase complex
CL16548.Contig2_All	1459	--	--	--	--	--	--	--	--	--	--	--	--	--	--	--	--	--	--	--	--	--	--	-	-	-
CL16632.Contig2_All	1344	gi|291237302|ref|XP_002738575.1|	86.7	2e-15	PREDICTED: transmembrane protein C3orf1 homolog [Saccoglossus kowalevskii]	--	--	--	--	sp|Q6AY94|TIDC1_RAT	82.8	2e-15	Translocase of inner mitochondrial membrane domain-containing protein 1 OS=Rattus norvegicus GN=Timmdc1 PE=2 SV=1	--	--	--	--	--	--	--	--	--	--	-	-	GO:0044464//cell part
CL1672.Contig2_All	3812	gi|270012972|gb|EFA09420.1|	75.5	2e-11	hypothetical protein TcasGA2_TC005222 [Tribolium castaneum]	--	--	--	--	sp|Q02357|ANK1_MOUSE	176	5e-43	Ankyrin-1 OS=Mus musculus GN=Ank1 PE=1 SV=2	all2748	137	2e-31	COG0666	FOG: Ankyrin repeat	K15503	1e-50	202	aag:AaeL_AAEL014668	serine/threonine-protein phosphatase 6 regulatory ankyrin repeat subunit B	-	-	-
CL16725.Contig1_All	2398	--	--	--	--	--	--	--	--	--	--	--	--	--	--	--	--	--	--	--	--	--	--	-	-	-
CL17050.Contig1_All	2814	gi|115738266|ref|XP_001180232.1|	568.5	5e-160	PREDICTED: similar to protein-tyrosine kinase [Strongylocentrotus purpuratus] >gi|115960944|ref|XP_001178334.1| PREDICTED: similar to protein-tyrosine kinase [Strongylocentrotus purpuratus]	gi|260796602|ref|XM_002593248.1|	65.9	9e-07	Branchiostoma floridae hypothetical protein, mRNA	sp|P53356|HTK16_HYDVU	515	2e-145	Tyrosine-protein kinase HTK16 OS=Hydra vulgaris GN=HTK16 PE=2 SV=1	SA1063_1	89.4	3e-17	COG0515	Serine/threonine protein kinase	K08253	8e-161	568	spu:752814	non-specific protein-tyrosine kinase [EC:2.7.10.2]	-	GO:0004672//protein kinase activity	-
CL17245.Contig1_All	304	--	--	--	--	--	--	--	--	--	--	--	--	--	--	--	--	--	--	--	--	--	--	-	-	-
CL17448.Contig2_All	1440	--	--	--	--	--	--	--	--	--	--	--	--	--	--	--	--	--	--	--	--	--	--	-	-	-
CL17611.Contig3_All	3647	gi|291220864|ref|XP_002730444.1|	595.1	7e-168	PREDICTED: sodium- and chloride-dependent glycine transporter 1-like [Saccoglossus kowalevskii]	gi|340722937|ref|XM_003399808.1|	79.8	7e-11	PREDICTED: Bombus terrestris sodium- and chloride-dependent GABA transporter 1-like (LOC100642415), mRNA	sp|A7Y2X0|SC6A5_XENLA	558	4e-158	Sodium- and chloride-dependent glycine transporter 2 OS=Xenopus laevis GN=slc6a5 PE=2 SV=1	AF1995	184	1e-45	COG0733	Na+-dependent transporters of the SNF family	K05038	9e-161	568	spu:594544	solute carrier family 6 (neurotransmitter transporter, amino acid) member 5/7/9/14	GO:0055085//transmembrane transport;GO:0006836//neurotransmitter transport;GO:0048265//response to pain;GO:0015844//monoamine transport;GO:0006865//amino acid transport	GO:0008504//monoamine transmembrane transporter activity	GO:0044425//membrane part
CL1888.Contig2_All	4611	gi|381393169|gb|AFG28414.1|	850.9	0	chitin synthase 1, partial [Tetranychus urticae] >gi|381393171|gb|AFG28415.1| chitin synthase 1, partial [Tetranychus urticae]	gi|146152114|gb|EF535882.1|	71.9	2e-08	Mytilus galloprovincialis chitin synthase (CS1) mRNA, complete cds	sp|Q54J55|MYBX_DICDI	52.8	7e-06	Myb-like protein X OS=Dictyostelium discoideum GN=mybX PE=3 SV=1	YNL192w	85.1	1e-15	COG1215	Glycosyltransferases, probably involved in cell wall biogenesis	K00698	0	853	aga:AgaP_AGAP001748	chitin synthase [EC:2.4.1.16]	-	-	-
CL2173.Contig2_All	2699	gi|325296851|ref|NP_001191457.1|	661.8	0	guanine nucleotide-binding protein G(i) alpha subunit [Aplysia californica] >gi|109690023|gb|ABG37907.1| guanine nucleotide-binding protein G(i) alpha subunit [Aplysia californica]	gi|306150|gb|L18922.1|HLSGI1A	369	4e-98	Helisoma trivolvis GTP-binding protein Gi1 alpha subunit mRNA, complete cds	sp|P30682|GNAI_LYMST	656	0	Guanine nucleotide-binding protein G(i) subunit alpha OS=Lymnaea stagnalis PE=2 SV=3	--	--	--	--	--	K04630	7e-178	625	spu:414054	guanine nucleotide-binding protein G(i) subunit alpha	GO:0030168//platelet activation;GO:0007193//inhibition of adenylate cyclase activity by G-protein signaling pathway;GO:0051301//cell division;GO:0006184//GTP catabolic process;GO:0050805//negative regulation of synaptic transmission	GO:0004871//signal transducer activity;GO:0005525//GTP binding;GO:0031683//G-protein beta/gamma-subunit binding;GO:0031821//metabotropic serotonin receptor binding;GO:0003924//GTPase activity	GO:0045121//membrane raft;GO:0005624//membrane fraction;GO:0005834//heterotrimeric G-protein complex;GO:0005794//Golgi apparatus;GO:0005813//centrosome;GO:0030496//midbody
CL2239.Contig2_All	1657	gi|251823855|ref|NP_035834.2|	424.9	5e-117	pantetheinase precursor [Mus musculus] >gi|342187148|sp|Q9Z0K8.3|VNN1_MOUSE RecName: Full=Pantetheinase; AltName: Full=Pantetheine hydrolase; AltName: Full=Vascular non-inflammatory molecule 1; Short=Vanin-1; Flags: Precursor >gi|148672824|gb|EDL04771.1| vanin 1 [Mus musculus]	--	--	--	--	sp|Q9Z0K8|VNN1_MOUSE	424	2e-118	Pantetheinase OS=Mus musculus GN=Vnn1 PE=1 SV=3	PH0642	58.5	3e-08	COG0388	Predicted amidohydrolase	K08069	8e-118	424	mmu:22361	pantetheine hydrolase [EC:3.5.1.92]	GO:0016337//cell-cell adhesion;GO:0002526//acute inflammatory response;GO:0045087//innate immune response;GO:0006916//anti-apoptosis;GO:0033089//positive regulation of T cell differentiation in the thymus;GO:0002544//chronic inflammatory response	GO:0016810//hydrolase activity, acting on carbon-nitrogen (but not peptide) bonds;GO:0034235//GPI anchor binding	GO:0016021//integral to membrane;GO:0005615//extracellular space
CL2251.Contig4_All	761	--	--	--	--	--	--	--	--	--	--	--	--	--	--	--	--	--	--	--	--	--	--	-	-	-
CL229.Contig1_All	365	--	--	--	--	--	--	--	--	--	--	--	--	--	--	--	--	--	--	--	--	--	--	-	-	-
CL2521.Contig1_All	1120	--	--	--	--	--	--	--	--	--	--	--	--	--	--	--	--	--	--	--	--	--	--	-	-	-
CL2571.Contig1_All	2491	gi|291237312|ref|XP_002738580.1|	729.9	0	PREDICTED: guanine nucleotide binding protein-like 2 (nucleolar)-like [Saccoglossus kowalevskii]	gi|380013006|ref|XR_142540.1|	89.7	5e-14	PREDICTED: Apis florea nucleolar GTP-binding protein 2-like (LOC100866015), miscRNA	sp|Q13823|NOG2_HUMAN	657	0	Nucleolar GTP-binding protein 2 OS=Homo sapiens GN=GNL2 PE=1 SV=1	YNR053c	498	3e-140	COG1161	Predicted GTPases	K14537	0	702	spu:585370	nuclear GTP-binding protein	-	-	GO:0005622//intracellular
CL2614.Contig1_All	3303	gi|13366175|dbj|BAB39452.1|	720.3	0	myosin [Mizuhopecten yessoensis]	--	--	--	--	sp|Q8WXR4|MYO3B_HUMAN	441	5e-123	Myosin-IIIb OS=Homo sapiens GN=MYO3B PE=2 SV=4	YHR023w	378	3e-104	COG5022	Myosin heavy chain	K08834	5e-138	493	spu:373229	myosin III [EC:2.7.11.1]	-	-	-
CL2630.Contig2_All	783	--	--	--	--	--	--	--	--	--	--	--	--	--	--	--	--	--	--	--	--	--	--	-	-	-
CL2823.Contig2_All	838	--	--	--	--	--	--	--	--	--	--	--	--	--	--	--	--	--	--	--	--	--	--	-	-	-
CL298.Contig2_All	394	--	--	--	--	--	--	--	--	--	--	--	--	--	--	--	--	--	--	--	--	--	--	-	-	-
CL3309.Contig1_All	1162	gi|148231334|ref|NP_001089573.1|	483.4	7e-135	protein FAM50A-B [Xenopus laevis] >gi|123904550|sp|Q4KLV7.1|F50AB_XENLA RecName: Full=Protein FAM50A-B >gi|68533742|gb|AAH98980.1| Fam50-b protein [Xenopus laevis]	gi|383859454|ref|XM_003705162.1|	89.7	2e-14	PREDICTED: Megachile rotundata protein FAM50 homolog (LOC100883926), mRNA	sp|Q4KLV7|F50AB_XENLA	483	3e-136	Protein FAM50A-B OS=Xenopus laevis GN=fam50a-b PE=2 SV=1	aq_2032	52.4	1e-06	COG0532	Translation initiation factor 2 (IF-2; GTPase)	K13119	1e-135	483	xla:734629	protein FAM50	-	-	GO:0005634//nucleus
CL3310.Contig4_All	4097	gi|224062452|ref|XP_002196246.1|	1264.6	0	PREDICTED: myosin VA [Taeniopygia guttata]	gi|221117105|ref|XM_002157829.1|	93.7	5e-15	PREDICTED: Hydra magnipapillata similar to myosin Va (LOC100205824), partial mRNA	sp|Q02440|MYO5A_CHICK	1254	0	Unconventional myosin-Va OS=Gallus gallus GN=MYO5A PE=1 SV=1	YOR326w	385	4e-106	COG5022	Myosin heavy chain	K10357	0	1264	tgu:100225447	myosin V	-	GO:0060001//minus-end directed microfilament motor activity;GO:0005516//calmodulin binding	GO:0005737//cytoplasm;GO:0043005//neuron projection;GO:0031941//filamentous actin;GO:0001726//ruffle
CL3439.Contig2_All	511	--	--	--	--	--	--	--	--	--	--	--	--	--	--	--	--	--	--	--	--	--	--	-	-	-
CL3461.Contig1_All	650	gi|334311109|ref|XP_001378101.2|	194.1	3e-48	PREDICTED: hypothetical protein LOC100027950 [Monodelphis domestica]	gi|23587112|dbj|AK115173.1|	93.7	8e-16	Ciona intestinalis cDNA, clone:cieg037b07, full insert sequence	sp|Q5R8T8|GNPI1_PONAB	186	3e-47	Glucosamine-6-phosphate isomerase 1 OS=Pongo abelii GN=GNPDA1 PE=2 SV=1	FN1143	142	5e-34	COG0363	6-phosphogluconolactonase/Glucosamine-6-phosphate isomerase/deaminase	K02564	1e-48	192	cin:100184260	glucosamine-6-phosphate deaminase [EC:3.5.99.6]	GO:0006044//N-acetylglucosamine metabolic process;GO:0007338//single fertilization;GO:0006043//glucosamine catabolic process;GO:0006091//generation of precursor metabolites and energy	GO:0004342//glucosamine-6-phosphate deaminase activity;GO:0016787//hydrolase activity	GO:0005737//cytoplasm
CL3469.Contig1_All	2549	gi|221104309|ref|XP_002170103.1|	84.3	2e-14	PREDICTED: hypothetical protein [Hydra magnipapillata]	--	--	--	--	sp|Q02817|MUC2_HUMAN	114	1e-24	Mucin-2 OS=Homo sapiens GN=MUC2 PE=1 SV=2	Rv0312	73.2	2e-12	COG0443	Molecular chaperone	K10955	6e-25	117	xtr:100493286	intestinal mucin-2	-	-	-
CL3686.Contig3_All	1058	gi|194211266|ref|XP_001500204.2|	189.5	2e-46	PREDICTED: TM2 domain-containing protein 1-like [Equus caballus]	--	--	--	--	sp|Q9BX74|TM2D1_HUMAN	185	1e-46	TM2 domain-containing protein 1 OS=Homo sapiens GN=TM2D1 PE=1 SV=1	--	--	--	--	--	K03511	8e-14	78.6	tsp:Tsp_01714	DNA polymerase kappa subunit [EC:2.7.7.7]	-	-	GO:0016020//membrane
CL3770.Contig4_All	2833	gi|291223533|ref|XP_002731764.1|	105.9	1e-20	PREDICTED: chromosome 11 open reading frame 63-like [Saccoglossus kowalevskii]	--	--	--	--	sp|Q54G14|Y0266_DICDI	85.5	6e-16	Uncharacterized protein DDB_G0290685 OS=Dictyostelium discoideum GN=DDB_G0290685 PE=2 SV=2	BB0801	63.2	2e-09	COG0532	Translation initiation factor 2 (IF-2; GTPase)	K15177	1e-14	83.2	tgu:100231203	RNA polymerase-associated protein LEO1	-	-	-
CL4088.Contig4_All	2946	gi|291239504|ref|XP_002739663.1|	313.9	2e-83	PREDICTED: RIKEN cDNA 4930431B11-like [Saccoglossus kowalevskii]	--	--	--	--	sp|Q8C0X0|LCA5L_MOUSE	177	9e-44	Lebercilin-like protein OS=Mus musculus GN=Lca5l PE=2 SV=1	MK0690	85.5	5e-16	COG0419	ATPase involved in DNA repair	K14822	3e-27	125	tgu:100219403	rRNA-processing protein CGR1	-	-	-
CL4180.Contig3_All	3311	gi|327275085|ref|XP_003222304.1|	319.3	7e-85	PREDICTED: integrin alpha-9-like [Anolis carolinensis]	--	--	--	--	sp|Q13797|ITA9_HUMAN	293	1e-78	Integrin alpha-9 OS=Homo sapiens GN=ITGA9 PE=1 SV=2	--	--	--	--	--	K06585	1e-85	319	acs:100556197	integrin alpha 9	GO:0009987//cellular process;GO:0050896//response to stimulus;GO:0048731	-	GO:0016020//membrane
CL419.Contig2_All	1090	--	--	--	--	--	--	--	--	--	--	--	--	--	--	--	--	--	--	--	--	--	--	-	-	-
CL4274.Contig1_All	214	--	--	--	--	--	--	--	--	--	--	--	--	--	--	--	--	--	--	--	--	--	--	-	-	-
CL4484.Contig2_All	361	--	--	--	--	--	--	--	--	--	--	--	--	--	--	--	--	--	--	--	--	--	--	-	-	-
CL4530.Contig1_All	510	--	--	--	--	--	--	--	--	--	--	--	--	--	--	--	--	--	--	--	--	--	--	-	-	-
CL4574.Contig1_All	520	--	--	--	--	--	--	--	--	--	--	--	--	--	--	--	--	--	--	--	--	--	--	-	-	-
CL4790.Contig3_All	2529	gi|344288462|ref|XP_003415969.1|	77.4	3e-12	PREDICTED: LOW QUALITY PROTEIN: atrial natriuretic peptide-converting enzyme-like [Loxodonta africana]	--	--	--	--	sp|Q9Z319|CORIN_MOUSE	199	3e-50	Atrial natriuretic peptide-converting enzyme OS=Mus musculus GN=Corin PE=2 SV=2	VC1200	94.4	9e-19	COG5640	Secreted trypsin-like serine protease	K09614	2e-50	201	gga:100857733	corin [EC:3.4.21.-]	GO:0008152//metabolic process	GO:0008233//peptidase activity	GO:0044464//cell part
CL4813.Contig3_All	1007	--	--	--	--	--	--	--	--	--	--	--	--	--	--	--	--	--	--	--	--	--	--	-	-	-
CL4977.Contig3_All	6864	gi|363741145|ref|XP_415827.3|	1602	0	PREDICTED: myosin-XVIIIa [Gallus gallus]	gi|291231778|ref|XM_002735795.1|	63.9	8e-06	PREDICTED: Saccoglossus kowalevskii KIAA0216-like (LOC100374081), mRNA	sp|Q92614|MY18A_HUMAN	1579	0	Unconventional myosin-XVIIIa OS=Homo sapiens GN=MYO18A PE=1 SV=3	SPCC645.05c	448	5e-125	COG5022	Myosin heavy chain	K10362	0	1598	bta:519634	myosin XVIII	GO:0006916//anti-apoptosis	GO:0042802//identical protein binding	GO:0044424//intracellular part
CL5109.Contig2_All	961	--	--	--	--	--	--	--	--	--	--	--	--	--	--	--	--	--	--	--	--	--	--	-	-	-
CL52.Contig3_All	756	gi|198435781|ref|XP_002132092.1|	70.1	1e-10	PREDICTED: similar to predicted protein [Ciona intestinalis]	--	--	--	--	--	--	--	--	--	--	--	--	--	--	--	--	--	--	-	-	-
CL5253.Contig2_All	4141	gi|301766930|ref|XP_002918885.1|	875.2	0	PREDICTED: putative ATP-dependent RNA helicase TDRD9-like [Ailuropoda melanoleuca] >gi|281354178|gb|EFB29762.1| hypothetical protein PANDA_007423 [Ailuropoda melanoleuca]	gi|345304865|ref|XM_001508666.2|	75.8	1e-09	PREDICTED: Ornithorhynchus anatinus tudor domain containing 9 (TDRD9), mRNA	sp|B0XDC4|SPNE_CULQU	666	0	Probable ATP-dependent RNA helicase spindle-E OS=Culex quinquefasciatus GN=spn-E PE=3 SV=1	SPBC15C4.05	210	1e-53	COG1643	HrpA-like helicases	K13026	2e-69	265	dgr:Dgri_GH24656	ATP-dependent RNA helicase DHX57 [EC:3.6.4.13]	GO:0009987//cellular process;GO:0050789//regulation of biological process;GO:0043170;GO:0019953//sexual reproduction;GO:0032501//multicellular organismal process;GO:0022414	GO:0005488//binding	GO:0044424//intracellular part
CL5632.Contig1_All	484	--	--	--	--	--	--	--	--	--	--	--	--	--	--	--	--	--	--	--	--	--	--	-	-	-
CL5639.Contig2_All	722	--	--	--	--	--	--	--	--	--	--	--	--	--	--	--	--	--	--	--	--	--	--	-	-	-
CL5703.Contig3_All	601	--	--	--	--	--	--	--	--	--	--	--	--	--	--	--	--	--	--	--	--	--	--	-	-	-
CL5899.Contig1_All	1220	gi|358335964|dbj|GAA54552.1|	77	1e-12	protocadherin-9 [Clonorchis sinensis]	--	--	--	--	sp|P33450|FAT_DROME	70.5	7e-12	Cadherin-related tumor suppressor OS=Drosophila melanogaster GN=ft PE=1 SV=3	--	--	--	--	--	K04600	3e-11	70.5	rno:300128	cadherin EGF LAG seven-pass G-type receptor 1 (flamingo)	GO:0035159//regulation of tube length, open tracheal system;GO:0007446//imaginal disc growth;GO:0045317//equator specification;GO:0045926//negative regulation of growth;GO:0016337//cell-cell adhesion;GO:0045198//establishment of epithelial cell apical/basal polarity;GO:0001737//establishment of imaginal disc-derived wing hair orientation;GO:0008285//negative regulation of cell proliferation;GO:00…	GO:0050839//cell adhesion molecule binding	GO:0016021//integral to membrane
CL5900.Contig2_All	1048	--	--	--	--	--	--	--	--	sp|P21783|NOTCH_XENLA	50.8	5e-06	Neurogenic locus notch protein homolog OS=Xenopus laevis GN=notch1 PE=1 SV=3	--	--	--	--	--	K02599	4e-06	52.8	gga:395655	Notch	-	-	-
CL600.Contig1_All	968	gi|383865637|ref|XP_003708279.1|	130.6	9e-29	PREDICTED: coiled-coil domain-containing protein 137-like [Megachile rotundata]	--	--	--	--	sp|Q17QR4|CC137_BOVIN	122	2e-27	Coiled-coil domain-containing protein 137 OS=Bos taurus GN=CCDC137 PE=2 SV=1	--	--	--	--	--	K14650	2e-10	67.4	tgu:100190435	transcription initiation factor TFIID subunit 3	-	-	-
CL606.Contig1_All	785	gi|70954402|ref|XP_746249.1|	57.8	5e-07	rhoGAP protein [Plasmodium chabaudi chabaudi]	--	--	--	--	--	--	--	--	--	--	--	--	--	K11804	4e-06	52.4	tca:656756	WD repeat-containing protein 42A	-	-	-
CL6188.Contig1_All	711	--	--	--	--	--	--	--	--	--	--	--	--	--	--	--	--	--	--	--	--	--	--	-	-	-
CL6208.Contig2_All	1096	gi|291232220|ref|XP_002736055.1|	67.4	1e-09	PREDICTED: kelch domain containing 8A-like [Saccoglossus kowalevskii]	--	--	--	--	sp|Q91XA8|KLD8A_MOUSE	257	3e-68	Kelch domain-containing protein 8A OS=Mus musculus GN=Klhdc8a PE=2 SV=1	--	--	--	--	--	K10442	8e-28	125	gga:425121	kelch-like protein 1/4/5	-	-	-
CL6750.Contig1_All	739	--	--	--	--	--	--	--	--	--	--	--	--	--	--	--	--	--	--	--	--	--	--	-	-	-
CL7115.Contig1_All	1194	gi|283137512|gb|ADB11406.1|	133.3	2e-29	dopamine beta hydroxylase-like protein, partial [Pomatoceros lamarckii]	--	--	--	--	sp|Q7Z0T3|TEMPT_APLCA	102	1e-21	Temptin OS=Aplysia californica PE=1 SV=1	--	--	--	--	--	--	--	--	--	--	-	-	-
CL7175.Contig2_All	2512	gi|363736833|ref|XP_422510.3|	288.9	7e-76	PREDICTED: cytochrome P450 2J2-like [Gallus gallus]	--	--	--	--	sp|P12789|CP2B5_RABIT	283	1e-75	Cytochrome P450 2B5 OS=Oryctolagus cuniculus GN=CYP2B5 PE=2 SV=1	BH0579	104	8e-22	COG2124	Cytochrome P450	K07418	2e-74	281	gga:424676	cytochrome P450, family 2, subfamily J [EC:1.14.14.1]	-	-	-
CL7201.Contig1_All	423	--	--	--	--	--	--	--	--	--	--	--	--	--	--	--	--	--	--	--	--	--	--	-	-	-
CL7226.Contig2_All	2581	gi|115741923|ref|XP_783356.2|	253.8	2e-65	PREDICTED: similar to mKIAA0218 protein [Strongylocentrotus purpuratus] >gi|115925029|ref|XP_001196360.1| PREDICTED: similar to mKIAA0218 protein [Strongylocentrotus purpuratus]	--	--	--	--	sp|Q93075|TATD2_HUMAN	246	1e-64	Putative deoxyribonuclease TATDN2 OS=Homo sapiens GN=TATDN2 PE=1 SV=2	PM1675	130	9e-30	COG0084	Mg-dependent DNase	K03424	1e-65	252	ssc:100523281	TatD DNase family protein [EC:3.1.21.-]	-	-	-
CL7374.Contig2_All	1115	--	--	--	--	--	--	--	--	--	--	--	--	--	--	--	--	--	--	--	--	--	--	-	-	-
CL7652.Contig2_All	1035	gi|340372951|ref|XP_003385007.1|	65.1	5e-09	PREDICTED: hypothetical protein LOC100634641 [Amphimedon queenslandica]	--	--	--	--	sp|B7S4N9|IVBTI_OXYSC	79.7	1e-14	Taicatoxin, serine protease inhibitor component OS=Oxyuranus scutellatus scutellatus PE=1 SV=1	--	--	--	--	--	K06818	6e-14	79	dre:563754	podocalyxin-like 2	-	GO:0030414//protease inhibitor activity	-
CL7734.Contig1_All	1090	--	--	--	--	--	--	--	--	--	--	--	--	--	--	--	--	--	--	--	--	--	--	-	-	-
CL7790.Contig1_All	568	--	--	--	--	--	--	--	--	--	--	--	--	--	--	--	--	--	--	--	--	--	--	-	-	-
CL8193.Contig1_All	916	--	--	--	--	--	--	--	--	--	--	--	--	--	--	--	--	--	--	--	--	--	--	-	-	-
CL8307.Contig3_All	1279	--	--	--	--	--	--	--	--	--	--	--	--	--	--	--	--	--	--	--	--	--	--	-	-	-
CL8343.Contig1_All	3285	gi|67599955|ref|XP_666325.1|	99	1e-18	hydroxyproline-rich glycoprotein dz-hrgp precursor [Cryptosporidium hominis TU502] >gi|54657296|gb|EAL36093.1| hydroxyproline-rich glycoprotein dz-hrgp precursor [Cryptosporidium hominis]	--	--	--	--	sp|Q54X08|MYBV_DICDI	89	6e-17	Myb-like protein V OS=Dictyostelium discoideum GN=mybV PE=4 SV=2	SP0117	57.8	1e-07	COG5263	FOG: Glucan-binding domain (YG repeat)	K14650	1e-14	83.6	acs:100563216	transcription initiation factor TFIID subunit 3	-	-	-
CL8374.Contig2_All	2035	gi|260827973|ref|XP_002608938.1|	190.3	2e-46	hypothetical protein BRAFLDRAFT_85488 [Branchiostoma floridae] >gi|229294292|gb|EEN64948.1| hypothetical protein BRAFLDRAFT_85488 [Branchiostoma floridae]	--	--	--	--	sp|Q8K2Q9|SHOT1_MOUSE	168	5e-41	Shootin-1 OS=Mus musculus GN=Kiaa1598 PE=1 SV=1	aq_1006	69.7	2e-11	COG0419	ATPase involved in DNA repair	K10381	1e-15	85.5	mdo:100027776	desmoplakin	GO:0007275//multicellular organismal development;GO:0009987//cellular process	-	GO:0044464//cell part
CL8439.Contig1_All	2518	gi|291222691|ref|XP_002731347.1|	112.1	1e-22	PREDICTED: CG10237-like [Saccoglossus kowalevskii]	--	--	--	--	sp|Q8C525|M21D2_MOUSE	66.2	3e-10	Protein MB21D2 OS=Mus musculus GN=Mb21d2 PE=1 SV=1	--	--	--	--	--	--	--	--	--	--	-	-	-
CL8536.Contig1_All	2126	--	--	--	--	--	--	--	--	--	--	--	--	--	--	--	--	--	--	--	--	--	--	-	-	-
CL8560.Contig1_All	2782	gi|115640398|ref|XP_788007.2|	290.8	2e-76	PREDICTED: hypothetical protein, partial [Strongylocentrotus purpuratus] >gi|115929005|ref|XP_001177970.1| PREDICTED: hypothetical protein, partial [Strongylocentrotus purpuratus]	--	--	--	--	sp|Q95SX7|RTBS_DROME	61.2	1e-08	Probable RNA-directed DNA polymerase from transposon BS OS=Drosophila melanogaster GN=RTase PE=2 SV=1	--	--	--	--	--	K03021	3e-09	65.1	hmg:100198527	DNA-directed RNA polymerase III subunit RPC2 [EC:2.7.7.6]	-	-	-
CL8585.Contig1_All	558	gi|291235123|ref|XP_002737495.1|	58.5	1e-07	PREDICTED: hypothetical protein [Saccoglossus kowalevskii]	--	--	--	--	sp|Q28IC1|AROS_XENTR	48.9	7e-06	Active regulator of SIRT1 OS=Xenopus tropicalis GN=rps19bp1 PE=2 SV=1	--	--	--	--	--	--	--	--	--	--	-	-	-
CL8683.Contig1_All	941	--	--	--	--	--	--	--	--	--	--	--	--	--	--	--	--	--	--	--	--	--	--	-	-	-
CL8878.Contig2_All	809	--	--	--	--	--	--	--	--	--	--	--	--	--	--	--	--	--	--	--	--	--	--	-	-	-
CL8929.Contig1_All	823	--	--	--	--	--	--	--	--	--	--	--	--	--	--	--	--	--	--	--	--	--	--	-	-	-
CL8969.Contig1_All	594	--	--	--	--	--	--	--	--	--	--	--	--	--	--	--	--	--	--	--	--	--	--	-	-	-
CL9091.Contig3_All	787	--	--	--	--	gi|158186983|gb|AC197450.3|	63.9	9e-07	MACACA MULATTA BAC clone CH250-450L6 from chromosome 10, complete sequence	--	--	--	--	--	--	--	--	--	--	--	--	--	--	-	-	-
CL9258.Contig1_All	649	--	--	--	--	--	--	--	--	--	--	--	--	--	--	--	--	--	--	--	--	--	--	-	-	-
CL9372.Contig1_All	657	--	--	--	--	--	--	--	--	--	--	--	--	--	--	--	--	--	--	--	--	--	--	-	-	-
CL9490.Contig1_All	516	gi|83318907|emb|CAJ38792.1|	89.7	5e-17	Notch protein [Platynereis dumerilii]	--	--	--	--	sp|P07207|NOTCH_DROME	256	2e-68	Neurogenic locus Notch protein OS=Drosophila melanogaster GN=N PE=1 SV=3	--	--	--	--	--	K02599	2e-68	258	dre:58065	Notch	GO:0050789//regulation of biological process;GO:0009987//cellular process;GO:0032502//developmental process	-	GO:0016020//membrane
CL9499.Contig2_All	1103	--	--	--	--	--	--	--	--	--	--	--	--	--	--	--	--	--	--	--	--	--	--	-	-	-
CL9622.Contig2_All	560	--	--	--	--	gi|76780613|emb|AJ783715.1|	145	2e-31	Mytilus galloprovincialis partial hsc70 gene for heat shock cognate 70, exons 4-5	--	--	--	--	--	--	--	--	--	--	--	--	--	--	-	-	-
CL9791.Contig2_All	913	gi|260791599|ref|XP_002590816.1|	66.2	2e-09	hypothetical protein BRAFLDRAFT_125731 [Branchiostoma floridae] >gi|229276013|gb|EEN46827.1| hypothetical protein BRAFLDRAFT_125731 [Branchiostoma floridae]	--	--	--	--	--	--	--	--	--	--	--	--	--	--	--	--	--	--	-	-	-
Unigene100116_All	221	--	--	--	--	--	--	--	--	--	--	--	--	--	--	--	--	--	--	--	--	--	--	-	-	-
Unigene10055_All	2358	gi|221113051|ref|XP_002167759.1|	840.1	0	PREDICTED: similar to transmembrane 9 superfamily member 1 [Hydra magnipapillata]	gi|115957066|ref|XM_001197030.1|	67.9	2e-07	PREDICTED: Strongylocentrotus purpuratus similar to Transmembrane 9 superfamily member 1 (LOC582647), mRNA	sp|Q9DBU0|TM9S1_MOUSE	808	0	Transmembrane 9 superfamily member 1 OS=Mus musculus GN=Tm9sf1 PE=2 SV=2	--	--	--	--	--	--	--	--	--	--	GO:0006914//autophagy	-	GO:0000421//autophagic vacuole membrane;GO:0005765//lysosomal membrane;GO:0016021//integral to membrane;GO:0031410//cytoplasmic vesicle
Unigene101821_All	218	--	--	--	--	--	--	--	--	--	--	--	--	--	--	--	--	--	--	--	--	--	--	-	-	-
Unigene10216_All	842	--	--	--	--	--	--	--	--	--	--	--	--	--	--	--	--	--	--	--	--	--	--	-	-	-
Unigene1023_All	781	--	--	--	--	--	--	--	--	--	--	--	--	--	--	--	--	--	--	--	--	--	--	-	-	-
Unigene102489_All	248	gi|291239601|ref|XP_002739714.1|	76.6	3e-13	PREDICTED: Para-nitrobenzyl esterase-like [Saccoglossus kowalevskii]	--	--	--	--	--	--	--	--	--	--	--	--	--	--	--	--	--	--	-	GO:0004091//carboxylesterase activity	-
Unigene102505_All	249	--	--	--	--	--	--	--	--	--	--	--	--	--	--	--	--	--	--	--	--	--	--	-	-	-
Unigene102597_All	213	--	--	--	--	--	--	--	--	--	--	--	--	--	--	--	--	--	--	--	--	--	--	-	-	-
Unigene102618_All	237	gi|260827336|ref|XP_002608621.1|	53.5	2e-06	hypothetical protein BRAFLDRAFT_183747 [Branchiostoma floridae] >gi|229293972|gb|EEN64631.1| hypothetical protein BRAFLDRAFT_183747 [Branchiostoma floridae]	--	--	--	--	sp|Q9QYP1|LRP4_RAT	61.6	4e-10	Low-density lipoprotein receptor-related protein 4 OS=Rattus norvegicus GN=Lrp4 PE=1 SV=2	--	--	--	--	--	K03068	2e-11	67.4	nvi:100119232	low density lipoprotein receptor-related protein 5/6	-	-	-
Unigene102678_All	218	--	--	--	--	--	--	--	--	--	--	--	--	--	--	--	--	--	--	--	--	--	--	-	-	-
Unigene102728_All	260	--	--	--	--	--	--	--	--	--	--	--	--	--	--	--	--	--	--	--	--	--	--	-	-	-
Unigene103412_All	216	gi|115927375|ref|XP_796031.2|	65.5	7e-10	PREDICTED: similar to transposase [Strongylocentrotus purpuratus] >gi|115958381|ref|XP_001186202.1| PREDICTED: similar to transposase [Strongylocentrotus purpuratus]	--	--	--	--	--	--	--	--	--	--	--	--	--	K11840	1e-06	51.6	spu:592001	ubiquitin carboxyl-terminal hydrolase 9/24 [EC:3.1.2.15]	-	-	-
Unigene10380_All	802	--	--	--	--	--	--	--	--	--	--	--	--	--	--	--	--	--	--	--	--	--	--	-	-	-
Unigene103824_All	200	--	--	--	--	--	--	--	--	--	--	--	--	--	--	--	--	--	--	--	--	--	--	-	-	-
Unigene10390_All	743	--	--	--	--	--	--	--	--	--	--	--	--	--	--	--	--	--	--	--	--	--	--	-	-	-
Unigene10402_All	892	gi|213625665|gb|AAI71075.1|	207.2	7e-52	tyw3 protein [Xenopus (Silurana) tropicalis] >gi|213627302|gb|AAI71077.1| tyw3 protein [Xenopus (Silurana) tropicalis]	gi|213627301|gb|BC171077.1|	65.9	3e-07	Xenopus tropicalis tRNA-yW synthesizing protein 3 homolog, mRNA (cDNA clone MGC:197804 IMAGE:9040337), complete cds	sp|Q641F8|TYW3_XENLA	206	7e-53	tRNA wybutosine-synthesizing protein 3 homolog OS=Xenopus laevis GN=tyw3 PE=2 SV=1	YGL050w	98.6	1e-20	COG1590	Uncharacterized conserved protein	K15450	1e-52	207	xtr:549182	tRNA wybutosine-synthesizing protein 3 [EC:2.1.1.-]	-	-	-
Unigene10579_All	632	gi|358339569|dbj|GAA47606.1|	53.1	8e-06	hypothetical protein CLF_100574 [Clonorchis sinensis]	--	--	--	--	--	--	--	--	--	--	--	--	--	--	--	--	--	--	-	-	-
Unigene10610_All	944	--	--	--	--	--	--	--	--	--	--	--	--	--	--	--	--	--	--	--	--	--	--	-	-	-
Unigene10667_All	949	--	--	--	--	--	--	--	--	--	--	--	--	--	--	--	--	--	--	--	--	--	--	-	-	-
Unigene10669_All	1026	gi|260809887|ref|XP_002599736.1|	94.4	8e-18	hypothetical protein BRAFLDRAFT_105174 [Branchiostoma floridae] >gi|229285017|gb|EEN55748.1| hypothetical protein BRAFLDRAFT_105174 [Branchiostoma floridae]	--	--	--	--	sp|Q9QYM8|CENPH_MOUSE	68.9	2e-11	Centromere protein H OS=Mus musculus GN=Cenph PE=1 SV=1	--	--	--	--	--	K11500	7e-15	82	spu:581683	centromere protein H	GO:0009987//cellular process	-	GO:0000776//kinetochore
Unigene10687_All	649	gi|260832211|ref|XP_002611051.1|	134	4e-30	hypothetical protein BRAFLDRAFT_119395 [Branchiostoma floridae] >gi|229296421|gb|EEN67061.1| hypothetical protein BRAFLDRAFT_119395 [Branchiostoma floridae]	--	--	--	--	sp|Q9BSF4|CS052_HUMAN	90.9	2e-18	Uncharacterized protein C19orf52 OS=Homo sapiens GN=C19orf52 PE=1 SV=2	--	--	--	--	--	--	--	--	--	--	-	-	-
Unigene10694_All	1297	gi|328715601|ref|XP_001948527.2|	65.5	5e-09	PREDICTED: hypothetical protein LOC100163781 [Acyrthosiphon pisum]	--	--	--	--	sp|Q54KX0|GTAN_DICDI	64.3	6e-10	GATA zinc finger domain-containing protein 14 OS=Dictyostelium discoideum GN=gtaN PE=4 SV=1	--	--	--	--	--	K15297	5e-06	53.1	cel:T10A3.1	regulating synaptic membrane exocytosis protein 2	-	-	-
Unigene10700_All	765	--	--	--	--	--	--	--	--	--	--	--	--	--	--	--	--	--	--	--	--	--	--	-	-	-
Unigene10917_All	810	gi|260794677|ref|XP_002592334.1|	317.4	4e-85	hypothetical protein BRAFLDRAFT_285333 [Branchiostoma floridae] >gi|229277552|gb|EEN48345.1| hypothetical protein BRAFLDRAFT_285333 [Branchiostoma floridae]	--	--	--	--	sp|Q2TBT5|RNH2A_BOVIN	282	5e-76	Ribonuclease H2 subunit A OS=Bos taurus GN=RNASEH2A PE=1 SV=1	SPAC4G9.02	182	6e-46	COG0164	Ribonuclease HII	K10743	7e-86	317	bfo:BRAFLDRAFT_285333	ribonuclease H2 subunit A [EC:3.1.26.4]	-	GO:0004519//endonuclease activity;GO:0003676//nucleic acid binding	-
Unigene11093_All	1015	gi|325297064|ref|NP_001191536.1|	265.8	2e-69	histidine decarboxylase [Aplysia californica] >gi|30515679|gb|AAP34326.1|AF510849_1 histidine decarboxylase [Aplysia californica]	--	--	--	--	sp|Q05733|DCHS_DROME	206	7e-53	Histidine decarboxylase OS=Drosophila melanogaster GN=Hdc PE=2 SV=2	YPO1193	80.1	6e-15	COG0076	Glutamate decarboxylase and related PLP-dependent proteins	K01590	5e-61	235	api:100159557	histidine decarboxylase [EC:4.1.1.22]	-	GO:0003824//catalytic activity	-
Unigene11243_All	710	--	--	--	--	--	--	--	--	--	--	--	--	--	--	--	--	--	--	--	--	--	--	-	-	-
Unigene11281_All	440	--	--	--	--	--	--	--	--	--	--	--	--	--	--	--	--	--	--	--	--	--	--	-	-	-
Unigene11581_All	506	--	--	--	--	--	--	--	--	--	--	--	--	--	--	--	--	--	--	--	--	--	--	-	-	-
Unigene11925_All	614	--	--	--	--	--	--	--	--	--	--	--	--	--	--	--	--	--	--	--	--	--	--	-	-	-
Unigene11962_All	701	--	--	--	--	--	--	--	--	--	--	--	--	--	--	--	--	--	--	--	--	--	--	-	-	-
Unigene1214_All	1050	--	--	--	--	--	--	--	--	--	--	--	--	--	--	--	--	--	--	--	--	--	--	-	-	-
Unigene12195_All	332	--	--	--	--	--	--	--	--	--	--	--	--	--	--	--	--	--	--	--	--	--	--	-	-	-
Unigene12340_All	517	--	--	--	--	--	--	--	--	--	--	--	--	--	--	--	--	--	--	--	--	--	--	-	-	-
Unigene12375_All	323	--	--	--	--	--	--	--	--	--	--	--	--	--	--	--	--	--	--	--	--	--	--	-	-	-
Unigene12378_All	308	--	--	--	--	--	--	--	--	--	--	--	--	--	--	--	--	--	--	--	--	--	--	-	-	-
Unigene12438_All	421	--	--	--	--	--	--	--	--	--	--	--	--	--	--	--	--	--	--	--	--	--	--	-	-	-
Unigene12448_All	1154	gi|260824625|ref|XP_002607268.1|	64.3	1e-08	hypothetical protein BRAFLDRAFT_125174 [Branchiostoma floridae] >gi|229292614|gb|EEN63278.1| hypothetical protein BRAFLDRAFT_125174 [Branchiostoma floridae]	--	--	--	--	sp|O88799|ZAN_MOUSE	89.4	1e-17	Zonadhesin OS=Mus musculus GN=Zan PE=2 SV=1	--	--	--	--	--	K05119	2e-14	80.9	spu:761874	anaplastic lymphoma kinase [EC:2.7.10.1]	-	-	-
Unigene12531_All	410	--	--	--	--	--	--	--	--	--	--	--	--	--	--	--	--	--	--	--	--	--	--	-	-	-
Unigene1253_All	2236	gi|115772666|ref|XP_788092.2|	117.5	2e-24	PREDICTED: similar to ankyrin 2,3/unc44, partial [Strongylocentrotus purpuratus]	--	--	--	--	sp|Q9ULJ7|ANR50_HUMAN	225	4e-58	Ankyrin repeat domain-containing protein 50 OS=Homo sapiens GN=ANKRD50 PE=1 SV=4	all2748	172	2e-42	COG0666	FOG: Ankyrin repeat	K15503	1e-71	271	spu:755521	serine/threonine-protein phosphatase 6 regulatory ankyrin repeat subunit B	-	-	-
Unigene12561_All	915	--	--	--	--	--	--	--	--	--	--	--	--	--	--	--	--	--	--	--	--	--	--	-	-	-
Unigene12586_All	328	--	--	--	--	--	--	--	--	--	--	--	--	--	--	--	--	--	--	--	--	--	--	-	-	-
Unigene1263_All	943	gi|290976836|ref|XP_002671145.1|	96.7	1e-18	TCCD-inducible-PARP-like domain-containing protein [Naegleria gruberi] >gi|284084711|gb|EFC38401.1| TCCD-inducible-PARP-like domain-containing protein [Naegleria gruberi]	--	--	--	--	sp|Q9H0J9|PAR12_HUMAN	57	6e-08	Poly [ADP-ribose] polymerase 12 OS=Homo sapiens GN=PARP12 PE=1 SV=1	--	--	--	--	--	K15259	3e-10	66.6	bta:513185	poly [ADP-ribose] polymerase 7/11/12/13 [EC:2.4.2.30]	-	-	-
Unigene12757_All	388	--	--	--	--	--	--	--	--	--	--	--	--	--	--	--	--	--	--	--	--	--	--	-	-	-
Unigene130_All	1691	gi|291222534|ref|XP_002731271.1|	188	1e-45	PREDICTED: hypothetical protein [Saccoglossus kowalevskii]	--	--	--	--	sp|Q75JC9|Y8484_DICDI	57.8	7e-08	Uncharacterized protein DDB_G0271670 OS=Dictyostelium discoideum GN=DDB_G0271670 PE=4 SV=1	CAC3442	56.2	2e-07	COG2176	DNA polymerase III, alpha subunit (gram-positive type)	K10054	5e-07	57	gga:415304	probable transcription factor PML	-	-	-
Unigene13144_All	211	--	--	--	--	--	--	--	--	--	--	--	--	--	--	--	--	--	--	--	--	--	--	-	-	-
Unigene13298_All	277	--	--	--	--	--	--	--	--	--	--	--	--	--	--	--	--	--	--	--	--	--	--	-	-	-
Unigene13868_All	399	--	--	--	--	--	--	--	--	--	--	--	--	--	--	--	--	--	--	--	--	--	--	-	-	-
Unigene13914_All	312	--	--	--	--	--	--	--	--	--	--	--	--	--	--	--	--	--	--	--	--	--	--	-	-	-
Unigene14004_All	292	gi|91078774|ref|XP_969105.1|	85.9	5e-16	PREDICTED: similar to d-amino acid oxidase [Tribolium castaneum] >gi|270004102|gb|EFA00550.1| hypothetical protein TcasGA2_TC003417 [Tribolium castaneum]	--	--	--	--	sp|Q922Z0|OXDD_MOUSE	72.8	2e-13	D-aspartate oxidase OS=Mus musculus GN=Ddo PE=2 SV=1	--	--	--	--	--	K00272	6e-17	85.9	tca:657558	D-aspartate oxidase [EC:1.4.3.1]	-	GO:0016491//oxidoreductase activity	-
Unigene1425_All	404	--	--	--	--	--	--	--	--	--	--	--	--	--	--	--	--	--	--	--	--	--	--	-	-	-
Unigene14702_All	1329	gi|125821661|ref|XP_001343204.1|	112.1	5e-23	PREDICTED: protein GRINL1A-like [Danio rerio]	--	--	--	--	sp|Q5REC6|GRL1A_PONAB	89	2e-17	DNA-directed RNA polymerase II subunit GRINL1A OS=Pongo abelii GN=POLR2M PE=2 SV=1	--	--	--	--	--	--	--	--	--	--	-	-	GO:0044464//cell part
Unigene14763_All	1036	gi|260814779|ref|XP_002602091.1|	315.5	2e-84	hypothetical protein BRAFLDRAFT_284242 [Branchiostoma floridae] >gi|229287397|gb|EEN58103.1| hypothetical protein BRAFLDRAFT_284242 [Branchiostoma floridae]	gi|291230636|ref|XM_002735226.1|	149	3e-32	PREDICTED: Saccoglossus kowalevskii ADP-ribosylation factor-like 5A-like (LOC100366306), mRNA	sp|Q9D4P0|ARL5B_MOUSE	300	3e-81	ADP-ribosylation factor-like protein 5B OS=Mus musculus GN=Arl5b PE=2 SV=3	YDL192w	204	2e-52	COG1100	GTPase SAR1 and related small G proteins	K07977	2e-81	302	ame:551034	Arf/Sar family, other	GO:0007264//small GTPase mediated signal transduction	GO:0003924//GTPase activity;GO:0005525//GTP binding	GO:0005622//intracellular
Unigene147_All	2408	gi|7416003|dbj|BAA93637.1|	681	0	G protein a subunit o class [Octopus vulgaris]	gi|7416002|dbj|AB025781.1|	674	0	Octopus vulgaris OvGao mRNA for G protein a subunit o class, complete cds	sp|P30683|GNAO_LYMST	679	0	Guanine nucleotide-binding protein G(o) subunit alpha OS=Lymnaea stagnalis PE=2 SV=3	--	--	--	--	--	K04534	0	652	tsp:Tsp_10201	guanine nucleotide-binding protein G(o) subunit alpha	GO:0007419//ventral cord development;GO:0016055//Wnt receptor signaling pathway;GO:0007186//G-protein coupled receptor protein signaling pathway;GO:0050916//sensory perception of sweet taste;GO:0007507//heart development;GO:0019991//septate junction assembly;GO:0030866//cortical actin cytoskeleton organization;GO:0008356//asymmetric cell division;GO:0060857//establishment of glial blood-brain bar…	GO:0004871//signal transducer activity;GO:0003924//GTPase activity;GO:0005525//GTP binding	GO:0005834//heterotrimeric G-protein complex
Unigene15373_All	820	--	--	--	--	--	--	--	--	--	--	--	--	--	--	--	--	--	--	--	--	--	--	-	-	-
Unigene15564_All	765	gi|115681545|ref|XP_796365.2|	140.2	8e-32	PREDICTED: hypothetical protein [Strongylocentrotus purpuratus] >gi|115931405|ref|XP_001184043.1| PREDICTED: hypothetical protein [Strongylocentrotus purpuratus]	--	--	--	--	--	--	--	--	--	--	--	--	--	--	--	--	--	--	-	-	-
Unigene15611_All	709	--	--	--	--	--	--	--	--	--	--	--	--	--	--	--	--	--	--	--	--	--	--	-	-	-
Unigene15647_All	746	gi|260789365|ref|XP_002589717.1|	69.7	1e-10	hypothetical protein BRAFLDRAFT_100841 [Branchiostoma floridae] >gi|229274899|gb|EEN45728.1| hypothetical protein BRAFLDRAFT_100841 [Branchiostoma floridae]	--	--	--	--	sp|Q96IR2|ZN845_HUMAN	140	3e-33	Zinc finger protein 845 OS=Homo sapiens GN=ZNF845 PE=2 SV=3	SPAC144.09c	69.7	5e-12	COG5048	FOG: Zn-finger	K09228	1e-32	140	mmu:626316	KRAB domain-containing zinc finger protein	-	-	-
Unigene15666_All	582	--	--	--	--	gi|111120388|gb|AC167980.3|	61.9	3e-06	Mus musculus BAC clone RP23-28M3 from chromosome 9, complete sequence	--	--	--	--	--	--	--	--	--	--	--	--	--	--	-	-	-
Unigene15696_All	464	--	--	--	--	--	--	--	--	--	--	--	--	--	--	--	--	--	--	--	--	--	--	-	-	-
Unigene1593_All	717	gi|256072379|ref|XP_002572513.1|	104.4	4e-21	hypothetical protein [Schistosoma mansoni] >gi|353233562|emb|CCD80916.1| hypothetical protein Smp_127750 [Schistosoma mansoni]	--	--	--	--	sp|Q3USL1|KLDC9_MOUSE	84.3	2e-16	Kelch domain-containing protein 9 OS=Mus musculus GN=Klhdc9 PE=2 SV=1	--	--	--	--	--	--	--	--	--	--	-	-	-
Unigene16082_All	360	--	--	--	--	--	--	--	--	--	--	--	--	--	--	--	--	--	--	--	--	--	--	-	-	-
Unigene16109_All	421	--	--	--	--	--	--	--	--	--	--	--	--	--	--	--	--	--	--	--	--	--	--	-	-	-
Unigene16181_All	657	--	--	--	--	--	--	--	--	--	--	--	--	--	--	--	--	--	--	--	--	--	--	-	-	-
Unigene16497_All	339	--	--	--	--	--	--	--	--	--	--	--	--	--	--	--	--	--	--	--	--	--	--	-	-	-
Unigene16557_All	487	--	--	--	--	--	--	--	--	--	--	--	--	--	--	--	--	--	--	--	--	--	--	-	-	-
Unigene17051_All	384	--	--	--	--	--	--	--	--	--	--	--	--	--	--	--	--	--	--	--	--	--	--	-	-	-
Unigene17279_All	443	--	--	--	--	--	--	--	--	sp|Q54F38|H3V1_DICDI	48.5	5e-06	Histone H3.v1 OS=Dictyostelium discoideum GN=H3v1 PE=3 SV=1	--	--	--	--	--	--	--	--	--	--	-	-	-
Unigene17527_All	281	--	--	--	--	--	--	--	--	--	--	--	--	--	--	--	--	--	--	--	--	--	--	-	-	-
Unigene17585_All	301	--	--	--	--	--	--	--	--	--	--	--	--	--	--	--	--	--	--	--	--	--	--	-	-	-
Unigene17677_All	357	--	--	--	--	--	--	--	--	--	--	--	--	--	--	--	--	--	--	--	--	--	--	-	-	-
Unigene17796_All	289	gi|326677525|ref|XP_002665887.2|	53.1	3e-06	PREDICTED: zinc finger protein 585A-like [Danio rerio]	--	--	--	--	sp|P18737|ZG8_XENLA	52.4	2e-07	Gastrula zinc finger protein XlCGF8.2DB (Fragment) OS=Xenopus laevis PE=3 SV=1	--	--	--	--	--	K09228	6e-08	56.2	aml:100482246	KRAB domain-containing zinc finger protein	-	-	-
Unigene18116_All	454	--	--	--	--	--	--	--	--	--	--	--	--	--	--	--	--	--	--	--	--	--	--	-	-	-
Unigene18143_All	456	--	--	--	--	gi|37544430|gb|AY102085.1|	137	4e-29	Mytilus galloprovincialis clone Mg18 microsatellite sequence	--	--	--	--	--	--	--	--	--	--	--	--	--	--	-	-	-
Unigene18176_All	303	--	--	--	--	--	--	--	--	--	--	--	--	--	--	--	--	--	--	--	--	--	--	-	-	-
Unigene18371_All	337	gi|291222321|ref|XP_002731166.1|	165.6	5e-40	PREDICTED: predicted protein-like [Saccoglossus kowalevskii]	gi|31979242|gb|AY304544.1|	67.9	2e-08	Artemia franciscana acetyl coenzyme A-transferase mRNA, partial cds	--	--	--	--	FN0621	115	1e-26	COG0427	Acetyl-CoA hydrolase	--	--	--	--	--	GO:0006084//acetyl-CoA metabolic process	GO:0008411//4-hydroxybutyrate CoA-transferase activity	GO:0005811//lipid particle
Unigene1859_All	434	gi|115699881|ref|XP_793501.2|	157.1	1e-37	PREDICTED: similar to LOC443621 protein [Strongylocentrotus purpuratus] >gi|115973149|ref|XP_001175926.1| PREDICTED: similar to LOC443621 protein [Strongylocentrotus purpuratus]	--	--	--	--	sp|Q6GPP1|TELO2_XENLA	130	7e-31	Telomere length regulation protein TEL2 homolog OS=Xenopus laevis GN=telo2 PE=2 SV=2	--	--	--	--	--	K11137	3e-38	157	spu:588739	telomere length regulation protein	-	-	GO:0005622//intracellular
Unigene18685_All	2846	gi|353230081|emb|CCD76252.1|	86.3	8e-15	hypothetical protein Smp_148740 [Schistosoma mansoni]	--	--	--	--	--	--	--	--	--	--	--	--	--	--	--	--	--	--	-	-	-
Unigene18691_All	2168	gi|291238323|ref|XP_002739079.1|	342.8	3e-92	PREDICTED: SUMO1/sentrin specific peptidase 1-like [Saccoglossus kowalevskii]	gi|170579698|ref|XM_001894910.1|	109	5e-20	Brugia malayi Ulp1 protease family, C-terminal catalytic domain containing protein partial mRNA	sp|P59110|SENP1_MOUSE	284	5e-76	Sentrin-specific protease 1 OS=Mus musculus GN=Senp1 PE=2 SV=1	SPBC19G7.09	152	2e-36	COG5160	Protease, Ulp1 family	K08592	2e-81	304	dre:100007636	sentrin-specific protease 1 [EC:3.4.22.-]	GO:0019538//protein metabolic process;GO:0009987//cellular process	GO:0008234//cysteine-type peptidase activity	-
Unigene18791_All	1937	gi|291242285|ref|XP_002741038.1|	217.6	1e-54	PREDICTED: solute carrier family 16, member 7-like [Saccoglossus kowalevskii]	--	--	--	--	sp|Q6P2X9|MOT12_XENTR	192	2e-48	Monocarboxylate transporter 12 OS=Xenopus tropicalis GN=slc16a12 PE=2 SV=1	AF0367	127	7e-29	COG0477	Permeases of the major facilitator superfamily	K08184	5e-48	193	mgp:100550455	MFS transporter, MCP family, solute carrier family 16 (monocarboxylic acid transporters), member 7	-	-	-
Unigene19036_All	1669	gi|220682031|gb|ACL80141.1|	421.4	5e-116	cytochrome P450 family 4 [Chlamys farreri]	--	--	--	--	sp|P51871|CP4F6_RAT	347	5e-95	Cytochrome P450 4F6 OS=Rattus norvegicus GN=Cyp4f6 PE=2 SV=1	alr4686	142	2e-33	COG2124	Cytochrome P450	K07425	2e-96	353	oaa:100092213	cytochrome P450, family 4, subfamily A [EC:1.14.15.3]	-	GO:0046872//metal ion binding	-
Unigene19195_All	616	--	--	--	--	--	--	--	--	--	--	--	--	--	--	--	--	--	--	--	--	--	--	-	-	-
Unigene19201_All	1061	gi|253771016|gb|ACT35656.1|	109.8	2e-22	nanos-like protein [Haliotis asinina]	--	--	--	--	sp|E7FDB3|NANO1_DANRE	96.3	1e-19	Nanos homolog 1 OS=Danio rerio GN=nanos1 PE=2 SV=1	--	--	--	--	--	--	--	--	--	--	-	GO:0008270//zinc ion binding;GO:0003723//RNA binding	-
Unigene19251_All	1111	--	--	--	--	--	--	--	--	sp|P86854|PLCL_MYTGA	50.1	9e-06	Perlucin-like protein OS=Mytilus galloprovincialis PE=1 SV=1	--	--	--	--	--	--	--	--	--	--	-	-	-
Unigene19269_All	735	--	--	--	--	--	--	--	--	--	--	--	--	--	--	--	--	--	--	--	--	--	--	-	-	-
Unigene19294_All	877	gi|123472756|ref|XP_001319570.1|	66.6	1e-09	viral A-type inclusion protein [Trichomonas vaginalis G3]	--	--	--	--	sp|Q9VJE5|CL190_DROME	72.4	1e-12	Restin homolog OS=Drosophila melanogaster GN=CLIP-190 PE=1 SV=1	MJ1322	72.8	7e-13	COG0419	ATPase involved in DNA repair	K10352	9e-12	71.2	hmg:100205834	myosin heavy chain	-	-	-
Unigene195_All	2898	gi|260829271|ref|XP_002609585.1|	530.4	1e-148	hypothetical protein BRAFLDRAFT_115063 [Branchiostoma floridae] >gi|229294947|gb|EEN65595.1| hypothetical protein BRAFLDRAFT_115063 [Branchiostoma floridae]	gi|291233365|ref|XM_002736584.1|	73.8	4e-09	PREDICTED: Saccoglossus kowalevskii CG12099-like (LOC100378825), mRNA	sp|Q8N5U6|RNF10_HUMAN	502	2e-141	RING finger protein 10 OS=Homo sapiens GN=RNF10 PE=1 SV=2	--	--	--	--	--	K10666	2e-06	55.8	der:Dere_GG19371	E3 ubiquitin-protein ligase RNF5 [EC:6.3.2.19]	-	GO:0005488//binding	GO:0044424//intracellular part
Unigene19835_All	310	--	--	--	--	--	--	--	--	--	--	--	--	--	--	--	--	--	--	--	--	--	--	-	-	-
Unigene19900_All	1134	gi|383859152|ref|XP_003705060.1|	55.5	5e-06	PREDICTED: nesprin-1-like [Megachile rotundata]	--	--	--	--	sp|Q6ZWR6|SYNE1_MOUSE	140	4e-33	Nesprin-1 OS=Mus musculus GN=Syne1 PE=1 SV=2	SPAP4C9.01c	53.9	5e-07	COG0419	ATPase involved in DNA repair	K10382	4e-20	99.8	spu:756550	dystonin	GO:0009888//tissue development;GO:0051649//establishment of localization in cell;GO:0030036//actin cytoskeleton organization;GO:0007300//ovarian nurse cell to oocyte transport	GO:0008092//cytoskeletal protein binding	GO:0044422;GO:0005737//cytoplasm;GO:0043232
Unigene2007_All	348	gi|115623531|ref|XP_780581.2|	57.4	1e-07	PREDICTED: similar to long microtubule-associated protein 1A; long MAP1A [Strongylocentrotus purpuratus] >gi|115950170|ref|XP_001180434.1| PREDICTED: similar to long microtubule-associated protein 1A; long MAP1A [Strongylocentrotus purpuratus]	--	--	--	--	--	--	--	--	--	--	--	--	--	K10429	6e-09	59.3	spu:575071	microtubule-associated protein 1	-	-	-
Unigene20285_All	630	gi|115920207|ref|XP_780983.2|	58.9	1e-07	PREDICTED: similar to zinc finger protein 183 [Strongylocentrotus purpuratus] >gi|115967653|ref|XP_001192868.1| PREDICTED: similar to zinc finger protein 183 [Strongylocentrotus purpuratus]	--	--	--	--	--	--	--	--	--	--	--	--	--	K13127	3e-08	58.9	spu:575494	RING finger protein 113A	-	-	-
Unigene20306_All	350	--	--	--	--	--	--	--	--	--	--	--	--	--	--	--	--	--	--	--	--	--	--	-	-	-
Unigene20388_All	280	--	--	--	--	--	--	--	--	--	--	--	--	--	--	--	--	--	--	--	--	--	--	-	-	-
Unigene20842_All	389	gi|260804531|ref|XP_002597141.1|	58.9	6e-08	hypothetical protein BRAFLDRAFT_76329 [Branchiostoma floridae] >gi|229282404|gb|EEN53153.1| hypothetical protein BRAFLDRAFT_76329 [Branchiostoma floridae]	--	--	--	--	--	--	--	--	--	--	--	--	--	--	--	--	--	--	-	-	-
Unigene20847_All	701	gi|34392586|dbj|BAC82626.1|	82.4	1e-14	pol-like protein [Ciona intestinalis]	--	--	--	--	sp|P08548|LIN1_NYCCO	49.7	6e-06	LINE-1 reverse transcriptase homolog OS=Nycticebus coucang PE=1 SV=1	--	--	--	--	--	--	--	--	--	--	-	-	-
Unigene2092_All	543	--	--	--	--	--	--	--	--	--	--	--	--	--	--	--	--	--	--	--	--	--	--	-	-	-
Unigene21040_All	803	--	--	--	--	--	--	--	--	--	--	--	--	--	--	--	--	--	--	--	--	--	--	-	-	-
Unigene21076_All	489	gi|198419716|ref|XP_002128861.1|	235.7	4e-61	PREDICTED: similar to N-glycan processing alpha-mannosidase IIx [Ciona intestinalis]	gi|55742177|ref|NM_001006776.1|	77.8	4e-11	Xenopus (Silurana) tropicalis mannosidase, alpha, class 2A, member 2 (man2a2), mRNA >gi|49523303|gb|BC075578.1| Xenopus tropicalis mannosidase, alpha, class 2A, member 2, mRNA (cDNA clone MGC:89555 IMAGE:6993701), complete cds	sp|P27046|MA2A1_MOUSE	218	5e-57	Alpha-mannosidase 2 OS=Mus musculus GN=Man2a1 PE=1 SV=2	PH0835	60.8	1e-09	COG0383	Alpha-mannosidase	K01231	9e-62	235	cin:100180083	alpha-mannosidase II [EC:3.2.1.114]	GO:0006996//organelle organization;GO:0006013//mannose metabolic process;GO:0048513//organ development	GO:0008270//zinc ion binding;GO:0004572//mannosyl-oligosaccharide 1,3-1,6-alpha-mannosidase activity;GO:0030246//carbohydrate binding;GO:0004559//alpha-mannosidase activity	GO:0005794//Golgi apparatus
Unigene21131_All	967	gi|340505283|gb|EGR31630.1|	68.2	5e-10	hypothetical protein IMG5_105700 [Ichthyophthirius multifiliis]	--	--	--	--	sp|Q869E1|DNLI1_DICDI	68.2	3e-11	DNA ligase 1 OS=Dictyostelium discoideum GN=lig1 PE=3 SV=1	--	--	--	--	--	K10750	5e-10	65.9	dan:Dana_GF22650	chromatin assembly factor 1 subunit A	-	-	-
Unigene21177_All	658	--	--	--	--	--	--	--	--	--	--	--	--	--	--	--	--	--	--	--	--	--	--	-	-	-
Unigene21205_All	384	--	--	--	--	--	--	--	--	--	--	--	--	--	--	--	--	--	--	--	--	--	--	-	-	-
Unigene21406_All	455	--	--	--	--	--	--	--	--	--	--	--	--	--	--	--	--	--	--	--	--	--	--	-	-	-
Unigene2150_All	1197	gi|260796177|ref|XP_002593081.1|	103.2	2e-20	hypothetical protein BRAFLDRAFT_72844 [Branchiostoma floridae] >gi|229278305|gb|EEN49092.1| hypothetical protein BRAFLDRAFT_72844 [Branchiostoma floridae]	--	--	--	--	sp|Q8IZJ3|CPMD8_HUMAN	64.7	4e-10	C3 and PZP-like alpha-2-macroglobulin domain-containing protein 8 OS=Homo sapiens GN=CPAMD8 PE=1 SV=2	--	--	--	--	--	K00457	7e-06	52.4	spu:594130	4-hydroxyphenylpyruvate dioxygenase [EC:1.13.11.27]	-	-	-
Unigene21538_All	495	gi|260829479|ref|XP_002609689.1|	91.3	1e-17	hypothetical protein BRAFLDRAFT_123593 [Branchiostoma floridae] >gi|229295051|gb|EEN65699.1| hypothetical protein BRAFLDRAFT_123593 [Branchiostoma floridae]	--	--	--	--	sp|Q5R746|YTDC2_PONAB	84	1e-16	YTH domain-containing protein 2 OS=Pongo abelii GN=YTHDC2 PE=2 SV=1	--	--	--	--	--	--	--	--	--	--	-	GO:0003676//nucleic acid binding;GO:0005524//ATP binding;GO:0008026//ATP-dependent helicase activity	-
Unigene21555_All	253	--	--	--	--	--	--	--	--	--	--	--	--	--	--	--	--	--	--	--	--	--	--	-	-	-
Unigene22799_All	834	--	--	--	--	--	--	--	--	--	--	--	--	--	--	--	--	--	--	--	--	--	--	-	-	-
Unigene2304_All	467	--	--	--	--	--	--	--	--	--	--	--	--	--	--	--	--	--	--	--	--	--	--	-	-	-
Unigene23130_All	2405	gi|156356487|ref|XP_001623954.1|	740.7	0	predicted protein [Nematostella vectensis] >gi|156210699|gb|EDO31854.1| predicted protein [Nematostella vectensis]	gi|6689201|emb|Y18901.1|	93.7	3e-15	Suberites domuncula mRNA for pre-B-cell colony-enhancing factor	sp|Q52I78|NAMPT_PIG	601	2e-171	Nicotinamide phosphoribosyltransferase OS=Sus scrofa GN=NAMPT PE=2 SV=2	slr0788	467	5e-131	COG1488	Nicotinic acid phosphoribosyltransferase	K03462	0	740	nve:NEMVE_v1g135670	nicotinamide phosphoribosyltransferase [EC:2.4.2.12]	GO:0009435//NAD biosynthetic process	GO:0004516//nicotinate phosphoribosyltransferase activity;GO:0004514//nicotinate-nucleotide diphosphorylase (carboxylating) activity	GO:0005737//cytoplasm
Unigene23522_All	1533	gi|332028603|gb|EGI68640.1|	372.9	2e-101	Endoplasmic reticulum lectin 1 [Acromyrmex echinatior]	gi|298911073|emb|FQ232613.1|	75.8	5e-10	Rattus norvegicus TL0AEA65YB01 mRNA sequence	sp|Q8VEH8|ERLEC_MOUSE	354	3e-97	Endoplasmic reticulum lectin 1 OS=Mus musculus GN=Erlec1 PE=2 SV=1	--	--	--	--	--	K14008	2e-98	360	tca:659968	endoplasmic reticulum lectin 1	-	-	-
Unigene23587_All	903	--	--	--	--	--	--	--	--	--	--	--	--	--	--	--	--	--	--	--	--	--	--	-	-	-
Unigene23616_All	824	--	--	--	--	--	--	--	--	--	--	--	--	--	--	--	--	--	--	--	--	--	--	-	-	-
Unigene23689_All	743	--	--	--	--	--	--	--	--	--	--	--	--	--	--	--	--	--	--	--	--	--	--	-	-	-
Unigene23747_All	789	gi|327276984|ref|XP_003223246.1|	179.5	1e-43	PREDICTED: partner of Y14 and mago-like isoform 2 [Anolis carolinensis]	--	--	--	--	sp|B1WB17|WIBG_XENTR	174	2e-43	Partner of Y14 and mago OS=Xenopus tropicalis GN=wibg PE=2 SV=1	--	--	--	--	--	K14294	1e-43	176	acs:100563473	partner of Y14 and mago	GO:0045727//positive regulation of translation;GO:0000184//nuclear-transcribed mRNA catabolic process, nonsense-mediated decay	GO:0043022//ribosome binding;GO:0005515//protein binding	GO:0035145//exon-exon junction complex
Unigene23869_All	433	--	--	--	--	--	--	--	--	--	--	--	--	--	--	--	--	--	--	--	--	--	--	-	-	-
Unigene24062_All	1613	--	--	--	--	--	--	--	--	--	--	--	--	--	--	--	--	--	--	--	--	--	--	-	-	-
Unigene24075_All	734	--	--	--	--	--	--	--	--	--	--	--	--	--	--	--	--	--	--	--	--	--	--	-	-	-
Unigene2407_All	721	gi|34392583|dbj|BAC82624.1|	199.9	7e-50	pol-like protein [Ciona intestinalis]	--	--	--	--	sp|P08548|LIN1_NYCCO	125	7e-29	LINE-1 reverse transcriptase homolog OS=Nycticebus coucang PE=1 SV=1	--	--	--	--	--	K11849	2e-36	152	acs:100555596	ubiquitin carboxyl-terminal hydrolase 25/28 [EC:3.1.2.15]	-	-	-
Unigene24151_All	330	--	--	--	--	--	--	--	--	--	--	--	--	--	--	--	--	--	--	--	--	--	--	-	-	-
Unigene24175_All	759	--	--	--	--	--	--	--	--	--	--	--	--	--	--	--	--	--	--	--	--	--	--	-	-	-
Unigene24346_All	387	--	--	--	--	--	--	--	--	--	--	--	--	--	--	--	--	--	--	--	--	--	--	-	-	-
Unigene24385_All	649	gi|291241011|ref|XP_002740409.1|	98.6	1e-19	PREDICTED: hypothetical protein [Saccoglossus kowalevskii]	--	--	--	--	--	--	--	--	--	--	--	--	--	--	--	--	--	--	-	-	-
Unigene24588_All	304	--	--	--	--	--	--	--	--	--	--	--	--	--	--	--	--	--	--	--	--	--	--	-	-	-
Unigene24641_All	660	--	--	--	--	--	--	--	--	--	--	--	--	--	--	--	--	--	--	--	--	--	--	-	-	-
Unigene24689_All	829	--	--	--	--	--	--	--	--	--	--	--	--	--	--	--	--	--	--	--	--	--	--	-	-	-
Unigene24884_All	838	gi|157649938|gb|ABV59363.1|	70.5	9e-11	protocadherin nu16 [Callorhinchus milii]	--	--	--	--	sp|Q9HCL0|PCD18_HUMAN	202	9e-52	Protocadherin-18 OS=Homo sapiens GN=PCDH18 PE=2 SV=3	--	--	--	--	--	K04601	2e-36	152	hmg:100215197	cadherin EGF LAG seven-pass G-type receptor 2 (flamingo)	-	-	GO:0005624//membrane fraction
Unigene24914_All	774	--	--	--	--	--	--	--	--	--	--	--	--	--	--	--	--	--	--	--	--	--	--	-	-	-
Unigene24988_All	354	gi|262305285|gb|ACY45235.1|	203.4	2e-51	glycogen synthase [Carcinoscorpius rotundicauda]	gi|262305364|gb|GQ887702.1|	99.6	7e-18	Stenochrus portoricensis voucher StpARACH glycogen synthase mRNA, partial cds	sp|P54840|GYS2_HUMAN	185	2e-47	Glycogen [starch] synthase, liver OS=Homo sapiens GN=GYS2 PE=1 SV=2	YLR258w	179	1e-45	COG0438	Glycosyltransferase	K00693	7e-51	198	api:100166026	glycogen(starch) synthase [EC:2.4.1.11]	GO:0005978//glycogen biosynthetic process	GO:0004373//glycogen (starch) synthase activity	-
Unigene25669_All	370	--	--	--	--	--	--	--	--	--	--	--	--	--	--	--	--	--	--	--	--	--	--	-	-	-
Unigene26091_All	448	--	--	--	--	--	--	--	--	--	--	--	--	--	--	--	--	--	--	--	--	--	--	-	-	-
Unigene26348_All	352	gi|260810149|ref|XP_002599866.1|	118.6	7e-26	hypothetical protein BRAFLDRAFT_95556 [Branchiostoma floridae] >gi|229285149|gb|EEN55878.1| hypothetical protein BRAFLDRAFT_95556 [Branchiostoma floridae]	--	--	--	--	sp|Q69Z28|ATS16_MOUSE	109	1e-24	A disintegrin and metalloproteinase with thrombospondin motifs 16 OS=Mus musculus GN=Adamts16 PE=2 SV=2	--	--	--	--	--	K08630	9e-27	118	bfo:BRAFLDRAFT_95556	a disintegrin and metalloproteinase with thrombospondin motifs 16 [EC:3.4.24.-]	-	GO:0008233//peptidase activity	GO:0005576//extracellular region
Unigene26349_All	327	gi|328790512|ref|XP_001120296.2|	52.4	6e-06	PREDICTED: hypothetical protein LOC724439 [Apis mellifera]	--	--	--	--	--	--	--	--	--	--	--	--	--	--	--	--	--	--	-	-	-
Unigene26502_All	832	--	--	--	--	--	--	--	--	--	--	--	--	--	--	--	--	--	--	--	--	--	--	-	-	-
Unigene26853_All	439	--	--	--	--	--	--	--	--	--	--	--	--	--	--	--	--	--	--	--	--	--	--	-	-	-
Unigene27285_All	2117	gi|154413468|ref|XP_001579764.1|	67.4	2e-09	viral A-type inclusion protein [Trichomonas vaginalis G3]	--	--	--	--	sp|O76329|ACTNB_DICDI	121	5e-27	Interaptin OS=Dictyostelium discoideum GN=abpD PE=1 SV=1	YNL250w	89.7	2e-17	COG0419	ATPase involved in DNA repair	K04514	3e-25	117	aml:100474469	Rho-associated, coiled-coil containing protein kinase [EC:2.7.11.1]	-	-	-
Unigene27400_All	922	gi|357623168|gb|EHJ74428.1|	65.1	4e-09	hypothetical protein KGM_05009 [Danaus plexippus]	--	--	--	--	sp|P08799|MYS2_DICDI	53.1	8e-07	Myosin-2 heavy chain OS=Dictyostelium discoideum GN=mhcA PE=1 SV=3	MJ1322	50.4	4e-06	COG0419	ATPase involved in DNA repair	K10352	3e-07	56.6	cin:100176948	myosin heavy chain	-	-	-
Unigene27406_All	1496	gi|154416763|ref|XP_001581403.1|	73.6	2e-11	viral A-type inclusion protein [Trichomonas vaginalis G3]	--	--	--	--	sp|O76329|ACTNB_DICDI	125	3e-28	Interaptin OS=Dictyostelium discoideum GN=abpD PE=1 SV=1	aq_1006	120	6e-27	COG0419	ATPase involved in DNA repair	K11498	3e-27	123	dan:Dana_GF15126	centromeric protein E	-	-	-
Unigene27521_All	1208	gi|355755126|gb|EHH58993.1|	80.9	1e-13	Putative ribosome-binding factor A, mitochondrial, partial [Macaca fascicularis]	--	--	--	--	sp|Q8N0V3|RBFA_HUMAN	72.8	1e-12	Putative ribosome-binding factor A, mitochondrial OS=Homo sapiens GN=RBFA PE=1 SV=3	--	--	--	--	--	--	--	--	--	--	-	-	-
Unigene27667_All	1856	gi|348582662|ref|XP_003477095.1|	202.6	4e-50	PREDICTED: kelch-like protein 24-like [Cavia porcellus]	--	--	--	--	sp|Q56A24|KLH24_RAT	201	6e-51	Kelch-like protein 24 OS=Rattus norvegicus GN=Klhl24 PE=1 SV=1	--	--	--	--	--	K10461	2e-50	201	rno:303803	kelch-like protein 24/35	-	-	-
Unigene27676_All	953	--	--	--	--	--	--	--	--	--	--	--	--	--	--	--	--	--	--	--	--	--	--	-	-	-
Unigene27714_All	1218	gi|157117564|ref|XP_001658828.1|	139	3e-31	hypothetical protein AaeL_AAEL008025 [Aedes aegypti] >gi|108875999|gb|EAT40224.1| conserved hypothetical protein [Aedes aegypti]	--	--	--	--	sp|Q32KT5|CF136_BOVIN	103	1e-21	Uncharacterized protein C6orf136 homolog OS=Bos taurus PE=2 SV=1	--	--	--	--	--	--	--	--	--	--	-	-	-
Unigene28358_All	476	--	--	--	--	--	--	--	--	--	--	--	--	--	--	--	--	--	--	--	--	--	--	-	-	-
Unigene28383_All	795	gi|221058611|ref|XP_002259951.1|	53.9	8e-06	hypothetical protein, conserved in Plasmodium species [Plasmodium knowlesi strain H] >gi|193810024|emb|CAQ41218.1| hypothetical protein, conserved in Plasmodium species [Plasmodium knowlesi strain H]	--	--	--	--	sp|Q54J55|MYBX_DICDI	52.4	1e-06	Myb-like protein X OS=Dictyostelium discoideum GN=mybX PE=3 SV=1	--	--	--	--	--	K15187	8e-07	54.7	der:Dere_GG16912	YEATS domain-containing protein 1/3	-	-	-
Unigene28386_All	772	gi|326922045|ref|XP_003207262.1|	83.6	9e-15	PREDICTED: SNF-related serine/threonine-protein kinase-like [Meleagris gallopavo]	--	--	--	--	sp|Q9NRH2|SNRK_HUMAN	67.8	2e-11	SNF-related serine/threonine-protein kinase OS=Homo sapiens GN=SNRK PE=1 SV=2	--	--	--	--	--	K08802	1e-15	83.6	mgp:100549165	SNF related kinase [EC:2.7.11.1]	-	-	-
Unigene28392_All	567	--	--	--	--	--	--	--	--	--	--	--	--	--	--	--	--	--	--	--	--	--	--	-	-	-
Unigene28606_All	429	--	--	--	--	--	--	--	--	--	--	--	--	--	--	--	--	--	--	--	--	--	--	-	-	-
Unigene28679_All	490	--	--	--	--	--	--	--	--	--	--	--	--	--	--	--	--	--	--	--	--	--	--	-	-	-
Unigene28689_All	350	--	--	--	--	--	--	--	--	--	--	--	--	--	--	--	--	--	--	--	--	--	--	-	-	-
Unigene29242_All	435	--	--	--	--	--	--	--	--	--	--	--	--	--	--	--	--	--	--	--	--	--	--	-	-	-
Unigene29410_All	279	--	--	--	--	--	--	--	--	--	--	--	--	--	--	--	--	--	--	--	--	--	--	-	-	-
Unigene29432_All	379	--	--	--	--	--	--	--	--	--	--	--	--	--	--	--	--	--	--	--	--	--	--	-	-	-
Unigene29589_All	377	--	--	--	--	--	--	--	--	--	--	--	--	--	--	--	--	--	--	--	--	--	--	-	-	-
Unigene29696_All	437	--	--	--	--	--	--	--	--	--	--	--	--	--	--	--	--	--	--	--	--	--	--	-	-	-
Unigene29846_All	959	--	--	--	--	--	--	--	--	--	--	--	--	--	--	--	--	--	--	--	--	--	--	-	-	-
Unigene30277_All	374	--	--	--	--	--	--	--	--	--	--	--	--	--	--	--	--	--	--	--	--	--	--	-	-	-
Unigene30592_All	368	--	--	--	--	--	--	--	--	--	--	--	--	--	--	--	--	--	--	--	--	--	--	-	-	-
Unigene30713_All	324	--	--	--	--	--	--	--	--	--	--	--	--	--	--	--	--	--	--	--	--	--	--	-	-	-
Unigene3082_All	421	--	--	--	--	--	--	--	--	--	--	--	--	--	--	--	--	--	--	--	--	--	--	-	-	-
Unigene31405_All	4117	gi|260830667|ref|XP_002610282.1|	1036.9	0	hypothetical protein BRAFLDRAFT_126843 [Branchiostoma floridae] >gi|229295646|gb|EEN66292.1| hypothetical protein BRAFLDRAFT_126843 [Branchiostoma floridae]	--	--	--	--	sp|Q9TTK4|LYST_BOVIN	935	0	Lysosomal-trafficking regulator OS=Bos taurus GN=LYST PE=1 SV=1	all0284_3	65.5	7e-10	COG2319	FOG: WD40 repeat	K07295	6e-27	124	dpe:Dper_GL19043	nuclear receptor subfamily 2 group A	-	-	-
Unigene31477_All	3533	gi|260788798|ref|XP_002589436.1|	362.8	6e-98	hypothetical protein BRAFLDRAFT_222288 [Branchiostoma floridae] >gi|229274613|gb|EEN45447.1| hypothetical protein BRAFLDRAFT_222288 [Branchiostoma floridae]	gi|291229116|ref|XM_002734476.1|	83.8	5e-12	PREDICTED: Saccoglossus kowalevskii dual specificity phosphatase 8-like (LOC100366454), mRNA	sp|Q9BY84|DUS16_HUMAN	330	1e-89	Dual specificity protein phosphatase 16 OS=Homo sapiens GN=DUSP16 PE=1 SV=1	YIR026c	81.6	8e-15	COG2453	Predicted protein-tyrosine phosphatase	K04459	9e-99	362	bfo:BRAFLDRAFT_222288	dual specificity phosphatase [EC:3.1.3.16 3.1.3.48]	GO:0045209//MAPK phosphatase export from nucleus, leptomycin B sensitive;GO:0006470//protein amino acid dephosphorylation;GO:0000188//inactivation of MAPK activity;GO:0045204//MAPK export from nucleus	GO:0017017//MAP kinase tyrosine/serine/threonine phosphatase activity	GO:0005737//cytoplasm;GO:0005634//nucleus
Unigene31636_All	2609	gi|284413774|ref|NP_001017327.2|	1159.8	0	DNA replication licensing factor mcm5 [Xenopus (Silurana) tropicalis] >gi|82229908|sp|Q561P5.1|MCM5_XENTR RecName: Full=DNA replication licensing factor mcm5 >gi|62530958|gb|AAH93455.1| mcm5-prov protein [Xenopus (Silurana) tropicalis]	gi|327272411|ref|XM_003220931.1|	224	1e-54	PREDICTED: Anolis carolinensis DNA replication licensing factor mcm5-like (LOC100555411), mRNA	sp|Q561P5|MCM5_XENTR	1159	0	DNA replication licensing factor mcm5 OS=Xenopus tropicalis GN=mcm5 PE=2 SV=1	YLR274w	649	0	COG1241	Predicted ATPase involved in replication control, Cdc46/Mcm family	K02209	0	1159	xtr:550081	minichromosome maintenance protein 5 (cell division control protein 46)	GO:0000075//cell cycle checkpoint;GO:0006268//DNA unwinding during replication;GO:0030174//regulation of DNA replication initiation;GO:0000084//S phase of mitotic cell cycle;GO:0000082//G1/S transition of mitotic cell cycle;GO:0000216//M/G1 transition of mitotic cell cycle;GO:0006200//ATP catabolic process;GO:0043066//negative regulation of apoptosis;GO:0006271//DNA strand elongation during DNA r…	GO:0005515//protein binding;GO:0003677//DNA binding;GO:0016887//ATPase activity;GO:0003682//chromatin binding;GO:0005524//ATP binding	GO:0000785//chromatin;GO:0042555//MCM complex
Unigene31647_All	2377	gi|115935024|ref|XP_001193767.1|	436	3e-120	PREDICTED: hypothetical protein, partial [Strongylocentrotus purpuratus] >gi|115938072|ref|XP_790339.2| PREDICTED: hypothetical protein, partial [Strongylocentrotus purpuratus]	gi|112420193|gb|BT027010.1|	69.9	5e-08	Gasterosteus aculeatus clone CFW149-B06 mRNA sequence	sp|Q5ZIF3|UFSP2_CHICK	412	2e-114	Ufm1-specific protease 2 OS=Gallus gallus GN=UFSP2 PE=2 SV=1	--	--	--	--	--	--	--	--	--	--	-	GO:0008234//cysteine-type peptidase activity	GO:0005737//cytoplasm;GO:0043231//intracellular membrane-bounded organelle
Unigene31749_All	2708	gi|242005385|ref|XP_002423549.1|	58.9	1e-06	conserved hypothetical protein [Pediculus humanus corporis] >gi|212506678|gb|EEB10811.1| conserved hypothetical protein [Pediculus humanus corporis]	gi|195396165|ref|XM_002056667.1|	65.9	8e-07	Drosophila virilis GJ10070 (Dvir\GJ10070), mRNA	sp|P58215|LOXL3_HUMAN	301	5e-81	Lysyl oxidase homolog 3 OS=Homo sapiens GN=LOXL3 PE=2 SV=1	YKR013w	66.6	2e-10	COG2340	Uncharacterized protein with SCP/PR1 domains	K00280	9e-91	335	phu:Phum_PHUM066640	lysyl oxidase-like protein 2/3/4 [EC:1.4.3.-]	-	-	-
Unigene31793_All	1051	--	--	--	--	--	--	--	--	--	--	--	--	--	--	--	--	--	--	--	--	--	--	-	-	-
Unigene31867_All	1474	gi|291232969|ref|XP_002736426.1|	206.8	1e-51	PREDICTED: polyprotein-like [Saccoglossus kowalevskii]	--	--	--	--	sp|Q55F37|SRFC_DICDI	53.1	2e-06	Serum factor response C OS=Dictyostelium discoideum GN=srfC PE=3 SV=1	--	--	--	--	--	--	--	--	--	--	-	-	-
Unigene32010_All	660	gi|196011289|ref|XP_002115508.1|	58.5	2e-07	hypothetical protein TRIADDRAFT_59522 [Trichoplax adhaerens] >gi|190581796|gb|EDV21871.1| hypothetical protein TRIADDRAFT_59522 [Trichoplax adhaerens]	--	--	--	--	sp|Q06003|GOLI_DROME	50.1	4e-06	Protein goliath OS=Drosophila melanogaster GN=gol PE=2 SV=3	--	--	--	--	--	K10636	1e-07	56.6	bfo:BRAFLDRAFT_217171	autocrine motility factor receptor [EC:6.3.2.19]	-	-	-
Unigene32023_All	802	--	--	--	--	--	--	--	--	--	--	--	--	--	--	--	--	--	--	--	--	--	--	-	-	-
Unigene32068_All	894	gi|229558708|sp|Q58EK5.2|TDRD1_DANRE	75.9	2e-12	RecName: Full=Tudor domain-containing protein 1	--	--	--	--	sp|Q58EK5|TDRD1_DANRE	75.9	1e-13	Tudor domain-containing protein 1 OS=Danio rerio GN=tdrd1 PE=2 SV=2	--	--	--	--	--	--	--	--	--	--	GO:0009987//cellular process	GO:0005488//binding	GO:0044424//intracellular part
Unigene32327_All	696	--	--	--	--	--	--	--	--	--	--	--	--	--	--	--	--	--	--	--	--	--	--	-	-	-
Unigene32422_All	635	--	--	--	--	--	--	--	--	--	--	--	--	--	--	--	--	--	--	--	--	--	--	-	-	-
Unigene32446_All	1099	--	--	--	--	--	--	--	--	--	--	--	--	--	--	--	--	--	--	--	--	--	--	-	-	-
Unigene32550_All	678	gi|209155120|gb|ACI33792.1|	77.4	5e-13	RCC2 homolog [Salmo salar]	--	--	--	--	--	--	--	--	--	--	--	--	--	--	--	--	--	--	-	-	-
Unigene32608_All	1017	gi|260827070|ref|XP_002608488.1|	424.5	3e-117	hypothetical protein BRAFLDRAFT_128033 [Branchiostoma floridae] >gi|229293839|gb|EEN64498.1| hypothetical protein BRAFLDRAFT_128033 [Branchiostoma floridae]	gi|328714538|ref|XM_001942582.2|	61.9	5e-06	PREDICTED: Acyrthosiphon pisum linear gramicidin synthase subunit D-like (LOC100166955), mRNA	sp|Q8VCW8|ACSF2_MOUSE	65.1	2e-10	Acyl-CoA synthetase family member 2, mitochondrial OS=Mus musculus GN=Acsf2 PE=2 SV=1	all2644_1	196	7e-50	COG1020	Non-ribosomal peptide synthetase modules and related proteins	K00666	6e-14	79	isc:IscW_ISCW017692	fatty-acyl-CoA synthase [EC:6.2.1.-]	GO:0055114//oxidation reduction	GO:0031177//phosphopantetheine binding;GO:0000036//acyl carrier activity;GO:0004043//L-aminoadipate-semialdehyde dehydrogenase activity;GO:0048037//cofactor binding;GO:0016874//ligase activity	-
Unigene32646_All	341	--	--	--	--	--	--	--	--	--	--	--	--	--	--	--	--	--	--	--	--	--	--	-	-	-
Unigene32743_All	473	gi|260841795|ref|XP_002614096.1|	172.9	3e-42	hypothetical protein BRAFLDRAFT_118428 [Branchiostoma floridae] >gi|229299486|gb|EEN70105.1| hypothetical protein BRAFLDRAFT_118428 [Branchiostoma floridae]	--	--	--	--	sp|A3KFU9|PTHD2_MOUSE	151	6e-37	Patched domain-containing protein 2 OS=Mus musculus GN=Ptchd2 PE=2 SV=1	--	--	--	--	--	--	--	--	--	--	GO:0042632//cholesterol homeostasis;GO:0009725//response to hormone stimulus;GO:0007165//signal transduction	-	GO:0031965//nuclear membrane;GO:0016021//integral to membrane;GO:0005783//endoplasmic reticulum
Unigene32829_All	1504	gi|44885324|dbj|BAD12073.1|	75.1	9e-12	toll-like receptor [Tachypleus tridentatus]	--	--	--	--	sp|Q9WVB4|SLIT3_MOUSE	52	3e-06	Slit homolog 3 protein OS=Mus musculus GN=Slit3 PE=2 SV=2	--	--	--	--	--	K06839	2e-06	54.7	api:100161423	slit 2	-	-	-
Unigene32957_All	859	--	--	--	--	gi|225638980|gb|FJ804479.1|	73.8	1e-09	Mytilus galloprovincialis mytimycin precursor (MMg1) gene, complete cds	--	--	--	--	--	--	--	--	--	--	--	--	--	--	-	-	-
Unigene33139_All	665	--	--	--	--	--	--	--	--	--	--	--	--	--	--	--	--	--	--	--	--	--	--	-	-	-
Unigene33313_All	634	gi|340376672|ref|XP_003386856.1|	142.9	8e-33	PREDICTED: hypothetical protein LOC100632495 [Amphimedon queenslandica]	--	--	--	--	--	--	--	--	--	--	--	--	--	--	--	--	--	--	-	-	-
Unigene33374_All	6092	gi|146152115|gb|ABQ08059.1|	4083.9	0	chitin synthase [Mytilus galloprovincialis]	gi|146152114|gb|EF535882.1|	11700	0	Mytilus galloprovincialis chitin synthase (CS1) mRNA, complete cds	sp|Q8NEV4|MYO3A_HUMAN	265	1e-69	Myosin-IIIa OS=Homo sapiens GN=MYO3A PE=1 SV=2	SPCC1919.10c	218	8e-56	COG5022	Myosin heavy chain	K00698	0	823	tca:641504	chitin synthase [EC:2.4.1.16]	-	-	-
Unigene33810_All	362	--	--	--	--	--	--	--	--	--	--	--	--	--	--	--	--	--	--	--	--	--	--	-	-	-
Unigene33829_All	458	--	--	--	--	--	--	--	--	--	--	--	--	--	--	--	--	--	--	--	--	--	--	-	-	-
Unigene33872_All	457	--	--	--	--	--	--	--	--	--	--	--	--	--	--	--	--	--	--	--	--	--	--	-	-	-
Unigene33938_All	338	--	--	--	--	--	--	--	--	--	--	--	--	--	--	--	--	--	--	--	--	--	--	-	-	-
Unigene33984_All	334	--	--	--	--	--	--	--	--	--	--	--	--	--	--	--	--	--	--	--	--	--	--	-	-	-
Unigene34204_All	259	--	--	--	--	--	--	--	--	--	--	--	--	--	--	--	--	--	--	--	--	--	--	-	-	-
Unigene34440_All	441	gi|260782592|ref|XP_002586369.1|	89	6e-17	hypothetical protein BRAFLDRAFT_108654 [Branchiostoma floridae] >gi|229271474|gb|EEN42380.1| hypothetical protein BRAFLDRAFT_108654 [Branchiostoma floridae]	--	--	--	--	--	--	--	--	--	--	--	--	--	--	--	--	--	--	-	-	-
Unigene34833_All	414	gi|289623446|emb|CAH59462.2|	143.7	2e-33	ATP-binding cassette transporter sub-family A [Pecten maximus]	--	--	--	--	sp|Q99758|ABCA3_HUMAN	114	6e-26	ATP-binding cassette sub-family A member 3 OS=Homo sapiens GN=ABCA3 PE=1 SV=2	--	--	--	--	--	K05643	1e-26	118	ecb:100068332	ATP-binding cassette, subfamily A (ABC1), member 3	GO:0042493//response to drug;GO:0006810//transport	GO:0042626//ATPase activity, coupled to transmembrane movement of substances	GO:0005624//membrane fraction;GO:0005886//plasma membrane;GO:0042599//lamellar body
Unigene35738_All	7323	gi|260823784|ref|XP_002606848.1|	269.2	1e-69	hypothetical protein BRAFLDRAFT_103544 [Branchiostoma floridae] >gi|229292193|gb|EEN62858.1| hypothetical protein BRAFLDRAFT_103544 [Branchiostoma floridae]	--	--	--	--	sp|A2AVA0|SVEP1_MOUSE	961	0	Sushi, von Willebrand factor type A, EGF and pentraxin domain-containing protein 1 OS=Mus musculus GN=Svep1 PE=1 SV=1	--	--	--	--	--	K04011	0	749	ecb:100057298	complement component (3b/4b) receptor 1	-	-	-
Unigene35906_All	1988	gi|157106769|ref|XP_001649474.1|	162.5	6e-38	ankyrin 2,3/unc44 [Aedes aegypti] >gi|108868779|gb|EAT33004.1| ankyrin 2,3/unc44 [Aedes aegypti]	--	--	--	--	sp|Q12955|ANK3_HUMAN	258	3e-68	Ankyrin-3 OS=Homo sapiens GN=ANK3 PE=1 SV=3	all2748	197	4e-50	COG0666	FOG: Ankyrin repeat	K15502	3e-89	330	aag:AaeL_AAEL014742	serine/threonine-protein phosphatase 6 regulatory ankyrin repeat subunit A	-	-	-
Unigene35971_All	1601	gi|340370580|ref|XP_003383824.1|	146.7	2e-33	PREDICTED: hypothetical protein LOC100634676 [Amphimedon queenslandica]	--	--	--	--	--	--	--	--	--	--	--	--	--	--	--	--	--	--	-	-	-
Unigene36005_All	1041	gi|118389844|ref|XP_001027967.1|	61.2	8e-08	S-antigen protein [Tetrahymena thermophila] >gi|89309737|gb|EAS07725.1| S-antigen protein [Tetrahymena thermophila SB210]	--	--	--	--	--	--	--	--	--	--	--	--	--	--	--	--	--	--	-	-	-
Unigene36097_All	1696	gi|254587455|emb|CAO78732.1|	311.6	6e-83	myocyte enhancing factor 2 orthologue [Cupiennius salei]	gi|345306517|ref|XM_001507528.2|	170	1e-38	PREDICTED: Ornithorhynchus anatinus myocyte enhancer factor 2A, transcript variant 2 (MEF2A), mRNA	sp|A4UTP7|MEF2C_PIG	280	5e-75	Myocyte-specific enhancer factor 2C OS=Sus scrofa GN=MEF2C PE=2 SV=1	YPL089c	104	5e-22	COG5068	Regulator of arginine metabolism and related MADS box-containing transcription factors	K04454	3e-74	280	mcc:694992	MADS-box transcription enhancer factor 2C	GO:0010468//regulation of gene expression;GO:0042692//muscle cell differentiation;GO:0006351//transcription, DNA-dependent;GO:0072358;GO:0048513//organ development;GO:0045595//regulation of cell differentiation;GO:0048522//positive regulation of cellular process;GO:0002224//toll-like receptor signaling pathway	GO:0005515//protein binding	GO:0005654//nucleoplasm
Unigene36333_All	748	gi|344269581|ref|XP_003406628.1|	62.4	2e-08	PREDICTED: zinc finger protein 350-like [Loxodonta africana]	--	--	--	--	sp|P0CG23|ZN853_HUMAN	101	1e-21	Zinc finger protein 853 OS=Homo sapiens GN=ZNF853 PE=2 SV=1	SPAC144.09c	60.5	3e-09	COG5048	FOG: Zn-finger	K09228	2e-21	103	ssc:100624128	KRAB domain-containing zinc finger protein	-	-	-
Unigene36350_All	1040	gi|351712229|gb|EHB15148.1|	139.8	1e-31	Vezatin [Heterocephalus glaber]	--	--	--	--	sp|Q9HBM0|VEZA_HUMAN	132	2e-30	Vezatin OS=Homo sapiens GN=VEZT PE=1 SV=3	--	--	--	--	--	--	--	--	--	--	-	-	GO:0044464//cell part
Unigene36462_All	1186	gi|348556181|ref|XP_003463901.1|	64.3	1e-08	PREDICTED: uncharacterized protein C11orf74 homolog [Cavia porcellus]	--	--	--	--	sp|Q3ZBP0|CK074_BOVIN	63.5	8e-10	Uncharacterized protein C11orf74 homolog OS=Bos taurus PE=2 SV=1	--	--	--	--	--	--	--	--	--	--	-	-	-
Unigene36594_All	392	--	--	--	--	--	--	--	--	--	--	--	--	--	--	--	--	--	--	--	--	--	--	-	-	-
Unigene36607_All	412	--	--	--	--	--	--	--	--	--	--	--	--	--	--	--	--	--	--	--	--	--	--	-	-	-
Unigene36824_All	457	--	--	--	--	--	--	--	--	--	--	--	--	--	--	--	--	--	--	--	--	--	--	-	-	-
Unigene36827_All	1547	--	--	--	--	--	--	--	--	--	--	--	--	--	--	--	--	--	--	--	--	--	--	-	-	-
Unigene36837_All	995	gi|358337000|dbj|GAA39796.2|	62.4	3e-08	growth hormone secretagogue receptor type 1 [Clonorchis sinensis]	--	--	--	--	sp|Q9GZQ4|NMUR2_HUMAN	61.2	3e-09	Neuromedin-U receptor 2 OS=Homo sapiens GN=NMUR2 PE=2 SV=2	--	--	--	--	--	K04223	5e-09	62.4	gga:768996	tachykinin receptor 2	GO:0007186//G-protein coupled receptor protein signaling pathway;GO:0019932//second-messenger-mediated signaling;GO:0032501//multicellular organismal process	GO:0004872//receptor activity;GO:0005488//binding	-
Unigene36969_All	511	--	--	--	--	--	--	--	--	--	--	--	--	--	--	--	--	--	--	--	--	--	--	-	-	-
Unigene37029_All	1103	gi|328781163|ref|XP_624269.3|	214.5	6e-54	PREDICTED: hypothetical protein LOC551880 [Apis mellifera]	--	--	--	--	--	--	--	--	--	--	--	--	--	--	--	--	--	--	-	-	-
Unigene37031_All	1080	gi|334321748|ref|XP_001364180.2|	271.9	3e-71	PREDICTED: DDB1- and CUL4-associated factor 6 isoform 1 [Monodelphis domestica]	gi|345325386|ref|XM_001513782.2|	71.9	5e-09	PREDICTED: Ornithorhynchus anatinus DDB1 and CUL4 associated factor 6 (DCAF6), mRNA	sp|Q9DC22|DCAF6_MOUSE	261	1e-69	DDB1- and CUL4-associated factor 6 OS=Mus musculus GN=Dcaf6 PE=1 SV=1	--	--	--	--	--	K11795	2e-72	273	mdo:100013868	nuclear receptor interaction protein	-	-	-
Unigene37287_All	546	gi|260807279|ref|XP_002598436.1|	73.9	3e-12	hypothetical protein BRAFLDRAFT_83240 [Branchiostoma floridae] >gi|229283709|gb|EEN54448.1| hypothetical protein BRAFLDRAFT_83240 [Branchiostoma floridae]	--	--	--	--	--	--	--	--	--	--	--	--	--	K10723	7e-06	50.4	isc:IscW_ISCW021011	ecdysone 20-monooxygenase [EC:1.14.99.22]	-	GO:0005488//binding	-
Unigene373_All	1895	--	--	--	--	--	--	--	--	--	--	--	--	--	--	--	--	--	--	--	--	--	--	-	-	-
Unigene37829_All	380	--	--	--	--	--	--	--	--	--	--	--	--	--	--	--	--	--	--	--	--	--	--	-	-	-
Unigene38507_All	948	--	--	--	--	--	--	--	--	--	--	--	--	--	--	--	--	--	--	--	--	--	--	-	-	-
Unigene38810_All	405	--	--	--	--	--	--	--	--	--	--	--	--	--	--	--	--	--	--	--	--	--	--	-	-	-
Unigene38878_All	219	--	--	--	--	--	--	--	--	--	--	--	--	--	--	--	--	--	--	--	--	--	--	-	-	-
Unigene38971_All	330	--	--	--	--	--	--	--	--	--	--	--	--	--	--	--	--	--	--	--	--	--	--	-	-	-
Unigene38990_All	405	--	--	--	--	--	--	--	--	--	--	--	--	--	--	--	--	--	--	--	--	--	--	-	-	-
Unigene39095_All	515	gi|297670004|ref|XP_002813170.1|	53.5	3e-06	PREDICTED: hypothetical protein LOC100442257 [Pongo abelii]	--	--	--	--	sp|Q75JC9|Y8484_DICDI	63.2	3e-10	Uncharacterized protein DDB_G0271670 OS=Dictyostelium discoideum GN=DDB_G0271670 PE=4 SV=1	YGR189c	47.8	1e-05	COG2273	Beta-glucanase/Beta-glucan synthetase	--	--	--	--	--	-	-	-
Unigene39107_All	419	--	--	--	--	--	--	--	--	--	--	--	--	--	--	--	--	--	--	--	--	--	--	-	-	-
Unigene39432_All	542	gi|260807279|ref|XP_002598436.1|	55.1	1e-06	hypothetical protein BRAFLDRAFT_83240 [Branchiostoma floridae] >gi|229283709|gb|EEN54448.1| hypothetical protein BRAFLDRAFT_83240 [Branchiostoma floridae]	--	--	--	--	--	--	--	--	--	--	--	--	--	--	--	--	--	--	-	-	-
Unigene39997_All	5665	gi|347968463|ref|XP_312188.5|	154.1	7e-35	AGAP002737-PA [Anopheles gambiae str. PEST] >gi|333467991|gb|EAA07771.5| AGAP002737-PA [Anopheles gambiae str. PEST]	--	--	--	--	sp|Q9NZW4|DSPP_HUMAN	187	2e-46	Dentin sialophosphoprotein OS=Homo sapiens GN=DSPP PE=1 SV=2	SPAC140.02	80.9	2e-14	COG0724	RNA-binding proteins (RRM domain)	K00907	4e-50	201	dme:Dmel_CG18255	myosin-light-chain kinase [EC:2.7.11.18]	-	-	-
Unigene4025_All	318	--	--	--	--	--	--	--	--	--	--	--	--	--	--	--	--	--	--	--	--	--	--	-	-	-
Unigene40287_All	836	--	--	--	--	--	--	--	--	--	--	--	--	--	--	--	--	--	--	--	--	--	--	-	-	-
Unigene40714_All	706	--	--	--	--	--	--	--	--	--	--	--	--	--	--	--	--	--	--	--	--	--	--	-	-	-
Unigene40990_All	1110	gi|260829883|ref|XP_002609891.1|	478.8	1e-133	hypothetical protein BRAFLDRAFT_60200 [Branchiostoma floridae] >gi|229295253|gb|EEN65901.1| hypothetical protein BRAFLDRAFT_60200 [Branchiostoma floridae]	gi|333449476|gb|JF919362.1|	325	2e-85	Crassostrea ariakensis clone Ca67 ribosome biogenesis protein nsa2-like protein mRNA, partial cds	sp|Q3SX11|NSA2_BOVIN	456	4e-128	Ribosome biogenesis protein NSA2 homolog OS=Bos taurus GN=NSA2 PE=2 SV=1	SPCP1E11.08	356	4e-98	COG2007	Ribosomal protein S8E	K14842	3e-134	478	bfo:BRAFLDRAFT_60200	ribosome biogenesis protein NSA2	GO:0006364//rRNA processing	-	GO:0005730//nucleolus;GO:0030529//ribonucleoprotein complex
Unigene41054_All	1549	gi|260811704|ref|XP_002600562.1|	106.7	2e-21	hypothetical protein BRAFLDRAFT_205186 [Branchiostoma floridae] >gi|229285849|gb|EEN56574.1| hypothetical protein BRAFLDRAFT_205186 [Branchiostoma floridae]	--	--	--	--	sp|D2GXS7|TRIM2_AILME	84.7	5e-16	Tripartite motif-containing protein 2 OS=Ailuropoda melanoleuca GN=TRIM2 PE=3 SV=1	--	--	--	--	--	K11997	1e-21	105	phu:Phum_PHUM559420	tripartite motif-containing protein 2/3	-	-	-
Unigene41178_All	571	--	--	--	--	--	--	--	--	--	--	--	--	--	--	--	--	--	--	--	--	--	--	-	-	-
Unigene41303_All	691	gi|312104434|ref|XP_003150400.1|	76.3	1e-12	hypothetical protein LOAG_14859 [Loa loa] >gi|307754435|gb|EFO13669.1| hypothetical protein LOAG_14859 [Loa loa]	--	--	--	--	sp|P04929|HRPX_PLALO	39.3	2e-07	Histidine-rich glycoprotein OS=Plasmodium lophurae PE=4 SV=1	--	--	--	--	--	K14713	8e-06	47	cin:100177251	solute carrier family 39 (zinc transporter), member 7	-	-	-
Unigene41435_All	751	gi|194379522|dbj|BAG63727.1|	341.7	1e-92	unnamed protein product [Homo sapiens]	gi|380016431|ref|XM_003692141.1|	77.8	6e-11	PREDICTED: Apis florea phosphatidylinositol 4-kinase, catalytic, alpha (Pi4ka), mRNA	sp|P42356|PI4KA_HUMAN	341	8e-94	Phosphatidylinositol 4-kinase alpha OS=Homo sapiens GN=PI4KA PE=1 SV=3	SPBC577.06c	187	2e-47	COG5032	Phosphatidylinositol kinase and protein kinases of the PI-3 kinase family	K00888	3e-93	341	hsa:5297	phosphatidylinositol 4-kinase [EC:2.7.1.67]	GO:0048015//phosphoinositide-mediated signaling;GO:0006661//phosphatidylinositol biosynthetic process;GO:0007268//synaptic transmission;GO:0046854//phosphoinositide phosphorylation	GO:0004430//1-phosphatidylinositol 4-kinase activity;GO:0005524//ATP binding;GO:0005515//protein binding	GO:0005798//Golgi-associated vesicle
Unigene41494_All	805	--	--	--	--	--	--	--	--	--	--	--	--	--	--	--	--	--	--	--	--	--	--	-	-	-
Unigene41573_All	518	--	--	--	--	--	--	--	--	--	--	--	--	--	--	--	--	--	--	--	--	--	--	-	-	-
Unigene41723_All	777	gi|340384327|ref|XP_003390665.1|	159.1	1e-37	PREDICTED: ATP-dependent DNA helicase recQ-like [Amphimedon queenslandica]	--	--	--	--	sp|Q19546|WRN_CAEEL	98.6	1e-20	Probable Werner syndrome ATP-dependent helicase homolog 1 OS=Caenorhabditis elegans GN=wrn-1 PE=2 SV=2	ECU07g1130	103	3e-22	COG0514	Superfamily II DNA helicase	K10900	7e-26	117	api:100163969	werner syndrome ATP-dependent helicase [EC:3.6.4.12]	-	-	-
Unigene4179_All	276	--	--	--	--	--	--	--	--	--	--	--	--	--	--	--	--	--	--	--	--	--	--	-	-	-
Unigene41878_All	568	--	--	--	--	--	--	--	--	--	--	--	--	--	--	--	--	--	--	--	--	--	--	-	-	-
Unigene42322_All	347	gi|326913693|ref|XP_003203169.1|	105.1	8e-22	PREDICTED: magnesium transporter NIPA2-like [Meleagris gallopavo]	--	--	--	--	sp|Q9JJC8|NIPA2_MOUSE	95.9	2e-20	Magnesium transporter NIPA2 OS=Mus musculus GN=Nipa2 PE=1 SV=1	--	--	--	--	--	--	--	--	--	--	GO:0015693//magnesium ion transport	GO:0005515//protein binding	GO:0005769//early endosome;GO:0005886//plasma membrane
Unigene42735_All	463	--	--	--	--	--	--	--	--	--	--	--	--	--	--	--	--	--	--	--	--	--	--	-	-	-
Unigene42820_All	259	--	--	--	--	--	--	--	--	--	--	--	--	--	--	--	--	--	--	--	--	--	--	-	-	-
Unigene42854_All	355	--	--	--	--	--	--	--	--	--	--	--	--	--	--	--	--	--	--	--	--	--	--	-	-	-
Unigene42930_All	407	gi|260841503|ref|XP_002613952.1|	117.9	1e-25	hypothetical protein BRAFLDRAFT_118473 [Branchiostoma floridae] >gi|229299342|gb|EEN69961.1| hypothetical protein BRAFLDRAFT_118473 [Branchiostoma floridae]	--	--	--	--	sp|P35524|CLCN1_RAT	103	8e-23	Chloride channel protein 1 OS=Rattus norvegicus GN=Clcn1 PE=2 SV=1	--	--	--	--	--	K05011	2e-26	117	bfo:BRAFLDRAFT_118473	chloride channel 2	GO:0055085//transmembrane transport;GO:0019227//neuronal action potential propagation;GO:0006821//chloride transport	GO:0005247//voltage-gated chloride channel activity	GO:0042383//sarcolemma;GO:0016021//integral to membrane
Unigene42958_All	253	--	--	--	--	--	--	--	--	--	--	--	--	--	--	--	--	--	--	--	--	--	--	-	-	-
Unigene43165_All	280	--	--	--	--	--	--	--	--	--	--	--	--	--	--	--	--	--	--	--	--	--	--	-	-	-
Unigene43697_All	372	--	--	--	--	--	--	--	--	--	--	--	--	--	--	--	--	--	--	--	--	--	--	-	-	-
Unigene45635_All	231	--	--	--	--	--	--	--	--	--	--	--	--	--	--	--	--	--	--	--	--	--	--	-	-	-
Unigene45795_All	210	--	--	--	--	--	--	--	--	--	--	--	--	--	--	--	--	--	--	--	--	--	--	-	-	-
Unigene4601_All	215	--	--	--	--	--	--	--	--	--	--	--	--	--	--	--	--	--	--	--	--	--	--	-	-	-
Unigene46625_All	254	--	--	--	--	--	--	--	--	--	--	--	--	--	--	--	--	--	--	--	--	--	--	-	-	-
Unigene46905_All	201	--	--	--	--	--	--	--	--	--	--	--	--	--	--	--	--	--	--	--	--	--	--	-	-	-
Unigene47887_All	218	--	--	--	--	--	--	--	--	--	--	--	--	--	--	--	--	--	--	--	--	--	--	-	-	-
Unigene51310_All	220	gi|170576688|ref|XP_001893729.1|	63.2	3e-09	Zinc finger, C2H2 type family protein [Brugia malayi] >gi|158600099|gb|EDP37435.1| Zinc finger, C2H2 type family protein [Brugia malayi]	--	--	--	--	sp|P08045|XFIN_XENLA	59.7	1e-09	Zinc finger protein Xfin OS=Xenopus laevis PE=1 SV=1	--	--	--	--	--	K09228	5e-09	59.7	xla:397958	KRAB domain-containing zinc finger protein	-	GO:0005488//binding	-
Unigene51507_All	243	--	--	--	--	--	--	--	--	--	--	--	--	--	--	--	--	--	--	--	--	--	--	-	-	-
Unigene51527_All	209	gi|291240563|ref|XP_002740191.1|	86.7	3e-16	PREDICTED: hypothetical protein [Saccoglossus kowalevskii]	--	--	--	--	--	--	--	--	--	--	--	--	--	--	--	--	--	--	GO:0008152//metabolic process	GO:0016798//hydrolase activity, acting on glycosyl bonds	-
Unigene51647_All	236	gi|260829301|ref|XP_002609600.1|	93.6	2e-18	hypothetical protein BRAFLDRAFT_125022 [Branchiostoma floridae] >gi|229294962|gb|EEN65610.1| hypothetical protein BRAFLDRAFT_125022 [Branchiostoma floridae]	--	--	--	--	sp|A4IIY1|R144A_XENTR	75.1	3e-14	Probable E3 ubiquitin-protein ligase RNF144A OS=Xenopus tropicalis GN=rnf144a PE=2 SV=1	--	--	--	--	--	K11975	3e-19	93.6	bfo:BRAFLDRAFT_125022	E3 ubiquitin-protein ligase RNF144 [EC:6.3.2.19]	-	GO:0046872//metal ion binding	-
Unigene5168_All	434	--	--	--	--	--	--	--	--	--	--	--	--	--	--	--	--	--	--	--	--	--	--	-	-	-
Unigene51923_All	201	--	--	--	--	--	--	--	--	--	--	--	--	--	--	--	--	--	--	--	--	--	--	-	-	-
Unigene5224_All	2853	--	--	--	--	--	--	--	--	--	--	--	--	--	--	--	--	--	--	--	--	--	--	-	-	-
Unigene52846_All	619	gi|115930057|ref|XP_001177044.1|	56.2	1e-06	PREDICTED: similar to scavenger receptor cysteine-rich protein precursor [Strongylocentrotus purpuratus]	--	--	--	--	sp|Q61510|TRI25_MOUSE	49.7	5e-06	E3 ubiquitin/ISG15 ligase TRIM25 OS=Mus musculus GN=Trim25 PE=2 SV=2	--	--	--	--	--	K15195	2e-07	55.8	spu:579182	AF4/FMR2 family member 3	-	-	-
Unigene52896_All	275	--	--	--	--	--	--	--	--	--	--	--	--	--	--	--	--	--	--	--	--	--	--	-	-	-
Unigene53160_All	210	--	--	--	--	--	--	--	--	--	--	--	--	--	--	--	--	--	--	--	--	--	--	-	-	-
Unigene53663_All	473	gi|307209190|gb|EFN86301.1|	183	3e-45	hypothetical protein EAI_03498 [Harpegnathos saltator]	gi|113194944|gb|AE014134.5|	60	8e-06	Drosophila melanogaster chromosome 2L, complete sequence	sp|O70133|DHX9_MOUSE	155	3e-38	ATP-dependent RNA helicase A OS=Mus musculus GN=Dhx9 PE=1 SV=2	XF0818	122	3e-28	COG2730	Endoglucanase	K13184	1e-36	152	mmu:13211	ATP-dependent RNA helicase A [EC:3.6.4.13]	-	GO:0005488//binding	-
Unigene53728_All	500	--	--	--	--	--	--	--	--	--	--	--	--	--	--	--	--	--	--	--	--	--	--	-	-	-
Unigene54251_All	255	--	--	--	--	--	--	--	--	--	--	--	--	--	--	--	--	--	--	--	--	--	--	-	-	-
Unigene5428_All	2219	--	--	--	--	--	--	--	--	--	--	--	--	--	--	--	--	--	--	--	--	--	--	-	-	-
Unigene54415_All	247	--	--	--	--	--	--	--	--	--	--	--	--	--	--	--	--	--	--	--	--	--	--	-	-	-
Unigene54479_All	225	--	--	--	--	--	--	--	--	--	--	--	--	--	--	--	--	--	--	--	--	--	--	-	-	-
Unigene55088_All	658	--	--	--	--	--	--	--	--	--	--	--	--	--	--	--	--	--	--	--	--	--	--	-	-	-
Unigene55111_All	348	--	--	--	--	--	--	--	--	--	--	--	--	--	--	--	--	--	--	--	--	--	--	-	-	-
Unigene5537_All	555	--	--	--	--	--	--	--	--	--	--	--	--	--	--	--	--	--	--	--	--	--	--	-	-	-
Unigene55433_All	203	--	--	--	--	--	--	--	--	--	--	--	--	--	--	--	--	--	--	--	--	--	--	-	-	-
Unigene55507_All	254	--	--	--	--	--	--	--	--	--	--	--	--	--	--	--	--	--	--	--	--	--	--	-	-	-
Unigene55667_All	292	--	--	--	--	--	--	--	--	--	--	--	--	--	--	--	--	--	--	--	--	--	--	-	-	-
Unigene56177_All	470	--	--	--	--	--	--	--	--	--	--	--	--	--	--	--	--	--	--	--	--	--	--	-	-	-
Unigene5650_All	1200	--	--	--	--	gi|144225166|emb|AJ938123.1|	111	7e-21	Mytilus galloprovincialis microsatellite ISSR sequence, clone 17.617	--	--	--	--	--	--	--	--	--	--	--	--	--	--	-	-	-
Unigene56765_All	215	--	--	--	--	--	--	--	--	--	--	--	--	--	--	--	--	--	--	--	--	--	--	-	-	-
Unigene57363_All	207	--	--	--	--	--	--	--	--	--	--	--	--	--	--	--	--	--	--	--	--	--	--	-	-	-
Unigene57658_All	309	gi|291225260|ref|XP_002732618.1|	70.9	1e-11	PREDICTED: predicted protein-like [Saccoglossus kowalevskii]	--	--	--	--	--	--	--	--	--	--	--	--	--	--	--	--	--	--	-	-	-
Unigene57930_All	253	--	--	--	--	--	--	--	--	--	--	--	--	--	--	--	--	--	--	--	--	--	--	-	-	-
Unigene58019_All	251	--	--	--	--	--	--	--	--	--	--	--	--	--	--	--	--	--	--	--	--	--	--	-	-	-
Unigene58119_All	276	gi|301774845|ref|XP_002922842.1|	95.5	6e-19	PREDICTED: protein broad-minded-like [Ailuropoda melanoleuca]	--	--	--	--	sp|Q3URV1|BROMI_MOUSE	94.7	4e-20	Protein broad-minded OS=Mus musculus GN=bromi PE=1 SV=2	--	--	--	--	--	--	--	--	--	--	GO:0032313//regulation of Rab GTPase activity;GO:0007275//multicellular organismal development	GO:0005097//Rab GTPase activator activity	GO:0005929//cilium;GO:0005737//cytoplasm
Unigene58448_All	287	--	--	--	--	--	--	--	--	--	--	--	--	--	--	--	--	--	--	--	--	--	--	-	-	-
Unigene58731_All	297	gi|326673619|ref|XP_003199942.1|	71.2	1e-11	PREDICTED: hypothetical protein LOC100535924 [Danio rerio]	--	--	--	--	--	--	--	--	--	--	--	--	--	--	--	--	--	--	-	-	-
Unigene5879_All	2268	gi|327263399|ref|XP_003216507.1|	834.3	0	PREDICTED: n-alpha-acetyltransferase 35, NatC auxiliary subunit-like [Anolis carolinensis]	gi|301758429|ref|XM_002915007.1|	95.6	8e-16	PREDICTED: Ailuropoda melanoleuca N(alpha)-acetyltransferase 35, NatC auxiliary subunit (NAA35), mRNA	sp|Q4R708|NAA35_MACFA	831	0	N-alpha-acetyltransferase 35, NatC auxiliary subunit OS=Macaca fascicularis GN=NAA35 PE=2 SV=1	--	--	--	--	--	--	--	--	--	--	GO:0048659//smooth muscle cell proliferation	GO:0005515//protein binding	GO:0005730//nucleolus;GO:0005737//cytoplasm;GO:0005886//plasma membrane
Unigene5882_All	1492	gi|333449417|gb|AEF33395.1|	131	1e-28	neuropeptide Y [Crassostrea ariakensis]	--	--	--	--	sp|Q8BZ39|NMUR2_MOUSE	73.2	1e-12	Neuromedin-U receptor 2 OS=Mus musculus GN=Nmur2 PE=2 SV=1	--	--	--	--	--	K05053	5e-12	73.2	mmu:216749	neuromedin U receptor 2	GO:0007186//G-protein coupled receptor protein signaling pathway;GO:0032501//multicellular organismal process	GO:0004930//G-protein coupled receptor activity;GO:0042923//neuropeptide binding	-
Unigene58847_All	301	--	--	--	--	--	--	--	--	--	--	--	--	--	--	--	--	--	--	--	--	--	--	-	-	-
Unigene5921_All	2532	gi|156379603|ref|XP_001631546.1|	184.9	1e-44	predicted protein [Nematostella vectensis] >gi|156218588|gb|EDO39483.1| predicted protein [Nematostella vectensis]	--	--	--	--	--	--	--	--	--	--	--	--	--	--	--	--	--	--	-	-	-
Unigene59578_All	326	--	--	--	--	--	--	--	--	--	--	--	--	--	--	--	--	--	--	--	--	--	--	-	-	-
Unigene59833_All	231	--	--	--	--	--	--	--	--	--	--	--	--	--	--	--	--	--	--	--	--	--	--	-	-	-
Unigene5989_All	1475	gi|301621645|ref|XP_002940157.1|	147.1	1e-33	PREDICTED: PI-PLC X domain-containing protein 2-like [Xenopus (Silurana) tropicalis]	--	--	--	--	sp|Q63HM9|PLCX3_HUMAN	131	3e-30	PI-PLC X domain-containing protein 3 OS=Homo sapiens GN=PLCXD3 PE=2 SV=2	--	--	--	--	--	K06517	2e-23	110	mdo:100011402	CD96 antigen	-	-	-
Unigene59931_All	252	--	--	--	--	--	--	--	--	--	--	--	--	--	--	--	--	--	--	--	--	--	--	-	-	-
Unigene59988_All	244	gi|291235482|ref|XP_002737673.1|	74.3	1e-12	PREDICTED: kinesin family member 3B-like [Saccoglossus kowalevskii]	--	--	--	--	sp|A1ZAJ2|KIF1A_DROME	48.9	3e-06	Kinesin-like protein unc-104 OS=Drosophila melanogaster GN=unc-104 PE=1 SV=1	--	--	--	--	--	K10392	9e-06	48.9	dya:Dyak_GE14036	kinesin family member 1/13/14	-	-	-
Unigene60029_All	373	--	--	--	--	--	--	--	--	--	--	--	--	--	--	--	--	--	--	--	--	--	--	-	-	-
Unigene60206_All	224	--	--	--	--	--	--	--	--	--	--	--	--	--	--	--	--	--	--	--	--	--	--	-	-	-
Unigene6085_All	465	--	--	--	--	--	--	--	--	--	--	--	--	--	--	--	--	--	--	--	--	--	--	-	-	-
Unigene60914_All	294	--	--	--	--	--	--	--	--	--	--	--	--	--	--	--	--	--	--	--	--	--	--	-	-	-
Unigene60987_All	275	--	--	--	--	--	--	--	--	--	--	--	--	--	--	--	--	--	--	--	--	--	--	-	-	-
Unigene60992_All	247	--	--	--	--	--	--	--	--	--	--	--	--	--	--	--	--	--	--	--	--	--	--	-	-	-
Unigene61044_All	297	gi|346467755|gb|AEO33722.1|	111.3	1e-23	hypothetical protein [Amblyomma maculatum]	--	--	--	--	sp|O54698|S29A1_RAT	72.8	2e-13	Equilibrative nucleoside transporter 1 OS=Rattus norvegicus GN=Slc29a1 PE=2 SV=3	--	--	--	--	--	K15014	3e-22	103	isc:IscW_ISCW017504	solute carrier family 29 (equilibrative nucleoside transporter), member 1/2/3	GO:0006810//transport	-	GO:0016020//membrane
Unigene61137_All	255	--	--	--	--	--	--	--	--	--	--	--	--	--	--	--	--	--	--	--	--	--	--	-	-	-
Unigene61151_All	268	--	--	--	--	--	--	--	--	--	--	--	--	--	--	--	--	--	--	--	--	--	--	-	-	-
Unigene61291_All	207	--	--	--	--	--	--	--	--	--	--	--	--	--	--	--	--	--	--	--	--	--	--	-	-	-
Unigene6161_All	1446	--	--	--	--	--	--	--	--	--	--	--	--	--	--	--	--	--	--	--	--	--	--	-	-	-
Unigene62074_All	221	--	--	--	--	--	--	--	--	--	--	--	--	--	--	--	--	--	--	--	--	--	--	-	-	-
Unigene6212_All	2450	gi|260789484|ref|XP_002589776.1|	441.8	6e-122	hypothetical protein BRAFLDRAFT_90449 [Branchiostoma floridae] >gi|229274959|gb|EEN45787.1| hypothetical protein BRAFLDRAFT_90449 [Branchiostoma floridae]	--	--	--	--	sp|Q68UT7|HUNK_PANTR	407	6e-113	Hormonally up-regulated neu tumor-associated kinase OS=Pan troglodytes GN=HUNK PE=3 SV=1	ECU01g0630	140	8e-33	COG0515	Serine/threonine protein kinase	K08797	6e-113	409	tgu:100228093	hormonally upregulated Neu-associated kinase [EC:2.7.11.1]	GO:0016310//phosphorylation;GO:0007275//multicellular organismal development;GO:0007165//signal transduction	GO:0004672//protein kinase activity;GO:0000166//nucleotide binding	-
Unigene6219_All	694	--	--	--	--	--	--	--	--	--	--	--	--	--	--	--	--	--	--	--	--	--	--	-	-	-
Unigene62814_All	253	--	--	--	--	--	--	--	--	--	--	--	--	--	--	--	--	--	--	--	--	--	--	-	-	-
Unigene62898_All	240	--	--	--	--	--	--	--	--	--	--	--	--	--	--	--	--	--	--	--	--	--	--	-	-	-
Unigene63007_All	285	--	--	--	--	--	--	--	--	--	--	--	--	--	--	--	--	--	--	--	--	--	--	-	-	-
Unigene64438_All	302	gi|195060149|ref|XP_001995762.1|	77.4	1e-13	GH17933 [Drosophila grimshawi] >gi|193896548|gb|EDV95414.1| GH17933 [Drosophila grimshawi]	--	--	--	--	sp|Q8TDJ6|DMXL2_HUMAN	57	9e-09	DmX-like protein 2 OS=Homo sapiens GN=DMXL2 PE=1 SV=2	--	--	--	--	--	--	--	--	--	--	-	-	-
Unigene6446_All	1094	gi|291237832|ref|XP_002738836.1|	82.4	3e-14	PREDICTED: OTU domain containing 7-like [Saccoglossus kowalevskii]	--	--	--	--	--	--	--	--	--	--	--	--	--	K11860	1e-13	77.8	aag:AaeL_AAEL006032	OTU domain-containing protein 7 [EC:3.-.-.-]	-	-	-
Unigene6487_All	315	--	--	--	--	--	--	--	--	--	--	--	--	--	--	--	--	--	--	--	--	--	--	-	-	-
Unigene66035_All	622	--	--	--	--	--	--	--	--	--	--	--	--	--	--	--	--	--	--	--	--	--	--	-	-	-
Unigene66136_All	356	--	--	--	--	--	--	--	--	--	--	--	--	--	--	--	--	--	--	--	--	--	--	-	-	-
Unigene68074_All	239	--	--	--	--	--	--	--	--	--	--	--	--	--	--	--	--	--	--	--	--	--	--	-	-	-
Unigene6813_All	434	--	--	--	--	--	--	--	--	--	--	--	--	--	--	--	--	--	--	--	--	--	--	-	-	-
Unigene690_All	848	gi|366091018|gb|AEX08663.1|	221.9	2e-56	acetylcholinesterase [Chlamys farreri]	--	--	--	--	sp|Q92035|ACES_BUNFA	191	2e-48	Acetylcholinesterase OS=Bungarus fasciatus GN=ACHE PE=1 SV=2	BS_pnbA	168	9e-42	COG2272	Carboxylesterase type B	K01050	5e-52	204	xtr:100495889	cholinesterase [EC:3.1.1.8]	-	-	-
Unigene69100_All	1610	gi|196013019|ref|XP_002116371.1|	194.5	1e-47	hypothetical protein TRIADDRAFT_30804 [Trichoplax adhaerens] >gi|190580962|gb|EDV21041.1| hypothetical protein TRIADDRAFT_30804 [Trichoplax adhaerens]	--	--	--	--	sp|Q9D4B2|TTC25_MOUSE	178	3e-44	Tetratricopeptide repeat protein 25 OS=Mus musculus GN=Ttc25 PE=2 SV=3	sll0499_1	51.6	4e-06	COG0457	FOG: TPR repeat	K15837	2e-09	64.7	api:100164785	G-protein signaling modulator 2	-	GO:0005515//protein binding	GO:0005737//cytoplasm
Unigene69553_All	1073	gi|167395744|ref|XP_001741740.1|	65.9	3e-09	hypothetical protein [Entamoeba dispar SAW760] >gi|165893592|gb|EDR21778.1| hypothetical protein, conserved [Entamoeba dispar SAW760]	--	--	--	--	sp|Q869E1|DNLI1_DICDI	63.9	6e-10	DNA ligase 1 OS=Dictyostelium discoideum GN=lig1 PE=3 SV=1	PH0283	60.5	5e-09	COG1318	Predicted transcriptional regulators	K10421	2e-09	64.3	mcc:702137	CAP-Gly domain-containing linker protein 1	-	-	-
Unigene69819_All	913	gi|148666146|gb|EDK98562.1|	78.6	4e-13	GTPase, IMAP family member 4, isoform CRA_b [Mus musculus]	--	--	--	--	sp|Q8NHV1|GIMA7_HUMAN	71.6	2e-12	GTPase IMAP family member 7 OS=Homo sapiens GN=GIMAP7 PE=2 SV=1	--	--	--	--	--	--	--	--	--	--	-	-	-
Unigene69872_All	323	--	--	--	--	--	--	--	--	--	--	--	--	--	--	--	--	--	--	--	--	--	--	-	-	-
Unigene69976_All	423	--	--	--	--	--	--	--	--	--	--	--	--	--	--	--	--	--	--	--	--	--	--	-	-	-
Unigene7065_All	371	--	--	--	--	--	--	--	--	--	--	--	--	--	--	--	--	--	--	--	--	--	--	-	-	-
Unigene7074_All	483	--	--	--	--	--	--	--	--	--	--	--	--	--	--	--	--	--	--	--	--	--	--	-	-	-
Unigene72003_All	755	--	--	--	--	--	--	--	--	--	--	--	--	--	--	--	--	--	--	--	--	--	--	-	-	-
Unigene72322_All	202	--	--	--	--	--	--	--	--	--	--	--	--	--	--	--	--	--	--	--	--	--	--	-	-	-
Unigene72421_All	547	gi|327263439|ref|XP_003216527.1|	124.4	2e-27	PREDICTED: retinal dehydrogenase 1-like isoform 2 [Anolis carolinensis]	gi|345785202|ref|XM_533525.3|	65.9	2e-07	PREDICTED: Canis lupus familiaris aldehyde dehydrogenase 1 family, member A1, transcript variant 1 (ALDH1A1), mRNA	sp|P27463|AL1A1_CHICK	120	1e-27	Retinal dehydrogenase 1 OS=Gallus gallus GN=ALDH1A1 PE=2 SV=1	BH0539	99.4	3e-21	COG1012	NAD-dependent aldehyde dehydrogenases	K07249	4e-28	124	acs:100566345	retinal dehydrogenase [EC:1.2.1.36]	GO:0006805//xenobiotic metabolic process;GO:0006069//ethanol oxidation;GO:0006081//cellular aldehyde metabolic process	GO:0004029//aldehyde dehydrogenase (NAD) activity;GO:0005497//androgen binding;GO:0005099//Ras GTPase activator activity;GO:0001758//retinal dehydrogenase activity	GO:0005829//cytosol
Unigene72812_All	295	--	--	--	--	--	--	--	--	--	--	--	--	--	--	--	--	--	--	--	--	--	--	-	-	-
Unigene72890_All	666	--	--	--	--	--	--	--	--	--	--	--	--	--	--	--	--	--	--	--	--	--	--	-	-	-
Unigene73022_All	434	--	--	--	--	--	--	--	--	--	--	--	--	--	--	--	--	--	--	--	--	--	--	-	-	-
Unigene73091_All	226	--	--	--	--	--	--	--	--	--	--	--	--	--	--	--	--	--	--	--	--	--	--	-	-	-
Unigene73259_All	259	--	--	--	--	--	--	--	--	--	--	--	--	--	--	--	--	--	--	--	--	--	--	-	-	-
Unigene73593_All	295	--	--	--	--	--	--	--	--	--	--	--	--	--	--	--	--	--	--	--	--	--	--	-	-	-
Unigene7386_All	848	--	--	--	--	--	--	--	--	--	--	--	--	--	--	--	--	--	--	--	--	--	--	-	-	-
Unigene7399_All	411	gi|242008968|ref|XP_002425265.1|	53.5	2e-06	class A rhodopsin-like G-protein coupled receptor GPRsif, putative [Pediculus humanus corporis] >gi|212509030|gb|EEB12527.1| class A rhodopsin-like G-protein coupled receptor GPRsif, putative [Pediculus humanus corporis]	--	--	--	--	--	--	--	--	--	--	--	--	--	K04163	9e-06	48.9	bmy:Bm1_37640	5-hydroxytryptamine receptor 7	-	-	-
Unigene74815_All	415	--	--	--	--	--	--	--	--	--	--	--	--	--	--	--	--	--	--	--	--	--	--	-	-	-
Unigene75180_All	295	--	--	--	--	--	--	--	--	--	--	--	--	--	--	--	--	--	--	--	--	--	--	-	-	-
Unigene7552_All	559	gi|115960004|ref|XP_001183296.1|	127.5	2e-28	PREDICTED: similar to endonuclease-reverse transcriptase [Strongylocentrotus purpuratus]	--	--	--	--	sp|P08548|LIN1_NYCCO	80.9	2e-15	LINE-1 reverse transcriptase homolog OS=Nycticebus coucang PE=1 SV=1	all5206_1	48.5	7e-06	COG3344	Retron-type reverse transcriptase	K05658	5e-16	84.3	hmg:100213972	ATP-binding cassette, subfamily B (MDR/TAP), member 1	-	-	-
Unigene7556_All	536	gi|260794963|ref|XP_002592476.1|	92	1e-17	hypothetical protein BRAFLDRAFT_68962 [Branchiostoma floridae] >gi|229277696|gb|EEN48487.1| hypothetical protein BRAFLDRAFT_68962 [Branchiostoma floridae]	--	--	--	--	sp|Q7SIC1|FUCL_ANGAN	74.7	1e-13	Fucolectin OS=Anguilla anguilla PE=1 SV=1	--	--	--	--	--	K06942	3e-13	75.1	bfo:BRAFLDRAFT_74841		-	-	-
Unigene75776_All	337	--	--	--	--	--	--	--	--	--	--	--	--	--	--	--	--	--	--	--	--	--	--	-	-	-
Unigene7620_All	711	gi|291243239|ref|XP_002741511.1|	114.8	3e-24	PREDICTED: PDZ-domain protein scribble-like [Saccoglossus kowalevskii]	--	--	--	--	--	--	--	--	--	--	--	--	--	--	--	--	--	--	-	-	-
Unigene7663_All	439	--	--	--	--	--	--	--	--	--	--	--	--	--	--	--	--	--	--	--	--	--	--	-	-	-
Unigene7693_All	356	--	--	--	--	--	--	--	--	--	--	--	--	--	--	--	--	--	--	--	--	--	--	-	-	-
Unigene7707_All	369	--	--	--	--	--	--	--	--	--	--	--	--	--	--	--	--	--	--	--	--	--	--	-	-	-
Unigene7715_All	253	gi|260781827|ref|XP_002586000.1|	108.2	1e-22	hypothetical protein BRAFLDRAFT_255724 [Branchiostoma floridae] >gi|229271078|gb|EEN42011.1| hypothetical protein BRAFLDRAFT_255724 [Branchiostoma floridae]	--	--	--	--	sp|Q7TQE7|K0895_MOUSE	91.3	4e-19	Uncharacterized protein KIAA0895 OS=Mus musculus GN=Kiaa0895 PE=2 SV=2	--	--	--	--	--	--	--	--	--	--	-	-	-
Unigene7729_All	269	--	--	--	--	--	--	--	--	--	--	--	--	--	--	--	--	--	--	--	--	--	--	-	-	-
Unigene792_All	1193	gi|115676732|ref|XP_783634.2|	277.3	8e-73	PREDICTED: similar to phosphatidic acid-preferring phospholipase A1 [Strongylocentrotus purpuratus] >gi|115970095|ref|XP_001185316.1| PREDICTED: similar to phosphatidic acid-preferring phospholipase A1 [Strongylocentrotus purpuratus]	--	--	--	--	sp|O46606|DDHD1_BOVIN	266	5e-71	Phospholipase DDHD1 OS=Bos taurus GN=DDHD1 PE=1 SV=1	--	--	--	--	--	K13619	1e-73	277	spu:578370	phospholipase DDHD1 [EC:3.1.1.-]	-	-	-
Unigene81289_All	208	--	--	--	--	--	--	--	--	--	--	--	--	--	--	--	--	--	--	--	--	--	--	-	-	-
Unigene81357_All	348	--	--	--	--	--	--	--	--	--	--	--	--	--	--	--	--	--	--	--	--	--	--	-	-	-
Unigene81620_All	300	--	--	--	--	--	--	--	--	--	--	--	--	--	--	--	--	--	--	--	--	--	--	-	-	-
Unigene8190_All	1246	--	--	--	--	--	--	--	--	--	--	--	--	--	--	--	--	--	--	--	--	--	--	-	-	-
Unigene8216_All	778	gi|260810050|ref|XP_002599817.1|	54.7	4e-06	hypothetical protein BRAFLDRAFT_70288 [Branchiostoma floridae] >gi|229285099|gb|EEN55829.1| hypothetical protein BRAFLDRAFT_70288 [Branchiostoma floridae]	--	--	--	--	--	--	--	--	--	--	--	--	--	--	--	--	--	--	-	-	-
Unigene82583_All	206	--	--	--	--	--	--	--	--	--	--	--	--	--	--	--	--	--	--	--	--	--	--	-	-	-
Unigene82684_All	279	--	--	--	--	--	--	--	--	--	--	--	--	--	--	--	--	--	--	--	--	--	--	-	-	-
Unigene83917_All	210	--	--	--	--	--	--	--	--	--	--	--	--	--	--	--	--	--	--	--	--	--	--	-	-	-
Unigene84682_All	246	--	--	--	--	--	--	--	--	--	--	--	--	--	--	--	--	--	--	--	--	--	--	-	-	-
Unigene84802_All	264	--	--	--	--	--	--	--	--	--	--	--	--	--	--	--	--	--	--	--	--	--	--	-	-	-
Unigene85089_All	246	--	--	--	--	--	--	--	--	--	--	--	--	--	--	--	--	--	--	--	--	--	--	-	-	-
Unigene862_All	955	--	--	--	--	--	--	--	--	--	--	--	--	--	--	--	--	--	--	--	--	--	--	-	-	-
Unigene86368_All	221	--	--	--	--	--	--	--	--	--	--	--	--	--	--	--	--	--	--	--	--	--	--	-	-	-
Unigene8684_All	251	--	--	--	--	--	--	--	--	--	--	--	--	--	--	--	--	--	--	--	--	--	--	-	-	-
Unigene87353_All	207	--	--	--	--	--	--	--	--	--	--	--	--	--	--	--	--	--	--	--	--	--	--	-	-	-
Unigene88832_All	429	--	--	--	--	--	--	--	--	--	--	--	--	--	--	--	--	--	--	--	--	--	--	-	-	-
Unigene89272_All	279	--	--	--	--	--	--	--	--	--	--	--	--	--	--	--	--	--	--	--	--	--	--	-	-	-
Unigene89507_All	308	--	--	--	--	--	--	--	--	--	--	--	--	--	--	--	--	--	--	--	--	--	--	-	-	-
Unigene90186_All	244	--	--	--	--	--	--	--	--	--	--	--	--	--	--	--	--	--	--	--	--	--	--	-	-	-
Unigene90491_All	254	--	--	--	--	--	--	--	--	--	--	--	--	--	--	--	--	--	--	--	--	--	--	-	-	-
Unigene90527_All	344	--	--	--	--	--	--	--	--	--	--	--	--	--	--	--	--	--	--	--	--	--	--	-	-	-
Unigene91308_All	227	--	--	--	--	--	--	--	--	--	--	--	--	--	--	--	--	--	--	--	--	--	--	-	-	-
Unigene91340_All	224	--	--	--	--	--	--	--	--	--	--	--	--	--	--	--	--	--	--	--	--	--	--	-	-	-
Unigene91401_All	305	--	--	--	--	--	--	--	--	--	--	--	--	--	--	--	--	--	--	--	--	--	--	-	-	-
Unigene91700_All	248	--	--	--	--	--	--	--	--	--	--	--	--	--	--	--	--	--	--	--	--	--	--	-	-	-
Unigene91817_All	205	--	--	--	--	--	--	--	--	--	--	--	--	--	--	--	--	--	--	--	--	--	--	-	-	-
Unigene9240_All	401	--	--	--	--	--	--	--	--	--	--	--	--	--	--	--	--	--	--	--	--	--	--	-	-	-
Unigene93100_All	232	--	--	--	--	--	--	--	--	--	--	--	--	--	--	--	--	--	--	--	--	--	--	-	-	-
Unigene93827_All	216	--	--	--	--	--	--	--	--	--	--	--	--	--	--	--	--	--	--	--	--	--	--	-	-	-
Unigene94547_All	529	gi|363743217|ref|XP_003642793.1|	183	4e-45	PREDICTED: metabotropic glutamate receptor 4-like [Gallus gallus]	--	--	--	--	sp|Q68EF4|GRM4_MOUSE	181	1e-45	Metabotropic glutamate receptor 4 OS=Mus musculus GN=Grm4 PE=2 SV=2	--	--	--	--	--	K04607	8e-46	182	gga:419906	metabotropic glutamate receptor 4	GO:0043410//positive regulation of MAPKKK cascade;GO:0007269//neurotransmitter secretion;GO:0007612//learning;GO:0007196//inhibition of adenylate cyclase activity by metabotropic glutamate receptor signaling pathway;GO:0043526//neuroprotection;GO:0000187//activation of MAPK activity	GO:0001642//group III metabotropic glutamate receptor activity	GO:0044456;GO:0043005//neuron projection;GO:0044463//cell projection part;GO:0031410//cytoplasmic vesicle;GO:0005887//integral to plasma membrane
Unigene94963_All	328	gi|115636690|ref|XP_001190267.1|	57	2e-07	PREDICTED: similar to met proto-oncogene precursor [Strongylocentrotus purpuratus] >gi|115650718|ref|XP_793763.2| PREDICTED: similar to met proto-oncogene precursor [Strongylocentrotus purpuratus]	--	--	--	--	sp|Q60805|MERTK_MOUSE	48.9	3e-06	Tyrosine-protein kinase Mer OS=Mus musculus GN=Mertk PE=1 SV=1	--	--	--	--	--	K05099	3e-08	57	spu:589012	proto-oncogene tyrosine-protein kinase Met [EC:2.7.10.1]	-	-	-
Unigene95172_All	327	--	--	--	--	--	--	--	--	--	--	--	--	--	--	--	--	--	--	--	--	--	--	-	-	-
Unigene95416_All	274	--	--	--	--	--	--	--	--	--	--	--	--	--	--	--	--	--	--	--	--	--	--	-	-	-
Unigene95711_All	278	gi|260793080|ref|XP_002591541.1|	87	2e-16	hypothetical protein BRAFLDRAFT_126745 [Branchiostoma floridae] >gi|229276748|gb|EEN47552.1| hypothetical protein BRAFLDRAFT_126745 [Branchiostoma floridae]	--	--	--	--	--	--	--	--	--	--	--	--	--	--	--	--	--	--	-	-	-
Unigene96133_All	288	--	--	--	--	--	--	--	--	--	--	--	--	--	--	--	--	--	--	--	--	--	--	-	-	-
Unigene96307_All	333	--	--	--	--	--	--	--	--	--	--	--	--	--	--	--	--	--	--	--	--	--	--	-	-	-
Unigene96359_All	211	--	--	--	--	--	--	--	--	--	--	--	--	--	--	--	--	--	--	--	--	--	--	-	-	-
Unigene97001_All	290	gi|146084079|ref|XP_001464917.1|	55.5	7e-07	Hypothetical repeat protein [Leishmania infantum JPCM5] >gi|134069012|emb|CAM67156.1| Hypothetical repeat protein [Leishmania infantum JPCM5]	--	--	--	--	sp|Q8MP30|Y7791_DICDI	63.5	1e-10	Uncharacterized histidine-rich protein DDB_G0274557 OS=Dictyostelium discoideum GN=DDB_G0274557 PE=4 SV=1	--	--	--	--	--	K09268	4e-06	50.1	isc:IscW_ISCW015396	transcription factor SOX4/11/12 (SOX group C)	-	-	-
Unigene97456_All	241	--	--	--	--	--	--	--	--	--	--	--	--	--	--	--	--	--	--	--	--	--	--	-	-	-
Unigene97767_All	221	--	--	--	--	--	--	--	--	--	--	--	--	--	--	--	--	--	--	--	--	--	--	-	-	-
Unigene9778_All	444	gi|34392581|dbj|BAC82623.1|	73.6	2e-12	pol-like protein [Ciona intestinalis]	--	--	--	--	sp|P08548|LIN1_NYCCO	51.2	8e-07	LINE-1 reverse transcriptase homolog OS=Nycticebus coucang PE=1 SV=1	--	--	--	--	--	K13755	5e-09	60.1	xtr:100495383	calcium/calmodulin-dependent 3',5'-cyclic nucleotide phosphodiesterase [EC:3.1.4.17]	-	-	-
Unigene98335_All	220	--	--	--	--	--	--	--	--	--	--	--	--	--	--	--	--	--	--	--	--	--	--	-	-	-
Unigene9890_All	1018	--	--	--	--	--	--	--	--	--	--	--	--	--	--	--	--	--	--	--	--	--	--	-	-	-
Unigene98921_All	212	--	--	--	--	--	--	--	--	--	--	--	--	--	--	--	--	--	--	--	--	--	--	-	-	-
Unigene99332_All	210	--	--	--	--	--	--	--	--	--	--	--	--	--	--	--	--	--	--	--	--	--	--	-	-	-
Unigene99633_All	281	--	--	--	--	--	--	--	--	--	--	--	--	--	--	--	--	--	--	--	--	--	--	-	-	-

## Sheet: SharedpH_GrowthGenes
geneID	geneLength	Nr.ID	Nr.Score	Nr.Evalue	Nr.annotation	Nt.ID	Nt.Score	Nt.Evalue	Nt.annotation	Swissprot.ID	Swissprot.Score	Swissprot.Evalue	Swissprot.annotation	COG.Protein.or.Domain	COG.Score	COG.Evalue	COG.ID	COG.Function.Description	KO_id	KEGG.Evalue	KEGG.Score	KEGG.Gene	ko_definition	GO.BiologicalProcess	GO.MolecularFunction	Go.CellularComponent
CL11516.Contig2_All	528	--	--	--	--	gi|144225177|emb|AJ938134.1|	61.9	2e-06	Mytilus galloprovincialis microsatellite ISSR sequence, clone 21.629	--	--	--	--	--	--	--	--	--	--	--	--	--	--	-	-	-
CL12325.Contig2_All	1006	gi|156398325|ref|XP_001638139.1|	130.2	1e-28	predicted protein [Nematostella vectensis] >gi|156225257|gb|EDO46076.1| predicted protein [Nematostella vectensis]	--	--	--	--	--	--	--	--	--	--	--	--	--	K14569	1e-12	74.3	tsp:Tsp_03461	ribosome biogenesis protein BMS1	-	-	-
CL12801.Contig1_All	317	--	--	--	--	--	--	--	--	--	--	--	--	--	--	--	--	--	--	--	--	--	--	-	-	-
CL13081.Contig3_All	2300	gi|115816000|ref|XP_001201373.1|	267.3	2e-69	PREDICTED: hypothetical protein [Strongylocentrotus purpuratus]	--	--	--	--	sp|O61308|PUMA_PARUN	53.9	2e-06	227 kDa spindle- and centromere-associated protein OS=Parascaris univalens GN=PUMA1 PE=2 SV=1	--	--	--	--	--	K13172	5e-09	63.9	hmg:100205341	serine/arginine repetitive matrix protein 2	-	-	-
CL13127.Contig2_All	648	gi|260819469|ref|XP_002605059.1|	139.8	7e-32	hypothetical protein BRAFLDRAFT_59498 [Branchiostoma floridae] >gi|229290389|gb|EEN61069.1| hypothetical protein BRAFLDRAFT_59498 [Branchiostoma floridae]	--	--	--	--	sp|Q9Y3M2|CBY1_HUMAN	130	2e-30	Protein chibby homolog 1 OS=Homo sapiens GN=CBY1 PE=1 SV=1	--	--	--	--	--	--	--	--	--	--	GO:0045892//negative regulation of transcription, DNA-dependent;GO:0030178//negative regulation of Wnt receptor signaling pathway;GO:0048856//anatomical structure development;GO:0008104//protein localization;GO:0030154//cell differentiation	GO:0042802//identical protein binding;GO:0008013//beta-catenin binding	GO:0005802//trans-Golgi network;GO:0005634//nucleus
CL13856.Contig1_All	1694	gi|260795991|ref|XP_002592988.1|	394.8	6e-108	hypothetical protein BRAFLDRAFT_275724 [Branchiostoma floridae] >gi|229278212|gb|EEN48999.1| hypothetical protein BRAFLDRAFT_275724 [Branchiostoma floridae]	gi|291407353|ref|XM_002719847.1|	89.7	4e-14	PREDICTED: Oryctolagus cuniculus ubiquitin specific protease 9, X-linked-like, transcript variant 2 (LOC100347181), mRNA	sp|P70398|USP9X_MOUSE	387	3e-107	Probable ubiquitin carboxyl-terminal hydrolase FAF-X OS=Mus musculus GN=Usp9x PE=1 SV=2	--	--	--	--	--	K11840	9e-109	394	bfo:BRAFLDRAFT_275724	ubiquitin carboxyl-terminal hydrolase 9/24 [EC:3.1.2.15]	GO:0006511//ubiquitin-dependent protein catabolic process;GO:0007059//chromosome segregation;GO:0030509//BMP signaling pathway;GO:0051301//cell division;GO:0007067//mitosis;GO:0007179//transforming growth factor beta receptor signaling pathway;GO:0016579//protein deubiquitination	GO:0070410//co-SMAD binding;GO:0004221//ubiquitin thiolesterase activity;GO:0008234//cysteine-type peptidase activity	GO:0005737//cytoplasm;GO:0045177//apical part of cell
CL14058.Contig2_All	628	--	--	--	--	--	--	--	--	--	--	--	--	--	--	--	--	--	--	--	--	--	--	-	-	-
CL14995.Contig2_All	983	gi|291001285|ref|XP_002683209.1|	59.7	2e-07	calpain family cysteine protease [Naegleria gruberi] >gi|284096838|gb|EFC50465.1| calpain family cysteine protease [Naegleria gruberi]	--	--	--	--	--	--	--	--	--	--	--	--	--	--	--	--	--	--	-	-	-
CL15861.Contig1_All	1769	--	--	--	--	--	--	--	--	--	--	--	--	--	--	--	--	--	--	--	--	--	--	-	-	-
CL16472.Contig1_All	745	gi|193627205|ref|XP_001952587.1|	70.5	7e-11	PREDICTED: rap guanine nucleotide exchange factor 2-like [Acyrthosiphon pisum]	gi|219942206|emb|AM491221.1|	63.9	9e-07	Ensis arcuatus microsatellite DNA, locus 11C02, allele 1-11C02	sp|Q8TEU7|RPGF6_HUMAN	59.7	6e-09	Rap guanine nucleotide exchange factor 6 OS=Homo sapiens GN=RAPGEF6 PE=1 SV=2	--	--	--	--	--	K08018	1e-11	70.5	api:100162402	Rap guanine nucleotide exchange factor (GEF) 2	GO:0051056//regulation of small GTPase mediated signal transduction	GO:0005085//guanyl-nucleotide exchange factor activity	GO:0005622//intracellular
CL1999.Contig1_All	1137	gi|242023951|ref|XP_002432394.1|	161	8e-38	beta-1,3-galactosyltransferase, putative [Pediculus humanus corporis] >gi|212517817|gb|EEB19656.1| beta-1,3-galactosyltransferase, putative [Pediculus humanus corporis]	--	--	--	--	sp|Q9N294|B3GT5_PANPA	148	2e-35	Beta-1,3-galactosyltransferase 5 (Fragment) OS=Pan paniscus GN=B3GALT5 PE=3 SV=1	--	--	--	--	--	K07819	4e-37	155	spu:574982	beta-1,3-galactosyltransferase 1 [EC:2.4.1.-]	-	GO:0016740//transferase activity	-
CL2630.Contig2_All	783	--	--	--	--	--	--	--	--	--	--	--	--	--	--	--	--	--	--	--	--	--	--	-	-	-
CL4181.Contig2_All	844	gi|260819348|ref|XP_002604999.1|	169.5	1e-40	hypothetical protein BRAFLDRAFT_129807 [Branchiostoma floridae] >gi|229290328|gb|EEN61009.1| hypothetical protein BRAFLDRAFT_129807 [Branchiostoma floridae]	--	--	--	--	sp|Q68CJ6|SLIP_HUMAN	71.2	3e-12	GTPase SLIP-GC OS=Homo sapiens GN=C8orf80 PE=1 SV=3	--	--	--	--	--	--	--	--	--	--	-	-	-
CL5455.Contig3_All	4044	gi|260806287|ref|XP_002598016.1|	122.9	1e-25	hypothetical protein BRAFLDRAFT_79758 [Branchiostoma floridae] >gi|229283286|gb|EEN54028.1| hypothetical protein BRAFLDRAFT_79758 [Branchiostoma floridae]	--	--	--	--	sp|Q8C8R3|ANK2_MOUSE	65.1	1e-09	Ankyrin-2 OS=Mus musculus GN=Ank2 PE=1 SV=2	all2748	57.4	2e-07	COG0666	FOG: Ankyrin repeat	K15502	2e-09	66.2	aag:AaeL_AAEL014742	serine/threonine-protein phosphatase 6 regulatory ankyrin repeat subunit A	GO:0009987//cellular process	GO:0003824//catalytic activity	-
CL7442.Contig1_All	347	--	--	--	--	--	--	--	--	--	--	--	--	--	--	--	--	--	--	--	--	--	--	-	-	-
CL8351.Contig2_All	2802	gi|351062641|emb|CCD70680.1|	71.6	2e-10	Protein ZK354.3 [Caenorhabditis elegans]	gi|374428414|emb|FQ310506.3|	73.8	3e-09	Dicentrarchus labrax chromosome sequence corresponding to linkage group 1, top part, complete sequence	sp|Q55AX2|DOT1L_DICDI	65.1	8e-10	Histone-lysine N-methyltransferase, H3 lysine-79 specific OS=Dictyostelium discoideum GN=dotA PE=2 SV=2	MJ0884	56.6	2e-07	COG0470	ATPase involved in DNA replication	K12824	4e-10	68.2	nvi:100118921	transcription elongation regulator 1	-	-	-
CL8687.Contig1_All	2517	--	--	--	--	--	--	--	--	--	--	--	--	--	--	--	--	--	--	--	--	--	--	-	-	-
CL888.Contig2_All	1283	--	--	--	--	--	--	--	--	--	--	--	--	--	--	--	--	--	--	--	--	--	--	-	-	-
Unigene10408_All	1331	--	--	--	--	--	--	--	--	--	--	--	--	--	--	--	--	--	--	--	--	--	--	-	-	-
Unigene10770_All	772	gi|325504303|emb|CBX41651.1|	389.4	7e-107	putative C1q domain containing protein MgC1q2 [Mytilus galloprovincialis]	gi|325504302|emb|FR715581.1|	1249	0	Mytilus galloprovincialis MgC1q2 gene for putative C1q domain containing protein MgC1q2	sp|Q7LZR2|CO8A1_CHICK	49.7	7e-06	Collagen alpha-1(VIII) chain OS=Gallus gallus GN=COL8A1 PE=3 SV=1	--	--	--	--	--	--	--	--	--	--	-	-	-
Unigene11549_All	676	--	--	--	--	--	--	--	--	--	--	--	--	--	--	--	--	--	--	--	--	--	--	-	-	-
Unigene11925_All	614	--	--	--	--	--	--	--	--	--	--	--	--	--	--	--	--	--	--	--	--	--	--	-	-	-
Unigene1235_All	378	--	--	--	--	gi|30962320|emb|AL954652.3|	65.9	1e-07	Zebrafish DNA sequence from clone CH211-239O15 in linkage group 4 Contains the gene for a novel protein similar to vertebrate calcium channel voltage-dependent alpha 2/delta 3 subunit (CACNA2D3), the stk38l gene for serine/threonine kinase 38 like, the mitc1 gene for MAD homolog 4 interacting transcription coactivator 1, the 5' end of the cacna1c gene for calcium channel voltage-dependent L type …	--	--	--	--	--	--	--	--	--	--	--	--	--	--	-	-	-
Unigene12438_All	421	--	--	--	--	--	--	--	--	--	--	--	--	--	--	--	--	--	--	--	--	--	--	-	-	-
Unigene1369_All	406	--	--	--	--	--	--	--	--	--	--	--	--	--	--	--	--	--	--	--	--	--	--	-	-	-
Unigene17279_All	443	--	--	--	--	--	--	--	--	sp|Q54F38|H3V1_DICDI	48.5	5e-06	Histone H3.v1 OS=Dictyostelium discoideum GN=H3v1 PE=3 SV=1	--	--	--	--	--	--	--	--	--	--	-	-	-
Unigene20388_All	280	--	--	--	--	--	--	--	--	--	--	--	--	--	--	--	--	--	--	--	--	--	--	-	-	-
Unigene22102_All	396	--	--	--	--	--	--	--	--	--	--	--	--	--	--	--	--	--	--	--	--	--	--	-	-	-
Unigene24075_All	734	--	--	--	--	--	--	--	--	--	--	--	--	--	--	--	--	--	--	--	--	--	--	-	-	-
Unigene24395_All	768	--	--	--	--	--	--	--	--	--	--	--	--	--	--	--	--	--	--	--	--	--	--	-	-	-
Unigene24944_All	439	--	--	--	--	--	--	--	--	--	--	--	--	--	--	--	--	--	--	--	--	--	--	-	-	-
Unigene25037_All	394	gi|260828414|ref|XP_002609158.1|	53.1	3e-06	hypothetical protein BRAFLDRAFT_131370 [Branchiostoma floridae] >gi|229294513|gb|EEN65168.1| hypothetical protein BRAFLDRAFT_131370 [Branchiostoma floridae]	--	--	--	--	sp|Q14517|FAT1_HUMAN	110	1e-24	Protocadherin Fat 1 OS=Homo sapiens GN=FAT1 PE=1 SV=2	--	--	--	--	--	K04600	1e-13	74.7	acs:100557297	cadherin EGF LAG seven-pass G-type receptor 1 (flamingo)	GO:0007267//cell-cell signaling;GO:0009653//anatomical structure morphogenesis	-	GO:0005911//cell-cell junction;GO:0005887//integral to plasma membrane
Unigene27002_All	290	--	--	--	--	--	--	--	--	--	--	--	--	--	--	--	--	--	--	--	--	--	--	-	-	-
Unigene27285_All	2117	gi|154413468|ref|XP_001579764.1|	67.4	2e-09	viral A-type inclusion protein [Trichomonas vaginalis G3]	--	--	--	--	sp|O76329|ACTNB_DICDI	121	5e-27	Interaptin OS=Dictyostelium discoideum GN=abpD PE=1 SV=1	YNL250w	89.7	2e-17	COG0419	ATPase involved in DNA repair	K04514	3e-25	117	aml:100474469	Rho-associated, coiled-coil containing protein kinase [EC:2.7.11.1]	-	-	-
Unigene27916_All	1108	gi|115920207|ref|XP_780983.2|	139.8	1e-31	PREDICTED: similar to zinc finger protein 183 [Strongylocentrotus purpuratus] >gi|115967653|ref|XP_001192868.1| PREDICTED: similar to zinc finger protein 183 [Strongylocentrotus purpuratus]	--	--	--	--	--	--	--	--	--	--	--	--	--	K13127	3e-32	139	spu:575494	RING finger protein 113A	-	-	-
Unigene29288_All	297	--	--	--	--	--	--	--	--	--	--	--	--	--	--	--	--	--	--	--	--	--	--	-	-	-
Unigene29589_All	377	--	--	--	--	--	--	--	--	--	--	--	--	--	--	--	--	--	--	--	--	--	--	-	-	-
Unigene29799_All	936	--	--	--	--	--	--	--	--	--	--	--	--	--	--	--	--	--	--	--	--	--	--	-	-	-
Unigene30291_All	419	gi|357610447|gb|EHJ66981.1|	53.9	2e-06	hypothetical protein KGM_18503 [Danaus plexippus]	--	--	--	--	sp|Q5R5U3|ZN271_PONAB	99.8	2e-21	Zinc finger protein 271 OS=Pongo abelii GN=ZNF271 PE=2 SV=1	SPAC144.09c	53.5	1e-07	COG5048	FOG: Zn-finger	K09228	2e-20	97.8	pon:100442659	KRAB domain-containing zinc finger protein	-	-	-
Unigene31793_All	1051	--	--	--	--	--	--	--	--	--	--	--	--	--	--	--	--	--	--	--	--	--	--	-	-	-
Unigene32387_All	669	--	--	--	--	--	--	--	--	--	--	--	--	--	--	--	--	--	--	--	--	--	--	-	-	-
Unigene34120_All	472	gi|291225330|ref|XP_002732653.1|	62.4	6e-09	PREDICTED: transmembrane protein 220-like [Saccoglossus kowalevskii]	--	--	--	--	--	--	--	--	--	--	--	--	--	--	--	--	--	--	-	-	-
Unigene36416_All	910	gi|260808550|ref|XP_002599070.1|	257.7	4e-67	hypothetical protein BRAFLDRAFT_81733 [Branchiostoma floridae] >gi|229284346|gb|EEN55082.1| hypothetical protein BRAFLDRAFT_81733 [Branchiostoma floridae]	--	--	--	--	sp|Q05AX3|PSMG1_XENLA	177	4e-44	Proteasome assembly chaperone 1 OS=Xenopus laevis GN=psmg1 PE=2 SV=1	--	--	--	--	--	K11875	7e-68	257	bfo:BRAFLDRAFT_81733	proteasome assembly chaperone 1	-	-	GO:0005737//cytoplasm
Unigene37020_All	1079	gi|291241996|ref|XP_002740895.1|	286.2	1e-75	PREDICTED: hypothetical protein [Saccoglossus kowalevskii]	--	--	--	--	sp|Q9NVP4|DZAN1_HUMAN	236	6e-62	Double zinc ribbon and ankyrin repeat-containing protein 1 OS=Homo sapiens GN=DZANK1 PE=2 SV=3	all2748	60.1	7e-09	COG0666	FOG: Ankyrin repeat	K15503	2e-12	73.9	spu:755521	serine/threonine-protein phosphatase 6 regulatory ankyrin repeat subunit B	-	-	-
Unigene37977_All	534	--	--	--	--	--	--	--	--	--	--	--	--	--	--	--	--	--	--	--	--	--	--	-	-	-
Unigene38555_All	404	--	--	--	--	--	--	--	--	--	--	--	--	--	--	--	--	--	--	--	--	--	--	-	-	-
Unigene40979_All	626	--	--	--	--	--	--	--	--	--	--	--	--	--	--	--	--	--	--	--	--	--	--	-	-	-
Unigene41734_All	695	gi|291228266|ref|XP_002734100.1|	175.6	1e-42	PREDICTED: PaTched Related family member (ptr-19)-like, partial [Saccoglossus kowalevskii]	--	--	--	--	sp|Q0EEE2|PTHD3_MOUSE	160	3e-39	Patched domain-containing protein 3 OS=Mus musculus GN=Ptchd3 PE=1 SV=1	Z2508	55.8	6e-08	COG0841	Cation/multidrug efflux pump	K12385	3e-27	122	ame:408992	Niemann-Pick C1 protein	-	-	-
Unigene42164_All	771	gi|308449647|ref|XP_003088031.1|	79.3	1e-13	hypothetical protein CRE_26018 [Caenorhabditis remanei] >gi|308250276|gb|EFO94228.1| hypothetical protein CRE_26018 [Caenorhabditis remanei]	--	--	--	--	--	--	--	--	--	--	--	--	--	K12490	9e-13	74.3	nve:NEMVE_v1g214998	Arf-GAP, Rho-GAP domain, ANK repeat and PH domain-containing protein	-	-	-
Unigene43174_All	411	--	--	--	--	--	--	--	--	--	--	--	--	--	--	--	--	--	--	--	--	--	--	-	-	-
Unigene46381_All	320	gi|260803902|ref|XP_002596828.1|	74.7	1e-12	hypothetical protein BRAFLDRAFT_138210 [Branchiostoma floridae] >gi|229282088|gb|EEN52840.1| hypothetical protein BRAFLDRAFT_138210 [Branchiostoma floridae]	--	--	--	--	sp|Q6ZNI0|GCNT7_HUMAN	68.6	3e-12	Beta-1,3-galactosyl-O-glycosyl-glycoprotein beta-1,6-N-acetylglucosaminyltransferase 7 OS=Homo sapiens GN=GCNT7 PE=2 SV=2	--	--	--	--	--	K00742	2e-13	74.7	bfo:BRAFLDRAFT_138210	N-acetyllactosaminide beta-1,6-N-acetylglucosaminyltransferase [EC:2.4.1.150]	-	GO:0016757//transferase activity, transferring glycosyl groups	GO:0016020//membrane;GO:0005794//Golgi apparatus
Unigene49302_All	225	--	--	--	--	--	--	--	--	--	--	--	--	--	--	--	--	--	--	--	--	--	--	-	-	-
Unigene58628_All	213	gi|221130966|ref|XP_002166077.1|	72.8	4e-12	PREDICTED: similar to advillin [Hydra magnipapillata]	--	--	--	--	sp|Q95SX7|RTBS_DROME	55.8	2e-08	Probable RNA-directed DNA polymerase from transposon BS OS=Drosophila melanogaster GN=RTase PE=2 SV=1	--	--	--	--	--	K08017	6e-13	72.8	hmg:100197999	advillin	-	-	-
Unigene58829_All	223	--	--	--	--	--	--	--	--	--	--	--	--	--	--	--	--	--	--	--	--	--	--	-	-	-
Unigene59058_All	308	gi|328724040|ref|XP_001951951.2|	85.1	8e-16	PREDICTED: hypothetical protein LOC100164298 [Acyrthosiphon pisum]	--	--	--	--	--	--	--	--	--	--	--	--	--	--	--	--	--	--	-	-	-
Unigene6100_All	1304	gi|32479133|gb|AAN12398.1|	348.6	3e-94	polyprotein [Tetraodon nigroviridis]	--	--	--	--	sp|P11369|POL2_MOUSE	67.4	7e-11	Retrovirus-related Pol polyprotein LINE-1 OS=Mus musculus GN=Pol PE=1 SV=2	--	--	--	--	--	K14572	4e-11	70.1	aag:AaeL_AAEL014506	midasin	-	-	-
Unigene64246_All	261	--	--	--	--	--	--	--	--	--	--	--	--	--	--	--	--	--	--	--	--	--	--	-	-	-
Unigene65384_All	679	--	--	--	--	--	--	--	--	--	--	--	--	--	--	--	--	--	--	--	--	--	--	-	-	-
Unigene73354_All	269	--	--	--	--	--	--	--	--	--	--	--	--	--	--	--	--	--	--	--	--	--	--	-	-	-
Unigene81620_All	300	--	--	--	--	--	--	--	--	--	--	--	--	--	--	--	--	--	--	--	--	--	--	-	-	-
Unigene8187_All	832	--	--	--	--	--	--	--	--	--	--	--	--	--	--	--	--	--	--	--	--	--	--	-	-	-
Unigene8543_All	383	--	--	--	--	--	--	--	--	--	--	--	--	--	--	--	--	--	--	--	--	--	--	-	-	-
Unigene97456_All	241	--	--	--	--	--	--	--	--	--	--	--	--	--	--	--	--	--	--	--	--	--	--	-	-	-
