# Supplementary material for: Standing genetic variation fuels rapid adaptation to ocean acidification
Source: Nat Commun. 2019 Dec 20;10:5821. doi: 10.1038/s41467-019-13767-1 (PMC6925106; doi:10.1038/s41467-019-13767-1)
Supplement: Supplementary file 9 — Supplementary Data 6 [file 41467_2019_13767_MOESM9_ESM.txt]

>CL106.Contig2_All    size  232    gap  0  0%
ATAATATAAGAACTAGGATGAGTGAATATTTGTGACGAAAACCTGGGTAAAATAAATCTGACATCACAAAATGAAATCCATACAATGGTGCAGTGCTAAACTAGTCATTGATTCATAAAACTGTCTGTATTCATTGAGTGAAGGGAATTGATTGGTCGAATACTGTCTGTTTTCATTGAATGAAGAGATTTGATTGGGCCACATGTAAATCTTATAGTTGTCATTGTTACAG
>CL114.Contig3_All    size  1403    gap  0  0%
TGGATTGTCTCTTTTGAAAATATAAAAAAAATCTGGCATACAATCAGTCATTTTAATATAAAAATACAGGGTTACAAATAATATGCGAGAAATTCTATATACATTATATCGTAAAAGAGGTACACAATCTTCTTGATTGTCATGAACACAAAGTTTATACATTAAAAATGTCAGACGACTATTTCGTCTAAATAAGATTCATCAATGGCCCTTGAGTTCGACTCAGAATTGGATTAATCAATTACCAAGTAAAAGAGAATTGAAACGAAAAATTCCAAAAATGCTGTGAAAAATCTGTATGGGCAATGCCATCGACATGTATTATACATGTACAAGGTAATAATAAATATATCAGACATGTTTTTGGCCCATTTGGTCTTCATTTATACTTACACAAATACATGTAAAATGTTGAAAGAAAGTTTACTCAATTCATACTACAAAACAAATGTAGGTAAATCTCTACTTTTCAAATAAAAACAAACAGAGTTTTATGTACACAAATTGTATATGTCGGAAATAATGTACACACAGCATATTAACTAGAAACTCCGATAGCGAGATGTTAATTTATGATAGATCATTGCATACGCAAACATATGTAACCATTTCCAGAGGACATTTTGATATACTCGTATCGTACAACTGGTACTCGGTATAAGTCGATCACAAAGTCTGGTTTTTTAACTTACTTTTTTAATTATTTTTGTTGTTGCATTTTCTTGTTCTTCGGGTTGGTTAATTTTTGAATTCTCATTTTTTTTTCATTTTTCTCTTTTTTTTCTATTCTTCATCTTTTGTTAATTTATTAAAAATATTTCTCAATTGTTTTCTATTCTAATCGCCCCCATCAAAACCCTCATAAATTAGAAGGGAGAGCACAAACCTTGTTCAAATTAAAGTTGAATCATACTACGTATATATGTTTAAGTAATACATGAAGTCTTAATAGTACATTTGCCAATTCCCGCAATTTACCCTGTAATTAGAGACCTTTTTTTTTAGTTGTCTCCCTTATGAGGGACATTAATTTTTATTAACAATGGAGAGCTAGCAGAATTAGCAAATTTACTTGTGTGTAATGTGAGTAATCTTTAAGGTTTGAAATCTTTTAATTACATTAATTTGTCGTTAATCAAAATACTTACGACATCAGATTATTTTTCAATAAATGAATTCATCATACTTTGCATTGGCAAAAGCCATGCAATATTGTCCGGTAAAACCGTATAGAACCAGTCTAAGATTGACAAAGGGAAGTAATTTGTTTAAAAAGTGTGTAATAACAGAATCAAATCGGTAATTGGCAAATGGACTATTTTATACCAGGTTTTTGTTACGAAATGTTATTTATAACTTGATTCTAAATATATATACTTCAATATTAAAAAAAACTGAATAAA
>CL240.Contig3_All    size  2176    gap  0  0%
AATATTTGTATAGAAATTACTTCGTGGGACTTTTCTATTGAAACATTACTTCATTTTCTAGGAAAGTCACAAATACACATAAAAGTGGCATTTAAATTTGTTTGTAGACTTTTATGAGTGAAAATTTCAAAAAAAAACAATTCTTTGAGCTGATCTCAATTTCATTTGCTGAAGTAATGTTTTAAAGGTCTAGTCCTCAGCAAGGATTAGTCTGTAATCAGATTAGATTTTAAAAGACACATAAATATGTGTTAGTAAAAGAACCATGGAAATAAAAAGTCTGTTTTTGCTTAGAAAATTGTTATTGATTTAACAATGGGCCATCAATAATACTTTATGTTTATTATATCTCTATTTACCATTTTATAATTTAACTGAACTTTCTTGAAAGTACAGTAAATAAAAATGTCACTCTGTTGTCCAATAAAAATCTGCATAATCATACATAGATTAGATGACAACACTTGCTACATGTATAAAGCAAGTTCAAACATAAAAAATGTTCTAAGTCATTGCAGAATATGTAGAGTGAGAGAGTGGTGTTTAGTTTTATAAATGTCTTGTCTAAAAACAATATTGAAGAATGATATTTTGACAATTTGTTAGAATTTATCATACATAGACAACTGTGTATTGTTGTAGATTGTTAGTTAACCTGTGGATGTCCTTTGTTCTCTTTGTGATATTGGCTTGGTTGCTGTCTCATTGAACTTTTCCCTAAATCTCATTTTATTCAGATGTAAAATAATATTTTTCATTGAAAATTGCTGGAAATATAATACACTATGACAGGCATTCGTGTATATTCTTACCCAAATCATTTCTAATGGGTATTAGAGAACATGAATAGTTCATGTAGAAATATAGTAAATATACTGTAAGCTTTTTATTGAATACATTTTTGTTTAGTTGTTCCCCCTTACTAAGATGATTCAATTATTGTTTATCCTGTCTTTTCATTTATCCCATATTTAAGTCTTGCATTATATATGTATGATGCTAAGTTTGTTAAATTGCTTTATGTCTGAAGAAGACTTGGTTTTGTTTTGTATTGAAACCTTTGTTACTTATTAATTTATTTGTATGAATACATCCAAGCATTTTTTGTTTATCAAAGCACCTACCATTTTAAAAGTTTTATTTAGTCTTAAAATTAAAATTATGATTCTTGGCATTTCGTCAGATTCAGCACTAGAAAACAGGAGTAAAATCAGTTTTTCAGTGAATAGTTCCCCCTTTGAACAAGAGACATCTGAATACACTTTTAAAAACCATCATGTGAGCTATGGTGAGAAGTGTGCTTTGTGTTTTTATGAATACAAGTTTTATTATTACTTCTCCTCCCATAGAGAAGCAAGAAACAAACCAAAGTTCAGTCTATAAACTAGCATTTTATTTATGTAAGAAAATTTGGTGAATTTGAGTATTCCAGATGGTTCAAACTAATTTTTGCATTGTGTATGAATGAGAGAAAAAAAGATATTTTTGTAAATGTTATTTGTATGAAGATGTTGTTTGTTTGTATGTATATTTTGGATCATTATATGTTTGCCGCTAATGCTGGCATTATTCTTATATCTTATTGCTGGAGTTTCTATGGAAACTTCATGTAATAAAATATAAGAATAATGCCAGCATTAGCGGCAAACATATAATGATCCAAAATATACATACAAACAAACAACATCTTCATACAAATAACATTTACAAAAATATCTTTTTTTCTCTCATTCATACACAATGCAAAAATTAGTTTGAACCATCTGGAATACTCAAATTCACCAAATTTTCTTACATAAATAAAATGCTAGTTTATAGACTGAACTTTGGTTTGTTTCTTGCTTCTCTATGGGAGGAGAAGTAATAATAAAACATAGCACACTTCTCACCATAGCTCACATGATGGTTTTTAAAAGTGTATTCAGATGTCTCTTGTTCAAAGGGGGAACTATTCACTGAAAAACTGATTTTACTCCTGTTTTCTAGTGCTGAATCTGACGAAATGCCAAGAATCATAATTTTAATTTTAAGACTAAATAAAACTTTTAAAATGGTAGGTGCTTTGATAAACAAAAAATGCTTGGATGTATTCATACAAATAAATTAATAAGTAACAAAGGTTTCAATACAAAACAAAACCAAGTCTTCTTCAGACATAAAGCAATTTAACAAACTT
>CL251.Contig1_All    size  584    gap  0  0%
CAGCAATATTAATCAAAGAATCTTTTTGTATGGCGTATATAACTATGTACATTTCTGAAAAGGATTGTGTTTTGTTCAACAGTAATTTCGTCTGTTCCAAATAAAATATGTTCTATAGATATATCAGCTAAGTGTTGAATGTTTTTAAAGAGCTGATTTCTAAAGTTTATGTAGAGTGGACATTCTAAGAAAAAATGAATCGAATCTTCTAATGGACACCCACATTCACAACTGGGGTCATTTACTAAATTAACTCTGTATAAATCAGCTTTTAAAGGACTACATCTGTGTCGTAATTTTGTATGAAAAATATATCCCTTCTTTTTCCAATAAGTTTATATTTAGGTACCAAAAAAAAAAATATCATTTCGCAGGGTTGTATTTTTGAGATTTGGAATTGTTTGAATTGATCTTATGTCGAACAGCAATACATTTCATGCACCAATTGAAGAAGGGGAAATAGTTAGAAAATATGTCCCATCTATATGTCCAATCTACATCTTGGTACTCTATAGTGCGAACGGTTTCTAGTATTACATTAATTATTATCTGCATAATATGAGAAACAATCCATAAGATATTTT
>CL260.Contig4_All    size  1275    gap  0  0%
AAAAAAAAAAAAGGAAAAAAATATACAGCAATTGCTTTTTTATATACAAATTTATAAAAAATCTTCCCATAGAGGTGTAATACCATCAAATCATAGTACGTCACATCTGGTTGCATACGGAAAGGGGTAGACAAAATACTCCCTTGAATTTGAGAGCTGTATGAAATTAATCCTGCATTTCATTGCAGTAAAAAATTTCTGAGTCCTAAACATATATCTTGGTTGGTTCAGTTTTTTTTATTCGGTGTTTCAATAAAATAGTTTGAAAAATTGAAGTTACATGGTCACTAAAGCTTGTAAACATGAAAGGAAGGGGTGGACATTTGATTGATGTACTACAAGTGCTGATTTTTATCTTATACTGAACTACTTTAGAAACGCAACACTCATTTTGTTGATTTTGTTTTACCAAATCTTGTTTGATTCTCTCACAACTACTTTTAATGCTTATCATGCTTCTTTCTCCTTACAAAAAATCAAATTCTGACGTACCTGTGTTTATTGAACATACCGAATTTTTAAAGTCGCACGAATTTCTTAAAGCGAAATTTTGGACCCATGAAAGATTGTTTCGGTTGTTTTGCTTTGTGAAACAGTTCTTTCAATCCTTTGCCTCACTTAAACCAGTTTAAAAATGTTGCATCTCCATTTGACCAAGACTGAGAAACAAAAAACTGAATTACCCCTTAAGAATACTGCAAACATTAAAACATAAACGTGCTGCAACCATACTGTATGACTTCAGAAACTCGTCTTACTGTCCTTCCGACAACGATACAAGTAGACAAGATTTGTTGCTGGCCATCAATGAACAGATCAACGTGTAGTGACAATGAAACATCAACAGAATTTGATTATGCAACGTCATTTGCCAATCATGTTTACGGCCGCAACGTCAACTGCTAACCAAATTGCCGAGTGCCATTGAGTACAGATTCATGCCATAAATGTTTCCCATCAACTGAATTGCCAAAGAATCGACTGAAGGAAAACCTTAAAAGCCCTCAAGTTCCGACCGCATAATTGCCAAAACCAATTAATGGGTTGAACAAATGCAAAACCAGAAGGTGCAAAAAAGAACCCAAAACATGTCAGACAGACTTTGTTGACCTTTCTGACAATTATTTTGGCGTTTGTAACATGCAGTCATCGCTTTTGACGTTGACACATTCATTCAAAAATAACACAAAAATAATCTAGTGTTGCGTTTCTAAAGTCGGTCAGTATATGTTAGACAAAATAAAATGAAAAAAATTATAAAATTTAGGCTGTTTG
>CL266.Contig1_All    size  1676    gap  0  0%
GATCACACGATTTAGTTGTTAATGGATTTATAGCATGGAATTTAAGTAATTAAAGCGAAAAACATACACGCGTTTATTAATAAGACTTGTGGAATTTCCAAATGATTGTGCTGTTGGATTGCTGTCCATTGAAGTATTATCAAATTATCTCATCTTACTCTTACGTGTTAGTCGCGCAATCATGGAAGTCAATACGATCTGATAACCGTATGTTACCAACACTTCGAAATCGTGCAATGACAAACGGGACATATTCTAAGGGTCACAATATAGAAGAGAAAAATGTCGACATTCATGATAAGAAGTTGAATGAAATGTTGATATCTCGATTTACAGATAATCTCTTGAGCTCTATGTATTTGTCAAATCATCTTAGAAGTTCAATTTTACGGATAAGATAATAACTTACGATAAATACGGACACCAGCTTGTGTAGTAATAGGCAAAGAAATTTTGTATTATGAAGCTTTAAAATCAATTTACAGTTCGAGTAAAGGTCGCTTTGATTAACCTTCGTGGACAAACTACTTCTTTTTTGCATGTCGTAATGTGTTGGATTTAAGATTGAGTGGAATAAATTACTAATGAATTATTTTTTACGAATATTTCAAGTGACATTATGATGAGTTCAGGATAAAACCTATTAGTGTAATATATAATATCCGCCAAATATACATGCGAGATCATTCAGTGCCTGCATATGCTATATATGATATACATGTATAGTACAAGGGTCGAAACATTTGCTCCATAGCCTAGAGGAACAGTCAACGCAGTCATGAAGAATGAATGAACAGTGATATTTCAATAACGTCGTGATCTAATTCAACATGGCATCGGAACAGCCTCTTCTACAGAAAAGTTCTACTGTGAAAAGTGAAAGTTTTACAATTGACGACACGCTTTCAGCTGACCGAAAATCTCAAATAAAAAAATCATGTATGAATTCGGACTCGTTCTCGCAATTTTACACTCCTCCTGTGTTAAAAAGTTCATGGTGGAGAAATAAAACAAAAACTTTGGTCTTGACAGCTTTGAAAATATTAATTCCTGTTGCGTATCTGTGTTATATAATTTATGCGGTGTGGTATAACTCTGAGCGAGCTGGTTTGCTTGCATGGGATATTTGTGTTTTAATTGTATGGATTTTCCTATTCACGCAAACACCCAGACGTTTAGCGAATCGAGGAAAAACAGCACTCACCATCGAATTCCGGTTATTGATATCAAAGGCAATCTATGTTAGAGCAATTATCACAACAGTCACTCTTCTTGTGATATTTGGATTTCTATGTTACGACTGGTACCAAGATATACGAAAACTGGTACCTTTTGGTGGACTATTATTTTTCATTCTTATTGTGTTCATTACGTCACGATCACCCTCAAAGGTACAATGGACCCCTGTTATATGGGGCATCATTCTTCAGTTTGTTTTGGGTATGATCATCTTACGGTGGCCTACAGGGTATGCAGTATGTCAGTTTATAGGGGACCAAGTGACAGCCTTCCTTGCCTACACAGACAATGGATCCAGATTTGTATTTGGTGACGAGGGATTGAAAGACCACCCTGTAGTGTTTAAAGTTTTGCCTGTTGTTGTATTTTTCAGTGCCATCGTCAACATCCTATACTATCTTGGCGCCATGCAAGTAATAATTAAAGGTATAGCACGT
>CL363.Contig1_All    size  740    gap  0  0%
TGATTGTTGTAGTTTAATGTTTCGTCTCATGTTGTTGTTTTATTTTATGCTTATTTAATGGTATCTATTGATAATATAATTCCTTTTTGAAATTTAAAAAAAAATTCATAGGAATATTGACAATAGTTCATTATTTTTTCCTTTTTGCACTATCAATAAGGCCAGTTCTATAATTATGTTTGTGATACTGTCCCCACTAATGAACCTGGACATTGTTTTACTCAACTCCTAGTAAATGAAAATGATATTTCATGTGGGTGTTGATCAGTTTTGCCTGGGCAAACAAATATATCATATATGTTTTACCATCTAATTTTTAAAGGCTCCAGCAAATGACGTAGCAAAAGAATAAAATTTCAAAAATTTTTCAGTAGTTTTCAATAATATCATATAACACTGAAATTTAGATCAAGAAGACCATAACTTACTGAACATCAAAATATTCTTGATTTGCTGTGTACTCGAGTTGGTGGTGCATGTAGATTACGTCTTTCATTTTCAAGTTTTCTGGAAATTGTTTATATTATCGCATTGTACTATTGTACAACAATCTGACGTTCAAATTAGATAGGGTCTGATTAAATTCGTCTTTTCTTAAAGGTAAACTTTAGGAACACCATCTAAGGGAAATAACTCAACATAAATGGGTAAAGCTTGCAAAAGACATAGACTTTTTCTACGACTGTTTAATCACTCGGTGGAGATATTTAAAAAATGTGGATTTTGTTCAAGGTCAAGGG
>CL386.Contig3_All    size  2682    gap  0  0%
TCAAAATTGAAAGTGCGGGTAGATTGAAAGTTGAAGGGAAAATCAAAATAGGAATGGAGGATCCTAAAAATATGGATTGTAGTTGGGAATTTAACGCGCCTCAGTTTGTTGATTTCTCAACTGCATGTGACGATGAAGATGTTGATCGTTGGTTTGATGTTGATCATGAAAATGAGAAAGATGATGAAGACATATGTAATGGAGTGGATGTCATTGAGGATGCTGAACAAGAGATTGAAAAACTTGAGGGTACACCTAAGCAAGAGGCTAGACGTCTTACAAGATCCATGTGTCACACTCCTGTAAATGAGAAAGGCCTACCTGAGGCCTCAGATGAGAGTAAAGATCAAACAGAAAAACAAAAAACAGGAAAGCTAAATGATTCCTTGCCATCAAACTTATGTACACTGAGTGGTTGGAAGAAAAGGACAAAGTCCAGAACAGACCAACAGCCTGAAGTGAAAAGAAAATCACCTCCTCAGTTGAAGAAAGGATTACAAGACTCAAAACAGAAAGCTGTAAAGAGACAGAACAGATCTCTAGAGGGAACACAGAAGAGTGAAGTAGATCCAAAGAAACTACGCCGATCTGTGGCCAACATCCAGAATGGTAACATCAAACGCTCAGGATCTTTCTCTAGATTACCTGCTCCTAATGGCAAACCTATGATAGGTAAAGCAGGGAATCCAACTCTCAATACTAGTGCAGGGGCCAAGAGAGTTCCTCAGAGGACAAGATCAGTCTCTTCCATACCTGTTCCAAACAGCCCACGCAGATCTGTGGACACGAAAGAACCAGAACTGAAGAAGTTAACCATGCCAACCACACCCACCTGCTTAAAACGCAACCCAGTTATCAAGCTTGCAATGGTGAAAAACACAGAACAGAAAGAATTGGAAACTATTGCACAATTTCGACAGAAACTTTCTAAACAATTGAAACAAAACCAAGAGAGCTACAAGAAGGCTGTAGAAGCTCCAAGTTATGCCCCTGCTCATTCTAAATCCAAACCTACACAACCACATGAGTTTAGATTTCAAACAGATAACAGACTAAAGAACCAGCAGACCGAGATACAGTCTACCAGTCCTGTGGATTATGTTAGAACACTCCGGTCAGAAACAAATAAACCTACTACTCACCAGCCACAGGCCAACAAAGGAATAACATGTCCAAAGCCATTCAATCTAACAGAAAGCAGGAAAAGAAAAATAAGTCAGTCAACCGATGCATTAAATGATTCATACCATTCAACAGCAGAAAAACTACGGGCATTTGAGAAACAAACTCCAGACAGATTTAGGTCAAAACCAAGAGCAGGAAGAGAGCCAGTGACAAAGAAAGGATCTACTCCTGTCATGACGGTACCAGTTACTCCACAGCTGGTATCCCGTACTAGATCACGTCCACAACATATACCTAGTCAACAAGAGATAGAGGAACAAGAAGTAGAAGAAATGAAAAAAAATCAATTCAAAGCTCATCCTGTAAACCAGAAAATCTTACAGAACCCAGCAACAGGGGTTAGAAAAGTTCCCTCTAAACCAACAACACAAGTGGAGGAATTTAATCTAGAAGGTCTCAAACGTAACCAAAACAAGTCCATAGAGAAAAAGGAGGAAAAATATGAGTTTCATGCACAGCCTGTTCCTAAAGATATACTTGAAGGGCCTGTGGGATTGAAGGAAGTGAGGGCAAAACCAGTAACAGTGCCTCATTCTCCAGCATTCGCATTAAAACACAGAGTAAGGATGCCTATAGAAGTCCCTGAAGAACCAGAGACAAACAAATCGTACAGTAGAAAGAAAATTCCCCATAGTGGTATACCATTCCAACCAGCATTGAGTCATAAAAGTACCGTTCCTGAACCATTTGGTTTTGAGGAACGGGACAAATCACGTATGGCTGAGAAGGCAGCCAAAACAGAACAGGTTCTGCATGAGGAAAGAATGGCTAGAGAGTTTAGAGCTAAACCTTTACCAAACCCTTCACCTGATAATCTACCCACAAAACAAACTAAACCAGCTACAAAACTGGAACCTTTTCACCTGGACACAGATTGCAGGTTAAATAGAAGTGAAGAGAGAAAAAGACAGATTGAAGAAGAATTACACCCCAAAGTACAGTTTAAAGCAAGACCACCTGAAGTTCTCAGAAAAGAGCCGTTTATACCAGAAAAATCTACCAAACCTTTAACAGACATTAGTGAATTTTCCCTTAATACTGAGAAAAGGGCTTACAACCGAGAAGGTTTTGAAATGCATAAAAAGAGCAAAGAGGCTGAGATAGAAGCTGTGAAGCGAAGAATAGAGAAAGAGAAAGAAGAGGAAGAACAGATGGCCATTGCTAAACTGAGAGCAGAAATGGTACATAAAAGTAACCCTGTTAAAAAATATACAAACGTTGAAGTCCAACCAAGTGATAAACCTGTTACATATGCAATGTCACCAAAGTTTGAAACAGACAGACGATTACGTAGCAAAGTGAGAGTATAATAGTGTGTATCATGTGTAATGATTGTAAATGTGTACATAAGACCTATTTTATACATGTGTACATTGTAACACATTTTAATTTTTTATAATAATGCATAAGAGAATGTGTATTAATAATACTTATATTCCTCCCAATATTTCTATGTATATATTCTTAACTTTTATATTTAAATCACCTCTCAAAAAA
>CL433.Contig2_All    size  1952    gap  0  0%
ATGTAGGTTCATCTCAATCCATTGAAACAGAAATACAATGTGTCACTGACTGTGAACCATGTGATGGATCTGGTGGCGGTAAAAGGAAGCATGCTAAGAAGTCAAAAGCTAAAAATTTCTGTTTAGGATCATTGGTGAACAATCTAAGAACTAACCCTGATTCTGCAATGGGAAATATAAATGGTAGTGGAGATGGAGAAGATCCTCCTGAGGACAAACCTATAGAACTGCCTCACAGTCATGAGATAGATGAGGAGACTGAAGGCTACAAGGACAGACTAAAACACCTTGGATTTTCACTGACTGAAGACAATGCCAAGCTATCTAAAAAGATGAAAATCAAAGATGGAAAAGTTAAATACAAACATCGTAATGCCAAGAAATCAACAGAATATGTCAATTTAGGAAAGAAAAATTCCCATGTAAGGTTTGATAGTGAGGGTAGTCTTCTGCAGTCAAAGACGAGTAAAGTTCTGGGTAAAGCTAAAAATTTCATGGACTTAACAAATACAGAACCTAAACTGCAAGGTCAGCATGACCCTAATCTTCAATTACAATTCCCAGATAACTTTAATATACTGAATAATTTGGAGGATAGTGACTCAAATGATTCATCTGTTTCTGATAATGAAGTTAAAACAAAAGAAAAAACTGTTGTTGATTCAAAAGGTGATTATGTAACATGTGATATCTCAGAAAATAAGCAGATTCAGTCACATGGAGATCAATCAAGTAGCAGCCATCTACCTAAGATAATTACAGATGAAACCATTGGTAGGTCTGAAAACCAAGAACACAACAGTTGTACAGAGACAACAAATACATTATCCTTGTACAATACTGATGAAGTGAACGAGGAACTTAATTTGTATGGGTTTTTAGATGATAATATGGATGATGTTCTTAATGAAACATTTGAGGAGTCAGCTGATGTAGAAAACATGCAACAGAAAAAAGGGAAGAAGAAAAGAAGGAGAAGGAAACAGATGCCAGTTCCAGAAGAAATAGAAAATGATAAAGAATTAAGAAAATATTGGGCTCAGAGATACAGGTTGTTTTCTAAGTTTGATGAAGGGATAAAGATGGACAGAGAGGGATGGTTTTCTGTAACTCCTGAAAAAATAGCAGAACATATTGCAGACAGATGTCGCTCTGATATTATAGTAGATGCTTTTTGTGGTGTTGGTGGAAATGCTATACAGTTTGCTTTTACCTGTAATCATGTAATAGCAATAGATATTGACCCAGTGAAGATAGAAATAGCCAGACATAATGCTGCTGTGTATGGAGTGGAGAACCACATTGAGTTTATACAGGGAGACTTTCTGAAGGTTGGACCTACATTATCAGCTGATGTAGTGTTCCTCAGTCCACCATGGGGTGGTCCAGACTATCTCACTGCTGAAGTGTTTGACCTAGAGACCATGATAGAAATTGATGGATTGAAGATATTTGATGTTGCACAGAAGATCTCAAAAAATATTGTGTACTTTGTTCCTAGAAACACAAACATTGAACAGTTAACAGTAATAGCTGGACCTGGGGGAAGAGTAGAAATAGAACAAAATATCCTGAATAAAAAGTTAAAAACAATCTGTGCCTACTATGGTGAACTGATACTGGATGGAGAGGAATATGATGCCCAGGAACCAGGTGATGACATCAAACAAAATGATCAGCAAAATTTAATAGAGATTTCCAAAGCTGACGAGCCATGCATTGAAGTGAATCATAAAGATGAGCAAAATCTTGGAGAAACGAATGACTCAAAAAAAGTTCTCAATGAAGCAAGACAAAGTGAACAGAAGGATATTGATAATATAGAAGATAGTATTGCTGGGAAATTTAGTCCTGTGCAAAGTGAAAATACTGTTAATATCAAGCATAAAGATTAATATGGAAATAATATTTATTGTGAAAAAGGAAGAAAAGGAAAAAGACAATCAATTAAA
>CL588.Contig1_All    size  493    gap  0  0%
AACTGCGCGTCACATGAATGAGTTCACGTCACATTGCTGCAGGAGTAACAAAAGATATTAACAGGAATAAACAGGTCAATGATAAGGGCAATGCTGTTGTGGCTACAAGGTTTGGACAACTTCTAGGAACATTTGAAACAAATGAGATGGGAATATGTAAACAAAATTTAATTCTAGAAGAGGAAATTAATTGTGAAACAACTTTAAGTGTACGTGAGGCAGCAACCCATCAGTCATTATCCGGAGGTCAAGGATTTTTTAAATGTTCTTGTAAATCTAAATGTTTAAGTGACCGGTGCAAATGCAAGAAAAACGGGAGAAAGTGCAATAGTCGGTGCCACAGTTCGACAACTTGTGATAACAAATGATTTTAACACAAATTTGTATCAAGTTTTCATGTTTTTTTAAGTAATAATTGATGAGTTTTAATAGTAAAACATATTTTATCTGTGATTTTATTTCCAGTAGATGACATTTTAAACTCCAGTTCTCG
>CL701.Contig1_All    size  2078    gap  0  0%
ATGAAAACAAAGTTGAAAAGTGTGAAAGCCATTGAAAAAGAGATTGAACAGACGTATGTTTACAAGTCAGCTGGTTTCCGCTTCAGATTATCTTTCGAAGTATAGCGCAGTGTTATTTCATACGGGAATCAGGGAAAATAGATTAAAACTGATAAGAACGACTGATCAAATTTCTGAAATTGTTTTTGATATTAAGTACGCGAACTCTGCAGCATTTAAAGATTGAAAACATGGAGAGTACAAGTTCCATTTTGTTATTTGTGCTTTTGTGGATAAATTCAAGCTCGGGACAAAATTACACCATAACTTCAGTAGTTGAGGATCCTTATTTGATAGATAATGGTGATGGAACATTTTCTGGTTTTATGGTAGATCTTTTAGATGCCCTATCGAAACGAGATGGATTTTCGTATGAAATAGAGTTAAACCCTGATAACAAGTATGGGTCACAGGACGGCTCAGGCCACTGGGATGGCATGATAGGTGAAGTACTTCAAGATCCGGATATTCAAATTGCTGCAGCACCAATAGTAATAACAGACGAGAGAAAATCGACAGTTCAGTTCACAAGACCGTTCCTTAATGTTGGGCATCGTATTGTAATCAAGAAACCAGTGGTCAAATTCCGAACCTTGAGTGTTTTATTTGAGCCCTTTAGTTTACAGCTATGGATTATGGTTATCGTCATATGTTTCATTGTTTCTGCACTGCTGTTCATCGTTAATAAGTTTAGTCCTTCAGAGTGGAGTAGGATCCGTCCAGAGGACGACCCGACAAACGCAAAAGATAGTTTTTCTGCTCACAACGCATTTTTCTTTGTTCACAGCACATTAACTTGGCAAGGATACAAAGAAGTACCACGGTCTCCAGCAGGTAGAATTTTAGTCACAATGTGGTTTAGCTTTATATTTTTTATGGTCATCGCCTACATCGCCAATCTCACAGCATTCTTCTTAGCCAGAGAAACAGTAAAACCTGTCGTTCCTTTCAAAACATGGCAGGAAATGACGACACAGTCAAGTGTTTTATATGGCGTTAAACCAGGCGGTGTGATGCATAGACATATGAAAGTTACAAGGGATCCCATACTACAACAGGCTATTCAAAATATTGAAACATATTCTACGACATTTAGTTCTTCGGAGGATGGAATAAAGAGAGTGAGGGAGTCAGATGGATCGTTTGCAGCCATTGTTCCAGTAAATGAAGGTTCAAAATACATTAACAATGAGCCCTGTGACCTTATGTTTGTTGGAGCGAACATTGTGAACATACCATATGGTATTGCTTGTAAATCAGTTGACATATGTAACAGACTTACTGTCGCGTTGTTAAAAGAATCGAAATCTAATGGTTTAAATTTACTGGAGCAGAAATGGCTCACCCCAAAATCTAATTACAAGTGTCCAGCTTCCAGTTTAGAGAACTATATCAGTAAACAAGAAACAGCACGTCTTTCAGCACGTCCATTGACTATTGCTGATGCATCTCTAGCTTTTGTTGTTCTTCTCCTTGGTATAGTGTTCTGTATCATCTTTCTCATCGTCGAAGTTTTAATCCACAGACGACGTAAAATGAAATCATCCAGAATCAGTAAAGAAGGCCAAACAAACAAGAGTGCTGATGTTGAGCAGGCCACAGACGAACAAGAAAAGGCGCCAATTGCTACAAACGAGGCTACAAACAATATAGACTGAACTGATATATAAGAAATGATAATACATGCTTATCAATATTGTGAATAGTTCACGGGCAGAAAATTCGCCACTACCAAAATTTTCTTTAACAATTTCAAATTGTAAAGTCAAATATGATCACTAGCATGACGTGACGATTATTTATGTTATTTAAAAAGCGGATTGTAAAAGAACAAGGAGGATGTGCAATGAACTATAAACAAAATAAAATACTCGATTTATATAATTATTTGATTTGTAGGCTGTAAAGCCAAGAATAAAATAGATTGTTTTCCTGCCGTGAGACTAATTTTGTTTTTATGTGGGGGTCTTACCGATTTTTATGATCTAGCAGAGTTTGGGCGGATTTTTAAACAATGGTTTCAAACTTTGATATGTGGG
>CL718.Contig4_All    size  2636    gap  0  0%
TTTTGATAATAATAATACATTATGTGAATTAGTAATTCGTGTCCACAAAGTAAACTTTAAAATTCTATATACACATAACCCGAACCCCCATCACTCTCGTTTATAAATGCACATATAAAGCAATCGACTGTAGGGCCTACTTCCGGACGGAAATACGTTGACTAAGATTAAACTTCAATGCTGTTTTGAATGTAAAGCGTTTTTGTGTGTTCTGTAATGGTTGTTTACAAAAGAAAAATACGGATTTAGATGGGGAGAAGCGGATGTTTTGACCAATCCCGAGAAGACTGTGCATTCAACCACTGTCTGGCAAAGTTTCGAGATGCAAATGGGAACCCGTCAACCATTAAAAGAACAACTGCAATTCCCTTTATCACTACAGATCCAAACCCTCCACCAAGAAATGGTCTTGGTGAGTCACTTGGACTTTTAGGAGGGAACTTAGCAGTTTATGTCGGCGCCGGGACTGGGGGATTTGTTGTGTTATGTATTGTCATTATTTTAGTACTATGCCGATCAAGAAATGCCGAGAAGCATAAAAGACGGGTGATAGAGGAAGATTACAGAGTGGTGGCGACGACATTGACAAATGTAAATGATTCTGATGGTACAACGTATGAAGAATTGTGTATTGACAATCCCCACTACAATCGACACGATGTCCAACTGCCGTATAAAAAAGACCGGAAACGCTTACCCGGGGTGTCCAACGCAGTAAATTACACCTTTAAACGTTTGGTCAGTGATGATTCCAATTCATCTTCAGGCAATACATCTAAAACCTTGAATCAAGCCTCAAATAAACCTCTACCTCCAATTCCAAACTCAAATTCAAAGACATTACCAAATTATAAACAGGCGGCCGGTGCAAAACTTTCACAGTCTATTGATGAGTATACAGAAATAGGAGGGGAGGTGAAAAGGCGTAGTAATATATATAATCCCTTGGATTCGGAGAAATTTGGGGAATCACGTGACAGTCACGGGATATACGAATCACTTAGAGCCAGTAAAATGATGGATATACAGAATAATCGGCCTCCTATTGGACTTCCAGATGGAGAATATTTTACTTTAGCTAAGGAAGATGACAATTCTACTCCAAAAGAGCCCATTTCACCCGGTGAATATATGGTACTCGCAAAGGAAGAAGAAAAAAGTAGTTCGGAAAATCAAAGGTTGTTAACATCAACTGAAATGTCAGAAAGTAGTTCGGAAAACCAAAGGTTGTTACAATCAGCTGAAATGGCAGAAAGTAAAAATGAGCAATCGGAAATGACGCCTTACGCAGAATCGTCATCAAGATCTGTAATTGAAGACGAGGCTGACAGTGGAATTTGTGAGAGTGGTGGACCTAAAAATGACTATTACATTCTTGAAAAGGATTCCGACAAAAAAGATCAATCTGAAAATTCAGATTATATAGAGCCAGTAAAAGGTGATCGACATTCATATATGCAAGTACTGCCAGAACATGCAAAACTTTGTCGAAAAAAAGAACTTGAAAATTAAAATTCGACGAATCATCAGTTTACTATATATATAATATTTATATAAAAACATTATTATGCCTTTTTAGTTTTACTTATATTGACCAATATGGTATCAGGTCCGTTCGCGCCCAATATACTTTCGCACCCTACACGTTCGCACCTCGCACGTTCGCACCCAAGGTCCGTTCGCACTCTACACGTTCGCGCCCAATTTTAATTCAAATTCCAGTTGAATAATTGGAAAATCATCATTGTTGTTTTTAATTGCTTTCGTGTAAATACTGAATGTATTTATAGCTTGGTATGAGTAAAACATTGAAGATTTTAAAGGAAAAACACAAAAGATAATTGTTTTTAACAGCTTGGTCCCTTTGATCTGAAACAACGAAACAATAAAATATAGGAACCAAAATATAGCAATCCACTATTATAACCAAAACATGATAAAATTTATTCAACACACAGAAAAAAAATAGTCAGAATCTCACTTCATTATGAAAGAGGTCAATGAAACAAAGTATAGCAATACACTAACCAAAACATGATTAAGAGTTATTCAACGCTAAATAAAACGTTGACAAAATACCACTTTATTTAGAAAGGATTATTATTATCTTTAACAATACGCTATCCAAAACATGATTAAGATTTATTCAACACAAAAAAAAAATGCTGTCTCACTTTATTTTGAGACAATGACAACAATTATACTTATAAGAAAACACTTGCTTACAGAGTTATTAAACACAAAACCAATTAAGATTGGGTGCGAACATGTAGGGTGTGAAAGTGAAAGGGGGCGAACATGAGTGGGTGCGAACGTGAATGGGCGCGAACGGACCCGGATTCAGCCTATGTACCAGTGAGAAATATAGAAGCCTTTCTACGGTATTTATTTGTACAATTCAGCTAGTCTTGACCTATTCATTTGTCTTAAAAAACCAGCCAGTTGTCACCTTCACTTCACACACACACACATATACGAATATCAATTATATGCTTACGAGACATGTTGCATTGTTAAACTAATTACGGTATGTGAAAATCAAGACTTGCATAAAAACTATCCCAATATTAGAGACAGTGGCGTCATTTTTCTTCAGAGCTTTCAGCTCTTTGATTATTTTCAAACCCCCATATTTC
>CL846.Contig7_All    size  1661    gap  0  0%
ATGTTTTTGTAGTGTTATGAATAATATTTTATTATAAAACAGTTTAAGTATGTCGCAATTCATTGATTATTTCTGTGTCGTATAGTGAAACATAAAGGATGGTTTTGGAAGCTTAAAAGTAGTAGTTTGAAGTTGGAATTCATTTTAATTGTTTATTTTGAAAGTAGAGTTGCCCATATTTTTACAGATTGACAGGCTTTGACCTACCCTATAACCCCCCTTTGTAAATAGTGTACAGATATATCAAAATGGTGGATTACTACAAAGTGTTAGGAATTTCTAAAAATTCTTCAGAAACCGATGTTAAAAAGGCATACAGAAAACTAGCACTTAAATGGCACCCTGACAAAAACCCCGACAAAAAAGAGGAGGCAGAAAAAAAATTCAAAGAAATATCTGAAGCTTATGAAGTACTATCTGACAAAAAGAAGCGGGAACTTTACGACAAATATGGAAAGGAAGGATTAATAAATGGTGGTTCTGATTACGATTTCCAAGACAATTATGATCATTTCCGTGGTTTCCATTTCCACAATCCAAGAGACGTATTTAAAGAATTTTTTGGCGGAAGAGATCCCTTTGAAGATTTTTTCGGAGGTGAAAACAGTGGTTCCTTCTTCACAAATTCTTTTCCAGGATTTCCGTCAATGGGCGGAGGTTTATTTAGTAATGCTTTTGGAGGGGAAACAGGTCGAAGAAGAAGTAGTAGGAGTAGGCGGGGTGAAGCTCAACAGTCAAGACGACCCAGGATTGGTGCATTTCATTCATTTGGTCACCCAGCAGAACATGTCGGGATGCTGGGATTTCCTGTACACTTTGGACTTTCATCATCTATATTTGACCATCATCCTTCTATTGGGATGTCACCTGGAATGTCATCGTTTACAAGTACATCATTTGGTGGACCCTCAAATGCAGGAGGAAACTTCCGCTCAACTTCTACGTCAACGAAAATTGTCAATGGCAAAAGAATTGTAACAAAAAAAGTTGTAGAGAATGGTAAAGAAACAGTAACAGTAGAAGAAGACGGTGTGGTTAAATCACATCTTGTGGATGGCAAGTCTCCGGCAATATGTAAATAATGGGACCACTCTTATTCAAAGCGATTCTGTGTTAACTTGTATATAACTCATGTATTTTAAAACACATCATTGACTAAGATTCATTTTTTATGTTGATGGCTCAGAATCTTCACACTTGGAATAATTGGATTCTATAACGTTTCTGTAGCATGCTGAGTAAATTAACTACATTTCACAGAAATCGACTATGGTATGAAAAGTAGTTTTTATTGGCCAATTAACAAGTTATTTCACAAGTGAGATCATTCCATTAGAAGGAAAGTTAATTATGGTTACAGAATTTTCACATGCCTAAGATTTTAAAAAGAAGGAAACCCACAAAAAATAATGGTCAAGTAACAACTGTTTAACATAAGTTTTATGTAAGAATACAGAAATAATGAAGAGCGAATCAGCTATATAATAAGTGGAAGGTATTGTAATCCACTGGGATATAGGATAGATTTTGATGTAATTTTACTGAGTCAGACAAGAATGATAAATCTAACAGTGATTTTGTTCTGTAGATTGTAACATATCAGGAAGGTTACATTAGAAAATTAACTAAAAACAAATGTAGCATGCCTTGACTAAAGAACC
>CL888.Contig2_All    size  1283    gap  0  0%
TTTTGGTTGGGACTAAATAAAGTTATCTATTATGTAATTGTTTATTTAAATGTTTCTATAGAAAACTTGCAAAGGTAGAAGATTTTGATGCCGAAGAAAGATTAGAAATATTATAAGCATCTTGATGCCAGAGTTAAGTTTATGCATTTTCAGTTTTGTGAGGTTTTTGTTTAAAGACAGTATTCATTATAGAATAGCCAATAAAATGATTTCTTGTATCCTGAGTTCTTGTAAAATTTTATCAAATGGGACATTCCCATTCCAATACAAGTGCTCAATTTCTGTCAAAATCTTATGCAATGGCACACAGCACCCGGGCCATTGCTTTTTGATGGCTACACTACTAAAAACATAGTAGAATAATTAACAATGTTGAAGAGGATTAATATAGTGAAAGGACCAAGACTTGTTTTTCTGATTTTCAATAGAAAATTTTAATATGTTTGTTACTGTTTTACTGATTGAAGTAAATTTAAACACAAGTGTGAGTTGAAATTTTGACTTTTTTTAATTTGGGGAAAAGTTTTTGTTCTAATATGTAAATAGGGAGATAAATGGAAATAGAACAGCATTTGTAAATATTTGAGCTACTTATTATTTAAGCATGCCAGGGTGAGGAGAGTTCAAAATTCTGGAGACATCAGTAGAAATTGACATGTCCAAACTGATTTTCATGTCAGGGATCAAGACTCAAGAAAGATTGTTAAAATATTTTTATGTTCTCTTAGATCACAATTGCTCATAATGGAGGCAGTGGTGATATACATAACTGAAAGAGAGACATGATTGGTAAAATACACTGACAAATGCATTCTTGTAAAACATGGTTTTATTTTAAAATTGAATATGTTATTTTCTTTTGTTACAAAATATACGAGTTTATTTATTTTACTAGTAATTTTGTGTAGGAAATAAAACTACTTTTCTAGTAAAAATTAAATTGCCTATGCCATTGGTACTTTGTTAAATGTTACAGATGATGCTGACAACTATTTTTATCAGGCAAACTGGTTCAATGATGTTGTAGCTCACAAGAAGGCTTAATTGGTAATGGTTTGAAATGGATTATGACATACCAGATTTATCATTTAAGACTTATGTATTCTTCATCAACTATTGTTTTTTTTCTTTATAGGAGAATGGCAATTTGAAATATGTTTACCTGCATAAAGGTTTGAGAGACATGTACATTACTTGTTTATTGTTAAAGGCTTAAATGGTGTAAACAATTGTATTACAAATGTACCATTGAAATATGAATAAATCATGAAAACATCCAAAAA
>CL1065.Contig1_All    size  2424    gap  0  0%
TGCCTGCTCAAATCTGATATAAAACCTTTTAATTTTCATTCATGAATAGTAATTTATTATAAATTTTGACTAACAATGAAATTATATGCAACCCTATCTAAAATTGAGTAGCTGTCGAACCTCTTTTCTAAATTCATGGGCAAAAAACATGTCTAAAGTTGGAAGCAGAACATTAAAATGGTGTATAAATTTTTTGCAAGTCATGAAATAAATTATTATATTCATGATATGTATTCAGCTCAGAATTCTGCACCATCTTTAAATCCGGAGTTATCAATTAGATCCAGCATGGTTTGATCGAAGAAATCAACATTTCAGGGGGAGTAACTCACAAACAGGTCAACATATCTATCTCTTATTGCTATATAGTTGTTGAGAGTTAAGCCAAAAATTGGCAGTTTGACACCTTTGCTCTATTTTTAGTCACATTGAATGTTGGTTGTTGACCTTGACATCCAGTTATTGCAAAACTATAATAATCCAACTCCGAAATATACATGTTTAAATTTGGACCAATCATAACTGCAGAGATAGCTGTCTTTGAAATTAAAGAACTTGCTTAGAGCATAATACGAGCTAGATATTTGAAGAACCATTCATCCCTCTTAGCACTCTAAGCACTCTAAAAAAGCAACATATAATTGTCCTAATTGTTGTGGAATCAAGTTCTTGATCTATATCTTTATTCTTCAGCCTCCCATCACAATCCTAAACCACCATTAAATAAAATATTGCACTTTTATAAATAAATGTTGTAACTGCAAAATACATCCTAAGTCCTTTGTGGTGTTCCGGCCTTTGGTTTCTTCAAATAATGGTAGTTAGGTAATATTTTGGTCAGAAAGTCAATCTGTAGACTTTGTGTTGGCGGCCTTTCTCTAGCAACTCTTCTGTCACAATTACTACCACATATAACAGTATTCTCAGGCATGGTTTCTGTACTGGACACACTACACATGCCTCCTATTATACAACCAGAGGTCAGTTCTACTTGTCTTCCTACTTTTGCTTTAGCCTCTATCATGTTATGATCACCAATCTTTGTGGCCTCTATATATGATCCAACCTCAAATACATTATTGTTTCCTATAATCATCACATTCTGTGTAGAACTAGACTTCCCTTCTGGATTTTTGTTGACAATCTGTACTAATTCTTCAATGATGTTATTTTCTCCAATATAAATAGGTCCATCTTCAGCTATAATTCTGGCCTTAGGATGAACAACTGTTCTAGCACCAATAGTTATATCTCCTACTAATTCACACTCATCACAAACCAGGGCACCTGCTGCAATCTTCACACTGGGTTTCATTTTGTTATTTGGCAGTGTCTGCGCGTACCCGCATGTGGGTACGAATAGTCAAATTGCCGTTCTAGGCTGTGCGTACCCATATCCGGTTTTCTATTAAAATGCCGTCGGATCGGGAATGAAACGTGAAATATATACGGAATTTGTTGCAATTAGTGAATAAATTGATTAAAACTACTCAGAATTTTTATAAATATACACATATATATATGTAGGACTCTAAAGTGCGATGGTACTCTAAAGTGCGATGGTCACGCTAAAGTGCGATGGTCTACGCTAAAGTACGATGATGTCTCACGCTACAGTGTGATGGTTTTTTGTTTTCTTAAGTACGATGGTATATAACACTAAAGTGCAATGCACCAATAGGTAATGCACCAATAGGGTAAGGTTTGAGGGATTTAAACGTTAAATTACATGCATTTTGAAAAATAGTCTTTTTGCAAAAGTTAGTATGCTGAGGTATAACATATGTGATACATGTAGGCTTTATAATATACTGGACTGTAGGATTAAGTGGTTGTATGTAGAAGACCAAAAACGTTATAATTGCTTAAAAAAAATAATTTAGGCGTGACAAAATACTGTATTTCCTGTTAAATCATTTTTTTAACAATTCAGTCTTCTTTTTTTTTTAAATATTGGGATGATTGGCGCGGCTTGCCGTTCACACAGTTTGTCAATATTCTAAACGCCTCCCCCTTTTATTTACAGTCGTCATTGTAATTTACAAATACAAAATGTTTAAATAAGAAATATTCATTTATATAAGCTTAAATCTAAATGCGAGAAAAATGCAATATTCGCAAAGCTTTCTTCCTCTTTGTAACGAGTACCAATACATGTTATACTTTCCTACAATATACAAACTATGCCGTTGTAGCCGACAATTTAGTATTTATGCTTAAAAAACGGAACTTTTATTTTACTGATATCACTTTTCAATAAAATCGACAATATTTTAACGGGGACCGCAAAGTAAACTGTTACATAAACAATGATATAATTTGATCTGTTTCGCTTCCAAAGGAACAGGACACAGGAAACCTATGTGCATACTATTTTGTATCTATATAGTAAAATGCCAGATCGGCTGCAGGACACAGGTCCTT
>CL1246.Contig6_All    size  3719    gap  0  0%
TCTCTTCATTCATTAACAATTAAAATCTATACAAATATATGTATGTACAAAATCATATAGCACCATTGAAAATATTGCTGTACATGCAATAATCAACTAACAAAAACAAAATTAACGATTATGGCTCATTATTGCTGGCTTTCATCACTGGTGATCACATCTCTACTCTTTCAGTGGTTGTTTCTAGGTTTTGAAATAATGCACTTTTCTTAAATGAACAGAATGCTTTTTTCGGTTTTAACTAATAAGTTTTTAAGAGAAAAAAAAACATAATTCAGTAATATATAAATAATACACTGTAGTTGATGGCAGTGAACAGAATTACATTTTTTGCTATACAAAAGTAACATCTTCTTCTGTGTTTGCTAAATCTAAAATTACAGGTTTATTGTCAGGTTTAGGTGTTGATGTAAATGTGGAAAATGTTGATGGTTTCTGATTAGAAGTTCGGTGAAATGCTGAAGAATTAGTTGGGGTATTATGACTATACGGTAGGGGAGATAACTGCTTTAAAACCCCATTTCTATTAGATACCAGCACTGGAGGAACAGATTGCGGTCTCAAGCGTTGATCTGCTGGAGAACTTGTCAATGTATCATCAAAGTCATCATTAGTAGCAGTTCTATCTAGCAGATCCGGGGATGCTAATGGAGCAGAATTTCTTTCTATTGATTGTCTATTGGGAGATAAAGGTCTGTACCGTGAGTATCCCCATGCTTTAGCTTGATACATATTGTAACTATAGTCAAAACCTAAATCACGTAAATTTTTCTCAGCTAAGCATGGATCATCAAAGTCTGCATTGATAGAATCAGATGACTGAAAGTATTCCTGAGCCTCAGATGTTGACGGAATTATGCCATCTTGACTAAAACTTTGGTCTGTTGACATTAAATAATCATTATCATCGGCAGAAATATCCACAACCTCAACGGACATTGAAGAGATGCGCCCGGATGAACTGACACGATTATGGGATGAATATTTGTCATTGTTTTGTACATATTCAGTACGATCACGAGACAAAATTGGAGGAGCACTCTCTCGTCCAGACAAATGATGACTTTTATTGCGTAGGAATTCTGGAATTTCTGAATTATTCATATCTAATCCTCTTTGGTCGTCCAGCCTTTGTCTTTGAGCTTTTGATAAAAGTTCCAAAAACTTGTCATCGTCACCCTGTGAAGTACGAGTCTGATTTTTCTGAAGATTAAACGTCACTTTGTGTTTTGACTTCATCTTGCTGGGAGGTGGATCCTTTACGGATGCTGACTCTTTTCTCCGTAGGCCGAATAAACCCAAAGAGGGACGATCTTCGTTGCTTTTCAGCAGACCCTTGACCTTGCTATCAGGATCTAAAATTCCAAGTTCATCAAAATTATGAGCCAACTGATGAGATTTGCCCTTCATGAGATCATCAAAGATACTATTTGTGATTAAGTTTAAGGAAACATATTCCTTCTGACTGTTATGGTAATCTGGGGGATATTTTAACGCCATAGTTGGAGACCAGGATGTCGAGCGTATACTTCCTGTTTTACCCGAAACAACTATATCATCTTGTTGTAAAATCACAACTCTTTGATTATCTATTGTAGATACTTGTTCATCAATATCCAATACTTCTGGTTTCCCTGACAATTGTACAAAAATATTATCCAACTTAAATCCATATTTATTAAGAATAGGTTTGAACACATCACGAATTGTTCGGTTTGGTTTAGCTTTGACACCAATAGATTTACGATTAGGTAAGTCCATTCTAAATAACACCCGTCTTTCTATCATCACTTCTTTGGATCCTAACGTTGATATATCCTCTGACAGGTCTAATGGCTTATCAGATCCCAGTAAGAAGACATCAACACCAGCAATAGATAAACTTCTCTTATCACACAACTTTCCTAACACAGTTCTGATTGTCTGACCTGGTCTAGCACACACGACTGTTGTTGAACCATCAGGCATGATAACACGACAGAATTTAAAGTTTTGTTCATCATTTTCATTGGTAACTTTTGTTGCCTCCTTTCTCATTGTACTGAGATCAATACCAGGACCAGCTGGTATGGAAGGTTTACGTTGTTGTGTATTGTTATTTACTTCCTTATCTTTAGTTATCTTTTCTTTCTCCTTCTCTTTCTCTTTTTCCTTTTCTTTTTCTTTTTTCTCGTTCATTTTTTTCAAGTCTGAATCTGAAGCTGCTTTAATACTTTGTTTGCTGCTCCTTCCTCTCCATGGCAACAAAGATCTCCTTCGTTTTTCTTTACTTTCAATTTTAGACTTATTTTTCTCATCCTTTTTATCTTTCTGTGTAAATTCGTCTGCTGGCAGATTCAGTGGTTTTCCCTCCATTTCTCTCATCAGATATGTTTTGTATAGTTCTGACTTGATAAATCTAGGATAGCTGTCCTGTTTCATAAGCTTGAAAATCTCCTGCTGTGACTTCTCAAATGTATTAGTTCCTGGATTGTCTATTTGTTTCTCAACTTGTTTGACTGTCACATGTTCTACATTAACAGGATCGGTGGCTTTCTGAGACATATACTTCATAAAGATCTCTTTAGCCTCACCCTTTCTCTTATCAGAGTCTTCAATATGTTTAAATTGTTCACATGTTCTCCAGAATAAAATATTTTCTTGACTGAATTCCTTCTTCAAAAATTCGGTAAAGACAGCAAGTCCTCCATGATCATTGAGGAGCTTATTAAAGTTGACGGCCCAACCTGCAATTCTGCCAATATCATCTTCTTGTTCATCATCATCGCCATTGTTTGTGATATTGTTTACACTGTTAGCGGTAGACAGTCGGTGATTGGTTTCTGTATCTAAGGCAACCAAACTCTCATGTGAGTGACTAAAGGGATGCTGTAGACGGGATAACTTTCTGGTTCGGGCCTGTGGTTTGGCCCAATTCTCTTGTAAATCATCTGAGGTTCGATTCTTTTCCCTCTGCTTTTGCTGTTTTGGTGTTCCTTCTGAGTATCTCCTTGACACATCTACAGGTGATGATATTCTAAAGGCCTGGTCCTGTTCAAATCTCTCTATCAGACTACACATCCCACTCGTCTCTGCTGCAGGAATATCATCAAAACTATCATCACGGTGAAAGGTTGGAGGAGCTGACGGAGATCGTAACTGTGAAAATGGCGGGGGTAAGAAAGCTCTTGGACTTAATCTGTCATCATCAACATCTCCATTGTCAATTTTGCTGTTGTTTGGACAGGAGCCATAACTCTGGTCAGGCAGGTGTTTACTGAACGCAGAGGTTGATGATTTTTGAAGATCAGGTTGTGAAAACGACCTTTGAAAGTCACTAACATTTGAACTGTTTGACTCCTGATCACTGCTGATGGTTGAACCACTTCGTTGTCTTTGTTGTATCAGTCTTCTCATACTAGCTCTCAGATTTTCTGCACTATTTTGTCTTTCTAATCCATCAGTAGAATTATACTTTGGTCCATGATCAGGCAATGCTCTGGGATTTATTTTTCGCTTGTTCCTACCCCAGTCTTCACTTAGAGTTGACTGGTTCAATCTATTGCTTGCTTCCCCATGCATAGAGACAGATTTCTGAACGTTACGACAGGGAGTTGGTATAGTATGATTATCAGGTGAACAATGGTGAACAGAATTGTTAATTGTAGCGTGCCATCCATTCTGACTCGGTGGGTCAGGTGGTGGTGGCATATTCACAACCAATACACGTTCAGAACCAG
>CL1284.Contig1_All    size  1044    gap  0  0%
AACCAAACACGGAAATGGCAGAAAACTTTTATGTTGAACTACTCCACAATTTAACAGCAAATTTAGCAATAGCAATAGATCAAGTGAAAGGAGGAGAAACTAAAAAAACTGATGGAATTGAGTTTAATGCAGAAGATTTCTGGAACAGATTAGGATTGGTATTTAAAGCTATAGCACATGAAGCTACAAAATTATCCCTGACATTTTCTTCCCCTCCATTGCCTTCTTCTCAGGAGTGTGAATCATTAATAACAGGAGTGGAGAAAACAACTTTAGCTTTAGTGTCATTATATTACTGTTTACCTAAATCTCAAGGTCTTAGATTAAGAAAGTCTACACAGAATGCTGTGGTTGATGTGATACAGGGTATAACAGATTTAGCTAAAGCTGTCGAGCAGTATGGATGTGGATCATCTGAACAGTTACAGTCCACAGGCAATGTATGGAATGGTGCCGATATATTTCCTCAGATTCCAAAAGATAATAGAGAAGCTGTATTAAAGGTTATATGTGAGGCACAGGGAATGGCTACTGATGCTTTACAAGAAATACAAGAGGCTGTAGACAGTGGAGGTATAGGAGATGACCTTGATGAACTCCTTGGTGATGACGTCGGATCAGATAATGAAAACACATGGTCAGAGCGAGATAAAACATTACTTGGTCCATGCCTTGGTTTGCTGAAAGCTTCTAAATCATTACTTAAAAAGACGAAGGACACAGTAAAGAAGAATGCCTGTTGTAATAGTGAACAGACTGTAACACAGCTTGATGATTTAGCAGATCTTGTAGACAGATTAAGTCCTGCCATTGATGAATTGGTTTCTAGTTTGTATCCACCACTACATTACCAGACATTGAATGAAAATGGAAAGTGTGTTTACCAAATCCATGGAACTATGTTAGAATTTATCAGAAAATGTGATTTCGTGACAGAAAATGATCAACAGTGGATAGATTTTCTACACAAAGCAAATCAACACAACTGGGAAAACATTAACACACATTTAAATGAAGTCAGTTGAATAAAAATACCTAGACAAC
>CL1485.Contig2_All    size  6929    gap  0  0%
GAGATTCTGGATGATAAGCACTTGATCTGTACTGAGCAATCCCTAACTGGTATACGACTTGCTGAAATAAACCTGACATGAAATTTGATCCCTGGTCGGACTGTATAGACTTAGGAAGTCCTACTAATGTGAAAAATTTGATAAGTGCTTTGACAATAGTAGGTGTCTTGATATTTCTGAGCGGAATAGCTTCAGGAAAGCGGGTAGATGTACACATGATTGTCAATAAATATGCATTTCCAGTCTTGGTCTTTGGTAAAGGTCCAACACAGTCAATTAGAACTCTGCTGAAAGGTTCGTCAAAGGCTGGAATAGGCAGAAGTGGTGCTGGTGGTATTTTCTGGTTAGGTTTACCAACAACCTGGCATATATGACATGATTTGCAGTATTCTGCAACATCATTTCTAAGTTTAGGCCAGTAAAAATGCTGCAAGATCTTAAGGCAAGTCTTCCTTATACCTAAGTGTCCAGCCAAGGGGGTGTCATGGGCAAGACCAATAATTTCTTGCCTATAAACTTTAGGCACCACCACTTGGTATACCACTCTCCATTCCTCCTCTGGGGTAGCATCAGGAGGCCTCCACTTCCTCATTAAAATACTGTCCTGATGGTAATAGCATTCGGCCACTTTGTCTGCTTCCTCCTGTGGTTGAGCCCTCTGGCTGAGCTGAAGAACCTCAGGGTCTTTATGTTGTTCTTCGAGTAAATTATTTCGGTCTAATGAATGGCTGTTCACATCTGGCCATGGCATAATAACATTTTTGTTAACACTAGGTGGTTTTATAATAGCCTTTTCTGAGTTACCAGGATCTTCAATATCAGCTATAAAAGTGTCAGAAAGGTCCATGTAATCAAACTTGTCTTCTTGCAAATTCTCATTTTGTTGTTTTCTAGCCATCGCCCTAGTAACAACACAAGCTGGATACAATTCAGCATCATCTTCAGGTGATTTAACATCCACCACCGGTTCACTGGTAACAATTGGTTCAGCAACCACTTTGTTCCTAGCTAGATCATTTCCTAGCAATAATGTAACACCCTCAACAGGGAGATTAGGACGAACACCTACAACAACTGGTCCAGTTATCAAATCTGACTTCAGATAAATACGATGGAGAGGAACATCTATACAACCTAACTCTACACCTTGTAACAAAACGGAGGCACCAACAGAAGTCTTCTCGGACAAAGGCAACACACCTTCTAACAATAAAGACTGAGAAGCTCCAGTGTCCCGTAAAATCTTAATAGGCTGAAGAGTGGTATCATCAACAATAGAAATAAACCCATCAGACATAAAGGGTTTATATTCCTCCATGTAATCACAAAAACTGGACTTAAAAGCCTGACGCGCAGGGCATTCCAATGTACTGGTAATATAAGGTGTCGTACAAGCACTGGTCTTCGGCTTATTATCTCGTTCATTCTTCTTCTGGAGTCTAAAACAATCAGCCATCAGGTGACCAATCTTCTTACAATAAGCACAAGTCAGTGACTTCTTCTCAAAAGTATCAAATTTTGGACTAGACATATTATAACTGGACTGACTCTTATTCTGTGCAACAGGCTTACTATCAGTACGCTCAGTGCTTTGATTTTTGTAATTTCCACTGGAAGTATTAACATTTTGACCCTTGAAACTTCTTTTATGTGAAAGAGTATAATTATCTGAAATAACAGCTGCATCATGTATTGTCTCAACAGTTTTGTCGTCTAAATGTGTTTTTAAGTCTAAATGAACACATTGTTTGAACTCTTCTAATAACATCAATTGTCTTAGGTTATCAAAATTGTTATCTGTTTTCTTTGAAGTAAGCCATTTATCAAATAGATCTTCTTTTTCCCGAGCAAATTCCACATAGGTTTGTGAATCAAACTTTTTATAAGATCTAAATTTCTGTCTATATGCTTCTGGTACTAGCTCATAAGCTTTCAAAACTTCCTGTTTCACCGTGTCATAATCGGAACTTTTTTCTGATGGAAGTGCGGAGTATATTTCAGCGGCCTTACCCTCAAAAACACTCTGTAGCATTGTAGTCCAATATGGCTTTGGCCAATTCAAACTACAAATGAACTATGAGCAATTTTCTCAAACTGTGGAAAATATTTATCGACTGTTTTTTCACAAAATTTTGGAACCAAACGTATATTTTTTGCTGCATCAAAATATTCTGATTTCGACTGGACTTTAGTGTTGCTTTCTTCTTTGACCATTTCAATTTTCAGTTTTTCCATCTCTAGCCTTTCTCTCATTTCAAGTTCTTTTAATTTAAATTCATCTTCTTTTATTTTCTCCCTCTCCTTCATTTCCAGTTCTTTTAATTTAAATTCATCTTCTTTTCTTTTCTCCATCTCCTTCAAATTCATTTCCAGTTCTTTTAGTTTGCGTTCATGTTCTAATTCAAGCTGTTTTAATTTAAAGGCGTCAATATTTTCGACCTTAAGTTCAAGAGCCTCTTTACCTAAAATTTCTGCGTCAACTAATTTGTCTATAACCAAATTTTTTATAATTTGTTTTCTCATAGATACTTTAAAAACTAATTTCAGTTCTTTAGCAAGCAACACTAATTCCTCTTTCTTTAAATTATCAAAACTCTCCAGGTCTGGCGTTTTCAAAAAATTACCGGCATCAAATGCCATTTTGTAGAATTTTGTTGGCTAGTTATAATACAAATACTAAACAAATTTTGAATAAAATATTTTTAAGATCCCAGGACGAGCCCCCAATTTCTGTTACGGCCAGAAATCGCCTTTAAATTGTAGCCAACAAAAGACACAAATCAATAGTAAAATTTAACAATATTTAATATACAAAAGTTTACAAAAGGTATTACACAAATATTACTGTTAACTTAACTGTCAAAATATGAGTCCAATCTGTTATCTTTATCTGTATCCGGAAATCTTTCGGAATCCAATTTGAATATTACGTTCACTACTAATGTCACAATCCAGTATGATGTTGTTTGTAGAATAAAAGTGTCAATCCAAATGCTGTGAATACTAATGTCTATCAATGTCTATGTCCAAGTTTAATTATGAGAGTTTAACTTTAGTGTCTGTATATATAGTGTTGTCAATGGAAAATTCTAGAACACTCTATAATGGAACATTGTGGAAAATCCTGGAAAGTTACAACGGAAGTTTCTGGAATAACGTAGAAGTTTAAATTACGCATCTTTTATTAGGGTCATTCTGGAATCATTGTGTAAGTCAAATGGAAAGTTCCAATCATTCTGTGATTGTTCCAGTGATTCCTAAACTGCACAGTTATAAGATTATTTGGTAAACAACTATCAGGCCATACAACACAAATTAGGCCAACATAAATAAACATAATAATTACAATATCATAACACCTCCCCCCTTAAAAGAAGTTTTAGTGTAACAAAAACTTATCATGAATAATATGAACAAAAATACATAATATATACAAAGTGATTTAATAAGCTCTAGATAAAGCATCAGCTATTACATTATCTTTACCCTTAATATGTTTTACAATTACATCATATTCCTGTAACAATAAACTCCACCTAGTCAACCTCTGATTCTTGTTTCTCATTTTATGCATGAAGGTGAGAGGATTATGATCAGTATAAACAAGAATAGGATATACAGTGGGATTCAAATATACATCAAAATGTTGAAGTGCTGACAACATTGCAAAACACTCTTTTTCAATAGTTGAATAATTTTTCTGATGTTTATCTAATTTCTTAGAAAAATATGATATAGGTTTTTCAACATTATCATCTGTCTCTTGATATAAAACAGCTCCTATTCCTACATCGCTTGCATCAACGGCAAGTTTAAATTGTTTTTCAAAGTCTGGAGTAATCAGAACTGGACTATTAATTAAAAGTGATTTGCTATTTTCAAAAGCTTTTTGACAATTTTCACTCCAGATAAATTTAGAATCTTTTCGTAAAAGATGAGTCAATGGTTGAACAACAGTAGCAAAATTTGAACAGAATTTCCTGTAAAATCCTATCATGCCTAAATATCTCATAAGTTGTTTTCTATTTGTAGGAGGTGGAAATTTGGAAATAGCTTCCACTTTAGCCATAATAGGTTTTACTTGACCTTGGCCAACTGTATGCCCTAAATAATCAACAGTGGCCTGACAAAATTCACTTTTACCAAGATTAACAGTCAAATTTGATTTTGACAATCTATCAAAAGTATCATACAAATGTGTTAAATGCTGTTCCCAGCTATCACTACATACAATAAGATCATCAATATAAGCATAACAACAGTCTAAATCTTTTATAACATTATTGATCATTCTTTGAAATGTAGCTGGTGCACTTTTCATGCCAAATGGCATTACAGTATATTGAAATAAGCCATCTGGTGTAACAAAAGCTGATATTTCACGAGCTCTCTGTGTCAATGGAACTTGCCAATAACCTTTCAACAAATCAAATTTGCTCACAAATTTTGCTTGACCAATATTGTCAATACAATCGTCTATCCTTGGAATCGGATAGGAATCAGATTTTGAGACTGAATTTACTTTTCTGAAATCAGTCACGAAACGAAAGGTTTTATCTGGTTTTGGCACAAGGAGACAAGGAGAGCTCCATTCACTGTTACTCGGCTCAATAATATCATTGTCAAGCATATATTTAATTTCTTTTCTCATAACTTCAAGTTTGAGTGGATTGAGCCTGTAAGGATGTTGCTTAATTGGAGAAGCATCTCCGACATCAACATCATGACAAACAGCAGTGGTTTTGTTTGGCACATCTGGAAAAAGATTTTTAAAAGAAAATACCAAAGTTTTTATTTCTTCTCTACGATCAAAAGACAGATGTGCAAGTTTTGAATCTAAATTTGACAAAATTTCTGAATTTTTCAATCTAACTGTCTCTTCCATAGTTTTACAACTAAAAGTTGGTTCAATTACATCTGGTTTGTCATGATTGTTCTCAAATTTAACCATGCCTAAAGTGGCAACTGGTTTACTATCACATAGTACATTAGTACGCTCAAAATATGGTTTTAACATATTAATATGACACACTCTATTTTGTTTGCGCCGACCTGGAGTTTTTACAATATAATTCAAATCATTAATTTTACTCTCTATTGTATAAGGACCACAATATTTAGCCTGTAAAGGATGTCCAGGGACTGGCAAAAATACAAGTACCCTATCACCAGGCTCAAAAACTCTGTCCCTGGCATCTTTATCATACCATATTTTCATCTTGTTCTGTACATTTTTTAAGTTTTTCTGAGCAATTTGACAAGCAGTATACAATTTTTCTTTAAATCTAGATACATAGTCTAAAAGATTCAAGTCAGTATGTTCAGTAAGCCACTTTTCCTTAATCAATTTTAACGGTCCCCTTACAGTATGACCAAATACCAACTCAAAGGGACTAAATCCAAGGGATTCTTGAACAGCCTCTCGGACTGCAAAAAGTAGAAAGTGAACTCCATCATCCCAGTCTCTGTCAAATTGAAGACAAAAAGTTCTAATCATGTTCTTCAATGTTTGATGAAAACGTTCTAAGGCACCTTGAGATTCTGGATGATAAGCACTTGATCTGTACTGAGCAATCCCTAACTGGTATACGACTTGCTGAAATAAACCTGACATGAAATTTGATCCCTGGTCGGACTGTATAGACTTAGGAAGTCCTACTAATGTGAAAAATTTGATCAAAGCTTTGACGATAGTAGGTGTCTTGATATTTCTGAGCGGAATAGCTTCAGGAAAGCGGGTAGATGTACACATGATTGTCAATAAATATGCATTTCCAGTCTTGGTCTTTGGTAAAGGTCCAACACAGTCAATTAGAACTCTGCTGAAAGGTTCGTCAAAGGCTGGAATAGGCAGAAGTGGTGCTGGTGGTATTTTCTGGTTAGGCTTACCAACAACCTGGCATATATGGCATGATTTGCAGTATTCTGCGACATCATTTCTAAGTCTGGGCCAGTAGAAATGTTGCAATATTTTTAGGCAAGTCTTCCTTATACCTAAGTGTCCAGCCAAGGGGGTGTCATGGGCAAGACCAATAATTTCTTGCCTATAAACTTTAGGCACCACCACTTGGTACACCACTCTCCATTCCTCCTCTGGGGTAGCATCAGGAGGCCTCCACTTCCTCATTAAAATGCCGTCCTGATGGTAATAGCATTCGGCCACTTTGTCTGCTTCCTCCTGTGGTTGAGCCCTCTGGCTGAGCTGAAGAACCTCAGGGTCTTTATGTTGTTCTTCGAGTAAATTATTTCGGTCTAATGAATGGCTGTTTACATCTGGCCATGGCATAATAACATTTTTGTTAACACTAGGTGGTTTTATAATAGCCTTTTCTGAGTTACCAGGATCTTCAATATCAGCTATAAAAGTGTCAGAAAGGTCCATGTAATCAAACTTGTCTTCTTGCAAATTCTCATTTTGTTGTTTTCTAGCCATCGCCCTAGTAACAACACAAGCTGGATACAATTCAGCATCATCTTCAGGTGATTTAACATCCACCACCGGTTCACTGGTAACAATTGGTTCAGCAACCACTTTGTTCCTAGCTAGATCATTTCCTAGCAATAATGTAACACCCTCAACAGGGAGATTAGGACGAACACCTACAACAACTGGTCCAGTTATCAAATCTGACTTCAGATAAATACGATGGAGAGGAACATCTATACAACCTAACTCTACACCGAATTTATCTGAAGTCAGATTTGATAACTGGACCAGTTGTTGTAGGTGTTCGTCCTAATCTCCCTGTTGAGGGTGTTACATTATTGCTAGGAAATGATCTAGCTAGGAACAAAGTGGTTGCTGAACCAATTGTTACCAGTGAACCGGTGGTGGATGTTAAATCACCTGAAGATGATGCTGAATTGTATCCAGCTTGTGTTGTTACTAGGGCGATGGCTAGAAAACAACAAAATGAGAATTTGCAAGA
>CL1577.Contig2_All    size  2278    gap  0  0%
CGAAACGCGCGTCTGGCGTAAATAAAAAAAAATCAATCAGCTGATATCTATGATGAATTTATTTATATATTGTATACTAGCAGTAAAGAAAACTCAGATATGTCTTACTTATAAGTTATATTTCTTACGTCACTTCTTACATATAATAATAAAGATTATTGATATGATTTCCGATGAGACAATTATCCATTATAGTCTTAAAATGACGTAGTTTAAATAACTATAGGTTGCCAATGAGCTAAACTCACTGCAACATGCCGTTTAGTCATCCTTGAAAACCCATAATATGACAAAATGTGAAGCAATTTAAACGAAAAAAAAAAACAACGTTCTGATTTCTAACAAAACAATAAACAAAAGAAAATATGACATGCTGAATAATCTAGAAATAGACACGTTAACCGTTACAGAGATCTTACGAGTGTGTACAGCGGAATAGTTTGTGTTGCTCTTATCTAATGTCATACTTTGTTTGTTTGTATTGTGAAATCCGTTTTTGTCGGTATTAATTTAAAATATTTGAGAGTTAAAAGCATTGCATACATGTAATAATTGAAGCTACCAGAAACGTTCTTCTTTAATTTGAAAAGCAATAGCTGACATGATAAACATATACTCGTTAGTGAAACAATATCAAACAGTCTTACATCTATAAGTTAAGTATGAAACAGTTGGTCGAACATTTAAACAAATATACATTATTATTCAAACAAAAAACCACTATCAACCGTTTTGCAAACCTTCTAATCTAAAGACCCATGCCCAATGACATGGCATTTTGTTATACGGTATATATGGAAGAGTTATATTGATTCCTCCTTGTGGCGGGGATGTCCACTCAAGTTGACCTTCTGTTCCGAGGAAATATACAAATGTCTGGTCTTGGACTGGAATTGGAGACTTGAGATATAAATATTTGTCTGGCCAATTTAGAGTTATAGCATAAACGGCTTTGTTGGTCTTAATTTGCTGTTCAGTATACCAAACTCGAGGAGTGGAGGTATCATTTTGATGTTTCCATGGAAAGGATCCGTATATGGCCTCAGAGTTGACCTGCAGCCAACTACCCATTTGTTTCAATCTTTCTTGGAACAAAGGCTGTATAGTACCATCGTATGATGGAGCTACATTAATTAAGATATTGCCACCACAACTTATGGTTGAAACAATGGAAGCAATAAGTTCTTCTATAGTGAGGAATTCGTCTAACTTTGCATTCCTTCGAAATCCCCAAGACACTTTATCAATGGTCATGGCATTCTCCCACTTTTTTTTCTGAAGTTTTCCTGGATTAAACCTATCTGAACAAGTGAGAAAACCTCCATGTTTACACATTGTATCAGTACCCCACCTGTCGTTAGTTACAATTTCATCTCTAACTGGACTGTAGTTATACAGCCAAGCCAAAAATTCTGTAGAATTCCAATATGAGGACGGCGCTGGACTTCCATCAGACCATATTAAATCAGGTTTGTAATTATTCACTAACTCATAAAGTTCAGGCATAGTTTTAGTTGTGACAAATTCTTGCGTCGTAAAATTATTTGCTTTATCTTGCAGAAACAGTGGATTGAACCATTCAAACAAAGAATGGTAAAGTCCAACTCTGAGGTCTTTTTTACGTAGTGATGTAACAAGTTCTCCTACGATATCCCTTTTTGGACCGACTGCCATAGAATTCCAATTAAAAGAGTGGTTAGAAGGCCACATTGTAAAACCTTCATGATGTTTAGTCGTAAATACCACATACTCGGCACCGGAGGATTTAAAGAGTGATGCCCATTCATCCGTATCTAAAAACTCAGCTGTTAACATAGGGGCAAAGTCTGGGTATGTGAAACCTGGTCTGTAGTTTTTCTTCATGAATTCTACATATTTTGGGATCTTCTTTTCCTTCCAGAAACACCAAAACCATTCGTCATACACACTAGGAACAGAGTAGACACCCCAAACAACAAAAATTCCTATTTTAGCACTGTCATACCAAACTGGTAAAGGCCTTTTGTCTAAAGCTTCCCAGTTTGGAGGATAGAGTTTATCGCCTTTGTTCCATTGTTTTACGATGTTAAATTCCTCCACTATATGCTGGTCTTGACTGGTTAGTTCAACTGTGTATGGACATAACAATATCAATATCCATGGTAGAATATTAAAGTCTTTAATGTTCGGCATTTTCAAACAATAGTATATTCCACACTATTCTTACCTTTACATGTTTGTTATTACAAAATATCGATATAAATAAAAGGGAAATAATTGAAAAACACGCAAGCTTCAC
>CL1586.Contig4_All    size  10233    gap  0  0%
CAAGCCTCTTACCAATGCTGATTTCCACACGAAGAAACGAAACTAGAAAGCGTTATCCAAGTTTAAATCGCTTGTATTAACGTAACACTTATCATAAAAAGAAAAGTTGCAAGCATTTCTATTTGCTTGTCTACAAAACTACATTTTTACCCCATTTTAAAACAACGAACGGCTTCTTGGAAGTGTAGACAAGTTAGACCATGCGGCCATACTAAAATTCACAACACACAATGGAAGAATATGACCCGGCCGACCCAACTGAGGAGGGTAGTCATGGAGCGGCAGCAGCAGCAGCAGCTGCAGCCTCTAAAGGTGAAGAGGACCGACCGACCGAGGACCGACCTGAAGGTCCTCCCAAAAGTGAAACATCAGACAAACCGGAAATAAATTTGGCAGACTTCCCCACACAGTTTGGAAAACCTGCCAAGAAAAGAACAGACAAGTCTTATTTCCATGAAGGTATGGCAGATTTACCGTCACGTTACGATGATGATGAGGAGGAAGGAGGTCGTAGAAGATGGAGGAGAGGAGATGACAGTGACGAGGAGAAAAGATTTGAGGAGGAATATGATAATGACAATGATCGAAGGTTTGGTAGGGGACGAGGTAGAGGTGGAAGATTTAGTCGACCTCCCAGACGTTTTGAAGATGAAGATGAATTTGGAAGAGATGGTCCACCACGTATAGAGGATAATCCTTTCAGAAGATTAGAACAGGATGGTCCTGGACGACCTCCCCCAGGTAGAGACAGACCTCCACCAAGGGATAGATACAGTCGAGATGATGATAGGCCACCATATGATGATGACCCACGTTATGACCATAGAAGATTCAGAAGGTCACCACCTCCTTTTGATGACAGAGATGACAGACATCCTAGATTCAGGAGAGATGGCCCAGGCCCTCCATACGATGGTCCTCCTTATGATGGTCCACCATATGACAGACCTCCATATGATGATGACAGATACGATAGACCTCCAAGATTTGGTCCCCCAAGATATGATAGAGATGGTCCACCAATGTATGACAGAGATGGTCCCCCTCCACCAGGGTATGATGATGACAGACATCACTATGATAGATTTCACTTCCATAGAGATAGACCACCACGCTATGGACCACCTCCTCGTCCAGATTCTCCAGACTTTGGGCCACCAATGCATCCTGGACCTCCAGGTCCTCCAAGACCACGTGGAGGGTTGCTGCCAACACCCCCACCACCATCTCAGCAGCCATCTGAACCTCAGTATCCTCCACCACCGCCTGAACATGGCATGCCTTTTCCTGGACCTGAGGGACCCCCAAGATTTGGACCTCCACCACCAGGGCCACCACCACCACCAATGGGACCACCTCCTTTTCAAGGACCACCAATGCCATTCCAGGGACCGCCAGGCTTTCCAGCTCCACCACAACACATGCCAGGACCAATGCCTGGTATGCCACCTCCAGGACCTGAGATGCCACCAATGTCTGCTGAACAGCAATATTATGGTCCGCCACCTCCTATGATGCCCCCACAGGGTGATCCACAGTGGGGTCAACAGATGATGGCACCACCAATGCAGGGGATGCCACCACCGCCTCCCCCGCAATTTCCACCACCTCCACCACCTATGGATCCATCTATGGGATTTCCTCCAATGGATCCTCAGATGATGCAGCCACCAATGATGCCACCCCAGCCTCCTATGGCACAGCCACAACAATACTATGAACAAGCACCACCACCTCAGATGATGGTGTTCCCTCCTCCACCACCTCCTCCTGAACCAGTGGAGATTCCAGAACCAAAACCAGAACTTATTCCTATCCCTCCTCCCCCAGCAGAGGAGGAACAGAAATCAGATGACATGGAGATTGACAACACAGAGATGCCAGATGTTCCAACAGTTCCAGAGAAACCTCTGGATGAGGATCAGCAATATAAGATGATGTACTCTGCTGAACCTACAGTCCCGGTATCAATCGAGCCTCCAGTCTCTTCTGCAACAATAGTATCAGCACCTGTGAGTTATTCAGCTCCCCCAACATATTCAGCTGCGCCAGCTTTAGCACCAGTACAGAAGATGTTTGAGGCACCAAAGTTTGCAGCAGCTCCAACAATGGCTGATTCAAGGCCACCTCCGCCACCCCCACCAATGGTAGTGTTCCCAACTCATATTTATAGTGCACCACAAACAACACAGGTCTCGGAGGAGGATAAGTCTGTAGCTCAGAAAGCTGCTGAAGATCTTATGATGATGACACAGGCAACTCCACAACAAGTTACCATGCCTATTGTTCATCCAGTTGTTCAACCAGAACCTGAACCAGTGGTTCAAGACCAACCAAGAGGTTTTGTACCAGTACCTACAGTTGAAACAGAACCTGTAAAGGAACCAGTTTCATATCAAAAGGAGGAGCCAGAACCAGAGCCAATGGAAAGGGAAACAACTCCAGAAAAGCAGTCTGGTGACCCTATCAAAACAACAGCTCAACAGTTATTGGAAAGAATTAAACAGAAACAACTGAAAGCACAGGCTTCATCATTACAAGGTGGTGGATCAAATCCTTTAGTAAAGTCATCTCGTAGATTCTTTAATCCTGTTGCAATGGTGGCTGGAAGTAAAATTCAATTTGCCATGGCTACAGCTAAAAAGAGTGTCACCGCGGACAATCCTTTGAAGAGCCAGGAGGAAGATGCAGATAAGAAGAAAAAAGGGAAGGAAGGAAAGAAAGAAATGTTCAGACCTGGTTTAGACGGAGAAGAAACATTGTCTAGCATCATGCAGAAATATCAGCAGCACCAGAAATTTATTGATCAAATAAATAAAAACAAGGAAGGTGAAGGGGACGGTAGTGAGGCTCCATCAACAGATGCAGCAAATGTGAATGGAAATTCTACTGAGGTCAAAGTGCAAGAGGAAATAGAATCAGCTGATAAAGAAAACGAAGGACAAATGGATGAAGATCCAGCTGACAGTAAAGCAAAGAGATCAAGGTTTGCTGATATGACAGCGGAGGAAAGATTGTTTGTGAAAGAAAAAGAAAATGAAGGATCTGAAGAGACAGAGGAAAAGAAAAGAGATGCTTCTCCTGAGAAAAGAAGGGAGGATGATAAAAGTTACAAGTCTAGAAGATCACCAAGTCCTGAAGAAGATGAATCTAAGTCAAGACGTCGTCGAAGCTCCCCCTCGCCAAGAGATAAACAAAGATCACGTTCCCCTGATCACTCTCGCGATAGAAGGGATAGAAGGTCTAGATCTAGGTCACATGAGGATAGATACTCCTCAAGGAAGTCCAGAAGATCACCAAGCCCGAGAAGAAGAGATTATGATGACAGGCAGCGATTTAGATATGGGGATTTCAGGAGGGAAAATGATTTCAGGAGAGGTAATAATAGAGGTGGCAGTCCTTATGGGAGAGATTCTAGAAATCGTAGGCAGGACCTAAGTCCTAGGTCAGATTACAGAAACAGACAAAGTCAAAGGGATAGGTCACCTAGTCCTAGGTCCAGAGGTTACAAAGGTCAGCAGAGAGATAGGTCGTCAAGTCCTAGATCTAATTATAGAAGAACAAAAGAACGATCACCAAGTCCAATGCAGACAAAATCTCAGCAAAGAGAATACTCACCTAGTCCTAGACGTTCCAGCGCGAGAGAGAAATCCCCTGATGAATCTGATTACAGAGAAAAGCACCGTGATGTATCACCAAAGATGGCAGATAACAGGTCTAGCAAACAGAGGGAGGCATCTCCTCCACAGAGGCAACCTGAAAATCCAATGTCTAGGCAGAGAGATAGGTCTCCACCAGAATACAGATCCACTAAACAGAGAGACAGGACACCTAGCCCTGAATACAGGCCTTCAAAACAACGTGAGCCATCACCAAGTCCTAGACAGATGGAATACAGAAGTTCTAAACAGCATGATCTATCACCAGACCCAAGATCTGCAGAATACAGATCATCAAAACAAAAAGAAAGATCCGTCAGTCCAGAAGTGGTCAAACCAAAGCCAAGAGAAAGGTCTGTTAGTCCAAGGTCATCAAGATATCCACAAAAGAGAAGGTCACCTAGTCCTAAGATGGTAGAAAAGCCTAAAGCAATGCCTAGTCCAAGGGCCAGAGCAAGTCCTGATGCAAGAAGAACAAGTCGACCAGTCCATGATGAAAAACGAACAAGAAAAGAATCCTCTTCTTCTTCATCATCTAGTTCTGATTCTAGCTCATCAGATGAATCTGAAAGTGACAAGTCTTTAGAAACACCAGAAGATGAAAGAATAAAGAAGGAAAAGCGTGAGAAGCTTTTGATGGAACTGAAAAGTATTGAAGAAAGTCTTGAAAAACAAAGGACAATGAAAAAGAAAGGAAAAGGTGGAAAGGAAAGTGTCAGAACAGAAGACAGAGAAAGATCAGAAGACAGACAAAGTTATCGGTCGTCCAGGTCAGAAGAGGAGAGAAAGAATGAAAGTAGATATGACCCACGACAGAGAAGAGAAGAAGGATCACATTCAAGGATGGCACCAGAAATGGTTGAAAGAGCATATGAGGAAAGGCCTAAACAGGAAATACCAGATGTGTATCTGAAGTCCATTGAAAAATATCAAAAAGAATTCAAAAGTCGACAAATTGATGAACCGAGTAAAATGAATCAAAGGGAAGAATATGAACAATCTTATAAACCAGAGGAAAAGGGAACAAGGGATAGAAGAGAAGCCCGGTCAGAGTATAGTGAACCAGAATATGAAGGGGAGAGACGAAGCACTTCTGTAAAACGAGGGAGTGGAGATGAAAGAGGCAGACATGAAGATAGGCGCTATCCTGGTGAACCTAAAACAATGTATGAAGATGATAGAAAACGTGAACAGCCAGACCCTAGAATAAGGACAGAAAAACGAAGGCCTGATCCAAGAATGGAAAAGGAGGAAAGTTCTGATGAAGAAGTAGTCCAACCAAAACAAGAACCTGTACGAGATAGAAGGAGAGATTCAGGGTCCAAATATTCTGACAGAAGTCCCCCTGATGACCCAAGATATGATGACAGGAGAGAAGTTCCGAAAGAAAAATATAAACCAGAACGATCTGAATCTAGAAGATTTTCTGAAAAACCGAGAGAATTTGAAGGAAACTATGCTGATAAAAAGAGGGATCCAGCTTATCAAGGATATGAGGATTTTCCAGATAAAACAAGATCAGAATACGAAAGGAGACCACAAGCTGAATATGGTGAGAGGAGACCTTCAGAATATGGTGACAGAGGACCAGCTGAGTATGAGGAAAGGAGAGCTTCAGATTATGAAAACAGGAGACCTGATTCAGGAACCCGTTATGAAGAAAAACCGAAGTCAAGAAATGAATTTAATGAAGGAGATAGAAAAAGAGATTGGGTTGAACCACCCACAGAGTATGAGGAAAGCCCAAGGAAAAAAGAAAGATTGGACCGTCCGTCTAGGAATAGTGAATATGAAAGTTATGAGGGTTATCATCCAGAGAGTCGTAGCACTTCAGAAAAATCTTATAAAATAGACCCTGTTGATGAACTTGATTACTATTTAAATCGAAAACCGAAAGCAGCTCAAGGTCAGGTTGAGAAAAATGGAAAATGGCAGACAGAGCCGGATCAAAGTCCACCTGACATAAGACAATCATATTATTCACCAAATCCAGTTGAAAAGGAGGAAGAGGACCGTTTTGACAAAAAGGCCAAGAAGAAAAAGAAGCACAGGTCAAGGTCACCAACGAGTCGTGACTCAAAGAAAAAATCCAAAAGGTCCAAGCGATCTCCATCTGAGGAGGAGAGTGATGATGCAGGCAGATATAGAAGATCTAACAGATCACCTGTAGTTGAGGAGTTTGAACGACGACGATCACCTTCTCCAAGGTATAGACGAACATCATCACCAGAGGACCAACCATACAATAACAGAGCTGAAAGATACTGGAGACCTCCTGATCATAAGCTTGATGAGATCCATCATTACACCGATAAGAAACATAAAAGTGCCTCTATGACCAAAGATTTCCCAGAATTACATGAAATCGAAAAGGCAACCAGGAAGTCGGACAATGCTAATGATAAGGAGGAAATGGAAAGAAAGTCCAGCTATGGTAGTAACATTGATAAGGAAAAGTCCTCAGAACCAGATCCTCTAATGAAATGGGAACCAGTTGATCCTCCAGTTAGACCAAGTGATAAAACCCCAATGGAGAAAACAACAGAGTCCAAAATAAAAGATACATCTGAAATCAGCACAGATAAGGCCGTGAGGAAGCGTCCAAAGATCAAACGCTTGCCAGTTCCTGATACTCCACCCAGTGATAAATCCAATCAGAGTGACTCACAGTCTGAATCTTCATACATAAGTGATGGGGAAAAGAGTGCATGCAATGAACAAAAAGTAGACCAAAAATTATCAAATAAAAAAATAGAAGAGGAAAAGATACCGGAGAAAGCATCAATTCCATTGGAAGAAATTGCTGAAAAATCCTCAAGTGTTATGACAAAATCAGGGGAAATAAAATCTGATAGTGAGAAAATACATGGACTTAGTAGTTTTATGAACATTTATGAGGATTCAGATGATTCAAGATCTTCTGTTAAAAATAACATGGAAATCCCCAAAACTAAGGAGAAAAATTCCAATCCCTCAGCTTCATCATTAGACAATTCTACTGTTGATGTAAAAATGAAGTTAAAAAAGGAAAGTACACAATTTGAACCTACTGTCAGTGGTGTTGCAGATGCTGAAGACTTGAGAAGAAGAAGCATCATTGCCGATTATAGTGACTCAGATGAAAACACAAATTCTAGTCTTAAAGATAATGTTACAGACACAACCCAGACTCGTGCTAAACATGATTTTCTTCATATATCAAGTAAGATTGCTGATGAAAACAAGAAGACTACGATTGAGTCAGAAAGGAGGGAGACTGAAAAAATTGAACAAGTAAAAGACAATTTAGAAGTATCTGTTTCAAAGGTGGAACAGTCCTCTGAAAAGGATGATGACAAACAGGCTAATGCATCAAAATTAGATCCAAGTAATGACGCCATCAAGCTACAATATAAAAGGACCCGGTATGGAATACGGTTACGGTCAAAAGACTCTGAGAATAAAAACAAAACTCGTGTTGATGTAAACTTTGGCAGCAAGGTGAAGGAATCAATGGCAGTTGAAGATGATTCTGTAGAAGTTAGCATTTGTTCTGTTGACGAAGCTACTTCAGAGACTTCTCAAGCAAAAAAACAAGATGATCAAAAGGTTAAAAGGTCACCTAGAAAAAATGAGCAGAAAAGATATTTAGCAGAAAGTGCAAGCCAGTCATTTAGAATGGACACAACTAGACATGAAACTGATGAGAGAAACAGGCAAGAAAACAGTTATTCATCAGAATCTGACAAACGCAAAGAAAAGTCTGATCGACCTAGATCTCCTGAAAGGTCAAGAAGGAGGAGTAACTCCCCTGAGGTAGATACATACAGAGAAAGAAGAAGGGATGAAAGTTCAGAAATTTCACCAGAAAGACGAAGGAGGAGATCAATTAGAAGGGATGAAAGTCCTGAAGTTTCACCAGATAGTCGAGGTAGACGCTCAATAAGAAGGGACGAAACTCCAGAAATGTCACCAGAAAGACGTAGAAGATCAATAAAAAGAGATGAAAGTCCTGAAATTTCACCGGAAAGACATAGTAAAAGATCACTAAGAAGGGATGAAAGTCCTGAAATTTCACCAGGAAGACACAGTAGAAGATCAAAGAAAAAGAAAAAATCTAGTAGACACGAATATTCTCCAGACAAGCATGTATCCCAGAAAGGAGATAGAAGATCTCGGGAAAGAGAGCAACCTTATCGATCATCATCAGAAAGACACTCATTAGAAAGAGAACAACCTTATCTATCATCATCAGAGAAACACTCATTAGAAAGAGAACAATCTTATCCATCGTCATCAGAGAGACACTCATTAGAAAGAGAGCATTCAAAAACCCATACTGATAAGAAGGAGAAAGCTGAAACTTTATCTGCAAGGCATACACAGTTTGAAACTTCAATAGAATTACAAAGTTCAGATACAAAGGAATCCAGTTCTGATGTTAGCTTTAAGATGGGAAGAAGTCAGGTAGAGGAAGGAAAGTATGATCCAGGAGGTACCCAGAAAATTCAGGCTTCTGAAGCTACAATTGATAAGCCAAAACAACAGTACAGTGAAGATACTGAGCTTAAAATGTTGGAAACAAAGGAAACAGTAAGAATGCAATCTACAAAATCATTGGAAGAACCTCAACAGAGTGGATCATCAAGATGGTCTCTTAGATCAAAAGCTTCAGATTCACAAGATGATAGTCCTAGACGCACAACAGCTAAGGAAGATAGTCCCAAACCTTCCACTATGACTAAAAGGTCAAGGAAGTCTGAAGATGAGGATGCTCAGCGAGAAGTGGCAGAAGAAAAACAGGCTGCTAAAAGAAGAACAAGATCATCACGATCCACTGAAGATTTTGTTGATCAGAAAACACCAGATGTTTCTATTGAAAGACAGCTATCTAAGCGTCATAAAAAGTCTCGAAAAGGAGATGACATATCTATAGAAAATGACCCAAAATTGAATAGTACCTTATCTGTGGATTTGTCCAGCATTGCATTACCAGGAGAAGGTATCAGAATCAAGATTTTCAGTGAAGCTTTAAGTCCTACTGGAAACAGAAAGAGTCCAAAAGTTAGTCCAGTTAAGAAGGCCCATGCTGATTCACTGACAGATTTGAGATTGGAGGAAATCATTCTCCCTGATGCAACACTTAGACAGGAAAAATCAAGCTTAGGAGACAACTCAAGAGTTTCATCGGAAGTTAAAAAAGCTGAAGAGGTGAAAGCCAGTGTAGAAATACAGCCAGAAATGCAAATAACACCAATGCCTGTACAACCACCAAGAAAAGAATATCCAATCAGATCACAGAAAACTGCTTTCTCTTTTAATACATCAAAGAAATTGCCAGATGACAAACGTCCACTGGTTAAATTTGGTTTACCAAAATCCAGTAACCCAAATAAACTGTGGGAGGATGAAGAGGATGTTGATTTTACAGACAAACTTCTTGGTAAGAGAACAGTGGATGAACCTTGTGACACACAAGCTCCTCAGCAGGCAACAACTCTGGAAACTACTACACCTCCCCAGATGTCAGAGGCCAGAACCTCTCCAGAGAAATCAGTTGATCAATCGACAACAGAAAAAGTTAAAATGAAAGAAAGGTCTGTTACCCCTGAAAAATTAGTTGTTGTTGAAGAAGATGACAGCTCCATTAAGAAAGCAGACAACAGCTTCACTAAGAAAGCTGATGATGTTTTCGACAAGAAAGAAGACAATAGTTTCACCAGAAAAGCAGATGATAGTTTGACCAAGAAAGCAGATGATAGTTTCACTAGGAAAGCAGATGATGTTTTCGACAAGAAAGAAGACAATAGTTACACCAAGAAAGCAGATGATAGTTTGACCACTAGTAAAGCAGACGACAGTTTCACTAGGAAAGCAGATGATAGTTTCACCAGGAAAGCTGATGACAGTTTCACCAGTAAAGCAGACGATAGTTTCAAGAAGAAGGCAGATGACAGTTTCATTAGCACCTCCAGTGATGATCCAGACATAAGCTTTAAAACACCAAGTCTTGTCATAAAGTCAAAACCTGTGGAAAGAAGGGTTGATTCTCCTGAAAAAGCACCTTTGATAGTTGCAGCTCCTAAAACACCTGTTTTAAGTCCATGGAATAAAACAGAGGAAGGAAACAAGGTTGTTGAAAAACCGGTGGAATCTATTGATGCAACCACAACAACAGTGCAGAGTAGTAGTGATACAAAGAAGCAAGAGAAATCTAGTAGTAGAAGGTCAAAAAGTAGATGGGATCCACCTGTGGCTGTGCCAGTGTCTTTGCCTATTGTGGAGCCACTGACTGTTCCAGTGGCCGTTGACCTGTATGACCCTCTACAACCAACAGCTGAAGATTTGTATGACCCTTTCATGCCCACAGATGATGACACTTCACAGAAATCTAAGTCGCAGGATGATGACCAGGTGTCGCAAGTTGAGGCATCAAATAGCACAGAAGATCTGTATGACCCTCTACAACCAACAGCTGAAGATTTGTATGACCCTTTCATGCCCACAGATGATGACACTTCACAGAAATCTAAGTCGCAGGATGATGACCAGGTGTCGCAAGTTGAGGCATCAAATAGCACGGAAGATCTGTATG
>CL1722.Contig3_All    size  1464    gap  0  0%
AGCTGATTTTACAGAGTTATCTCTCTGTAGTGTTAGATACCACCTTAAAGCCTATAGAAAATTAGTATTTAGTTGCATTTAAATTGTGGTTCACTTATATACCAACAAAAATAAGTATCCAAAAAATAATAATGAATCCACAGTAACATTGATAAAAATTTAGACGTATATATTAGCACTATTCTGCTGGCCCACGAACATAAGTTAAGGAAACATGCCCGATAAGTCACTTTATTAAACATTTTTTCTTAATTTTCAGAATCAAACTATGCTGTGCTAGCATTATCACATTTCCATGTTCATTGATCCATAAAATTAGGGTCACAACCCTAATTTGGCATACATCTTAATATATTCGAAATTCACATCATAATGAATGTGTATCAAGTTTCAAGTTAATGTGACCACTTCATGGTAATCTAGTCATCATAATTATTCTTGTAGAGTGTAAGACTTGGTTGTGAAAAAGGGAGGACAAGGGAATTGAAGAGCCATCATTTTATATAGCGATATGGACAATGTCAGTCAGTAAATAGTATTTTGTGTTTAATGAAAAAGTTGCTTATGTGCGAGATACTACTTATATGAATAAAAATGTTCCTACATCTGGCGAAATGTTGTATATGAACACAATAGGATATGATTTTTAGAGTAGATTAAATTTTCCTTGCATTGAACAAATCTCAGGATATTGATGTACACTATGTTAAATGTAGACTGCTGTGGCAGATCCAGGTGGAAGGTTTTGGGGGTTGACACACTCCTTTTTTTTGACAATCAATGCATTTGAATGGGGGTATATTGTTGGAACCCCTTTGAAAAATGGTTAGATTTTACCCCAGTCTGGTGAGTGTCAAAGTCTGTTAGTGACAAGGGTATTCTGTGTTCCTGATTAAGGCTTTTTTTCCCCCATTGCTTATTTTTATACATATAGTATTTTTTTCCATTATTATTTTTTGCCTCTTGTTCTCTATTCTTTTTTTAAACCCAATCCAGACACTTGTGTAAAAAGGTACTAAGAATTTCACCTGATGTAAAAATTCAACATGTGGTAAATAGAAAATAGATTCATTTATTTTCAGTTTGTTGGATACGTAGTTTATTCATTTTGAATATTCTGAATTCTGGCATTGGCCATTATGAATTATTTTTTGGATTGGGTTGCTGACAAGGTCTCATCAACAAATTCAAAATTCAATTTTTTCTTGCCGATATCTCCATTACATAAAATGAAATACTGTAAATTCAGAAATCATTGAGTTCATTTATAATTACGATTTTTCAAGAATGGACAAAAATTTTTTTTTTTTAATTGAGATTATATTGAAAAAAATCTGCATACCGATCTATGTTTCAGTTATCAGAATGTGTGTTCTTTTTATTGCGATACTCAGTTGCATTATTATATGAAAAAATCGTGCATTCCGATTTATGTTTCAGTTATCAGAATGCAGTTCTAATTAT
>CL1742.Contig7_All    size  3068    gap  0  0%
TCGAGCAGGGCTATGGAGCCATTGCAGTTGTGTAAAATATTAGCTAGCATTTAAGGCAGATTATGCAGTGCTGCATTTTTGCAGCAGGCTTAGTTTGCGGATTTCTAATTTGCTTTTGACAGTTTCATTAATTGTAACATCGTCTCCAAAAGTTAATTTCGAAAGTTATTAGTTATATTTCTATTAATCGAAAGTGATAACAAAGAATCATTTAAATTTCCAGGCTTTTAAGCTGCCTAGTGACGATCTGAATTTATGTGACAATGCCGCTTTCTGAATTTCAGAAGGTTTTGACGAAGAGGACAAAAGGAATTACTTTGTTTGTGTTTACAGCAGACGTAGTTATCTTAATAATAGTTTTAATAATTTTATGGGTGATGCCAGAGCCCCGTACCCCCGGGGAGGACTGTGGTTATATGTGCCTGCAGTGCACGACCGACCCTAGTGGTATATGTTGTGGTTGCCGAGATGTCATTCTACAAAACTATATGGAAAAGACCTTCGATGAAAAACACAATGAGATTTCTGCCGAATATTCAGCGATGTTTGAAAGAACAGTTGTTAAAATCCACAAAGGTTACATAGGAGACGTGAAACCGGTTGCACATTTGATTGGAGAGGATCGAGACATGCCAGCCACAGATGAAATAAACAAGAACATTCTCCCAATACGGAAGTGGTATAGGGGAAACAACTGTTTGCTGTTAAATGGTGTAACATTAAACAATGGCCGTGTCCGTGTTCCTGTCAGCGGATATTATCATGTATATAGTGCCATAGACTTTAACTACCAGTTTATCCGAAACAAAACACAAAATACCATTGATGTACAGTCCAAGAGTTCATGTTTAATTCATTCAATATATAAATCAAACATTAAAGAAACTAAAAGTGGCGAGAAGGAAGTAATGTGTACCCACCATCCATATGAGCGATCGGAAAACGCAATATTTTCCAGATACGATACGTACATCTCCGCAGATATTCATCTGGAGGCAGGAGAAGAAATTTATGTTAAAGTAGCCAACATTTCATATGCTTCAAGTCCACCAAAGAATGTTTTTGGAATACATTTGATTTAATCATGTTAATAAGAGAAAGCACGTACTGGTCATGACTCTATAAAACACACAAAATGACATACGGACAGTTATGATTTTCATTCTATACAACAATAAAAAAAATATATATGATTGACCTACACAAATAACAGAAATATACACACGGAGAGTTATGATTTACTTTGAATAAAAACACACACATACCGTTTTATGATTTACATGTTTCAAAAGCACACACGTAGAGTTATGCTGTGCTTGTTCTAAAACATATAACGGAGGGTTAAGCTTTATATGTTTTTAAAACACACACACAGAGTAATATTTACATTTTTCAAAAACACAAACACAGGGAGCGTAAAACTTTCTATACATGTTTAAAAAAACATCCACACTCACCATGCTCACAGAAGGACGAGATGTTTTAAAGTTTTTGGGGAAAGACGGCTTCAAGCCGTCAATTCCCTAATGGGGTTGGCCAGAGTATCATTCCCTCACGTCAATCATTTTGTTTTTATAGTGTGGAAAACCCCCCAACAAATCTTACTTAGATTGAAGAGAAGGAGACCCAGAAATGAATAGTTTGACTTTAAATACATTTTTTACACATTTCCCTTCTGTTTCTCATGAAATTATCGTATATTGAGCTTTCCCTTACACTATATACGTTTCTTTTACAGTCCGGAAAAATCAGTATTACGAAATATTCTAAATATATCTAACCTAGTGACGTCATTGTTGGAATGCCACACTACACAGGGATATCCTTTATTCAGAATCATTATAAAAATCATTCACAGTATTTGTATACTAATTTAAAATCCGTATTTGTTAAATGTAAACCTAATGATGTTTGCTGTAGTGTAGATGATTCACACACCAACATGCAATGCTTTAATCTGAGGCTATAATCAGATAATTTGTAGGTCAACTTTCGCGGTAAACAATGTCAATGGGGATACATGAGATTGGGGAGAGAAACGGCAGTTTTCATTGTTTCTGTAAAGTTCTGTTTTTAGAATCTTCCTCCAATTCAGGAGCACCTCCATTGATGAGTAATTATACACTAAAATCAAAGTAAATGTTTCTGAACACTTAAAATGTGACATTTAGTATATGATAAGTAGTCTTCTATATAAAACTAAAATTTGTGTACCAACAACCATCCCCCCCCCCCAAAAAAAAAAAAATTTGACCCCCAAAAAATTACCCTCATTTCAAGTAAAAGAGCCCTAAATTTTCATATAAAACAAAGCAAAAAAACACCCCAAAAAACACCAAATTTTCTTACTCCCAAAAAAAACCGGGATAACAGGCAGAGAAAAAATTCTGTGGGATTTAAGAGAAAAAAAAAAAATCAATTTTTACTTTAAAAAATGAAACAACCTACAGCTCCTGATTTATATCCAGAATTACCTGTAGAAGATGGACAAAATTATAGACTACAAAAAATAACAGAAATAGAAAAAAACATTAATAAATGAGAGAGATAAACGTAAATCACTATACAAAAAATATAAACGCGGAGTTAATGTTACTGATGGTGTTGATACAAGTTTAATTTCGACATCTGTTGTTTTAGCTGGTATAGGAATAGCTTTTCCTATCTTACTTCCCATACAAATTGCAGCTGTTGTATGTGGAAGTTTAGGAGGTCTAGTTAAATTAATTAGAAGAAAGTTGACAACAAAATCAAAAAAACATTATGAAATTAAAACAATGGCAGAATGCAAGTTAAACAGCATAAAAGATTTAATATCAAAATCTTTAACTGACGGACAGATAAGTGCAGAAGAATTTAAATCAGTTTTGGATGAATTAGAAAAATACAACAAAATGAAAGAAAATATACGAACAAAACAAACACAAACAGTAATGAATGATAATGAAAGAAAAAAATTAATTGAAGATACAGAAGCTAGGGTAAAAAGTGAATTAAAAAAAAAAATGGAAAATATCTAATTTTTTTTAACAAAATTACAATAGTTAATCATGTTAATGACCCTCCTC
>CL1947.Contig2_All    size  1206    gap  0  0%
CAAGATTTTTTTCTTCTGAAATAACAAAATTCAGAGAGTTGGAAAATTAAGTCCTATAATGGCTTGGAAGGCTGTTCCATAAAGTAGCAGCAGCAAATTTGAACGATTTTTTACCGTAACGGGTTGACTTTACCTGTGGAATTTCAAGAATATTTACATACCTGAAAGAATATTTAGATTTTTTGACATTCACCAAATTTTGTAAGCACACAGGAGCTATGTTGTTTATAATTTTAAAAGTTTCTAGAGCCATTGTTCTTATCCGTCTGATCTGCAAGGAGGGCACCTTAGCTTTAAGTAAGAGGTCCTCGTAGGAGCTGGTAAAATCCTCATAAACAAAACGGAGTGCTCTTTCCTGCACCTTTTCTAGTTTTTTGGAATTTTTCTCAGTGCAAAAATGCCATGCCAAAGGGCAAAAATTAAAATTACTAAGAATAAAAGTATGAAATATAGTAAGTTTACTAAGTCTATCCAAAAATGAGCCTAAACGTTTTAAAACATTTAATTGCTGTGATGCCTTCCTACAGATTGAGCTGACATGAACATCAAAATTTAGCTGGTAGTCTATTTCAATGCCTAATAATTTTACTGTTTTTTCACATGTAAGGTTCGAATTTTGAATATGTATAGATGTGTTCTTTTCAAAGGTCTTTTTGCCAACAGCCAAAACTTGAAATTTGTCAGGATTTGCTTGCATTTTATTCACCCTGAACCACTCAATAAGTATTTTTGAATCAGATTCCAAAGTTGAAATTAATAAATCGAAATCTGGAGTACAAAAAGATAAAGTATTGTCATCTGCATAGTTATATAAACTACCATTTTTAACAAAAAGAAAAATATCATTTATAAATATATTAAACAACAATGGCCCTAGTATCGAACCCTGTGGTACGCCTTTATGGATGTCAGCCCAACCACTCAGAACATTGTTGACTTTAATTTGCTGTTTTTTTGCTGATAATTTGTATAGACGTACTGATTTCTGTGCGGGTCTTAAAAATCAAAGAAATCAGTCTTCCTTCTGTTACTTTCCCTATTTTCTATTGCTCAGTTGACATTCAATTCAAAAACTTGATTTTCTGAGCATATACGCAGCATATCTTTAACAAATGTGGACTTCAATAAGGCTAATTTATTGACTTGCAAGCGACTTATACATCAGGAGTGTTTTGGGTGTATTCAAACTTTCAGCATTTTAAACAA
>CL2068.Contig1_All    size  734    gap  0  0%
TGATTGTAGTAGTATTTTGAGCAATTCCAAATGAATAATGATCCCAATAGCAACTGGTTTGTAAACAGAATATAAATCATGTAGTGGGTACCAGAGCAACAGCAGTTTTGTCCAACAAATATTGTTGCAAGGTAAAAATTTATTGGGATTCAAAATATTTTTATGATCTCCATGGCTGCTTAAATATGATTGTGGAATAAAAGGCTTACTTTTGTCTGTCCTTTTCAGCCTTATTAAATCTGACCATAATTTTTCTCCACAAGACACTTACGATGGTGCAGTAAAGTAATGAATTAAATAACATTCACTTGCTAGCTGAACTACACACCATTTAGTTAAAACTGAATGTAAATTTAAAGTTAATTTAAAATGCCCCTGTTTTATGAAATCAAAAGATAGTAGGTTGGTGAACCATGGATTTGAAAACCCTATACACAGTACATGTTCACCAGAAGCCTGATAATATATTTCTGCAGGGATCTCTTAATTTCAGTTTCTTTGTAATGAAAATTTCATTCATAGCATTGTAGAATTTAATGGGATGAAAGGACATAAAGATGGATGGACACACAAACAGGCAAATAAAAACAGTTTACCTCTCCTTTGGAGTGGGCAAATAAAAAGGGTTTATCAAAAACATATATAAATGTAAAAGTTAAAAGTTTCTACAATAAAAGATTTTTGTTCTTTAGTCTAATATGAGTTACAATTTTTTGTTTAGTTGCATATAAATT
>CL2231.Contig1_All    size  3682    gap  0  0%
GAAGGGACTCTGTACCTTCAGGTGACAGGGGTTATACAAGGGAGTCTTACAGTGATGATAGAAGTAGACATGCACCTGTAAGAGAGACGTATAGTGATGATAGAAGCAGACCTGCAGTTGTACCAGCCTCTCAGCAACCATCACCACCTTATGCAGTCCCAGCTAGCTCATATCCACCAGCGTCTACATATGCTGTGTCTACAGTGGCCAGTTCGTATCCAGCAACAAGTACTCCAGTCTCAACAACACCATATGCTGTATCTGGGTTTTCCTCTTTTGCTCCCCAACCTGCAGCTTACACAGGGCCACCACCATATGGGATGCCTCCCACTGGTCATCCTGGCATGTGGGGACCCCCACCTGGTCAACCAAACTATGGAACTAGATTTATTCCTCCTTATAGTGGACCACCTCCAGGTTATCCTCCAGGATACCCACCTGGATATTCCCCATACAGACCTCCCCCACCTACTTCAACATCATATAAGGATTCCTTCAAATCAGTAGAAACATCCAAAGGGAAAGACACTTTTACATCAACAACAAAATCACTACCCAAGAAACAGTCTAATTTGAAGACTGTAGAACTGAAGAATATGGATGACCCTCCTAGAAGAAGTGAAACAAAGACTGTAACAGTCATAAGGAAAGTTAAAAAAGGAGAAAAGGGAAAATCAAAAGAGAATATAGTCAGTTCTACAACCACAAGTTCAAATAGAACTGTACTGCCACCTAAAACAAAAACTCTAGTGAAAAAGACTATAACTGAGAAATCAAGTCCAAAGGCTAGTAGTGAAAAACAGAAAATAACTATCACTAAAGTAATCCTTACATCAAAAGAGAAAGAGAAATTAATCAAAGACAAGGAACATGTTCAACAGAGATTGAAAATATTAGAACAGGAATTAGCTTCCTTACGTAAACAACAGAATGAACTAATGAGGAAGAGAAGAAGACAAAAGGATGGACATAAAGATCCAATCCTAATGCAAAACAGCATTCTACAGGATGAAATCGCTAAACAAATTACCAAACTGAAACAGGAAGTAGAAGAGAAAACAAAACTTTTGAGTGAGGCTTCAGTTGAAGACACACCTTCAACCCCTAAAAGGTCTCGTGAATCATCAGCTTCTAGGCAATCACCATTGGCAACTGAATCATCTGCTAAAAAACCAAGAACAGACAAAAGATATAATGATCGCAGCAGAGAAAAACAGAAATTAGATACACCAAAAAGAAAAGATGACATTGGTTCAAGAGAAAAACTTAGACAAGATGATCGTCGATCTTCATCTGTAACTAAATCATCAACAGAAAAAAAAGAGAAACCAAAGGTAGAGGAACAAAAACCTAAGGCTGTAGCATCTGAATCAACACCAGAAAAGGATACATACAAACCTATAAAACCAGTAAAGAAGATAAAGTATGAGTTCTTTGATCCAGGAAATCATTGGTGTCGTACCTGTAATGTGGTTTGCTCTAGTTTGACATCTTTAATGCAACATCTTCATGGAAAAAAACATCAAAATTTGGTAAACAAGTATGACAGGCCATGGCTGCCAGAAGAATTGAAGACCCAAAAACCAAACAATGAGAAAACAGACAACAAGGAAGATATCAAAGTAGAAGTTACTCCAATAAAAGGACAAGAGTTCTTCATGGCTACCAAAGGTTATTATTGTACTTTGTGTAAAGAACATGCTGGAGATGATATCAGTGCTGAACATCACATCAAAACTGAAAACCATTATCTTAAGTATCAGGATTACCTGAAAGAAAATCCATTTTATGAACAAAGATTTAATCTTGATAAGGCTGCTGGAATGTCACTAATGAAAGAAGAGGAGAAAAAAATGCAAAAAAATTTACCAAAGAAAGAGGAAGTGAAAAAACAGGATGTACCTAAAAAAGTTGAAGAACCCAAGGAAAAGGATCCTGCTGCAGAAGCAAGAAAAGTAGAGCAAAAGAAAAAAATGCAAGCCATATGGGACAAACATATTAATAGTAAACAACAAGAGAAAACTACACAAAACGAAAAAGGAAAAAATGAAGAAGAAAAGGAGAGAGAGAAAGAGAAAGGAAAAATACAAATTAATATTCTTAATAAAACTGGATTCAAACCTAAACAAGCCACCCCTCCTCCAAAGAAAAATCCTGTTTTACCACCATGGAACCCTGTTTCAAAAGAACAAAAAAAGCAAGCAGCAAAAGTTGAACCAGTTAGAAAAGCTTCAGTAGAAATAATTGATGAACCGCCTTCCCTTGATGACTTTATTACTGTTGGTGAAAACCAAAAAATACCAGTTGTTTCAGAGAAAAGGAAAATGATTCTTGCACAAAGTTTGATTGATAAAGTGCAAGCGAAGAAACAAGAAACACTAGATCAGGTTGAAAAAGAGGCTGTGGAGAAAATAGAAAATGAGGCAGAGGAAAATAAAATTGTTGAAATAGATGAAAAGAAAGAAATAGAAAAAAAAGAAAATAAAAACATTATAAGTGAGGAAAAGAAAGATTTAGACATGTTGGCTATTACAAGTGATGATTCCGCACCTATTGAAGAGATCAAACCTCCACCACCTCCTTCTCAAAATCTATCTTTACCTACGGAAAAGAATGAGAAAATGGCTACAATCACTTCAGAGGAAATGTGTACATTGTTTTTCTCAGATGATAAACAAATTATTGTAGCAACTGATGAAAAGCAGATTGTGAAAACTAAAGCTGATGACTTGGTTGAAATTGATGCACAAGCTAATGTCACATATATGTCTGATGAAGAAGATAGTAATAATAAGAGTATCATAAAGATAGAGGAGAAACAACCAGTTCCACTTGAACTGGCAAAGGATTCTGATGTTGTTGTCATTTCAATTGACTCACAGTCTGATGAGAGTTGTGATGAGGACACTACCAAGACAAGTGAAACGATAGAAAGTAAGACAGATGAACAGACAGAAATGTCTGAAACAAAGGTAGAAAAAGTTACTGGAGAGGGAGCTGATGAAGAGACTGAAATTAAAACTGATCCTATAGCTTTGAAAGAAAATGATGAATCAGCAGAAATACAACATTTATCTGTGGTAATAGATGGAAAATCAACAAATGATAAATTGGACTCAACTGGTGTTGATACAGTTCAAGCATCTAAAATTGAAGTCTTATCCGTTAGTCAAAATGTTTCAAATAAAGGTCGCAGGAGACCTCAAAAAGCTGATGCAAAAAATATGACTGAAGTAACAATAATTGATGAAAACGAAGGAAACACAATTGAAGTAGTGTTAGGTGCAAAAGACACTACTGAGAAAAAACCTGAAAATGTAATAGAAGTAGTTCAGACACATAGAACATCTCAGATACCAGCACCAAAAGCAGCACCAAGAACAAGGGAGTTAAGTAATTTACATGATGTTAATCCAGAACAAATTGAGGAAATAAAAGATACATCCAAAATTGAGACTAAAAGTATCAAGAAAAAAGTAAAACCAGAAAAACGTACACTTAAAAAAACTAGATCAGTTAGAAAGAAGTCCATGGATAAAAAAAAGGCTGAAAGAACTAAGTATGTCCCTAAAAGACACTTACAAGTTGATATCGTCTCTATATCAGACGATGAAGAACGAAATGCAAAATATGAAAATGTAGACAGTGCATCAGATTTTTCTGATCCAGAATTAGAAAATAT
>CL2449.Contig2_All    size  869    gap  0  0%
ACCGAAAGGCTTTCTTCCGTCCTCACTGAGAGGAGTGTAATTCAGTCTGTATTAGACTGTTTTTGTAAGGAAAGAGAAATAGATACCTCCACTTTGAATGATTACATTTTAATTTGCAAAAGTAGGCTGACGAAAGTAGTAAACTACTTTGAATATGGTGTTTTGAAAGTTTTGCATGATGAAAGCGATTACTTCACTGCGACGATATGGGTACTGCTGATACTTGGATGTTACCGAAATTTGATAAAAATCGAGAAAACTGACAAAGTGCTTGACGAAGCATTGAAATGGGGTGAAGATCTTTCTGTGAAGATGAAAAGTATGGAGAACAACACTTGCTACCCTAGCCTTGTATGCGTACTGGGCGATCTTTATTATGTCACAGATCAAATATTGAAGTCAGAAAAGTGTTTTGAAGAAATACTTCCAAAATATGACAAAGTAGAAGACACAAGTCAGACTTCTGAAATCTCTTTGAAATGGTATGAACGAGAAGCGTGCGTTTCCTTTATCAGATGTCGAATGAGCAGGTCATGCGACAAAGAGCAACATTTTGATGCAGAAACGTTACAAAAATTGGAAGCTTATAAATGGCTTTTGCAAAAATATGAAATTGAGCACAAAAATCTGGAAGAAATGGAAGTCCAAATCAAAGGAAAGTTGCAAGGTGTATGTAGCGACCAGTAACTGAGTATACTTTGAAATATGGAATGCAGACAGGTCAGTTCTGCAACCCCAATGCCAATATTTTGCAAAATTCGATTATCAGCATCTGTTTTATTATGGAATTCCTTCTAAATTATTAGCTTGCTGGTTTCTTGGAAGAGTGTTCGCCTGGATTGCGAGAGGTCAACGATTCATACCCTGGC
>CL2500.Contig2_All    size  1562    gap  0  0%
GTAGGATACAGCTACTCTGGTATCCATGCTACTGAAACATCAGACGGTATCATGGTTGACTCTCTACCACCAGTTACTGGTACTGTCTATGATGGTATAGGAATGCACGACACAGAATATCAGAATAATTCAAAATTGGTCGGAGCTTCGTGGCATGGGTTTTCTGATCGAGATTCAGGAATAACAAACTACATGTGGTGTGTACAAACTAAATCTGCTTCTGTACCTTGCGACATAAAAGACTGGGAAAATGTGGGGATTCACCATTCTGTGTCCAGGGTTATTAACAGTTCACACATACATACAGGAGAGGAAGTTGAAAGTCTAGTGTATGCATTAGACGGTATTGGATATAGATCCAAAACATCGAAATCAAATGGCGTCATGATTGACACTACACATCCAGAACCAACACTTATGGAACATTTGGATCAAAATATTGCAGCAAATCCCTCGTTTGAAGACATAAATGGTCAAGCAATTGATTGGGATAATATAACCAATGTTAATTTTTGCAACAACATTGTGTATGCTTTACAATGGAATAACTCTTTAGGAAGTTGTGTAGGAGTTTTAAAATCTGGTAAAAATGTAGCTATAGACGGGAGGTCATTTATATTTGTTGAAGGACAGATATCACAGTCATTAAAAAATTTAAATGTTGGACAATTATATCGCGTGACTTTTGTAACAGCACATCCTCCCATTCTTGGTGCTGTTTTGGCAAATAAAGAGGGATATATAGAATTTGGTAATTCAAGGCACATCTTTATGGTCTATACAAAACAAGATAAACACGGAAGTGCGTCGAAAGACTTAAACTGGCACCACCATACATTCTACTTCCGTCCTTTCACAACGGCAGAAACAATCATTCTTGGCAGCATGACTGGAAATACTGGTATTCTTTTTGATGACTTAAAAATCCAGGAAACTATTCTCCATAATCATGATGAAGTCAATAAAAATGGCAAACATATTCACGCTCACGTGGTGGCTTTACATCAGTGGTCATCAATCCATGCTTCTTGGTTATTCGAAGATACAGAGAGTCCAATAGTGCAATACTTATGGGCAGTTGGTTATACAGAGGGGAGTACAGAAATACAGGGTTTTACTAGCGTTGGCGTCAACACTTTTGGGTTTAACTACAACGTTACTCTCGTACACTCCACAAAAATATACGTAACCGTGATTGCAGTTAATGCTGCGGGACTCTCAACAAAACTACACTCCATTGATTTCCTGGTTGATCTTACCCCACCAGAAATAGCTTACGTAAATGATGGCACAGGGTCCGATATTGATGGTCAGGTTTCACATACAATATCAGCTAATTGGAATGTTGTTGACGAAGAATCCGGTATTGCATATTGTGAATGGGCTGCTGGTTTACAACTATTTGGAAATGAGGTATTCGAATTTACCAAGACTGCTGAAGTGATGAAAGCAACATTAACAGTGGACAGAGACAAAGTTTTTAATAAAAAGATCTACCTTACCATTCGCTGTCGAAATATGGCAGGATTATATACTACAGCTTGTTCTGATGGAATTGTTAT
>CL2795.Contig1_All    size  1235    gap  0  0%
GCATGTTTAAAATATAAAATACAAATTGACTTAAAGAACAAGAATATAATTATGAACCCACTTTGTTCCATATTTGCATGAATAACTATCCTAGTTTTGTCATGGAAGCAACTTCTCAAACTTTGTATGTGATAAGGGATCATGTAATCACCAAAACACCAATCTAGTGGTGTTATTGAATATCTCAGAAGTGTATTGTGGCTTTCAGGTGGCAATCCAGGAGGCTGAAAAGAGGAGGGGCAGCAAGTCTACATTTGGAAAGGGACTAGAAGAGAGTCTATGCTTTAACCATATTTATATGTATGCAATCCTATAAACGATGCCTGAGCCTTCTGTCCATTTAAATCTATCTGCCCTATAGAAAATAAACCAATTAAACTTATTTCCCTGTACTTAATTTTAACAATTTATTTTCAATTATTGAAACATTTTGGTGAAGAAGGTAACATCTGACATCTACAGATGAATTTTCTTTGTAGTTTCACACAAGATTTACAAAAGTTGACAAATCAAAATCAAAGCCTATCCCCGACTGTCATTTTCCCCCATCTAATCAGAACCTTGTATGATATGATTGCCAATAAGATCACTATCCACCAGAAACTTATATTAAATAGCAAAATTTAAGATAAAAATAAAAATGTTTTGTTTCATAGGTTTCAAAGGACAAACAATGCTTCAAGCTTTGCTGTCTAATTTACATGAAAAGGATGAGCATTTGTCAAGGATCTTCATATCATCAGTTCCCAGGATATAAAGTTTCTAAACAATTTTACCTAAATATAACTTACTTGTAAACAAAAATTGTCTATGGACAGACAGATGACAGTTACAAGGTGATGACAAAAGCTCACTTAGCTCTATAGGATAGGTGGTCTAACAATCTAGAAATATTCAACTTCACTTACACAAAAAAAAATTGTACAAAAGTGGTACTATAAATTATTTATTATGACTGTTTTGTACAGAAAAAATCTTACAAGTACTGCAAAAAATAAAATATTTCCCATCAATGCTTTTTGACGTTCACACAATCTGGACTGGTTTTCAGACATAACATAATGAACACATTTCTTTAACCTTACATTTAATCGTTATTCTTTATACAAAAATGGTATACATCAGAGTTATATCTACTCTCTTATTTCAAAAACATTATATACAATTAAAAAAATCACACATACACACAATTGAATGTTTCTATACACAAACATTTAATATTTGTTCATTTTATG
>CL2900.Contig4_All    size  1089    gap  0  0%
CAGAAAGAAATCTTTAAACAAATAGTTTATCTATAGCTGTATCACATCTTTATCTGTATATTTGACTTGTAAAAATGTAATGTAAACTCAAAATTTATAAAAAAAATTGATGAAATTGTTTTATTTTTCCCAGTGTTGTCATTTTAGAACAATTCCACTTAACATCGCATTGATAGGACATTTGATCGAACAAAATCGGACGTTTCAGCGCCAAAGTAGAACCCATTTTACCCATTTTAGCGAAAATTAAAATTGTCAATACCTATTTTAGCGAAATATTTCAACCAATTGTAATATATGATTAATAAAAAAACATTAAAAGACTCAAGACAGCACAAATATAAAACATATGATGTCCATTAAAATACAGCACCAAATGTCTAAAACACTTAATCAAATGTTAAAAGTTCGTTCTAGCCTGGAATTTATATCCTAGGGAACTTACATAATGGGACCTGGATATACCCACTGTGCAATACTGTTGAATTGCATTAGGACCTGTTCTTTCTCTTTATATTGTCTAGATGTTGGTGCACATTCGTCTATACTTCCTATTTTTATATATGTTGTTGTTTGCAATTTGATAATAGTAAGAAAGAAAAAAACACAAATAGCTGATGATAACTATAACATTGCTCAATATAATGGGCATAGAACGACTCTGGACCATTATTTGTTCGCTTTGAATTACAATGAACTTCTGCCCAAAGCTTAGTGAGTATTATTCAACCAGGTAAGATTTTGCTAAAATGGGCTATCAAAAATTTTGGTGAAGGGAATAATCCAGCGCTAAAATGGGCTCTAATGTCGGCGCTCAAATGTCCTGCTCCCGTTTATAAGGACCTTGACTAACCACGAGAGTCTCGCATAGTTAGTTTTATATATTTATGAACTTTCAAAAAGATATAAATCTTAGAGTACTATTGAATATGTAAAAATAGATACATATACACATTATTTTGAATAATCTTTAAGAAAAATTTCCAGTAATAAAAAATCATTATTTTCTCATTAAGATATAAGAATTCACAACCAAAATAAAATAGGAGTAGAAATTATCAGATCATTTCTATATATACTGGCCAATTA
>CL2920.Contig2_All    size  1657    gap  0  0%
GATATACAAGTTTTCAGATACTTAGTAACCTAAAATAAATATTCTTTAATTATTTTTATACTGATTTTTATTGATATATTAAAATCCAGGCACCATCCGTCCTTTCTTTTTGGAGCGTTTAATCTTTTTGTCTATTTTAGCTTTTTTTCTAGAGTCTATGTTTTTCTGTCTTTTATCTTGCTGAGCTTTCATTCGATGTTCAGTCTGAGATGTTCTTTCATCCCACTGTTTCTTCCTTTTTTCCTTAAATTTCTCTTTCTTTTTCAAACTTTTCTTTAACAAATTTGGATCGTCTTTTATCTTTTCGCCCTCAGCTTTGGCCATAACTTTTTTCCACGACTCTTTACTTGCGACAGCTTTGGCAGCATCAGGATTTGTTTCTTTAAGTTTTTCTATTTTCTGCTTTTTCTTCTCCACTTTTTCTAAAAGTCTCTTAAAATCCTTCCCCTTAAAGTTATTCTGGGGGGCCTCTTTATCCCCAGAGTCAACAAAGTCAAATTTACTGAAAACCATTTTTCCCGTACTTTTATCCTTCACAGGTGTGACAGCTGGTTTCTTGACAGAAATGTCTCCATTGATTTCTGGTTTCGTCAAATTACCTTTATTCTTATCTTCCTTTTTTGTCATTTTCTTTTTCAACTTGCTTTCTCTTCTTCTTAATCTTTTTTTCTCTAATAATTCATCTGTAGTAAGATTTCTTTTACCTTTCAACTCTTCAATCCTGGCCACTAACTTTTCTCTAAGCATCTGCGACCTCTCATTTCCAGCTTCTGTATCTGTTGATTCTTTCTTGTTCTTTTTGTGTTTTTTATGCTTCATCTTTTCTTTAATTTTGCTGTATGTCCCTGTAGAGGTGTCATTGTCAGCTTGCATTGCTGGAGCTGTTTTATTTGAAAAACTTCCTTTGTTCCCAGACTTTTTGCCAAGGGATTTCCCTTTTGATAAGTACATCTCACCTTCATCTGAATCCTCTTCAATCACCTTACTTTTATCCATAAGAATGTGTGGTGGAACCATATCTAAATGGTATCTAATAAAATCGTAATCTTCTTGTGTGGTGAAAACAGCAGTATTCAAGTCTGATCCTTTATTTCCCTTCTTGGTTGACAAATCTTTCTGTTTTAATTTTGTATGGCCTTCATTCTCAGTTACATTTTCTGAATCATCATTGTCAGCCTTATGTTTCAATTTCTTGTGATGACTGTTTGAACTGCTTGGTGTTGACTCTGTAACCATAGAAACATTGTCTGATAACAATTTTTGTTTAGCAGAAAGTTTGTCTTTATCCTTCTTTAAAATATTGTTCTTTTTACTTGAAGGAGACACAGACCCTAGTTTAATTGCTGTCACTGCAATCTTGTCTAGTTTCAATTTTTTTCCTGATTTGGTCATGTTGTCCGGACTTTGAAAACTGTCTGGCTCGTCAATATCTTGGTCATCAAGTGATTCAACTGCCCTTTTCTTGTTTTTCTTTCCCATGCCCATGGATGGAGAAGTTCACACAGTTTGAAATTCAAAACCTATGTGCCACTTCTGAATCGTAACTGTAATAAAAATATCAATTTATAACAAAATGCATTACTATGTTGTCATATCAGTTTAAAATATATGCTGTTACTTGATTTTGAAGATATTTTCCCACGTGTTGAAACTCCGG
>CL3022.Contig2_All    size  338    gap  0  0%
AGTTGATTCAGTATCAGTGATGATTAAAACTAACACCATCTTTCGGCTGAGTCCTGATGGATTAATTTATATCTGATGGTACTGGGTGACATTATCGTGAGGTAAAATTGGTGACATAACATTGGACAAGGATTGAGGTTAAATGGTGACATGTGATGTAACGAGGAAATAAGTTGTAAGTGGGACATAGAGTTTAACAGTTTAATAACAGTTGAAATGGGAACATAATGTTGGACAAGAATTGAGGTTTAAATGGTGACATGAAGTGTGACAAGGGTATATGGGATAAATGCAAAATGGTGACATGAAGTGTGACAAGGGTATATGGGATAAATGCA
>CL3042.Contig4_All    size  2129    gap  0  0%
GTGTTTTTAAATATTAATACACAAAACCACAGACATGGGCTTATTGATATCATTTCTCATACTCTGCTCTCTTGTTCTTTGGACTAACGCGGATGATGTTAAAAGGGTGTTGGTGTTTGGGGGAAATGGTCTTATTGGTGCAGCTAGCGTAAATAAAATGCTAGAATATGGACACGATTTGACTTTAGTAACCAGAGGAAATTGGTACTGGGACACTGACGATAATATCAAACCACGGGTAAAGCATTTGAAATGTGATCGAATGAAAAGTTTAAAGGATTGCTGGAGTGCAGAACAATATGATTTTTATGATGCAATTGTAGATTTCAGTGGTTTTGATCCGTATATGATCAAGGATACATTGAAACTTTTGCAAGGTCGAGTTGGTCGTTATGTCTACATCAGTTCTGACTCTGTTTACGAAGTCTGCACGAAAAATCATACTCGGCCAACGGTAGAGACCGATTCTGTGCGACCAGGTGACATAAAAGAGCAGGAGATTTTGAACAAAAAAGATGATTACGGACATCGAAAATTTTCAGGGGAAGAGGTTTTGGTAGAACAGAGGAAGCAAGGTGGGATGCCATACTTCTTCATCAGACTTCCTGATGTTATTGGGTCACGTGATAACACATACCGTTGGTGGATATACCAGTCATGGTTGAGATTATCGCAATACTTGGAAACAAAGATAGCTATTCCGAAAAATCTTATAAACTTCCCAATGAGCTTTGTTTATGTTGAAGACGTTGCAAATATCGTATTACAAAGTTTAAATTATGACCAAGACCTTTTAGACGAAGCATACAACTTTGCTTTTGATGAGACGCCAACGCTACCAGAAGTTCTTAAAATAATGAAAAAATATATGGACAAACTAGATATTGATATTCCAGTGGCTGACGATGAAGATGTTGTTCATTTATTCCCGTCCGTGACAAGAGGTCCTATATGCTGTGATAAAGCAAAACATAAACTTGGCTTCAAGCCTACATCTTTCGAACAGGCAGCAAAAGAAACTGTCGAATTTTATGAACAAGCAATGTTAAGTAACAAATTTGAAAGAGAAAGATTAAGTGTATTACAAACGTTAGAAACATTTTCTCCTAATAATCCTGGAAACGTTTATATAGGACTCCGAAAGGAATATGGTTTAGATATAAAAAGTCGAGAAGAACTGTAATAGATAGGGAGAGATCCGTTTGCGCCAAAAATGCGTTCTTTTGCGCCACAACTTTTTTTCTCCAATGCTACGTTTGCGCCACATGTTTTAAAATTACATGGTATCATTTGCGCCAAAAATAAAACATACGATTGCGCCAATTAGAAGAAAAATGACTACCCTCCACCTTTATTCGGACTTGGAACCGGCAGTGTAACACGGCACATGTTTCCTTTTCTGAAACATATGTTTTTATTACTGCTGCTGCATGGGTACTTCCCAATTTAATGTATGTAGTAGCTTGTAACTTCACTTCATTGTCCAAAAACACAAACATTGAAGGATGATATATGCATAAAACAGTTAATCATAATTCCTGTGGAATGATTCTGGTCCATTACTGGTACGTTTTGTGGTAGATAGTTTCAGCCCATATGCATGGTTTGAACAAAGCACTGTGTCATCAACATATGTGGCTAAAACATAATCAGCAAAAGTTCTATTTTCCTCTCTTTTGGCATATCTTGTATTAAATATTCAGCAAAGCAATAAGTTTTATTCTCTCTCTGTACATTGACTGTCTAATGCTGCTTAAGTCATTTAATTCTCTTCAGAAACTCGTCTTTATGGTGAAATATCTCCTAACATGTGCTACCTTTTGGGGCAAAAATAAGAATACATATATAGTAATCATTAATATTTATGATAGATATATGTACAGGTAAATTGGCGCAAATGAGTTCCGAATATTGGCGCAATTGATACATTTTGAAAATAAAATTTGGCGCAAATGATACCCCTGAAAAACAGTAATTGGGCAAAAGGACTGCTGCCAAACTTTCATAGGGTTCGCAATAACAGTACCCATGCAATGTCTTTTGCATATAAATATTTGCTGACTTCCAAGACAATAAGATTGGCAAATTATAAAATTAAATATGAAGGTAACTTTAAAAATAGTCAAAGT
>CL3329.Contig1_All    size  1201    gap  0  0%
TATCTAGAATTCAAATGCAATATTTGATCAAGTGAGTTTTGTCTTGTACATGTATATCTAAAATACAAGCATTTTTTGTTTATGCCAACGCAGGTTTACACGTGCAGTCATGTGGCAAAATGAAAGTTTACTACTCATGCGCCGATTGCACGGCGGATTATGTTACTCAACTGTTTAGACTGTAAACGTGGCATTCTTTTCACATCAGCATCAAGACATGGCGACTTTCAGTTGGAACCGATCTCTCCTTTTCTTCAGTTTCATAGCTCTTTCACTGGCTGGTAATTTGACAGTAACAAAGAAAGTGTTCTTCGATGTTTCAATAGATGGCAAACCACAAGGAAGAATAGTGATGGGATTATTTGGAAATACAGTTCCAAAGACAGTAGAAAACTTCGTTGCCTTGACAACACATAGTAAAGGTTACGGATACAAAGGCAGCAAATTTCATCGTGTCATTGAAGATTTTATGATACAGGGTGGTGACTATGAACTTGGTACTGGTTACGGCGGAAAGAGTATTTATGGAGAGTTTTTCCCAGATGAGAACTTCAATGTCAATCATTATGGACCAGGATGGTTGAGTATGGCAACCATGGGAAAAGACACCAACGGATCCCAGTTTTTCATCACAGCTAAGAAGACCTCGTGGTTAGATGGTAAACATGTTGTTTTTGGAAAAGTCCTTGAAGGAATGAAAGTAGTAAGAAAGATTGAATCTCAGAAAACAGAGGAGGAAAAGCCATTAACTGACATTGTTATTACAGATTGTGGACTTATAACAAAACCTTTCAAACCATATGAAGAAACTGCAGAGGGTGTACCAGATACAGTTTAGAGGAGCAACACTTCACAATTTCTCTACAATGTCATAGTTGTTAATTAAAACTTTTGCAGGGATATTTGTATTTTTTCAGCAAGTAAGCTTCATCTTCATATTCAGAAACTAATACTTACACAATATGGGAGAACTCATACCACAGAGAAAACTAATACTTAATTATATGTGAGAATTCATACTTATATCATAAAACCGATATGTTATAGACATCAATCAACATCAACAGTAATATAATGAAGAAGTTATATCATTTTTGTATTTTAACTAATTTCTAGATTTTAATCTAGAAGAAAACATTTTTTTTGAATTAATAACATTAATTATATGTATATTAAATAAGGGACAAACATTCCTTTTTTT
>CL3387.Contig1_All    size  927    gap  0  0%
ATCAGAGAAGGATATTGTCTCCTTCATTGATACGTAACAATACTAAATATAAAGTTCGCAGTCACAGGTGTATTAAATTCTATCAACAAAATGCCGACTTACAAATTGTACTATTTCCCTGTTCGCGGAAGAGCTGAACTAAGTCGATTACTGTTAGCTGTAGCAGGGAAGGACTATGAAGATATAAGGATTTCTTTTGAAGAATGGCCAAAGAAAAAATCATCAATACCAACAGGACAGATGCCAACTTTAGATGTTGATGGTCAACTGTTATGTCAGAGTTTAACCATTGCCAGATATTTAGCTAGAGAATATGGATATGCAGGCAAAAGTAACATGGAGCAAGCCTTGGTTGATCAGGTGGTAGATACAACGAGTGATTACTTAGGGGAATACTTTAAATGTTATTTTGCTCCAGAGGAAACAAAGAAGGATGCAACAGAGAAATATTTGAAGGAATCTACACCTAAAACATTAGCCTGTTTTAACAAATGGCTCGAACAAAATGATGGTGGAAATGGTTTCTTTGTAGGGTCGTCGATGACCATGGCAGACCTTGCTGTTTATGAAGTTCTAACAAATGTAGTTCTTAGAGACTCAAAAATATTGGACGGATTTCCTAAGCTTGTTGAACATAGAAAAAGAGTTGCAGCTTTGCCAAAAATTAAGGAATATCTAGAAAAACGTCCCAAAACGGATGTTTAATCCAATAACAATATATAACTCCTGTTTAAGATAAATGTTTTTTTGGAAAATGTGTGGTTTGTGGGTTTGGGATAACAAAGGACCCTTAGAGTGATAGTTGTTCAAAAAGATATATTTGTCATATATACTTATTTTAAAATGTGCTATAGTTTTTACAACATGTGATGGCACTTGTGTGCAGGAGTGATAATTTTGGATATCCATTTTTGTCCATTACAGCGT
>CL3434.Contig1_All    size  501    gap  0  0%
AAACCATGTGAATGTTTGCCTTTATGGCTTTCGGAACATAATGAAGATTGGTCCGTGGATAATAATTGCAGATATTATCCGAGTTATGTATGCAACTGATCATGATGTATCCTCCATAACATCTACGGCAGACAAATTAACCATGATTCAAACTGCCACTCACACCATGGAAACCATGACAAAAACAATGACCTTTACAGTATCGGAAGCACAGGTGTCTTCTTCAAAGGCAGCAGACAAGACTGCTACGTATACTTATACTGATAATCAATCCTTAGGCTTGGATGATGAAAGATTGGCATGGTTGTATTCAACTTCATTGCTATCGCCCTGATTGTCTGCTGTTACAGATGCTTTAAAGCCAGAGCCCGCAATTCATCTAAGACGGTGAGTGAAAATGATACAAAAAAAAATGGATGAGAATTTAAAAAGAAAAAGAGTCGAACTTTTGAATGCACGAAAAGCCCAAATAAAAGAAGAAAGCATAATAGTGGACATAAA
>CL3560.Contig2_All    size  2592    gap  0  0%
TCCTCAGAAAACCCTACATTGTACAAATAACAAATCAGTTGTCAAAAAAATATGCCTATCCTGTACATGTGTATTAATATTACAATCGTTACAAATGTATCGAAAATAGAATATGTTTGTCCTGTTTATTACAAATGTGTTGACAAAAGAATATGCCTATAATGTTTATTACAAATGTGTTGAAAAAATAATATGAAGATCCTGTGTATAACAAATATGTTGAAAATAGAATATGTCGATCCTATTTATTACAAATGTGTTGAAAATAGAATATGTCTATCCTGTGTATTACAATAGTCATCACATATAGTTTTATGGTCGCCATTTGAGCCTTCAGTAAGGTCATGGATATTTGAATTATCATCTATTACTACAAAACTATCATCCTGTCCACATATAGTGTCCTTGTATTTTCTATTTCCAATGAAGTCATCGTGTCTAACAGAGTCATCGTCTATAACAGGGTCGGTCTTACAACATGTGTTATTATGTTTTAGGGTTTGGTCAAATATATTAGAGTCTATTTCTCGTAGGGCATTTTGGTCAAACTCTGTCAAATGTTCTAAGGGAGATAACTCTGTCAAATGTTCAAATTCATTATCTATCACATTTGGTTTTTTGTACATGTCCTTTTGTAAGGAAGGAAATTCTGCTTCATGAAATAAAGGTAATTTTGTATTTTCAGATTTTGCCACATCTTTTTTTACAAATTGTACCGTATCTGTTTTAGACAAATTTTGGATTGTTCCTGATTGAGAATTTTGATTTTCTGGTTCTGTCAGCATAACAGGTCTTGGATTTGTCCATGCATCTATTTTTGGAATGTTTTGTGTCTGGTCCTCAATAGAACTGCCAGATATTTGAAGTAATTCTGAACTTGTTTTTGGAACTGAATTAGAACTGGTCTTAAGATTTGTACTATGCGCCAATTGGTTCTTAAGCGACTCAGAAGATATAACAGTGCTTTCACATTCAGAAACATCAGAGCCTTTACGACTTTCGGGAGACAGTTCGGAATTATCGCCATCAGAATGACCTCGGTCTGTGGAATCAGAATTACTACGTGCCAGTGTGTCTTCTGACTTGTCAGATAAGTTATCATCGTTTCCAGACAGTTTTACAAGTTCGTCTAACACAAAGAACGAGTCTTCTGGGTTATCATTACTCTCAGTATTGCTAACCTGTCGAGACATTTCACACATGGCTGATTCCGTGGCTGATATCCCCGTCTCACTTGCACTATGTTCCTCAATACTTGGAGTGACCATGCGTTGTGTCGGGATTGGTCCACCTTCTTCATAAAACGTCTTTCTAGCTTGGACCTGTTCTAAGGAAACAATTATTTCTGGAATGGTTGAAGGTGCATTTAACATCAAGGAGGCAAACTGGGAGAAAATCTGTGGTGCATGTGTTATTGGCTTTGTGACACTGAATTTCTTGCCCTTTTTACTCGGTCGTCTTTTGGTTGGCCGTACACTGGAATAATCAGTATCCTCTGTCTTTTTCAGTAATATGTACTTGCCATCATCTAACTCATCAACTACTCCTGTATTTTTAGATGGTTCCTCTACTTCATCCTCTGCTACCTGGAACTTCTGCAGGTAATTAATCAATGTAGTACATAGTTTGATTTCATCTTCATATGGCTCTTTCTGTAACCCGTACTCTTCAATATCATTCTGGAAAGCCTCCATATGAGATTTGCTTTCTTCTTTCCGTTTAAAGCTGTCACGTTTCTTTTGTTTCTTCATTTCATCTTTGACCTCATTGTATTCTTTTTCATGCTGCTTGAATTCATGGATCATGTGACGTTTTCTTGTGTACAACTTGTCAATCTCTTTCTTCAATACATATAACTTGCTCTTTTTCTCTTCTAATGATTTCTTTGTTTCATCTTCTTTGTTCCTGAGCTGGTTCACATTCTTTTGATATCTATCTCTTTCTTCTCTCATTCTACGTTGTCTTTCTCTTATTTCATCCACTTCTTTCTTTGCTGCTAAAAACTGACTGAGGTCTTTCTTTGATCTTTTGAGACTGTCTATTTCTGCTACTATCTTCTTCTCCTCTGTCAGTTTGAAGTTTTGAATCTTTAACTGCCATTCTAATCTTCTTATTGCTTCATCTATTTTCACTTCACTTCTGTAATGTAGTCTGGACTGTAACTGGTCTTGTATACCTTTCTTCTTTGTGATCTGTTGAGAGAATGCCTTGAGATCTGTATCAATTTTCTTCAGTTTCTCAATCACAGCCAGTTTTTCTGCTCTGGTAGCCTTCAAAAAATTCTGGAAGTTTTCTGCAGTAAGAGATCTAAGTAGTGTTTCTTTCTCTTTAATGATGTTCTGTATACCCTCCACCTCATCTTCATGTTTTTTCTTATTGGGTGGTTTTACTTTCTTTAGATCTAACGATGAGTTAGAACTTCCTAAAATTTCTTTATCAGCATCGTCCTTTGACTCTGCCGAGTCATCCATAGTTCTTGCATTTGTCCAGAAGAGACAGTTTGGTTTCCCTGCCAACAGGTGCCTTTTACATTTTTGTAAATGTAAATACACGTCAACTTAGGACACCATTTTTCTGTTTGTGTCACATGAT
>CL3562.Contig2_All    size  638    gap  0  0%
GCATTCTGGGTAATATTTTCAAAAGCTTACACCAAACCCTGTGATTGGCTGACAATGTCCTGCAAAAATGAAATTCAACCAATGACTTGACATTTTTTTCAGTTTTGGGAACAAACCATGAAATTACCCATAATGCTTTAAATTTTGAAACAGTTGTTTTACTACACAGCAGTGATAAACAAAACCAGCTGGACTAAAAATAAAAATAGTTACAATAAGATACGATAAGATACTATGTATGGAAGTGAACATCAGGCACTCCATGACAATGAGGATGTATTGCTGCCTTTCATTTATATCTACATACAGGTGAAACAACATTATACTGATATACTATGTCATAAGCAGACGACAACAATTAAGACCAGGTAACTGAGTAAAACAGTTCTTTGTTTCTTTAAAACAGCAAAGCAACTTTCAAATGCATAGCTTCTAACGATTGTGGCCGACCAGGTAAACCCCATTGGTAGTCAAAAGTTATTAAAAAAATCTTGTCAATCAAAAAGGTAAGGTTGACCGTTAGAAAAAAAATTAATCAACAAAAAATCATTTGCTGTTCAATAATTTCATCAATGACTTTGGGAAGGAGTTCATGGTCAAAGCGTTTTTCTTCAAACAATTGTAAGAAACAAAGAATT
>CL3608.Contig1_All    size  1529    gap  0  0%
GTAGCCTCTATTTCATGTATATACAATTATAGTGTGTGTGTACCTGGTGAAATTTTGTTTGTTTATACACAATATGAGACATTTTAAAAGCTAGACTTTAGTACGGGCAAGAATGAAGAAAGTCTTATTACTTATATTGACGTCTGGAGCCTGCATAATTGTTTACAGTTTCATTATTTACTGGGATACCATTTACGGCGTTATTAAAGTCAACCTTCCAAAGCTCGACCAATTTGGGTCCAGGGAGTTCACAACAACAAGTAATAGCAATCAGGGGTCGTTGCGGTCAATTGACCAGAGTGTCACAACAGAGAAGACAATTGTTTCAACAAAATTACTGAATAAGCTATATTTGGAAAAATCACTTATGCCTGGCAATTTTACAAATAGTCTAGTTACTAGTACTCATTTCCCTGTAAGGGAGAATTTGGCGAAGAATTACATAACAATAACATTTCAAGGTCGCTTAGGAAACCTACTTTTTGAATATGCATCTCTTTATGGCATCGCCAAACACCATAACATGATACCAGTTATTGAAGGAGGATGCCATTTAAAGAAAGTTCTAAAGATATCTGCTACTTCCGGTCAAAAATTAGCAAATGTTAAACGGTACAATGAAGTAAAGGGGTGTACATTTGAGAAAGAGGCATTTAATCTAGACAGGAAATACAACTGGATTCTTAATGGATACTTTCAAAGTTGGAAATACTTTGTTGACAGTAGTGAACATATCAGAAAAGAATTGAAATTTAAAGACAGTATACAGCATGAGGCTACTAATCAGTTTCATAAAATTTTAAATCTAAAAGGTATATCAAACACATCTACTTATGTTGCTGTGCATGTGCGTCGCGGTGATATGGTGCATTCTTCTGTCATGACCAAATATGGATACACATCAGCAGACAAACGTTATATTGATGATGCCATGACAAGTTTTCAGTTAAACTTTTCAAATCCCTTCTTCATTTTTTCCTCTGATGACATATCTTGGTGCAAGACTCATTTTACCAAAGAAAACACTGCATTCATTCTTCAAAAGAATTCACCGGAAGTTGATATGGCAATAATGACAAACTGTAATCATTCTATTATAACAACAGGCAGTTATGGCTGGTGGATTGCATGGTTAATAGGCGGTAAAACAATTTATTATAAAAATTATCCAGTCAAAGGATCTGAACTTGATAAAGTATTTAATTCAGAAACATACAGACCTCCGTCATGGATTGCTCTCTAGCTATATAGCAAACCGTTTGATTCTGAAACATAGACCTCCGTCGTGGTTACCCTCTGGCATGTATAGATAAAACAAACTATTTAATTCGGAAGTGTGCAGAGCTCTATCATGAATTGTACTCAAACTGTTTGATTCTGAAACATACAAACCTTCCGTCATTAATTGCAATGAAGCTGTTATACCTTATAATGTGTACTGAAATGTTACGGAATGCTATTAGACACTTATATACATGTGATCGAATCGAGCAGGAAAAGGTTTAAAGACTTTTGGCAAATTGTTTTTT
>CL3635.Contig3_All    size  792    gap  0  0%
CACGAAATCAATGTCTACTTTCGTTTAAAGACGATCTCAAACGAAAGTAAGATTTGGGCAGCAAATCCGGACTGCTGAATATCTGGAAACCAAAAAGATGCCTATACAAGACTACATTTACCGTGTGTTGAGAGATGACGAAAATACAGCTGAAGGTCTTAAAGCCAGAAATCCCAAACAAAACATAACTCCAAGATCACACATTGCAGGCAAGAAGGATTCTCAATATATTTCGACTACTGCAACTCTTGGAGCTGCAAAGACGTTTTTAGGTCTAGCAAAAGACCGAAACAAGAAGAAGAAGATTATTCAGAAGACATACAGAATTGTGAAGATAAATGTTAAAAAGCTGACGAATGTCAAAATTATTGATCTTTCAGATCCTGCAGTGTTGGATAAGTATATTCCAAAAGACCCAGAGAAGCCAAAATATAACAGTATGCTTCGTAACTGGGCGAAAAAATACGAAGAAGTGCTTGTCGCAGGCACCATACCCGCCAACTGTATCGAGACAATACAAGATGAAGTGGCATCAGATAACTATGATCCATCAGACTATTCGGAATCCGAGGATTTGGTTTCTTCCTTGTCGGATGACATGTCGGCACTTAGCGTAAAAAAATAAACTTTCAGTACGTTTAACTTCCAATTATGATCTTCCTGCTATGGGAGAAACACATGTTTCGATTGCCTTGAACTTATTCAATAAATCTAGTTAAAAGGACACGGTCAAATATAATATATGATTTTGACTTGAAAGTGAGATAACGGATGTTTTGATTTTAAATCAGC
>CL3740.Contig1_All    size  833    gap  0  0%
TTTGATGTCTTTTAGCTTTTGATTTTTGATTTCACTAGGGACTGTCCGTTTTGAATTTTAATCGGAGTTTCTTTTTTGCATTTTATATTGACACAAGAAAAATACCAGGTAATGAAGAGGTTTTTTACTTGAAAAGTAGTACACCAGTTGTATGTGAAAACAAAGTCGTCAAACTGTTTTGTACATAATCATATTGTTATCTCCCTCATATGCAGCTCCGATTCTTTTTTCCGGTTTCGGCTATCCCTTTTGTCAATTTTTATAAGTTCTTTATTTTGATAATAAGTTTTGGATTTTTAAATGTTTTGACCTCGCGCATCACTGAAAAAAGTATTTATGGTCGAAATGCACACATAATGCAGGAGAATTGGTACGGTTGACACGAATAGTTGAGACTAGAATATTAATATGGTACAGTGAGATCCCTTTTAGGAGTAGTAATCAGATCCAGATTGAATGGAGAAATTCAACTCACAGCTCTGAACAGGAGAGTGTTGTGCTATTTGGATTTAATGCCAAGGTACAATATATATGGGCTGTGTCACATATGTTTGAAACCTAATTGTTTCTGTTGTTCCGTTGTTTTCCTTTTATAGTTTATTCGTTTCCCTCGGTTTCAGTTTTGTAACCCGGATTTGTTTTCTCTCAATTGATGTTTGGCCTTGGAACAGCGGTATACTACTTTAGAATTGAATGCTTCTTTTTGTAACTTCATTGGGGTGTAAAAGCGTTGACCAAAGTACATTTTGTATGAATAGGCAATATAGGAAAGGTGTACTGACATAAGTAGTCTCTAAACACATTAACTCCAAATGGAGCTTTCGTTAGTAGAA
>CL3976.Contig2_All    size  1547    gap  0  0%
AGATGATGCAAAAAGAATTGGTAGACCTCGTTTACTTCTTACAGCTGCAGTTGCTGCTGGCGAAGGAACAATTGAAACTGCTTATGAAATTGGCTATATTTCAAAAGAACTTGACTTTATCAACCTAATGGCATACGATTTGCATGGAAGTTGGGAAAATTTCCTTGGACATAACAGTCCATTATATGCAAGGAACGACGAATCAACTGAACAGAAAAAGTTAAATCAAGATTATGCTGTAAATCTTTGGCTTAATGGTGGAACTCCAAAGGAAAAATTAATTCTTGGTTTGGGATTGTATGGAAGGTCGTTTAAGATGGGTTCGTCTTCACATGCTTTAGGAAGTCCAGCTTCTGGAGGTGGTACAGCAGGAAGATATACAGGAGAGGCGGGATTTCTGTCATTTTACGAGGTTTGTGAGAATCTAGCAAATGGCTGGACCAGGGTATGGAACGACGAACAGAAAGTACCATATGCATACAAAGGTGACCAATGGGTTGGTTATGACGATCTTGAGAGTATTCAAATAAAGGCAGAGTATATTCGACAAAACGGCCTTGGCGGATCGATGGTATGGGCTATTGATTTGGATGATATTACAAATTCATGTGGTCTTGGAATTAATCCACTAATGTCTAAACTTAAAGACATGTTGCCAGATAGTACCGTGCAACCAACTAAGGCCACATCCACTGTTGAACCAACTCAATCACCAACTGCTCAGCCAACTCTAGCACCAACCACTGTGCAGCCAACTAAAGCACCAACCACTGCCCAACCAACTCAGGCACCAACAACTGCCAAGCCAACTCAGGCGCCAACCACTGCTCAGCCAACACAAGCACCAACAACTGCCCAGCCAACTCCAGCACCAACAACTGCCAAGCCGACTCAAGCACCAACGACTGCCCAGACAACTCATGCGCCAACCACTTCACAGCCAACTCAAGCACCAACAACTAAAATTCCAGGAGGTTGTGGAGCTCCAGTTAACTGTGCAAATGGAAAGTTTTACGTGGATGCATGCGATCCTAAAGTATATTATCAATGTGGTCATGGGATTGCTCACAAATACAAATGTGGTACTGGTACTCTATGGGACTCGAGCAAAAACATTTGTAACTGGGACTATATTGTAAACCCAACAACCCCAGATCCGTGTGCTCCGACGGATTGTGTTGAAGGTCATATGTATGGAGATAGTTGTGATGATCAGAGTTATTACATATGTTTTGGAGGGAAACCGTCGAAACATACGTGTGCTGATGGCACTCTGTGGGATAGCAGTATCGATAAATGTAATTGGGAAGGCAAAGTTGGTGCTAAACGATGTGCACCTGTGAACTGTGAGAGTGGTAAATTTTATGGTGATAATTGTGATGATAAAGTCTACTATTCGTGTTGGAATGGAGTAGCATATAGATATGATTGTGCTCATGGAACTGAATGGGACGCTTCCATTAAAAACTGTAACTGGGTCAAGAGATGAAGGTAAAAGGTTGGGATAGAAAGGAAACACAGCAGTAACAGCATTACATATAACAAAG
>CL3978.Contig1_All    size  1665    gap  0  0%
TATTTATATTGTTGACCATGATAGCTGTTGTACAGTATATAAATACAGAATTAACAATATTTGTATCAATCAATATGCCCCGTTAAAATCCCCATAACAATATGATACACCATGCCCCAACATAGCATTTTTTATTCATTTTAAAGCACGCAAAATCACAAAACTGAGGCTTCAGCCTGGTACCATGTTCTTCTGAATTTTGTCATGGTACCAGTCTAAATTTACCCTGTATATATAAATTGCCAGTGATATTTTAGCTAAATGCTCACTATATAAATATACACACATACACCATATGATAATAAGTAAGGTATTTTGAATTGTAATCATGAAACTGCAATAACACGAACAAAGTATGATGTAAAAGTTACTTTTAACCTTGAAATGATGATAGTGTGGAAATAAATACTGACTGATGGTACATTTTACAATTATGATGCAGACTACAGGGTGGTGAACACTAGAGTACAAATTTCATATTATACTATCTAGTTCTGATTGGACAAAGTTAATGATTTATAGATTGATCATACACCTCCACTTCAAATAAACAACAACCATGGCTTATCTGTTTTAGTTTAATTGGGATCAGGGGTTGCTGTCCCATTGAAAAATATCCTCAAGATCTTGATTCAGGACTTGCACAAACCAAAAATCTTACAGCTTAAAGTTCTTAAGTTTACAAAATAACAATGTTGGTGTAACCTGAATTCAGAATGTTCAACCATCCTTCATATATAATAGGCATAAGACAAACACATTCTTCTTATCCAAATATGTGGTGGACTTGTTGGTAGGTATTCTAAGCAAACTTCATTCTCGCCTTCAAGACTCATTTAATGGGGACACTACACAACAAAACAGACAAAAACACCAAATTTCTACTAACCAATAAGTATAACACAACTAAAGAAAACCAACAACACATATAACAGACATAGGAGTCTGTGCCAATCAGGATCTTTATTTCTGTGGATTCAAAAGCACCCAAAGGAGCCATATTGTGAAAATCAATGTGAACAAATTGGCAAAAAAATTGTCACTTTTTTTTAAAGGAATATAAACTATTCTGCCACTTACTAGCATAAATGTTCTCTTTGGTAAAACCTGATTATAGACTGGATTTAGAATATTTTATTTTAGTAAGGTACCAGTTTGTTTTGGATGAATCCATAATGATCCGTCATATTGGCATGTGTTTATATCTCTATAACTTGAATAAAACCAACAATTGGAATTTTACCATCAGATTAGAATATTAACTTTGTCTGCATACGAAAAAGGTTGGTATTTAACTCCTTCAGATCGAAAATTGTAGAACTTGTATAAATCATGTCTTTCAAATAACTTTTTTTCAGGATAGTGTTGAAAAAGGCATTAACGACCAATCAATTAATCAATAATATCTAAATATGAATGTAAGGATTTCAAAATGAGGCAATTCTGGCTTTTTGGTACTTTTCACTTACATAAAAGATTGATTGCTTGGTGATTGCTTTACACCACATCATCACAAAAATGCTATATCTTAGCGAGAGCTATCTCACTTACAGAAAAGAAGTTAAAATGATGACAGAAAATAAATAAGATACATTTTATAAATCATGAATGATATCTGAATGAATAATGATGTCTTCAGAACACTGTACATATATTATTTCATAG
>CL4085.Contig2_All    size  4047    gap  0  0%
TCAGTCTCCAGACAGCCATTGCTTAACTTTCCGTCAAAGGATAAAGAAACGGAGATAATTTTATGAAATGCTTAGTTTTATTTCAGAATGAAGATTATTTAAATTTTCTTTAAAATGGTATGGGAATCTTTTGTAACATGAACCAAACATGGATTTCAACTTTAATATTCCAAAAATCAAAAGACAGGCCACAAAAGATAATTTAAGGAGTGTAGCAGTAAAAGGTAGAGATGCACAAGATGTGTTGGATAATTTACAGAGATCATTCCTGGACAGGAATTTCAAGGCAAACTGGGAGGTTACATCCGTCTGTTTGGTGGAAAATAAAACCTTAGAAGATGCTTATAGAACCAAGAGAAATGAAATGAAAGAAGATGGACGACATTCCAGGGAGTTGGCTGAACAATATGCATACGTTAGTATGAAAGATCCAAAGATTTCACAAAAAGTGGCACAAGATGGATTAAAAACAAGAGAATTAAATAACAACTCATTGGGTAACAGTAAGTTTGGTGTGTATCTGTGTAAGCATGCTGATGTCCAGCTTGGTCTGTTTGACACTTCTGGTCAAGAAACTTGTCAGCTGATGATTTTTAAGGTCACCCTTGGGAAGAGTAAAGTGATGAACTTACAACCTACAATGAGTGTAGAACCAACTCCAAACTATGACTCACATATCAACCAACTTAAACCATCTCCTATGGATGTACTTAGTATACAGAATCACAGGTCACAGATATACCTATATGAGTATGATGATGACTGTGAACCAGTACAAAGACCAAGACAATGTCTTCCATATGCACTGATCACATATACAAAGATAAAAGATGTCCCTCAGACTCCAATCAGTGGAGCAAGTGCTAGCAAATACAACAGACCCTACAAACCTACAGAAGTCAAGGTCACAGAAACAAGTGAGCTGACCTCAATCCCTGTTCTCCTTAATCGTAATATGAGTGAAGCACCTCCTTTAAAAATAACGTCTGCTCCTTCATTTATTAAAAATCCAAAACACCAATTAAGTAAACAAGAAAGGAGGGAATTATTTGAAAGACAACATGCTGATTCACTAAGACGACAATCTCAGGAACCAAGGCCTTCGACTGAATCTTATGAAACAAACAAAATCTATTATACAAATACTGATTATTCAAAAACTCAAACACGTCAAGATCCAAGAATGAAGAATTTACCATTTGTTCCTCCACAGCCTGCAAACATTGTAAAACAACAACAATCAACAAATACCATGGACCCAAGGAGGTTATCAAATGAGAGACCTAATAGAAGTATGGGATACCAGAAACAATTATCTGTCAATATTCCACGACAACGCCACATGTCTGGTGGCAGCCCATCTCCTGATGGGGATATAAGTGATGCTTTAACAGATCTTATTGTCAAAAATCAAGTAAAAGTAGATGCATTTGGTAGACCTGTTTTGGCCATACCTAGCCCTGTTAAATCTGAAGAGGAAAAAATGCAAGCTATAAATCAAAAGTTTGCAGAAGAAATTCAAAAGCATTTACAAATGACTGGTCCTATTGATGTACCTAAAACAGCAATGGAGGAGGACTACACACCCCAGCCAATGGAAATTGAGAGTTCTGAATCTCTGGAGGACAGTAAACAGGATAAAAATGATATGTTAGAATTTGACAGTAAAATTTCAGAACTTTTAAATGAAGCTAGTTTGAAACCCATTGAAAATGTTGAAATAAAGACCCAACAGGAAGTCAAAGAAAGTGGAAATGAAAAGCCTTTGGATGATTCAGATGATGAATTGCCAACATTGAAAAGGCCAAAAGCTAAGACTATAGATACTTCAACTGTAGAGGAAGATGATGATGATGAAAAGTTAATTATTGCTGATATGGATGTTGAAAGTAAAAAACAGGAAGTGCTTGAAAAAAGAAAAAGCCATGAAGGATCTCTTGAGAAAGATCTACTTACTTTTGTCAGTCGAGAAGACATTAAGAAAAAAGATTCAGGCTCAGATAATTTAAAATTACAAGAAGAGCAAAGTAAATTAAAGAAAAAAGAAGAAAAAGACAAAAATATAAATATAGTTGTTGTAAAAGAAGAAACTATGAGTAAGGAGGAGCAGATGAAGATGCAAAGAGCGAAAGTACTTAAAGAAGTTCAGAGTATGTTGGAAAAGACCAAAGAAAAATCTGTTGATAAAACAGATGATGATATAAAAAAGGATAATGAAACATTGCAAAAAGATTCAAGTAAAGAGGTAGAAAAGGGGACTGAAGCAGAGCTACAGACTGAAGACAAAAAAGATAGTACTTCAAAAAATGAAGTAGGAAATTTATCAAGTGAATATATAGACTATGATTTAAGTACCTTTAGTTCTGATTCTGATAATGAAAGTGTTAGATCTGATGATAGTAGATCAAGTCACTCTATACCTCAAACCTATTCAAGATCACCAATTTATGATGACAGTCCAATGAAAGTAGACCAAAGAGGTCCATACAATGTGCAAACAAGTCCATATAAAATGCAATCCAAATCGGACTCATGGGTTAGCAGAGATTTATATAATGCTTATCCTGACCGAGTCCAACAACCAGGATTAGATAATAGACCAGAAGATAAAAATCAGAATTGGTCACAACCAATGCATAGAGAACAGATGAATCAGCCACCCCTACCTGAACATCAGAGTCAACCACCAATAAACAGACCCCAAAATCAGCAACCACATCCAAGCCATCATCATTATCAAACACCGGTTTCAAGTCATCATCAGCCACCCATAACAGGCCAGCATCAAACACCAATTTACAGTCAACAAAATCAGCCATTTATACCAGGTCAACAAAATCAACCACATTTTACTGGTCATCAAAATTTGCCACCCGGGCAACTAATGAATAGGCCACCAATGCATGGCCAGCAAAACCAACAACCTTTTCCAGGTCAACAAATGATAAGGCCCCCAATGCCCAACCTGTCTCCTGTAGCTAACCAACAGATGATAAGGCCCCCTATGCCAAACCAGTCACCTTCTGCACCTCACCAACAGATGATAAGGCCCCCTATGCCAAACCAGTCACCTTCTGCACCTCACCAACAGATGATAAGGCCCCCTATGCCAAACCAGTCACCTTCTGCACCTCACCAACAGATGATAAGGCCTCCAATGCCCAACCAGTCGCCTTCTGGACATAACCAACAGATGATAAGGCCTCCAATGCCCAACCAGTCGCCTTCTGGACATAACCAACAGATGATAAGGCCTCCAATGCCCAACCAGTCGCCTTCTGGACCTAACCAACAGATGATAAGGCCACTAATGGATTTTCAGCACTTTGAAGGACAGTCCTATCAACCCAGGAGACATGATGATCCTAGAAATTATTCATCACAGTTTCCCATCAAATCTAGATCAGATACTGACATGGTATATCCACCACGCCATCCACAACATTCTCAAGGTCACCTTCCAAGTCCTTTTATGCAGGATACAGACTACAGACAACAACCAAATATGAACTTTTTAAATGTTCCAGACATGGATCATAGGCAACAGTCACTCATTGATGTGAATCCTGAAACTGGTGATGTTGACTATCGTAGACTGAATCCAGTAAAACAACCACAGAGCCAACCACCAAATACTCCAGACATGAGGAACAAGTTTCCACCTAATCCTAATATGCCATTTAATTCACCTCCTTTACATGTAAATATGCCTCCTCATCCTTCACCACAGCATTATAGTCCAGATGGAGCCACTCAACAGTTTAATCCTAATAATCAAGGGATGCTGAGTCCTCCTCGTACATCTAGCTGGGGTAAAACAGAAACTATTGGTTTAACATCACCTTCCAAAGAGAAAAAAATCTCATTAACAGCCTATAAAGCAAGGAGGAAAAGTCCAATCAGAGATGGTAGTTTTGAAGGTCAATTTCCAACCTTTGATTTGGATGTGAATAACCTGAAAAACATCTTAAAAACAGTAAATGTTGTTTCTGCTCTCAAGAAAGACTTTGGTGAATCTGAGAGTGGAGATTCCATTGACGGAAGAGC
>CL4112.Contig4_All    size  2075    gap  0  0%
ATTGGCCAATCGCCGACACACAAATTTTCTTGTGACCACGTCATCCGGATAATTTTCCGTCTGCAGTACGAGTTTTATAAAACCCGGCGAAGAGCACTCGAAGAAGGAGACACCTTTTCTCATCTCAATCTATAACTTAGTTGAATTTAAGTGACAATTAAAAGGATGCCTACTCTAGGGTACTGGAAAATAAGAGGCCTAGCACAGCCAGTGAGATTATTACAGAACTATGTTGGAGAAGACTTTGAAGATGTCCAATATGAACAAGGAGATGGTCCAGGATTCAGCAGAGAGTGCTGGACCTCTGTCAAGAACACATTAGGATTACCTTTCCCAAATCTACCATATTACATAGATGGGGACATCAAAATCACACAGAGTAACTCAATTCTAAGATACATTGCCAAGAAACATGACTTGTTGGGAAAGACAACTCAAGAAATAGTAGATTGTGATGTGATGTTAGAGAATGCCATGGACTTCAGAAATGGTACTGTTAGATTGGCTTACAATGGTGACTATGAAAAATTGAAAGAAGACTACTTTAAAAATTTGCAGCCAATGCTTGCTAAATTTGAAGAATTTCTTGCAGATAAAAACTTTTTTACTGGAGCTAATGTTACAGTATGTGACTTTCCAATGTATGAATTGTTAGACCAGCACAAAATAATGAAGCCAGGAATTCTAGATTCATACCCAAAGTTGTCTGCCTTTGTTGCAAGATTTGAAGAACTTCCCGCTATAAAGAAATACATGTCGTCTGACAAGTTCATGAAACGACCAATCAACAACAAGTCTGCAGCCTTCAAATAGATTTAACAGTGTGTAGTGAACATTGATGTATCATGAACACAATGTAGATTGAATCAGTGTTTATGTAATGATAGTGCTATTTCAAAATATTATGTAGGTAAAGTTTTAAAGGTGTTGGGAGAAATGTGTTAAATGGTGTACTCCAACCTCTTATTGTTTAGCCAATATGGAACAAAGAATTTGGTAAAAGAGTTTTTTTTTAAATTAATTTTTCAATGCAGTATGTTAAGATGAATAACAGATCAAAGTTTTGTTGTGGGTAACCTGATTATAAAGGGTAATAGTTAACACATGTTTAAGGAAAATTAAATTTTCTCTGATGCTTAAATATCTGCTTTTTCAAAATCAGCATAGAAGCCTATATGAGATTTGCATTTGTTGTAAACTTAAATTTGTAGTTTACAACTAATAATATACTCGAAACCATCGAAAATTAGTAACACACGAACTCCATAGTATTCTAGAAACATTTTATTATGTGATTTTTGTATGTTTTATTGATGTGTTTTTTCTAGCATTATATTATTATACTTTGATTTAAATTCTTCAGTATTTTTGTCAGAGTAAAGAACTAGTAAGGGATTGTCAAATTTAGCCTCATATGTCTTATCTATAAATATCTATTATCTTGAGAATTATTTTATTAGTAAAAAGTAATTTTAGTCACGCAAAGTCAAATAGAAAGACTAAGGCTGGATTTAACTTTTTGAACTTGGTATTGCAAGCAGAAAGGGTATGTGTTCAGATAATCTGAATATTTTTCAGAATTCCAAATAAAAACTTTTCTTGATATACATCATACCATGTATTATTTACAACAGTCTAATTAACAATGACATAGTCCCCAAAATGCCTATTTTAGGTTATTGTGCAAATGTCTGTGCTATGTTTGTTTTTCTATTTTTTTATACATTTGAATTTAATGATTTTATAACATTTAATTTGAAGATAATTTTATACACTGATCCTGTGTTCGGATCAAATGATAATTTACTGTACCCGGTACATTGTCAGTACTTCAAGTACATGTTATACCTATACTAAAAGAACTGGTTGTTAATGTTTTGGATATAAATTTGAATTTGTTGAGTTTAGACTTTAAATGCATATGTGCATGTCCTTTTAGAATTTACTTTTATTTGCATAGTATGTTGTTAGATCTGAAAAGTTAGCATTTTGCATACAATTTTTTTCTCCATTTTACAATACAATACAACAATCAAACAAACAATGAAATAAAATTCTGTATTGTTTTACAGCAA
>CL4181.Contig2_All    size  844    gap  0  0%
CTATTCTACAACGAACTTGGATGTTACATAATAGGCACTGTTTCTAGTGAAGTCTGGTTATATCTGAAAAATGTCAAAGATTAAGAGAGAAAACGTTGAACCGATAAATGAGCAACAAGAAAGTCCTGCAACAAAGAAAGTGAAAGTAGAAACAGTTGATACAGCTTCTGAAAGTAATTGTATAGATGTGAATGGAGCTACCAGAATTAAATCAAAGGAAGGACACGTCTTATATAAGTGTAGACAGTTGATATCAAATATAAAAAATTCTTTAGCTAAACAGAAGAAGGACAAATGTAAAGAAACATTGAATAATTGGAAAAAAGAATTGGAAGAACTTGAAAAGCAGCTAATTATACCAAAAATGACCATAGCAGTTGTAGGAGCTACTGGCGCAGGTAAATCTAGTCTGATCAATGCTGTTGTAGATCAGTTGAGTCTTTTACCTACATCAGGAACACAAGCATGTACATCTGTGGTGGTAAAGATAGAAAACAATGAAGATGGGGAACAGTATGAAGCAGACATAGAGTTTTTATCCAGGGAGGAATGGCAGAAAGAATATGATGTCCTAATCAAAGATATGAACAAGATGACCAAGAGTGATGGAAGAATGAAGAATAATAAACCAGATGAAAAATCTGAAGCTGGAGTGGCTTTCTTAAAAATGAGAGCAGTTTATGGACAGTTCTCATCTCTCAATGACTTAAACGGAGAAAACGACATCACTTCTCACCTGGGAACAACGAAACATTTTAAATCAATAACGCTTCAAGAATTCAGATGTAATATAGAAAAGTATATTATTAGTACTGAGGAAGAAGGACAACACTTATGGCCGATC
>CL4414.Contig2_All    size  1039    gap  0  0%
AAAAATGGATAAAGTAATCAATTATTGTTTATTTCATTTACAGTGTTTTTATTCAATTTTCCCGTTAAGTTTTTTTTATTCATGTATTTGCTAGCTGCTTAATGAATGTATCGTTATTTATTGATGAGCTGTGATCAATTGACTTCAGAATCAACAATTGTTTCAATCGTCGATCGCGTCGTACATTCAACTTCAAATTTCTTGAATACCTCCTCTGGTGTCGTATCATTGTCCATCATTTGTTTTATATCGTCCAATTGCCACATTTTAACATAGTCCAAAGCTGATTTATTTTCTTGGTCGTTAATCTCAATGTCAACATCATATGAACAAAACAAGCTTATTAAAGCTACAATGTTATGTACGAATTTCTCATTTTCACAACGGTAATTTGTTACAAATTTGTGATATTGAAAGATAAGTAAATGAAAGGGTGTTTGCCTGTACCTATTGACCTGATTTAAGTTCACACCTTTGGCTAGTAATATGCGAATGACAGCAACACGCAAAGAGGTGCACCATACTTTGTCATTATTACTAAATGTGCATGCATTATGTAATGGAGTGTTTCCATAATTGTCCTGAATGTTTATGTCACATTTAGAATTTTCAAACTTGTGCAAGAGCAAGAGCAAAATCTTTAGCGAATTTGGACGCATCATGCTTGTGATATGATGGAAAGAATTTTGTCCATGAATGTCTTTCTGAAATGGGTCCGCTCCATATTTTATCATTTCTCTCACCACTGCCATGTTTGTGGTGTCTAAGTACAACAGCATATATTGAAACGCAGATCTACTTTCATCATTCAGACAAGTTTCTTCTAGTTTGTGTAGAGCTTTGCAGTCTTTACCCGGATTTATATTTCCATTTACCGGAAGACGTTTTTTCTTATTTACATCTGCTCCATTTCGTAATAATTCTATTATAACATGAGACATTACTTGTTGTTTCATTGCAACATGAAGTGGTGTCTCCCCATCGTCGTTGTACATATTAATATCAACTCCTCTATCAACAAGAGCGATTAATGACGACG
>CL4459.Contig1_All    size  708    gap  0  0%
CTTATAACTTTTATATTCTTTGTAAATGCATGTGCTATATCATCCCTTGTTTAAAGTTTTGATACAATAATTAAGATTTGTCAGAAAATCACCGTAACACTTTTTCATTATATATTGAACATGGCCAGCCATGAAATATGTTATCAAATGGAATGCCATTTCCTTTATTAGATGCTTTAGATTTAAATATTTTCAGTCAGGCCATACAAAATAATTCATTACCTATCTCAGGCCAATGACACAAGAAGGGACTTTTATTCAGTTTCATTTATCAAAAAACCTATCTTGAGCTGAAAAAAATAAAAATGGTCTGTGAATTCTGAAAACTTAAATATGTTGTTGCCTTTAAATCCCCTACTATACTATATCACATTTGTTTGCTGTATTCATTGATATAAGTCATAGATAACTAGAAATCATTATCACTATCATCTAGTTGTGGTGGTTGTCGTTTACGAGGATTTGGAGGGGCTACAACATCATCTCCGCTATCATCCTGATCATCAGCATCTAAATCTATTTCTGAATCATCTTCATCGTCATCATCATCATCGTCAGAATCACTATCCTCTTCACTAATATTCCCCATCATATTACCCATAACCCTCTGTTTTCTTTCCCCTGCTGCAGCTGGGTCTTCTGGTATATCAAAACCATCAGGCCTTTGTCTCATCTGTCTCTGTTCATCATCATCATCTTCATCATCAT
>CL4535.Contig1_All    size  420    gap  0  0%
GGAAACAAAACCTGCCTAAAAATTGATAACCTACTTGGATTATCTTATCAAAATAAACGTGTTAACAAAAAGAAAATTAGTGGTACCCATACTTGGTTTGTGTTGAATTTTCAGAAAAAAAAGAAAGGTAAATTGCAGTAAGATGCAAATTAGTACAAAAAAAAAAGATATGTGTTACACGCCAATGAGAAAGAACTCCAAGAAAGAAACATCTAAGGGTTAAAATGAGGATTTAGACAATGAAATCTATTATATTATGAAAGAGAAAAGAAAAAACTACAAGAAAACAACAGCAACCCTGGAAGTGAGAGTCCTGGAATGGAAAAGACATATCTGTGCATATTAAAACATGGCATGGTTAAATAAATGGTTCTACATATCGGTATAACAAAAAAGCATTTGACAATTAAATGACAGCAC
>CL4739.Contig1_All    size  1027    gap  0  0%
AAGCTGCCATCAACTGAAAAAATGTTTGGAAATATGTACATATTGCAATTAAAATCACACGTCATAATTCTCAACAGTTATATTTCTTCCACTGCCCATTTCTCCACCATTCGACTGTGATGAATGTTATAAAACACCTTGAGGTTTGGCAAAATTCATTACTCTACTTAGGATAAACCTAGCTGCATGCAACAAAATGAGTTTTGATTGAATAATGTTTATCATAATAATCCTTTCATAGCTTCTTCTAATCGTCTTCTGGCCTCGATGACTTTCATCTCTTGTCGTTTAATATCTTCTTCTGTAATCATTGTTTGTTGAATGTGAGGTTGATTTGCATCTATATTAGCACCAGGGTTTTTAGACAGAGCTTGTTTATTATTTCCTTGTCCCATAACCGGACCATTGTTCATGTGTAACGCTGCTGATATACTTTGTAGAATGTTCTCTGTGCTAAGTTCTGGTCCAACACCTTGTACATTTCTTGGTAAATCTAAAGCCTTTAGGATATCTTCACTACTGTCAACTGCATGGAAACCTTGAAGACGCTTCTCCCAAAATAACTGTTTAGGAGGATCCTGTGGACCATGTTTTAAATCTGTCTTTGTTTTACTGTCTGTGTCTTCTCTAATTCGCTTTACTGTAACTGGCTGTTTGAAGATTGAAGCTGTCTGTCTGATAGGTAAAGATAAACTGGAATCTTGTCTTATTCCTCTAGCAAAGTCATAAGGACCACTGTTTGGACGCTTACTTTTTCTGATTGATGAATGATTTATTTTACCAGTGCGAAAATCAAAGGTCGCTAAATCAAACCCTTCTCCTAGATACCTTGCCATCATTGGTTTGCTTCTGACCTTCTTCCCATCAGGGCTATAGTAATACACATCTGTTTTGCCTGCAGATAGACCAGATTGTCTAACGACTTCTTCTCTTCTCCAACCAGGTGGTAATGATGGACAGTCTGACTGTCGTTTGAGTTCCATTCTTTATTAAAAAGATAAGATGCTTTCAAGATGGGAACCGGAAG
>CL4804.Contig1_All    size  3040    gap  0  0%
AATCATTGTCATTGTCCAGTAGCAATAGAACAGCATATGGTTGGAAGAAAGTTCAGGAGGTTGTCATAGAAAGGAATTGTATAGAGTCTGTAGATCGCAGGTGGTTTGACTTTGATAGTACTACAAGAAGAAGTCCATGCAATCATGAATGGAAACATACCGGGGCCTCTGGTACCTATCTGGCCTGTTTTGAGTTCACCTCTTCTGGATGGATCGAACGGCTTTAATGTTGTTAATTCATTTCGTTTGCCGGTTTTATATGTTATATAATCTGTTGGTATTTTATTCTCAATCCGGGATGTGGACTTTCGACGTACAGTCGTAGGTTTCCGTTTTACCACGGTTATTATAGTAGTTTTATATGTTACACCGTCTGTCGGTATTTCGTTCTCTATCCAGGATGTAGACTTTGGACGTATAGTTGTGGGTTTCCTTTCTACCACTGTAGATTTAGTTGTTCGTTTTGTGTCATATGTTGTATCGAAAAGGCTTTGTGGGTGCCTGGAAATAAGCGATTGTGTTGATGCGTGAGTAACTTGTGCATTCACAGAGCGATAATCTAAAGTTTTTAAAGATGTTCTTCTTGGATTTTCCGACAGACTTGGATTAAGAGACACGCTGACTGGATCTGGTAGAATGTCTGTAGGTATTTCATTTCGTATCCTTGACAGTGTTGTTGACTGTTCTTGTGCGACTTTTGCAGTATTCTCCGTTGCTTTTGTGGGTTGATATGCTGTAAAAGACTTTTGGGTTACCTCAGGTACATATTTTGAAGAAGAGTTTGTGGTCATTATTGGTAAATATCTTGTCGAGAGATTGGTAGTTATTTTTGATATAAATTTTGAAGACGTCTGTGTTGTCGCTTTATGTATATATTTGGTAGAGAGTGTTTTGGTTGCTTTTGGTAAATTCTCTTTTGAACGCTCTGTGGTAGATTTTATTAAATATTTTGTTGATGTTCCCACTTTTGATAAGTATATGACAGAAGACAGATCATCGGCAGAATAATCCGTTGTTGATTTTGGTTCTTTCTCGTCGGTTGTCAATTTAGTTGTTGGTTCAGAATGTTTGGTAGCTTTATTCTTATCAATGTGAGAAACAGAAGGTAATGTTGTGACATCAGATGATTTGTGAACAGGCTTACGAGTTGTGCTTCGTTCGTCTGTAAGGAAAATCCCCGTTGTTGTTGGCTTTTGTTTTATTGATCTCTTAGTTGTTTCCAACGATGTTATTTCTTCAGTTTGCGTCAAAGGTATTTTCTGAGTAGTGGTTTTTGGCTGAACGTTTATCGTTTGAGAAACAGTTGATGTTTGCTTCTGTGTCGTAGATAAGGTAGTTGTTTTAAGTGCTGTTGTTGAGGGCAGACTCATTTTAGCTGTTGATGATGGTTTTAATGGCGTTGATGTAGTTTTCTTGGTAGGTTTTGTAGGTTTAATTTTCTTATCCTTTTTGCCTTTCTTATCCTTTTTGCCTTTCTTATCTTTTTTGCCTTCCTTCTTCTTTTTTCCTTTCCTTTTCTTTTTTCCTTTTCTTTTCTTTTTACCTTTTAGTGCTGGAATATTTTTCAAGGTCTTTTTCCCTGCTTTCTTGAATTTTGCTAAATCCTCAAATCCGGAAAACACTTGATAGAATTTCTTTTTAGGTTCATTCACAACACTTTGTAATTGTTTATCTTTTTTCCCGATTGATATTCCATGAATTATAAAATCTGACATTAACTTTCGTTCATGAACAACACTTTGAATATCACCCTCATTCGGCTTGTCAGAAATAATTATCAAATAGTTTTGTACATCCATCCTGTCTTTCGGATGGGCAAACATTTTGGTTCTGATATTTGCTAGAGCCGATGCAAGGTTTACATCGTTCGATTTATAACTCTTTGGAGTCTTCTTTATCGCTCTTTTAATATCTTTGATTTTTACGTACTGTCCCATGTCAAATACGATTTGAAATTTTGATCCAAAACTAGTCAGTCCAATTCTGACTTTGCTCGTCTCAGTTGATGACTTTTTCACTAAATTTACGATAAATTTTAACAGCCTCTTTTTGAATATCTTTTTCGTCACCGCAGTTGATGCGTGGAAAGCAACTACAACATCAGCGTATTTCTTATCTTTTAAAGTAATACTTGGAGTCGTCTGTGCTATGGTTACTGGTGGCATCTTTGTTGTTAGAGGGACGTATTGTAAAGATGATACTACGCTTTGCAATGTAGGTCCCTTTTGCAGGTCAGCATACGTGTTAACTATCTGAAGAAAAGCCTTTGAACCCGAATAAGTAACCACCTGTTCCAAATCTGGGTGTGGTTTGTCAGTAACAGATAACCCATGAATGACGACACCTTTATCTCTTAATTTATTAGCTGTTATGGTATAATCAACTCCTTTTTTGTCGACAGTTTTATCCATTATAACAAGGATATGCGTATTTTGAAAATGCGATCTTTTCTTAAGAACATATTTCATAATCGTCGAAAATGCACCACCCAAGTCGGCCATCTTGCTTCTTGACTTTTTATCAATATTCAAAATAGAATTTCCAGTCTTGGTTATTGTTGTGGAATTGATAAGAATATTGGAGAATTTACCGAAACTGATAACAGATAACTCTGTATCTCGTGGAATACCAGTATCGGTGGTTAACGAGTGTAAAAATTTGACAAGAATTTTAAAATCGTTTGGTGAGGTAGAACTTGATGATTGAAAGACAATTATAAGATGTTTCTGACGATCTATGCCCAATGCAGCTGTTGTAGAGGGAATAATAACAGGGGCACGTGTTGTCACTGGTGCACGTGTGGCGGGTGGTCGGGCACCTTCCTTCTGTAATGCTAAAATCTGATTTGAAATCTTATGAACATGAGAATCTCCTTTTACTAAATCAAAGTATGATTTAGCACTTTGATGATAAGTATCTTGCGGTTGGCTGACCATTGACAATAATTCATTATTGTCGGATTTTAAAACACCGACAGTGAAAACCGTTACTCCCATATTTTTTAAATTATTTATTTCCTGTGAGGCGGCATTCGAATCAG
>CL4917.Contig2_All    size  2193    gap  0  0%
ACCCGTCACATCGTGTATGGGTCTGTCCCATGTCAAGAGTCTGTAATGCAGTGGTTGTCGCTTGTTGCTGAATTGCATATTTGATTTTCGTTCATATAGTAGGCCGTTGTTTATTTCGTTTAAATCATTAGATACAATATATTTGAAATCTATAGCTGAACATGCTGTATGGACTTAATTCATTGTTTAAGGCCGTATGGTGACCTATATTTGTTTTGATATATGTGTCATGTTGGTCTAGATCTCTTTTGAAGAGTTGTCTTATTGGCAATCATATCACATCTTCTTTTTTAAATTGATAAAACCATGTTAATCATCATCACTTTGTTTGCATACAAAGTGCAAAATGGTAACCTGCTGTAAAGCTATATGTAAACTAAAGGAACCAAACTAGTTGAAAAACACAATGTTCTACAGATTGTGACGGGAAAAATCTGACCTACCTGTTCTATGATTTTAAAGAAGAAATCCTTAAATACACATTCATATTTTTTGTCCTTATTAAAAATGTAAATCATAGAGATCTGGATTTTCCTATTCTGTTTATTCTTTCTTTTCCATAATAAACATCTAGACAATATGTATTTTGTCCTATTTTTATTTCAAAAGAGCATCTCAAAAGCCTTCTGCAAGTGCTCATATTAATTTATTTAAAAAAAATAATGAAATATTAAGGGATATTCCAGGGAAGTAGTATTTTCTGGAACAGCCATAATAAACAGTGTATTAAGTATTTTTGGTACAGATGACAGAAACTTTTAAGATTTTGAAAAACCCACTTACTGGTATTTCTTCAAATAGTTTTCATTTTACAACATATTTATACATGCATGTAATTATACAACACATTTTCTGTTCTCACAATTTATTACAATTTACATTAGATAGTTTTCATTATGAGTGCTATTTGTAAGTACATCTCGAAAAATGTTTTTTGTACAAATATCATATATAATTTTAACTGTTTGAACACTGTATCACATTTCTTTCCTATCTGATTCCCTTTCTGATTTGAATGCAAATAAACCCTCATCAAAACCATTTTTATTTTTTTTACCTGAAAATAAAAGAAATGGGGAACTAATTTAGTTAGGTTTGGAGCAGGACGGATTATGATCTTTTCACTGATATGAGAGAGTTGGAAAGTGAGCTTACTTCTTTAAGTTTAATGGGTGTTTTTAATTATTCACTGTAAGAAAATTGGATTAAATTTAATAAAATACTGTATTTGGATACTTTTGTTGAAAATGTGAAAACTTTTGTGCTGACGTTATCTTATTGTCATATTTGTAATTGAACTTATGTAAATAAAATTCATTTTATGATAACAATGATTTGTTAACTAGGCACACAGTTGTTGGTTTTCTATAATAAAATTGTTACTTTGGAAACAAATATGATAATAAGGAATTAAGAAATACCCAAATTCTCATATACATGTACCTTTTGTAAATTGGAGGGGTAAATTTTTTGTTGTTGTTTTTTTTGCCATTTTTTGTTGTTTTTTTTAGACCAGCTAAAAAAAAATTGAAATAAATCATTAGATTGTTTCTGCTCCTTTTTGGCAGGGACGATGAGAATCTATGATTTTTATAGGGACACAAAGAAAAAAATCTAGAGCATAAAGATATCCTTGTTTTTCTGCTTGTCTCTCCATTTGTCTGGTAGAAAAAATTCTGGATGGTAACTTTAATTAAACTTACAAAAATTGAAAATGTATAGAACACCATTTTTAGATCAAAGATCAAGGTCACAGTTTGTATTTGAAGTCAGCTTTATCATGACTACTACAGGGGTAATATTGTCCTGTACTGGGAATGTGATTTTTTTTTTACAACAATTAAGTTTACAACTTTATTGATAACTATATAATTTATAAATTATTGCCAAACTGTTTTCTTCCTTTGATTTTGAGATTCCTTAAATCCTTGCATTTGAATGTATGAGGTAAATTTGAAAATTCATTAAAAAAAATTGACTGGAGACTGGAGGGAGGGTTTCAACCTCTTGAGGCATTTTGTTAAATTATTTGTGATGCACACTTCATATTGTTTATATTGGAAGAAGATTTACAAACATAGTTATAAAGAAATTTCTAAATGCAAATTAGTGCTCTCAACAGTTAGAAATATATTCAAACTTTTAATTTATTGATATGGTTTTCATTATTTTATAATAAAACAAATAATGCAC
>CL4972.Contig2_All    size  2269    gap  0  0%
TTTTCGTGTGTTTATGAAAAGATCTTTCAGTAACATTTAAGACTGTAAACGCATCATATCGAAAGGAAAAGAAACTCTAAAATTTAAAGCAAAAAATAACCAAAATGGCAAGATCCAAAAAGAAGATAGAGATTTATGCTACACCAGAAAGCAAAGAAAATCCAGTGAATTTAGTTTCAATATCAGGACATGAAAATAAGGCATATTTGAATGACAGTACATATGATAATATATCGGACAGCAGTGGGGTTTCTAGCATCGAAGAGTCTAAGAAAGGTGATGGAAAGCCACCAGTCGTCGATATTGAGAGAAAAGATAAACATTCGGACTTTCAAATGAAAAAATCATTGAATCTTCTTCACTGCGTTGCTATCATGATTGCTGTGACGGGACATTCCTCAATTTTTATATCTCCTGCTGCAATACTGAAGTCTGCAGGGTCTATAGGCGCATCGTTAATTGTATGGCTTGTTGGTGGACTTATTAATATGATGTTAGCGTTGTGTTTTGCCGAACTTGGAACAATGCTACCAAAAGCTGGTGGTCCGTATGCCTATGTTATGAGGACGTTTGGGCCATTACCAGGCTTCTTAATTTTGTGGGGATACGTTGTTTTAATATCTGGTCCGTTTTGGGCATTTTTATCATACACCGCAGCTTTGTATATTTTCCAACCATTTTTTCCCGATTGTGAGGCTCCAGACAATGCAGTGAAACTTTTAGCTGGATGGATAATGATAACATTTGTAGTCATCAACTGTGTTTACATGAAGTACGTCACCAAAATACAGACGCTGCTTTCCAGTACAAAAGTTTTAGCTCTATTGATAATTATAGCATCGGGGATCGTTAACTTCACACAAGGAGAAACTGAAAGCTTCGAGAATATTTTTGAAGGAACTACTCAAGAACCAGGAGAATTTGCAGTTGCAATATTTTACTCCATCTTCTCCTACGGCGGATGGCAGGTAATGACAAGTCTAATGGAAGAAGTGAAGAAGCCAGAAAAAGATTTGCCAAGATCAGTTTTCATCGCTATGATAGCCGTTATAATGAAATATATCCTGGCTAATGTGGCTTATTTTACGCTTATGTCACCTTCGGAAGTTGTGGCATCTAACGCTGTTGCATTGGTGTATATCCATCGATTTTACAAACCCTTGACTGTCGTGATATCCGTCTTTGTAGCTCTAACATCCATTGGTGCACTCAATGCATCCATAATGGGGCACTCAAGGCTGATATTCGCTGGTGCACGTGTGGGACATATGCCTACTATCTTGGGTATGATACATAAGAAATATTTGACTCCATGGCCAGCGATATTTTTGCTTTTGGCATGGGGATTGACAATGCTATACACAGGAGGAGTGACCGATATGATGGAGTTTATCAGTCTATTTTCAACGATAATGGGAATCGCTGTTGTATCCTCATTGTTATACTTAAGAATAACAAAACCAAAACTACCAAGACCGTATCAGACCATGCTGTTTGTGCCTGTTTCTATGTTCATAGTCAACATCGCAGTGCTTGTACTAGCGATATACCAAAAACCTCATAAGATGGGTATAGGACTAGCAATCTTGTTTTCTGGAATACCAATCTACTGGTTTGGTGTACTGTGGAATCCTAAACCATTGCCTTTCAAAGAACTCACAGAGTCTTTAACAGTCTTTATGCAGAAGATTCTTATGATTGAGAAAACGTCTTGATGTCATCCTGTATATAGACATCTGATGCGTATCTTAAACACAGTGAATTCATGTTATCGACAGTAATCTGTAGCGAAACTATTTAAAGGTCGATGTATGTGGAAAGATCCCCCCTTATATCAAAAGCGTTTTATTTTCTGTCTGTTTTTCCTGTTCCTGTTTGTAACGTGGGAAGTATGGGAAAACTTATCCGTGACCTGTCAATCTGCCAACTATTGGGGTATTTTTTATGCATTTTCATTTTAATTTTTAACACAGTAATACGGATACACATGTACCACACCAGAATAATACAGAAAAACCATTTACATCGTACATCTGACTAAGAACTGTGAACAATATGACAAATCTTTATTGAAAATGTTGCAGGCGCTAATAAAGTCTTTCAATTAACCATGACGTCATACACCACAAGTCTTTCAATCAAATGTCTTTCAATAGATTAACTTTATATGTGTTAGTTTATATGTTATACATTTTAAGTGAAGTCTTTCAAACAAATGTCTTTCAGTATATTACATGTAACTTTATATGAGGCCCCTCATGGGGGGGTC
>CL5246.Contig2_All    size  406    gap  0  0%
GCACTATTGACTACAAACATTGCACTTTCTTCAAAAACCCAACATCAAATAATTTGGCACATCACAAACACATTCATTTACTCTCCTTCAATAAAAAAGTAAAAACAAAAAACACTAGAAAATACTCTGATCATCCCAGTACTTGCTCCATCATCCTTAAACATAAGATTGTAATGCATATCACAGCATTATATGGCAGTGTAAAATTCTGTGTTGAAACATACATATATATGGTAATAAGTAACATTTTAATTTTGCTAACCTCTTGTTTTGTATCTCTTTTAACTTTTTTCCCCCCAAGAACAGGTGAGCAAATAATAAATGTGTTGTTTTTTTTTTTGTGTGCAATATTATCATTGCACACTCTCAAAATGACATCAAATATGTCATTTAATTTAAAATATTT
>CL5417.Contig6_All    size  3081    gap  0  0%
TTTTTTCAGTGCTATAGATATAGATTTACATTTCTTGAAGTTTTCAATAGTATTTGTTAATCTTTAAAACAAATAAAAGCAAAAAACAATTTTACGACTGTTCTAAAAGGCTCTGATTCCTTGGCCGGCTTTGGCTCTACTTTTTGTTCCTTTTTAGATTATACTGTAGATCTTCATCTTTTTAATACGCTTTTGATTTTGTAATATTTTGACCTTGAGCATCACTGAAGAGACACTTATTGTCAAAATGCGCATATGGTCCAGAAAAATTTGTAACATTAATGTTATTACTATACAATATAAAAAAAATCCCTTAAATGTGAAGAGATATCATAAGTTTCATTGAGTACGTATCATAGTTTCAGAAATATTTTCAGACGAAAGTTTATTGTCAAATTGACAAAACAAGATTTCGTGTGCCCAACAATAATTTTCCCAAATACAAAAGGGCATCAGCATACCAATGTATACCTTCTGATATAGAGCCTGTTGAGTTTAGACCAATCATAGGATAAATAAGATGCTTCTTCAGCGAATAAAATGATCTTGCTGGTAAAAACGCAAAATGAGCTAAGTCATCACTGTGGATATTTGCATAACACGAAGCGAGAACTCCATCCACAACAATTTTGCCATCTTCTGTTAAAGGTGCAAAAACACCATTCCTAGTTACATGGTCGACCCTCACTACTTTTGAAAACTTTAGTGATGAATCTTTAGATGAGGAAATACCCAAAATATATTGACCAATTCTGACTGACTCTGCTAGAATTGATCTTAAAGTATTATATGAAGGTGAATCAGCGATATAAATCAAATGTTTCTTGCTGATGTATAGCTTTTGTCTGCTCTCTGTTTCAACAATAAGGAACACTGATTGTGAATTAACATCTCGGTGAAGGAACATTATCACCTCGCTAAAATGTAATTCATTATTTTTGTTCATAGTCAATACTTTTTCTCCAATCGTCAAATTGTTCAATGTTATGTATCCTCTACTTTCTGTGAACACGGTTGACGTCGCACTAAAACATGATGCACCGCCGTCATCGTCTACAGTAACCTTACCGTCATTTTGAAAACTACCACACTTTGGAAACTTGTCCGGCACCGGTGGTTGATTATTTGGTGACTCCCTAATTATCATGCCCATACCATTGGTGTTATGTAGGTCAATATGACAATGAAAAAACCATACACCAGGATTATCAGCCTTGAATCGAATGATAACGTATCCACCTGTGGGTATAATAATCGTGTCTTTTTGAGGCGGATTGATCCAGTTTAAATCGGGATGTTTTCCATTTCGCCAACTTTTATCTCTCCATTTTGCGTCAGAACAAAAGTTTTTACTATCAGGACAAATAATGTCGATGTTGTCCTGGGTACCATTTTGCATAAGTTTGCCGTCACTGTCATATGTAGCGAACACCATTTTCATCACGTAAAACGAATGTCCATGCAAATGAACTGGATGTGACCAACCGGCGCCTCTACCTATATTTGTGATAACAAACTGATAAACTCGATCTTTGTTATCGTTGTCAATGGTTACGGCATATGTGCACTCACAAATCGTAGATGCGTTACATGCGTTACAATCGTAGTCAACCAGGTCCGGTTGCGCATATGCAGCTACTGTGGGTGGTAAAAACTGGTGTCCGTTTACCGATCCAGGGGTGTAGCCGTTCTCACCGGGAAACGCAAAATTGAAAAACATTTCGACAACATCATCTGACTTGACTTCATCCGTGTTTGAATTCGGATCAACTGACATTACGTCATTAAAAGTGACACACTTTATTTTTTGTGTGCTTGAAAACTGTGTAAACGGACAGTTAAAAACTCTGCACTCACTACCAGCGCTATCACATGTACGTGGGGTAACTTTCGGGGGATTTGGATTGATGTCTGCATTTTTGTAATGAATAATAGCTTCAGCTGCATGGTATTCGTTTTCTGAATATACTTCTAATGTCTCTGCAACTAGTAAATATGAACCAGGGGTCTCGTCGGCATTTAACAAAAAATCAATCCTTTCACCTGGATGAATTATAAATGATTCTACCTCCGTTTTACCTATTTCAAATCCGTCAGAAGCTTCAATATAAATTGGTCTATGACCCTCAACAAAAACTCGAAACGGATATAACGTGGCGGCACTTATTACTCTAAATCGATAGTCTTCATTTTGCTCCACTTCAAAGCGTGTTAATGGAACTTCGTTGTGCTCTGTTGACGATTTGTAAAACCGTCCTCTTCCATTAATCAGACCGGAATGACATTTAAAACGACTATATTGTGCGCCAGACGGATCTTTGGTTTCGGTAACAAGATTACCAGAGCTGTCGTAAACACCCCAAAGCATTTTTTGGTACAGAGTATCTTCATCGTCATCATGATTCCAATCTTGTATAATAGCTACAAAAACCTTGTCCCCTTCTTGTGGCAACGATACTTTTTGTCCCGGTGTTGGTATTATTATCAGTGGACCATATAATCCCATTGTCCTCTGATCTCCTATGTGTGCGTGATAAAAACTGGTCCCGAACGGCTTTGCATTAAATTTGTATGTATAGTTTTGGCCCGGTAAAATAGGACACTGTGTAACAAATGCAACACCATCTGACCAAGGGCTCTTCTTTTGATGCATCCCATGCCAATGAATTGTCGTGCTATCTGTATGCATCAGATTTCGAACATGAACTATCACCTCTTGGCCTTCCATGGCTGTAATGGTAGGTCCAGGGAATCTACCATTGACAATAATAACGATTCGCGACTTGTATCCATCGGCGAGAATGAACGTGTCTTCAAGTGATCGTTCAAACTCAGTTTCATTAACAAATCGTACAGCTTTCCCTTTGAGTGGTTTGAGTAACACTGCCGGCTGACCTTCTCCTCTATACATCATTGTTAAAGCATGATCTATTGTTAGGTAACATTCACACGTTGGATCGCCAAGTCGACATGTGTTACTTTTGCATGCTTCTCCTGTCCTCTGGAAACGATCATACCACTCTTTATCAGTCGTTTGTAATATTGCTTGTTGTGCTGTCATCAGGACAATGATTGCAAAAT
>CL5466.Contig2_All    size  415    gap  0  0%
AGCAAAACGAGGAAAATACTTGCTCTTTAAAATATAACTAATAATGCTTTTTTCCTAGACATTGTGTCTAAAATCAAAATGGAGAGTTCAAGGTTCATTTAAAAATCCAGTTCTACTTTAAACCTTTGAAGACTAGTGTAATTATCTGTCCTAATGCTAGTAAGATGTCTTTATTCTTCCCTAATTCTAAAGGATAATGCTATATAGATAACAATAAAACTTGAGTTATCTCCCCTCATACAGAAGGAGTTATCTCCCCTCATACAGAAGGATTTTGTCCAATAATTATGATCAACAAAATTTCTTGAAATATGAGTATTCCCATGTTTGAGGTAAGATTAAAAGAAAAATACTGATTGAATGAAAATATTAATCTAATGATAAACAATATTTTGTCTAAATCTTGAGATTTTTA
>CL5583.Contig4_All    size  971    gap  0  0%
AACGATATATATCACTTCCTTGTAAGAATATGTCCTGTAAATGTTCGTATATATCTGTATAAAGTGATTTATTTTGTGGTATGTGCCTCAAAATCAAGTAAAAAAATATATGTTTATTGTATTGACAGCATTTTCCCGATTCACTAGTGCAGAAGTCTGAATAGTGAAATCGACGGACAAGCGGGATGGCATCAGGGGTTCAGGTAGTTTGCTTGAAACATAACAAACAGTGGAGGAATAGGTTCCAAGAGTTTTTAAACAAAACCAGTGGACCAACCAGAAGAAATCCATTAATTTGTCAGAGTGATGTTAAAAGAATCACAAAAGCAGTGTGCACATGCACAGAGGGTGTCAATACAGAGGCAGTCAACAAAGAATGGAGAAGAATTACCGAAAAAAATATCCAAGACGCTCATAATACTTATAAAAACTCTGTGAGTTCTGATAACAGTAGAACCTTACTCAAAGATTTTTATGTTAAACTTTATGAGAAGAACATTTTTACAATGAATAACAATGGAAGTGCAGACCGGCTTATTTTCATTTTATCAAACAAATTGCTCCCCGTTGGACAAGTGAGAGAAGATATTTTAGAAAGAATTTGTCCGATCACCCAGCGCCCGCCTGGGGAACCAGTTCACATTGGATCACTTAAAGCAGATCACACTGGTCGGTTCTTTGGAAGAGGAGGCACAGGTATTAGGGAGGCAGTTCATGGAATACCAGTTGGTAACATCACCATTGACATGAGGCCAATTTCAAACTCAGATATGGTTGAAGCCCATGCAACATTTAGCTGTAGACCGAGACATAATACGCAGGTTTTGGAAGGACTAAGCCAAAGAGTTGGATACTATGAGCATACTCAGCCAGTTCCTCTAAGAGCAAGACAACAACATGGGAGAAGTGGTCATCAAGCTATGGATATGTAGATGTCATCCCTAAAGAAATGGATTCAAACAAGAGAGAAA
>CL5686.Contig1_All    size  268    gap  0  0%
GGTGGCAGTTCCTTTCAATCAAAAATGTCGGCATTGTATTACAGCATAAGACATACTACAATGTATGGGGTTATGTGACAATATAATTGACCTAAAGTGCAGTTATTATAAATGTTATAAATATTATAAATGAAGTACATTCCTGAGAGAACAATCAACCTAAGGGAGATAACTGGCAATGCTAGTCAATTAAGATTGGAGTCAAACAACCCTTCCATGTGTGAAGTTCAATCAGACATCAATAGGAGAGGTACATAGTATTACATTG
>CL5876.Contig2_All    size  2170    gap  0  0%
AAAGGATAGAAACAATGGATGTATTTGTTTGTTTTGTACAAAATAGGGAAGTTGTGGATTACTTTTATTACTGAATATCATTTCTGCTCACCTGATATATTGATATTGACACTAAACAAAACGGACAGATGCGATGTCTTCTACTAGTGTAACATGTGACATTCATGCGTCCACTGAAGCTCAACAATGGTGCTCTCAATGTGACCAGGCCCTTTGTGATGACTGCGTAGATTACCACAGTCAGGCTAAAGCTTCAAGGAATCATACAACAATCTCCACGTCTGATTTTCGAAAGCTACCAGCGTTTGTCAGATCTCTTAAAAAGACGTGCAATAAGCATGGTGAAAAAACAGATTTCTTCTGCTTAGTCCATGAAAATCTATGCTGTCCTTATTGCATACAAACAATGCATAAGCAATGTGATGGAGTAGAAAATTTACAGACACTTACAAAGAATGTTAAAAGTTCTGCTTTCGTGGAAGATCTCGAGACTAATGTTCAAGATATAAAAACTAGTATCGAGGAACTATTAAAAGATCGTACACAAAATATTTCAAACATAGATAAACAAAAAGACAGTGTGTTGAAACAAATTACCAAGACAAAAATTGATATTATGAACTATCTGAACATATTGGAAAAGCAGTTAGTGTGCGATTTAACTGAAGTGATTAACAAGGAAAAGTCTCGTTTAGGCAAACTAGTTAGCGATCTACAGGAAAGAAAATCCAAAATACACCAGATATATGAGGATCTTAGGACCATTAAACAGTTTGGAGCCGATATAGATGTTTTTCTTGCCATCAAGGAATTAAACCAATCAGTTCAAACTGAAGAATCTTTTATCTTTGACTTACAAACAGATACAAGTCTTTTCCAAACTGAAATTTTACTTCAGAAATCTGAAGATATAGAAACTTTAAAAAACAATTTTAAGACGTTCGGAAAAATCCTAATCATGTCAAAACCACCAAAGTTAACGCTCATGAAAAAGAAAAAAGCGCAAGCGCAAATTTTCATTTCAAAAGGACACGACGTTTTAACAGTAAATGGGCAGAAAACAGACAATGAGAAAATCTTTAATGAGATTATAGAAAACGGGAATGCAGTAGCCTTTGAAAGCGTTAATTTAAACACACCAGAGCAAGAAAAAGAGGAATCAGTTGATTCGGGGCAAAATTTGAATATTGAAATCAGTGTTCCTCGTGGTGAATCATTAAATGTTGAATGTATGCCTCGTATTAACCTGAAATTTGACACTTTTCTTGAAATTCCAGAAAGAGGTAAACAGTTGAACGCGTGTAAAATCTTACCCGAGGATAAGTTATTGTTTCTCATTAACAAAAAAATAGTTGTGTCCGAAACTAATCCAAAGAACATTCAGTATATTGATTTCACATGCAAGCCTACTGATTTAACATGCATCGATGGAAATGTTGTGGCAATTACCTTGTTCTCAGAAAATAAAATATGTCTTGTAGACATTTCTGAAGGACAAGAAATAGAAAGAATAAAAACCGCTGGACAATGTTTTGGAATTGACCATGCAGATGGTCAGATATACACAAGTCTGCCACATCAGAAATGCATTCAAGTTATAGACTATAAGAGGAATGTAAGTACAGAATCCACAATAAAGACAGTGCATAGTGCTTTTTACATCGTTTTCTCCGAAGGAAGGCTTTTCTGTTCAAATCACATGACAAATGTTGTTTTCTGTATGCTTACTTCCGGAAGTACATTATGGGAATATCGTAGTGACATATTGTTAGAACCATTTTGTATGTCGTTAGATTCAAAAGGTGACATATTCGTTGCTTGTAGAAAGAATAGATCGGTTATCGTGATCTCAGCTGATGGATCCAAGAGCACAGTTTCCTTAAAGAATGTATCAAGGCTAAAAGCTCCAAGAGCACTCAATTGGTGTCAAACAACTAATAAGTTTGTCGTATGCGACGAGCGTTCGGGAAGAGCTGTTGTATACACGTATAAATGAATATATTTTTATTCATATTTCACCCCAAAAGGACGAAAGATTAAAAAATAACTTTGAGATATAATGCCATATTTATATTGTTGTGTTTGTTCATCTTAGTTATGCCGCGTACTTTTTTATAATCCGGAGAACATATATGTTAGTCAATTTATATAAAATGTCTAAATATGCGGG
>CL5947.Contig1_All    size  3999    gap  0  0%
ACAGAAAATAAAATAGACCATTTGGATGTTGAATACTGCTCTTTTAACAATTGGGATAAAGTACTAGATAATTTCAATCTTTATATATGGGATATCAGGTATTTTCAATCTTCAAAGAAAAAGTTGATTGACATGGGGTATATGGTATCCTTCAATAGTTACTTGAATTTTCTTAATTTTGTCTTCAAATTGTATTCAAAGATTTTGTTAGAATTCCATACCTAACTGGAAAACCTACTTTATTCTTCGTGTCCTTTATGTAAATTATATAAACCATTCATGCCCTACCTTCAAATGTATGAAATTCATCCTATTAATCTAAAAAACTTGATGGAATACTGATTGACCGAACATTAAAAGTAGTCTGGCCTTTTACATCAATGAAATGATAAAGTAATGTTAAAACTGAAAGAAACATACAGCAAAGTCATAGAAAAAACCCAAAATTTTGACTAGTGAAACTGATAACATTCAAACTACAGAAATAACATGTGGCTTAGATAATGATTGAATACTTCCAAAGTGCAGTAACTGTCCATGATCATGTGATTGTTAGTATAAAGCTTTCATGCCTTCCTCCTCAAACTGGGCCCAGCCATCGTTTAATTCCATAAATATCATTTTAGCCATATCTTCATGTGGAGATCCTGTCAGCTTATCTGGATGAACAGCTAACACAGCTTTACGATACACTTTCTTTACTTGTTCTGGTGTTACAAGGTCGTGCATTCCGATGCCTTTCCACCGTTCCTCTCCCTCCCACAGGACTGTATGTAGTGAACACAGAAGAGCTCGTATATTCCTCTCTTTACCCTGTATCCATTCCATTAGCTTTAATTTATCAGGATCCATATCTTCTACTAACTGTTGTCTCCTCATACTGGCAATGGTCTTTTGTTCGTTAGCTTTGGCTGTAGAACTAAAGCCCTGTGATCCTAACAGATCTTCAAAGGCATGATTAGATACAGATGGCTTTGGACCAAAGTTATCAAATGGTTTCCTAACACCTCGATCACTTCTATCCCCTATCACACTTGATTTTCCTGTGTTACTCGGAGGAGCAGGGAAGTTTACATTGTAATTTGGTTTATGCTGTGGAGGTCTTGGAATCTGTGGGGATCCTTGAGGGGAATTTTTGTTGATGACTGCCTGTGGCCTGTTGAGTTTAGGAGAACCTTGTGGAGATGGTTTCTGTTGCCACCCTGTCGACTGCTTATTACCTCCAATACTTCCTAAACTACCTAAGTCAGCAAATGGATCCAGTTTTTTGGGCTGTTGTTGTTGTTGTGCTGGCTTAGCCTGATTAGCAGATAAAATATTTTGTTGTGAACCAAATCCTCCCATTGCTGGCATTTTAGTTCCACTATTATTCTGTTGCATACCTCCTAAGTTAGACGCAGAATGACTTTGTCGTAAGTTAGAACTTGATCTATTATTCACTGGAATGTTTGATGTATTAAACTTAACTACGTTTGCACTATCCCAGTTTCCTAGTAAATTTGGACCAGTGTCATTTGAGGAATTACTTTCCATCATTTTTATAAAATCATCTTCTTGAGTATTATTGGAATTGTTTGAGACACTTGTTTGGAATGGATCGAATGTTCCAGATGGTTTCTGGGTAGTTTTGGCTGTTGGGAATGCATTAGTCTGTCTAGAAGACAATTCCTGGAAAGGATCAAATGAAGATTGCTGATCATTAGGTGCACTATTTTGTGGTCCACCTAGAAAATCACTAGGTCCATCTATATTAAGTAAATCTATTTGTTCTGTCACACCTCCATTTTTAGAATCTAATACAGCTTCCTCACCTGACAAATCAAATAATTGATTATCAGGTCGTGATGCAAACAAGTCAACATTTTGTGGTTTTGACTGGTTTCCTAAAGAAAATAAATCCTCATTTTCACTTTTATTTCCTGATGAGAAAAAGTCAACATCTTGTTGTTTTGACTGATTTCCCATTGAAAACAAATCCACATTATCTGTGTTATTTCCAGAAGAAAACAAGTCAACATTTGGTGATTTCTTTCCACCAATAGAATTTTGTGATCCACTATTACCATTAGATAATCCTTTCATACGTTCACTTGTTAATGCAGCAAAGTCATCTTCATCATCTTCACTGCCGCTGAGAAGACCCGATTCTGATTCTCGGTCAGCAAAACTCTTTACCTCACCCTGTCCTTTTGATTCTTCCTGTTGCCAACTCAAACTGTCAAAGAAACTTGTTTTATTAACTGGTTCCTCTTTTTTCCTGGTTTCCTGTTTTGGTTCTTGTGACTTTGGTACATGAGCTGGACTGCTGTTCTCACTACTAGGTTGACTGGTAGTTCTATGTAACCTTGATTTTACTCTTTCCGAGATACCAAACTCATTAAGAACTTGGTACAGTTCATCTTTGGAAGAGAATAAAACTCTGGGGTTCAGTTTCTGTGTATCAAATTTTTGCCATGGGTACATACTGTCTGTTCTAGGGCGTTCATTGGGTGATACAATCACATCTAATGACACAGAGAAGAGATCAGGATATTTGTCTGCAGTTTCTAACTGATCCAAATCAAATTGAGTGAATTTCATTTTAGTGCTTTCAGGTTTGACCATACCAGTATGAAACTGCAACTGAAACATTTTCATTGAAGTAATCTTGCCCTGAACTTTGCCCCCAAATGTTGACCTTGCATGATAGGCTATGACAGTGATGTCACCAACAACTGACATATCTAGTGGTATTATAGCTTTTCCTTCGTCAACAACAAAACCCCTCATCTTGTCATATTCCTGAGATGTTGACATTATTCTATCTTCTCCAACATATATCTCAACAAAAGGTCGACAGCCATTCCTCATTTTATTGAATAATGGAACTGGTGACATGATAAGGTTCTTAATCATCACTGGCCTACTGTGAGGTAAATACGGGGTATCAGCTACCATCTCAGAAATGTATCCTATATACCTTCTTTGAGCAGGAGACAGGCCTGGCTGGCATCGCTTTGAGGAGAACAAATGTAAAGCTTGTTGACTAGATTCAAACAATCTACAGAACACCAGAAATGCTCCAATGACTGTGGCTGAGGAAGCTTTACCATCTAAACAATGTACCACACATATATTATGTGGATTTTGTCTGAGCCATAAATGCATATTCTTGCAAATAGCAAAGAGATTGGCAAGTGTTGGGGCTTTTCTCGCTGTCCAACCACATTCTGATACCCTGTTTTCAAATTTGATGGTCCTATAACTTTTCTGTGATATATTATATACAGCATATGAACTTTTATGTTTGTAGTCTAGATAATTCTTAACTTCATCTATATGATTCTTAAAAGCTGATTCAACACCCTCTGATGGGAATGACATAACTATTACTCTAGATGTGATATAACTCAAATCCAAGTCTGCCTTGTTCACAGTTGCTGAGACCGTTTCCATGACTTTGGCTGAAGCATCTTTGATATTTTTCATTAAACTTCCAGCTCCACCTTTTAATGAACTAAATATTGACCCTGCTGTGGTTTGTCCTTCATTGTATGCTGAAGGCTGAGGTTGTGGGGGTGGTGCTTGTCTAACTGGGGAATCTGAATTATCTGAGAACGGTGTAGCAGATATTCCTTCAGTAATATTAAGTGGAGTTTTTAAGTTGATATTTCTGGCCGCTGCTACCTCCTGTAATCTGTCTAATACATCAGTTATGTTAGGTCTGTCATTGGGGTTCACTTGTAACAAAGATCTGATGAGATCATGGAATACTGTGTACTCTCTGTCTGTATCTGGGATGGTATAGTTACCATTGATGATTCTAAGCTTAGCTGAGTCTTCAAATGGATGTACATTGAAACATAGAAGATATAGCACACAACCAAGTGCCCATATATCCAGACTTTCACATATAGGATAGTTCATGTATAAGTCTAACATTTCTGGAGATCTGTACATAGGTGTAGTGTTTCTTGTAATCTCATCTTCTACAAGACTCCTCTGTATAGCTGACCAACC
>CL5964.Contig1_All    size  562    gap  0  0%
GTGCTGTCGGTGGATGCCCCAATGGTTTTCTCAGTGTCTCCACTGCTGCCGTCCAGAACAGTTCTTCGCCAACACCAACAGGATATTTCAGACTTGATGCACTGTCTAGAAGTGCTCTGAGTTGATTGGTCATATGTTTAGAGTCAATATTTTTAAGCATAATCAATAAAAATACATCCCTTCCCTGTCTGCGCCTCCGCTCTTGAACGACATCAACCTCCCATTGACACCATTCACTTTTTGCAAAATCATTTGATAAAATAACAACCACTTTCCATGATTTCTCTAGATAGTTATTGATGTTTGCAGTAATTGATTCCCCGATTTCGAAATCTCTATGATGAATGCAAAGTTTCATTCCTTCATCTTGTTCTAGTTTCTTTAGAAATTTTTGGTGAACCCAATGGCGATCTGCATCACAATATACAACAAATGCATGATATTCGAAATCATCTGCATCTTGCAAGGGGAGATAACCTTTTCTTCTGTTGTAATTGATTCTCCATAGGTATAAATAGTTTTTAATGTTTGTTTGACACTTCATTATTATCGCAAATATCAC
>CL6191.Contig1_All    size  359    gap  0  0%
GGTAATTCTATACTGGATAATATCATTGATGCTATCAAAAAAAGTTACAAAGTCATTCTTATTCTAACGGATCACTTCGTGACCAGTAATTGGTGTCAATACGAGGCAGACCAAGCCATTATTAAATCGTTGAATCTAGATTCAAATGTCACAAACTGCGTAGTTCCAATTATGTTAGAAGAGTGTTCAATTCCTGAGAAAATCAACAACCTAAACTTTATTGATATGACAATAAAGAGGGATTTCGTGCAGGAAATGATGAGATTAAAGAAAGTTTTGTTGCCCGGAGAAAACTGACAATTCGCAGACATATTTGATAACTCGAGAACTTCTTACAATGGAAATGCATTGAATAAACC
>CL6210.Contig2_All    size  942    gap  0  0%
AATTTGTAAAATTGATGATATGACGATTGTTGTATTTTGACTTGTTTCTTTTTTTCGTGTATATAAGATAACATTAAAGTGTTTTGTAGTCCTTTGTATGCCTTTAAACAAATACCAGTAATGTCGGTATTAAATATGAATATAACAAGTTTAATGTCAAAATGAAGAATAGCACAAAAGCAAATGAAATGGTCGAGTCTCTTAAGGTCAGATAAGGATGAATTAAGTTCAACGTACTACTCCAACCGAAACGTCAATCTCATCTGTTTTTTTTTTAATACAACAACAATTGATATCCTCAAAGAATCGAACCCCATTACACTTTTAAAATAAGGAAGAAAAGTTTATCATAGCTATGTGGATCAACTAAAAATTTTCTGAGAAAATACTTGAATTGTAAATGTTGGGGAAACGGAAAATACCATATTTACATTGCATTAAATATAAATAGAACCTTGGAGTGATCTTCAATTTAGTATAATCAAATTTTATTTATATACTGCATTAAAAAGATCTTATTTAAAAAATGAAATAAAAACTTAATAAATGTTTAATTCGGGTATAAGAAATCACACTGTCATCAAAGAAATCGATCGATACGAAAGGAAACTTAACGAGCAATGAAAGCGGTTAAATAGAGTGTTCAAAATTGCCTCACTGGAAATAGGATAATTATGTCAACTGTAGCACAGTCCTGTTTGAAGTCCATAAAGAATACACAACATATTTACAAGGAACAACTATTTAGCTAATATCATGGAAGGGTTATGAGCAGTATTGTTGTATTTACCCCACGATTTTAAATCTTTTCTAACAGAGGGAAAGTATTTTTTAATATATGAGAATGTAAAATTGGATGATTTTTGTTAAGCTTTTATTGTACAGCGTTGGTATTTTCTCTGCTGTGTAATTTTTGATATTTTTACCTATTATGTCTGTTTG
>CL6315.Contig3_All    size  1474    gap  0  0%
CTTGGTAAACCTGGATGAAGGGAGATAACTCTTTATAAATCAGAAATGTGTTTGTGATAGTGAGATTCTTCAATGCTTTTTAAAAAAAGCATTGGTATGAAACAGAACAAAAATATTCTGTGTTTTTTAAAAGCTTGAAATACTTTTAATAAAAATGGTGAACAGAAACATATAAGTGATTTATAAGAGTTGTTCCCCTTGCTATATATCCACCGCTTTCAATCTACTGGGATGGAGCTTATTTATAATGACAACTAGTAAAACAGTCTTGTTATGAATAGTAATGTGTGATGTTGTAATCACATTGTTGTTTATAGATTTGACTTCTGACTGCTGATAAAACTTGGAGACTCACCATTACCTATAAGAATAATGTTGTCCAATGATTGATTTTAAGTTCCAACCACTGATCAGAATTGCCCAATTATAATTTATATTGCAATCATGTGACCTTCAGTGTAACATACTAGTCACCATCATCAGCCAATGAGATCAGTAGGTGATTTAGTCACTGCAATTATGTATTCCAATATGAAATCTTTTTTGTATGTTTGTTAAATATCAACCTATTCAGTGGAAATTGTTTTTATTTCCAGTAAATTTACTGCAGCTTTGGCAATCAAAGAACTTGGATTGTCCTCTTAGGTCCTAGTGCCTCTTATTTCGTGGCATAGAATATAAAAGTACTTTATGGTTGTAATAATAATTCTTTCGGGAAATAACAAATGAAAAATTACTCATGAAAAATTTAAAGGCCACCGTGGTGTTTCATATATTAGCAGGACACAATATTTGTGGCATGTCACTTCAGAGCTAAAGACATTGATCAAATTATCTACTGATATCTTGTTGTTGATGATGTTATATGTTTAAGTATTAATTTGTTGTTTTGTGTGTTGTTAGTTGACCTATTGTAAAATATTGTATTTAGGGGACAAAATGTACATGTCAAGGGGGGAGTGTAGTTAGTTACACACACTATGTCTGTTGTTAGTTGACCTATTATAGAAATATTTGTATTTTGGGGACAAAGTGTATATAAACAGGGGGGAAGTGTAAGTAATGAAAGAAACATTTTAGTAGTGGCAATGTTTTATTGTAATTAGTCAAGGGTTGTGCATATACAATTTTCTTCCCTTTATTTTCATAGTGCAGAATGTTTTAGTCTTTTACCTAACCACACATACACTTGTGTCCCAACTAATGCTCCTCAAATAACATTACTGTAAACCAAAATATTTTTAGGGATGGTTTTAAATAAACTCATCATAGATACATGTACCAGCATCAAACTTTGTATCCACTGTATGATTTATAGGTTATTTTGGGGTCCTCTAAGACAAAGCATTTTATTTGTTGCTTTAAGTAATTTCATTTTTATTCATAAAATCTTCAATCTGGTCTTCCCCATAGTCTTTTTGAATAAATGACTCAAAAATGTCAAAACCATCTGTGACCAACATTTCCATACCCG
>CL6329.Contig2_All    size  1608    gap  0  0%
GGATTTGTATACAATATGGCGGCCCTAAGACCCTCATCATTATTTCAGACTTGTAAAGCGCATAAAACACTTTTGAGAAACTTTTCTAGGTTTAGGGGAAAACGTAGTGCACCATTATCGTTTGTGGCAACAGGTTTTACTACTGCAGCATTTGTTTCTTTTTACCAGTGGCAGAAAAAGTACAAAACAAGAGGTGTCATACCAATTTTACTGGCGAAAGAGGATGAAGAAGCTGGTCAGAAGCCAACACCTCGATCGTTGACCTACAGAGAGATGAGGTTCCTACAGTTTGCCTCTGTCCAATACAATGGACAGATTTATATGACCCCTCAGGATTTCTTAGAATCAGTCACAGAGGAGGTGCCAAGACCTCGAATAGGAACAACAAATCTCACTGATAAAGATATGGAACAGTGTTTAAAACATACACCCTCCAGAAGAAAGGGAGACAATAAATTGTTCAGAAAACTCCATGACAAAGGCATTATATCTTACACAGAATACCTCTTCCTTCTATGTGTTCTCACAAAACCAAAGTCTGGTTTCAGAATAGCATTCAACATGTTTGATACAGATGGTAACCAGATCGTGGATAAAAAAGAATTTTTAGTTTTGGAATCATTCTTCGCTCTGCCCCCACAGGAACGTAAATTTGTTCCTCGACCACGTGCCAAATTGCAGGCAATTTTAGATTTGGAAGGTGTGTTTAGTAATCAGCAACAAGATACAGCCCAAGCTATTACACGTAAAAATTTAGAGCCCATACCAGATACAACATTGCTGATTCACTTCTTCGGACCTAAAGGAAATGATACAATGCAGTATGATGATTTCAGCAGGTTCATGGAGAATTTACAGGCTGAAGTTATAGAGTTAGAGTTCATGGAGTTCTCTAAAGGTTTGAAGACTATATCTGAGGAAGACTTTGCCAGGATTTTACTACGTTATACAATGTTAGATAAGTCTGACGTGGAAGCATCTGTGGAGAGAGTTAGAAGTAGAATACCAACAGAAAAGGGGATTACCTTTGAAGATTTCCAACAGTTCTGTCACTTCCTGAATAACTTAGATGACTTTACAATAGCCATGAAGATGTACACATATGCTGATAAATCTGTGTCAGAAGAGGACTTCCAGAGGGCTGTTATGGTGTGTACTGGTCAAACATTAAGTACACATTTGGTCAAGACTGTGTTCCAGATTTTTGATTCTGATGGAGATGGACATCTTAGTCATAAGGAATTTATTTCTATTATGAAAGACAGATTACATAGAGGATCAAGGTCCCACCTGATGCATACACAGGACACATGGAGCACTTATAAAACTTGTATCAAGAACGAGATGAAATCTTACTGATGATTGATGAGTAACTAGTACATGTAGTTTGAATGGAAACTAGAGAAGGAGCAGAGAGAACCCAAATTATAGAACTATTATTACATTATTTTCTACAATATGTCCCATTGAGAGGGAATAAATAGAGATTTTGAATGTGTATGGTATATTTTACATAGATTTCTATGACAGGATATTTAGTACAAACAGATATATTAAGAATCCATTTAAAACATGATATCATATATGTAAGAAATCTCAATATAGCAG
>CL6428.Contig1_All    size  731    gap  0  0%
GTTTGATGTATTTGAGTTTTTGACTTTGCCACTAAATTACGGACTTTTCGATTTGAACTTTCATCGGAGTTCTGTATTTTTTTATTTTTTTTTTATTTGTTATTTGCTTTTTGTTACTTTAGTTTTGCTTGTTCTCTATGCTTTCTTGCATGATTATCTGCAATATATTGGCAGACACATATCAATGTAAATGCTAATTCTGATTTATATATATACATATACTCATTTTCCAATTTGCTGAGTTAAAATTTTTGCCTTTATTATTCATTTATATGTTTATTCTCTGCTGCTTATATAGTTATTTATAATTTTGCTCTTGCTGGCTATTTAGTTTTATTCTAAACTGCTATAATGTGCTTAATGCTGTGGTTGCTATATGCTTTACTTTATTTAATCAAATGCAGACTGACACAAATGAGTTGAAGTTAGAATATGTAAAGTACAGACCACTTTTAAAGTGATGTTTATTTCAAATTAAGAATGAGACACTTGTTTAAAATTATCTTTCCTTGGTTGTGTTTATGGTATATGTACACTATAATGAAGTGACTTTACTGTAGTAAGTTTTGCACAATCTTTGCTGAAACTTACTCATTAATAAGATATGCATACACACACTCAGAATGTGCAGTCTGTGTTTGACTGTTAGATAGTTTTGTTAGTTTTTAAGATATATTGATCATGCATTATTTTGATTTACACTGTGATACAGAAGTATTGCTACATATATA
>CL6462.Contig2_All    size  538    gap  0  0%
ATTTTAAGTAACAGATTACATGATGTAGACAGATTTTTATTTGCTTGAATATTTGCATGAATCTTAACCATCAATATTTATCATCCAGTGAGAAAGAGTTGTAGACTCAAAATGTTCTTTCTAGGTAAAACTTTACATTAGCTTGCTGCTATCTGTGATAGTCATACACTAAACCTTTTTGTGTTAAGACAGGATGCCATAGGAGATTTGGAACACAACTGTGTAAAACTTGCTTGTGAGAACTTTGTAACAAGGTACATGTATTAGAATGAGTCTTTATCTTTTATGAAAAGACAGTGTTTTCTTTATTATTTTGAAGGATGATGTTTGAAAGAATGGACTATGGTGGTCATGAGTATTGAAGGAAGAGGACTTATAAAGAGTAATAGGGAGTTTTAAATTTATAAGGATTTGTACTTAAATTAATGGATGGGGCACCACCAATATGACCATGCATGTGACCTTTTGGGTAAACAAAGTATGAAGTGTAATAGTACAGTTCTTGTAAATTTTAGTGAAATAGTGTTAACACAGACCA
>CL6543.Contig2_All    size  1131    gap  0  0%
TAAAAACTTAAAAAAGAGGGTGTAGGTGGGTGGGAAATTGAAAATCTTTACTTTTCTGGCAAAACAAAAATAGCGTCTAGTAGCATTCAGTGCAATTGCGATAATGCGGGCGCAACTTGACGCTTGTTGAAAGTTAGCATGCACTTTAACCTCATTGGTCAATTAAAATATTTGTGGCCAATGATAATTAGTATTGACCCTGATCATGCCATGACCATGCTGACCTTGACTGCCTGTAATCGAAAACTTGCATAATTCCTAGACAAAGACCATGGAAATTTTCGGTTTCTTATTACACCATTGATAAGAAATAAAACCTACACAAGTTGAAACAGTAGCCCATAAATTTAGTGTATAAAAATTTACTGCCAAAAATGTTTTTATTATAATAAAACTTATTTTTTGTCAGCTAAACTTTTCTTCCTGTCCACATAAAGACATGAAAATGGAAACCAAGGATGCGAGTTCATTTGCAGAATATCTAACTCAAGATTTGTGAAAAAGGTCATTTATTCAGAATATCATAAAGCATTATATAACTGACAGTGATGGACAATTATGTCATCAAACAAAACTGAATAAATGACAACAATTGCAAAGGTGGGGAATAAATACCGCCATGATCCCCAAGTCCCTGAGTTGGGGAGACCGCCACCCGAGACATCCTTGGAGACTACTTTTTATGACAAAAGGAAAAATTCAGAAAAATAACATATCTTTCAACTCAAAACATTAGTGTAAATAAAAAAAAAAAAATTTTATTAGGCAGAGCAAGCCCTGTTGACCTCTACCGTAACTGTTTGGCCAGTAGAAATGCCAATGTAAAGCAAACCCTTTTGACCTTTACATTCCCATGTCATACTGTTTGAAGTTCATCCTATTACAAACATTAAAGTAACTTAAATGTGTAAGGTACGCAGAGTGAAACAATATAATCAAAGACAAAATACATAGTTATATATAAAATTTAGCAAAAATGAAAAAATACAATACAAATATATTTACATATCATTTTGCAAACAATATTGAACAATGGATTGAGCAAGCCCTGTTGACCTCTATCCAATTTGACATAAAAGTCTACTCTAAATAAACGCAAATAAAAGAAAATAGTAAAAGATAGAGCAAGCC
>CL6551.Contig1_All    size  214    gap  0  0%
AGAAATTATGCCCATGTTTTATTTACACTGATTTTGTAACTAATATTATTTGTTTGTATGTCTATGAAATGTTTATAATTTATAAAGCATTTTCATAAGTGTTAGAGAATAACTGGTGAGGTTAATTTTAATTGCACACTTTTAGCTAAAATATGTTTACAGATTGCTGTTTGGTGAGCCAAGGCTCTTTGTTGGATGGAGAGTTGTCTCATTG
>CL6708.Contig2_All    size  2014    gap  0  0%
AAATATCAACTTTAAAAGTGCTTATTATTATTATTATGTAGAAAGTATAAATGCTATGAAATTTCACTAAGTTTTAATTATTTTCAAATAGGCATATATATTTAAATCTATATATAAACAATCATTGCTTAGCTATGAAATAAATATACATGATTGGGATAGTTTAAAGGCATGCAAGAACCATATACAATGTACATATATACATATTTAAGAGGGATGTTATAGACAGACACAGTGTTAAATAATCTAGTTCTTGCATGCATATCAAATCATATTCAAACACTATAAATCTTGTTTTAAAGTCACATCCATGACATCTATATTTCCACATTTTGCAACCAATATCATACTGGGTTAATACAGAAGTGACAGTTTATCTGGAATAAATAATTAAAATCAGAGGTAGGCAAAGTAATGTTCTCGTTATGTCTACTCCTTTTGTGCTTATGGTATAAGATATACTCATTTACTCTTCTTAAAATGTTTCTAAATTTGTAATTGGATCATCAAGCTGAAAATTTACTCTGAGTTTTCTTCAAGGATGAAATATTTATTGGAAAAGCAGTGTATTTTATTGAATAATAGTTCATTGTATTGAGTGATTGAGAACTGTATGTTATTTTCATTATTGTTTTATGTTTCTACTTTAGTGCAATGTGCCAAGACAATTCATTTTATTGAACCCTGTAATATAGTTCATTTCATTATCATTTCTAATTTTAATTATTTTATTTTGTCATGAAGAAAATGATATTTAGTTATTTTGATTTACCCCATAAATGGTTTGAACTTATGTTTAAAAATATTCTTAAAATTGCAATTTTTTCAGACTTTGCATATGAACCTATTTTATTTGTGATATGTTTTTAAACTATAGATATCAGTTTTGATTAATTTTAAAAGCTGTCTCATTGCTTTTACTCCATTTCCCTTTTTATCCAGCCTTGATCAAATATTTGACCATTTCATTGGACGCCATTCACCATAGAAGGGGTTGTATAAAAATTCCTCTATTCCCCAGTTACAAATTCTTTATGGATAATATATATTCATATATACATCAGTATATCCCAGTTTACTTAACATATATTATTCTTGTGAAGAGATCAGTATGAAAATAAGTATTATAAAAAAGAGTAAAGAATATTTTACACAGAATAATAAAACATTTGTGTTCATGCACTTTGTGGGGTAATGTAATGTTCATTATTGCTTAATTACATGTTGTTTATGTTGCTTCATAAGTTAACAGCTGCTAAAGGCTTAAGTATTCCTATGGAAGACTTACTACTTCATCCATGATATGATTGATTGCTATTGTAAATGAAAAGATAGCACTCTCTTCAGCAGAAAAACTGTGAAAAACTTTAAAAGACGTTTGGTGCTAATCTAGTAACTGGAATAATTGTTAAACAGGAAAATATTACATATGAATAGTGATAATTTAAGGATATTTATATTTCAAGAGATAAATATGATGTTATACAAATATAACCTTGCTTAGGAAGTGACTTATAATTCATTTCATGTCTTTAAAATTACCAGAAATTTGTTCAAATTATATTTATGGATCATGCATAAGCTATAGCATATTGATATGTTGTAGTACTTTATTGCTTAAGAACCTCCTAAAATTTGTCTTAATCTTAATCTCACGATCTGTCATGTATAAGATCTGTACATTGTAACACACAGAATGTTAATACTCATGAGGAATATGACTTCCACAATATATATCAGGACATTTATTATTATTCCAGATATTTTGCTATAGTCAGCTTATTATTATGCTTCTGTCTTTTATCATACATTGTACAGTAAAGCCAAGATATTTGGTATTGGTAACATATTCAGATAAAAAAGACTGCATTTCTTATAATATAAAAGCATGCTCATAATGTTCCTCACCAGTAAAGAAGAATATTAAGCCAAACATTATATAAAAATCAAGGATGTCTCATTCAAATTGTAATATTTCTGAAACAGAACATGGTAACCGGTTGCTTATCATCAA
>CL6776.Contig1_All    size  3325    gap  0  0%
ACCTTCTTTATTGTTCTTCCTCTGACAATAAACTTATCAGAGTGTGGTACAGGAAATAATGTTTTCTCATTGGTTAATTATTAATCCAAGCATAACATAACTACAGATGTGTATAGAGCATCTTCAAAAAAGATAAACAATAATTTCTAGGATTAGAGTAATCAGTTTAATAAAATCGGGGTCAGTAGGTAATAAAACACCCGCAGAGAAACGTTCGTAAACCAGATAAAACGGATTTACGCTTTATTACATTAATTCAACATCTGAATTTCATAGGGATTGGAAGTGTGCTATCTATATGTGATATAATTAAAATGAACTTGTTGGATTGTCTGTGTTCTTACCATTCCGTTCGGACTAAACGTGTTTTAAGTCCAATTTCTGTGACTTCAGGGACCAAATCTTCTCATAGTACAGGTTGTGTATATTCTTCGTCCAAGATGTATATTTCATGCAGTAATTTATTTAGTGTGACTATAGTGATATGTGTGATATTGTGTAGTTTATTTCCATGTTTGACGGGTTCTCCTACAAAACAAGATCAGGCATCTACACAAGCATTGGATTATTTTAGTCGGTTTGGTTATTTAGAAGGCCCATCTAGTGAAACGGGTAACCTCATGGACCCAGCAGAATTTCCAAAAGCCATCAGGAACTTCCAGAAATTCGCAAATATTCCTGAGACTGGTGTTCTAGACCAACGTACCAAAGAACAGATTCTGAAACCTCGTTGTGGCAACAAAGATACTGTTGGAGACTCAGAAGAACGCATGCGTCGTTACGTATTGGCACCATCAAAGTGGGACAAAAAAGACCTTACGTATAGAATTACAAACTACACTCCTGATTTACCTCAAAGTACAGTAAGGCGTGCAATAACCGAAGCTTTCAAGGTATGGGAAGGTGTAACAGACCTTCGGTTCACAGAAGTTGGAGGTGGAGATGCTGATATCATTATACAGTTCGCCAGATTATATCATCAAGATGGTTATCCTTTCGATGGCAAAGGTTTAGTTTTAGCCCATGCCTTCTTCCCAGGGACAGATAAAGGCGGTGACACCCATTTTGATGATGACGAAACCTGGACTTTCAACTCCGATTCTGATGGAGTGGACTTGTTTATGGTAGCAGCCCATGAGTTTGGTCACGCCTTAGGTCTCAGCCATAGCAACCAGCCTGGAGCACTGATGTATCCATGGTACCAAGGTTATATTCCAAACTTCAGACTTCCGCACGACGACATTCAAGGGATTCAGACTCTTTATGGTGGTAAATCTGGCGGCTATAGACCCCCAACAAAAGACAGACCCGTCACTCCTCGATATCAGCCTCAACCATCAACACCTAGACCACGTCAAACAACAAGGAGACCACGCGTTGATGGGACCACTATTAACCCTTGTGAACATGCGTTTGAAGCCATTGCTGTTCTTCGTCAAGAAGTTTTCTTATTCATGGGTCAGACATTTTGGCGGTTAGACTCACGAGGTATTATCCAAGGCAAGCCAACAGAGATCCACTCTTTCTGGTATGGTTTCCCTGACACAGCTGATCATGTTGACGCAGTTTTTGAGCGTAAGAGCGACGGAAGGATTTTATTTTTCTTAGGCGACAAGTTTTGGACTTTCAATGGCAACAGTCTTATACCAGGCCATCCTAAGACAGGTATACCCCTCACAGAACTAGGCCTCCCAGCAGACGTGAAGAAGATCGATGCTGTTTTTGTTTGGGGTTTCAACAACAGGACCTATATTATTAGTGGCGACATGTATTGGAAGCTCAACGAGAAGAACGACTTTATAGAACCAGACTACCCACGTGATATGAGCATCTGGCGGAAGGTTCCGGTTCCGTTGGATTCTGCGTTTAAATATTGGGATGGAAAAACGTATTTTTTTAAAGGACAATTTTATTACCAGTTCAACGACAAGAAGATGCGAGTGCAGAAAGGTTATCCAAAGTTGATTAAGAAACATTGGTTGGGTTGTGACACTTATGACAAAAACTCTTACAAGTCAGTAGAAGCCATAAAATCACCAGGTGGCAGTGGTAGTGCCAGTGTATTCCCATCATTAACAATAATTTTAACACTTATTTTGTCTGTAAGTTCATTCTACCATTAATGTTTGTTATAATTATAAACTTAGTGCTATTGAAATAACATGAACAACATGACTATGCTTGGTCAACATGCATTTGGCCGTTTCAGAATGTAAAGCATCATGGGTAATTTCATTGTTCGTACCCCAAAATTAAAAAAAAACTTCACGTCATTGGTTGAAATTTCATTGCTTATGACATCTTTAACCAATCACGACGACGTTTTTGGTGTACATTTTTGAAAATATTACCCAGGATGCATTAGATTCTGAAACGGCGATTTGGTTAATGGTGCTATATATTGATTTATTCATGCTATTCTTTGCATATTTTTTTTGCAAAGGAGATAGATACTCGAACGAGTGGTTTGTTTGGTGTATTGTGGATATCAGATCAAGTATGATACCGGTGATTTGTGTATTAGAATGAAAGTGTATGTTTTCAAAAAGGTTCCCCCTTTTAAAATCAAAATACTGTGATGTAGATTCATAGTTTATTGGCATTATGTATGATAGAGCAAACTCCCACCTGGAGAGGGTAAAACTCGGTTATGGTTCATGATTAGGTTATAAAGAAATGCTCGGCAAGTCTCGTAATTTAAAGTAAAATATACTATCTCGATTGGATACAATTTGTTTTCAATGGGATAGTGTAGTAGAATCTATTAGTCTAATCAATCTAGTAATGTTTTAGCAAAATATTGATGAGGTTTACAAAATATATGTATTACCGTACCAATCTCAGTTATGATAATGTTAACTGCAAAATTATATTCCCAACATTTCTAAACGTAGTAAACAATGGCTAAAAACTAGGTCAGTAGAATCCAATTATCATTTTTGGTCATCATGCACTTAGTTATAAATTAAGTTATTTATAAACGAGTTTTACCATATTTTGCCTGTAATTTGCTTATTATTTATAATTTGTAATGTATGAAAGTTATGCAAGTGGTGTTTGTATTTGGGACTATTTATGTTACGTGGTTTAATAATTGTATGCTTCCGAGTGTGGATGAATGCCAAGGCAAATTGGTGCACATATTATACATGTAAGACATTTACTATCAATCATGGTATCGGTTAAGACTAATTTATTTCATTGTAATGTGAACTTTGCATGTTACAGACCAATTGCCCTAGACATTTTCCCTATCTAGACATAATATGAATAATAAATTGACCAGGTTCATGTCTAATCATATATTATATGGTATAACATTTAT
>CL6895.Contig1_All    size  1715    gap  0  0%
CTAACAACCATTCAATGGCGAGGTAGACTATGTAATCTATCCCACGTGGTTTCAAGTTTACTATACATTAGATGCCACCGTCTAAATAACTTTTTTTGGAAGTTGATACCCTTTAACGATTTGAACATGGAGGAAAAATCTAAAGAGGAACAACAGAACGGTGGTAATTCAATAGACGCTCCACCACCGTACAGTATGGCCACGTCTGCTGGAAACTCTAAAACGCCCCCAATGGGAACGAAGACAATTCTCAAAAATGTTCTTGTCGTCAGTGTTGGATTTATGTTCCTATTTACATCATTCCAGTCCCTATCAAATCTACAAAGTACATTAAACAAAGAGGAAGGACTTGGAACAGGTGGATTGTCTATAGTATATGGCGCCCTTGTTGTATCATGCATGCTGTTTCCATCTTTTGTTATCGCGCATCTTGGATGTAAATGGACTGTGGCATTATCAATGTTGTGTTATATTGTCTATATGGCATTTAACTTTTATGCCGTATGGGGAACCATCATACCAGCTTCAATAATTGTTGGATTAGGCGCAGCCACATTATGGTCCGCTAAGTGTGCATATCTTACGCAAATTGCTGTGTGGTATGCTAAATTGACAGGCGCAACGGAAGATGACGTCATTAATAGATTCTTCGGTTTCTTCTTCATGATATTTCAAACAAGTCAGATTTGGGGTAATTTGATCTCATCCACCGTGTTTGCTGTAACGCCAGGGAATACCACAGAAGATTTAGAGTTATGTGGGGCAAATTTTGATCCCACTGCTCCAGTAGCAAATAATTCTAACTTGGATAGACCGGATGATACAAAGGTATACACACTGTGTGGTATTTATGTTGGATGTGCTGTAATGGCGTTTATTATTATTGCAACACTTCTTGACAAGATTACTCTTGATAAAAAACAACAAGGAGGAGATGGCAAAATATCACCTGAATTGTTCCTGTCAACATTCAAGCATTGGTGGGGTTCAACACCACAGAAGCTCCTAACATTCTTAACCATCTACAGTGGTATTGAGCAAGCATTTATAACAGGCGATTACACAAAGTCGTACATTAGTTGTGCAATTGGGATCTGGAACGTTGGTTATGTTATGATCTGTTATGGTGTAGTGGATGCTATTTGTTCATTCGCTTTTGGAAGATTGGTTCAATTTGTGGGTCATGCACCTTTTTTCCTGCTTGCATTTTTATTGCATGGAGGAACACAAATAGCTTTGTTTCTGTGGCAACCAAATCCAGACAACGAGATCCTGTTTTACGTATTTGCAGCAATGTGGGGAATGGGAGATGCAGTTATTCAAACACAAATTAATGCCTTGTACGGGTATCTCTTCACAAATAATACGGAAGCAGCATTCTCGAACTACAGATTGTGGGAATCGTTAGGGTTCATTATGGCTTTTGCATGGAGTGGATTTTTGGTTACAAAAGTCAAACTTGGCCTTTGTTTTGGATTCCTTACAGTTGGAATGATCTTTTATACAATCACAGAAATTCTTGAGCGTCGCAAAAAGAAAGGTGATTTCCACCTAAATGAAAACAAGAAGACACCTTTGTAAACATTTCATGGTATAATTGGTATATTGTTTGTAATATTGTTGATCTGTACATAACTGATGTGGTGCTATTTATTTTGATTTTATTATTTTTAAAAAACAGATTGATAGTCATTAAACTTGCATTTGTCACCAGA
>CL7006.Contig1_All    size  908    gap  0  0%
CTATCCAACATCCACGCTGGATAGTAGGGGCAAACGGTGTTTTTTTTTAATGCACGCAGACGGTTGGGCCAATATATATCAGACCTTTGAATGTAATCATATCCTCCTAGTTACTATTTCAATCTGATAAAGATAGAAATAAGATTGGATAGTGTAATACTATATGAAATACTGGAATGCAAACCGGTATGCAAGAATTTCCTAAACCAGAGACATCAAATACTAAACAAGATACAAACAATAGTATTGCTACAATGTTAAAAACCCCTACGAAGATTTTAAAGAAAATTTGATTCCTTAAATAGATATGTAGAAATAACTTTTAGGTGTTTTCCAGCCAATTGAGTACAATGCATAAGTGTGTGAGGCGAAGTGATATGCACCATAAACAAAAGTTAACCACTATCCTTGAAACAAGGAAGTAGTAACGTAGATAGATCCGCTTAGTGACAACAAGATAGGCCCACACTCTTAAATTCCCAATTGTGTTTCTTTACCATCAAATGAAAGTGTTGTGATCGATTTCCGAATGGTATATGATAAAAGGCGGTATCTTACATCAGCAATCTATACACAGACTACTTTAAATTCCCAAATTATTTTTTACCACCAAATGATACTGAATGTGAATTGTTTCCGATACATCAAAGGGTAAGAAATTTAATAATAATCTTCTTATTTCCGATATTGTATGAACAATAATGACTGTATACTTCAATTGGTTCGTACTGAAAGGCCCAGTATAATAATAGATAACAAAGAGCACTTTGCACGGTGATACGGTATTAATTTTGGGGTGACAACATAGGCTGCACAGTTTCTTTGGCTCGTATCCATGTCGACGGAGTTTCGAGCCTTGTCATTGGAGATGGAGCTATTAATGAGTATTGGTGCCCATCAGTGGAGAA
>CL7028.Contig2_All    size  333    gap  0  0%
AAATCTTAAAGTTGGAAAATGCAAATTTAATCTTAGATTTAGCATTGTTCAATCTTCTTCTAGGAATTAAATACATGCAAAATTAGAAAACTTTGTATTGAAAGACTTGTTTAAATGAAGAAAATATACTTCTTTGATGAAAGAGTCATGAGACATTTAGAAAAATGAACTATTGAGTGGAACACTCAATGGTAATTACAAGAATGTGAAGATTATTGCAGAAAATTTAAACGCTGGCAGCTGGTGTAGTAATTTTCAAGAAAGACATTTTTCATTTATGAGTATGAAGTAATACAAAAATCATTTTATGTGAGCAGTTTAGTGATGTAAAAA
>CL7187.Contig2_All    size  1467    gap  0  0%
ATTAACTGTTCATAAATATCATTCTTTATATAACCTTTTTGATTTACTGAGGAATTGGTGTTCATTCCCATGCATCTTGCTGCATATGATCTTTGGTATTTATGTGTTTTGTTGGTGTTAGCATCGTTAGAATCTTCTGCCTTGTCCAATGAAGTATTGCCAATGTTTCCATCTGGGATATTATCACCATTACTTTTGGAGACAGAGATTGTATCTTCACTACTGGTCTCCAATCCCTCCACAGTTACACTCTTACAACCATCAATGTGTACTGTATGTACTGGTATACTGTTTACAGTTTTGTCTTCCCCATCACTGTCAGAAATCTCATTTTCAGTTTCCATGACAACCTCCACCAATTTTTCCTTCTGTTTAATCATTCCACTATCTCCATTTTCAGAATATGCTTCACTTTTGAATTCCCAATCAATTATGTCAAATTTTTGTGGTCTTTTTCTTTTTCTTTTGTTATTTTTCTTCTGCTTCTTGTTATTTTTTCCAGTTTCTATTAAAGTATCCACATCTATTATTAGATCACCACTAATTTCTTCAGTTGGTGTTAGATGGTAGCCTAATCTTTGTTTACACTGCTTCCTTTCATGGCATAAGACATTAGCCAGTTGACTGAACCCCTTTTCACAAAATTTACATTTGAATGGTTTTTCCCCAGTATGTGTAACCATGTGTTGTTTTAGATGTGAATTCAAGCGGAAAGACTTCTGACAAATTTTGCATTCAAACGCCCTTTCTCCAGTATGTATTTTCATGTGTTTTTCTAGATCACTTTTAAATCTGAAAGACTTACCACACTCTGGACATAAAGGCTTATTTGCTTCAAAATCTGACTTGTGTGTTACAGTATGACGCTTAAGGTTCCTCATTGCTGAAAATATTTTACCGCAGGTCTCACAGGGATATTTAGAGTTTTCATGTAAGGATTTAACATGCTCTACTAAAGCTCCACGAAGCTTAAATTTCATACCACAAAATTCACATTTATGTGGCCTTGCTCCAGAATGTGTCAAATTATGTCTCAGTAAATCACTATTAAAATAAAATTTCTTTTGACAAATTTCACATTCAAAGTTTTTCAAACTTTCTGCATTTTGACAAATCTTCAGGTGAAACTTGAATGCAGATTTGGTGCTTATTTTCTTGTTACAATCTTTGCATGTATGTAAGTTCTCACCAGTGTGTGTTGACATATGTTCTGATAACTCTGTGTTAGAATCAAATAACCTATCACATTCTGTGCAATGTTTGGTGTAAAACTTCACGGGCTCAACACCATGAACAAATTTTAAATGTTCAGTTAGAAGTCGGAAATTGGAAAATACCTTTTGACATTTGTTGCACTCTTTTGAACTATGAATCCTTTTAATATGCATGTCCAAATCATAACTCCTTTTAAAGTAAGTAGCACAATGCTCACAAAGGAAAAGTTTGTTACATACATTTTTCTTTGTT
>CL7303.Contig1_All    size  2028    gap  0  0%
TATTAAAGTCGGTCAATATGAAATTAAAACTATGTGTGTACATGTAATTATACTTAGTCTAGCAACACACACAGTCAAAGCTAACACTGCCATTAGAGATGCACATATGATTGTATTTTTATCTCTAAATTCTGTATATATTTGTATGTATATTCTGCTTTTTATATTTGAAATACATGTATCAAATACTTTTTTAAAAACAAAATCAAGATGTCACTTAATCCATTGCATATATGTTCTTTAAATTGTCAGGGGTTAGGAAAATATGAAAAAAGAATTAGACTAAAAGAATGGATAAAACAACAAAAATGCAACATAATATTTTTACAAGAAACACATTTTTCGAACAATTCAATAGATAAAGAATTTACGGGCGATTTATATCATAGTTTTGGAAGCACACAATCAAGAGGTGTTTCGATTTATATCAACCAAAAAATTAAGTATGAAATCATAGATAAATATGTAGATCAAGACGGAAGAATTGTTTTAATCAACATAGAAATCGATAAAAATATATTTACCTTTGTAAACCTTTATGCCCCAAACACATGTAAAGATAGAAATATATTCTTTAAAAAAGCTTTAAGTGTCATTGAAAAATATAGCCTTGGTATAATTATCATAGGCGGTGATATGAATGAAACGCTTAATATAAAAGATAGAAAAAGTAATAGAAAAGATCAACAAAAAATAAAAAATAAGACAAATGGGCTAAAAACTCTGATAAAAAAACTAAAAGTTATAGATATATGGAGAGCAATAAATCCAAATAAAACGCAATATACCTGGAAAAGAAAAAATAATGAAGTAGCTAGTAGAATTGATTATTTTCTAGTAAGTGAAGATGTGAGACCAAGAGTACTCAGCACTGATATACGACCTGCAACAATTCAATATACAGATCACTTAGCGATTTCACTTAAAATTAATCATTGTCAAGGGAACAAAGGAAAGGGATACTTCAAATTAAACAACAGTATTCTTAATGACGAATCATACAAAATAAAAATAAATACTTTGATAGATAAATATGAAAAATTAAGAAATAAAAAAAGTCTAGCAATCGTGTGGGATCTCTTTAAAATAGAAGTAAGAGAGAAAACTATAGAACATTGTAAATTAAAAGCTAAACAGAAAAGAGACGAAATTACAAAACTCGAACAAAAACTTAAACTTTTGAATGAAATTCATGATAACAACCTGGATGGAAAAAATAATAATTTGCCAAATATAATAGATTCAATAAATAAAACAGAAGAAACGCTACAAACTCTATATTCAGATAAAATAAAAGGGGCACAAATAAGATCACGAGTTAAATGGATAGAAGAGGGCGAAAAAAATACAAAATATTTCTTGGGATTAGAAAAATCAAGACAAACAAGGAAAAACATTACTGCTATAAGGGACAGTAAAGGAGAAATAACAGAAGATCAAGGCAAAATATTAGAAACGGGGAGAAATTATTATGTCAATTTATATAAGTCAACTAACCCTGATTTAAGAGAAATTGAAAATTATATTGAAAAAACTAAAATAAATTACAAATTAAGTACAAAAGAAGGTAATGAAATTGACGGCAACCTGACAATAGAGGAATGTACACAATCTGTTTTTAAAATGAAACTTAATAAAACACCAGGTATCGATGGTCTCTCAATTGAATTTTATAGAGCTTTCTGGTCCAACTTACAAAACTTTGCTGTAGATGTTTTTAATAATTGCTATGAAAAAAAAGAATTGACAAATTCTCAGAAACTAGGATTAATTACCCTTATATACAAGAAAAACGACCCATTAAATTTAGATAATTATAGACCAATTACCTTACTAAATGTAGATACCAAAATTATAGCATACTCTCTTGCACAAAGACTGAAACCAATATTGCATAAAATCATTCATAGTGATCAAAACGGTTATGTAAAAAACAGATATATAGGATTTAATATTAGACAAATCCAAGATATTATAGATTATTCGGAAAAATTCAATGTAGATGGAGCAATCCTATTTTTAGACTTC
>CL7384.Contig1_All    size  1265    gap  0  0%
TGTAAAAAGTCATGGTCAAGTTTTGACCTGTCACCATCCAAAGTAAATCATACCTTGTCACCATCAAAGGATCGACTTCACAGTGGTTCAGACTTAAAGCTCCACCTGGCAGCATTAACTTCATTGAAAGGGGAGATTATTGAAATCAACAACAGACTTCATCGTGTGATAAGTGAGAGAGATGCACTTGAAAAACAACTCAACAAATTACAGACTGATAAACTTAGGCAGCAAAGAGATTTTGAGGATAGACTGGAACAAACAACTGGAAGGTATGAAGAGAGGATAACCGAACTGCACAGTGTTATAGCTGAACTAAGGAAGAAGATAGAGAGACACCAAATTAATGTCATTAGAGAAGAAGAAGAATATGAAGAATCAGACCCAGGAGTACAGAGTACAAAGAGTAATAATCCCAGGAGTATTGATGACAATAATCCATCTCAGGCTGCTAGTGTGGGAGACATTGTTACAAATTTAAATGAGGAATTGTCAAGAGTTGTGTCTGAACTAGAGAATGCCATCGATGAAAAAAAGAACAGTCCTGAGGAGGGAGATGAAGATGAAAATGTAGATGAAATACAACAAGAGGTTAATGATGGGGTCGAGGAAAAGGCTCTAGAGGCTTGTAAGCTGAAGGATGTTTTTGACTTTGATCCAGAACCCCCTGAGGTACCCCCTAGAGGACTACGCCCTGCAACATTCCACCCTCCACCCCCACCCCCTCCTAATGAGTACCCAGAGCCAGCGTACTTACAGGAGGAGATCAATAGCCTTAAGGCTGAGACCTACATCCTACAGGAACAGATAGGAAAACAGGAGGCTGAATTGAACCTACATAGGGCTGCCCTCGGTAGTTTACGTGAAGAGAGAGACAGATATTATAGAAAATGGAAGGAGACTTGTAATAAAGTACAAACTTATGATTCCTCAAGTCCACAACAGAGTAGGACATCCACACCAACAAAATCACAACATTCTGCTCAATCTGGTGAAAGGAGTGTTCATGCTGAGCAAGCACCTGTGGCTAAGGTAGCTGAGCTGAAGAAACTGAAGACTTGTGCCAGTGAAAGACAAGTGTTAGGACCAGAGATGAGTTCTGGGGCTTTTCCCAATACAAAGGTTGCTGAACATTTATCCCACGGACTACAGGAGTGTTCTAACATGCAGGAAATCGTACAAAACATTTATACCAGTGGCTCCGAAATCATGGATAACCATGTTAGTGAATTTGAAATCGAATTTGAACGATTACAGAGTAAAAT
>CL7421.Contig3_All    size  1267    gap  0  0%
GATCCATACGAAAATGCAGAGGAGTATGTCAAAATGCGGAAAATGAAAGAGCCAAAAACTATGGGAACAGAACTAGATATTCTTGCTGCAGCACATTTCATGCAAGCTGATATTTACACGTTTACCAATAATAAATGGATAAAATATTCTGCTCATCAAATAGATAAAGATGTAAATGTTGAAAATGAAGCTATCTACTTACACCACATTGATAAATCATCTCATTATGCCGTTGTAATGAACGTTGAACAAAATAGGGAACATAATTTACCAGAGAAGAGTAAAACTATCAAAGACTGTACAAGTGTTAAATGTAATTTCGACCATCTATCAAGAAATAATTGTACTGATACAAAAAATAACAATACATTGCTGAATGAAACACAAGTAGATTTAACAGACATTCGAAGAAAAAGAAGACGAGAATTGGAAAAGATGAGATATTGCCAAAATGATACGGTAAGAGACAAGAAAAAGCGATCATGTAAAGAAACGTATTGGAATAATGCAATCTATCGAAGTTTAAAAATCCACAAAGGAAGTATGAAATATATTAATGATGAAACATACAGACAAGATTTGATTGAAAAGGGGAAAATGAAATATGTACATGACTTAGATTATAGACTGAGGATGAAAAAGAAAGGAAAATTAAAATATGAAGTGGATGAAGAGTATAGGGACAACTTGATTGAAAAAGGAAAAAGGAAGTACGAAGACAATGAAACATATAGGGCCAACATGATTGAAAAGGGTAAAAAGAAGTATGAAGAGGATGAAACATACAGGACCAACATGATTGAAAAGAGGAAAAAGGAGTATGAAGAAGATGAAGCATTTAGAAACAATAAGATTGTAATGGGGAAAAAGAAGTATAAAAAGGATGAAACATACAGGGCCAATATGATTGAAAAGAGAAAAAAGGAGTATAAAGAAGATGAAACATATAGGAACAAAAAGATTGAAAAGGGAAAACAGAAGTATGAAGAAGATGAAACATATAGGAACAAAAAGATTGAAAAGGGAAAACAGAAGTATGAAGAAGATGAAACATATAGGAACAAAAAGATTGAAAAGGGAAAACAGAAGTATGAAGATGATGAAACATATAGGGCCAACATGATTGAAAAGGGAAAGACGAAGTATGAAGAGAATGAATCATATAGGGCCAACATGATTGAAAAGGGAAAGACGAAGTATGAAGAGAATGAATCATATAGGGCCAACATGATTGAAAAGGGAAAGACGAAGTATGAAGAGAATGAAT
>CL7557.Contig1_All    size  2160    gap  0  0%
GTGGACAAATCTCCTCCTATTGCTGGAGAGGTATTAGATGGACCATTGGGAGGTGTTGATCTCATGTACACTAAACACTTCGATTCTCTGTGTTCTAATTGGCAACACTTCTATGATCCTGAGTCTGGGATATCTACATACATGTTAGGAGTGACATCAGAATATAATGTCAACATCACTGACATAGCTAACCTGACAGAGATAAGTAGTAAACAGCACAAAACATGTGTAGATATAGATCCTGAGCATGCATTGGAACATCAGAAAACATATTACACTATCGTCTGGGCTTATAATGGAGCTATTAAACAACAGAAAGTTGTCAGTATATCTAATGGAGTTACAGTAGATTTGACAGAACCAGTATCAGGGGAGGTAATTGATGGAGTAGAAGAGAACTTTAGTGACCTACAGTTTTCTCCTAACCCTGCTAAATTAGGAGCTCAGTGGAAAGATTACTCAGACCCAGAATCTGATATAAATCAGTATGAAATCCAGGTACAGGTCGCAAGTAATAATACAAATGATTTTGAGGTAATAAGGGACTGGGTAGTATTCTCTAATGACACAAGGGATGTAGAATGGGTGAATTTTCACCTACATCACAAAGATCATGTTAAGATACAGCTGAAAACAACTAATGGAGCTCTAAACTCCGTTACATCTGATACTGATGGATTTGTTGTTGATCTGACACCACCTGTTTTACTCAGTCTGGGAGATGGCACTATGCTACATCAGGACCAAACTTACCAGTCTAGTGTTTCCTCCCTGTCCAGTGCTTTCCAGTTCATTGATGAAGAATCTGGATTAGATCATTTTAAGATACAAATTTATCAGCTTCGAGATGGAATCAGGTCACAAATTATACCAGATATACATGGTGACTGGATGGATATTGGTAATAATATCACAAGGACAAGTTACACACTAGAAGGACTAACATTACACCAGGGGGCGCTCTACAGTACCAGAGTAGGAGCTGTTAATAAAGCAGGATTTGTTGCAGCATTTGAGACGGATGGTGTTATAGTAGACACCACACCACCAATTATCCATTGGTTACATGTTGGGACCCTAGCATCTGGATTGGAGAAGAAGGTAGATGGATTTGTGTGGCAAGCTGATACATCAGGGATCAAAGTAGCTTGGGATGCTGATGATCACCAATCAGGAATTGTGGGCTATAGATTAGCAGTAGGGACGACAAAAGGTGGCAGTGATGTCATGGACTGGACCCAGTATAAATCTGAGACTGATGTTTACATATCTGATCTGTCCCTGCCTCTGACTGATATTGTGACAAAGTCTCCCGTATATTATGTCAGTCTGATTGGAGATAATGGTGCAGGACAAGAGAGTACTATCATAACATCCACTCCTATAGTTGTAGTAAATGAAGACAAACCAGGAATTGTGATTGATGGAGCTGAAGGAACGGATAACCTTAACCTACTGATCCTTGATGATGATACAGACTATCAGTTACATCCAACTGTAGTCACTGTACAGTTTGATGGGTTTGAGAGCCATTTACATGGCGTTATGGAGTATAAATGGGCTGTAGGTACCACACCAGGAGGGGAGGATGTCATGTCCTTCATACCATATGGTCTTATTCATAGTGAGGAAGTCAGTGTCAAGGGAAATGGTATAACAAGTTCAGGGTATGCCCAAGCTAATCTGGATCTTAAGTCTGGTGTTACATACTATTCCACTGTGAGAGCTATTACTAATGTTGGCAGTGTCCTGGAATCAGTGTCAGATGGTTTTACTGTAGATACATCACCACCTACCATATCACTAGACAGATTAACAGACAAAAGTTCCACTGATACTAATATTGGAGCAGGATCCACTTTATATGAGAAATCTGCAGACACTTTGTTTGCCTCCTGGCATTACAATGATACAGAGAGTAGTATCAGGAGAGCCTGGTATTCTGTTGGAACCTACCCCTTTGCTGAGGATGTTTCACCTATTACTGAGGTAGAGGTGTCATCTGGCCTCCACAGTGTATTACCATTAGCATCTGTAATACCGGATACTACAGGCAAACCAAACATAATATCTATCTGGGCAGAGAACAACGCTGGGACCATCAATAAATTGACATCTGGTTCTGTAATCATAGACACAACTCCTCCAATTCAAGGCGTT
>CL7573.Contig2_All    size  935    gap  0  0%
TAAGTAGTCACTTTTCTGCCTTCATTTTTGAGCAGAGCCCATGCCACATTAACTATAATTATAAGTAGTCACTTTTCTGCCTTCATTTTTGAGCAGAGCCCATGCCACATTAACTATAATTATAAGTAGTCACTTTTCTGCCTTCATTTATGAACAGGGCCCATACTGCATTAATATCAATAAGTCAGTGTACTGCCGTCAACAATGAGCAGAGCCCAAGTCGCATTAATTTAATAACATTTAGTCACTTTTCTGCCTACAACAATGAGCAGTGTCCATACTGCATTAAACGAAGTCATTGTCCTGCATTCAACAATGAGCAGAGCCCATGATACTGCATTAAAGAGTAATTAAAAACCAAAAAGAAAAATGTTAAACAAGTCAAACGAGAAAACAGTAGGCATAATTTATAATTTTTTTTTTATATAGTAATGCCGATTTAAGTGTATCAAACAATTTAGGAAATATTTAAAACTGTTCAAAGAATTTGCACGTGTAAATACTTTAATCGAAGCCATCGACTGTGCTTGGATTTATTCTAAAGCTATCGCGTCATCCGCCACAAAATTTGTCATTGTCTTCTAACTCTCATATATAGTGTATTTCATTTACCGTACACCTTAGCTAAGCCATCTAACACATAGTGTATAATTGTGTATAATTAGTGGTAGAATCTATAAAGATAAGGTTGACGAATTTGCACTTAATGCCCTCGTGTGTATCTTGTGTGTAATAACGCTAGGTGCGTCTTCAAACGACTGCATGGTTATATAGTACATTAAAGCAGAGACATGTAAAAAGGCCACAGTGCGATGTGAAATTCAAATTAAATATAGGACGTCAAATTATAATAATAAATAATCCTTTCAGTAATTTTATCTCACCACCATCAGATTAATCTTATTCCTTATGAGATAAATATCAATTAGAATATT
>CL7587.Contig2_All    size  422    gap  0  0%
TTATAAAGTTGACACTGTAGTTGTGTTGTTTTCTTTTTAGGGAAAAAAATGCAAATGTTCAAAACCTGCATTTTGGCCCAAAACTGTACTTCGCCTGAAATTCTGCTTACTTATGGTTACTTCAATTAAATGACTGGTCTTTAACTTATTAAACCAGTTAAACATTACCGATTTATAGTTGAAAACACATTTTTACTCCTCACCCCTTAATTCTAGAAATTAAAATTTTAAAGAAAAACAATAACAGTAATTAATAACTTAGATGATCTCCAAATATGATATATACAGAATCAGATGATTTTCACCGGTATTAAACTTGCGAAGTGACCTTGATTGTCAGATGAACACAATGATGTAAAACATTGTAATGTTTGTGTGTTGTTGCTTCTATTTTCCAGAAAACCAACACAATTACTATTGCG
>CL7738.Contig1_All    size  1255    gap  0  0%
GGTTTTAATACGGTTATATTGTAAAAACCTAGTATCATACGAAATTGAATTAACAAAGTTGCCCACAAAAAAAGACATGTCTTATAATTGTTGTTTAACCATACGAGTAATGTCATATTCACACAAAGGTTAATTTACCAATACCTCTAAAATTTAATCATCATCAGACTTAAGGCAATATGAAAAATAACCCGAATACTATCGATGATATCACAGCATAAGTAAACACGTGTGGCCTTGCAGCTCCAGACAAAATAGTTAACTTTCCACCTAAACCGCCGAAATAAAGTTTGTTAGGATCAGGAATATTCTTGATATTTTCAGGCATTAGTTTAACCTGCGTTGTAACTGCGGAATTGTCCATCTTTGTTGGCTTAGTTTGTGGGTGAAGTGTTGACGTTTTTGTTTTGACATTGTTTTGAAATGGCTGCTTTTCCGTTGTTAAGTTGAAACCATTTCGAGTTGTTGGTGAACCAGAAACTATGGGTTTAGTTGCTGAAGTTGTTTGCAGTTGTACGGTAGAATAGTGCATCTTGAATGGAAAATTAGACGTAGAAAATGTTGAAGTTTCTGTTTTAACATGGTTTGTATTGTTTTGCTTTACCATTATAGAGGTCAAACTATTCCTTGTTGTTGGTGATTGAGACACCGTTTGTTTAGATGTGGGCGGTGTCTTAACTGTAGTTGATGATTTAGTTTGTGGAGATGGTGTTGATGTCCTTTTTATTGTCGCTGATTCTGTAACAGATGAAGCACCTGTCGTCGATGATCCGACATCTATAACTTTTACATATTGACTAGTTGTTCCAGTTGGGTTTACTGTTGATACAGATGTTGATGATAGTTTAGTCGAACGCATCTTTATGGTGGAGGTGGCACTTAACGTAGATGGTCGTTGTGTTGTAGCTAAATCGACTTGCCATCCACTTCCTCGATCTATCAGTGAGTTATCTTCATGTTGCCTAAACTTTAGTGGCTGACTCTGCAATTGGTAAACATCTCTGGAGGAAACATCTCGTTTTCTCCTACCGGCAGTGATAGTCTGGTTACAGGTACGATCGCAATCGTGGTTTTTCTCTGTCGTTAGACATACCCAAGCGTTACAATGAATATAAACATTTGCAAACTGATAAAATTTAAATGTCTGATAGCGGAAACCAAAAGTAGTGGAATTCAAAGGAAAAAAGCCTAGAGTTGGATCTGTAGCACACTTTTCGCTAAATAAGGTAAAATATGTTGGGTCATTTGGCTGGTC
>CL7905.Contig2_All    size  823    gap  0  0%
GGACGATGAATTAACACTTCAACAGTTAGCAGATCTCGTCAAAATAATCGGTGGAAAATTTGATGATATAGAAGATATTTTAAATACACTGTCCATTCCTAACGATTGTGATGATGTGAACAATGTTGAACAATTAAATGATGAATCAGCATCAGAGAATGTTTCAGTAATGTCTGTGCCTGAGGAGGTATCCCCACTGACAGTTTCTGAACCAATGCCTGATGGAACAGTGTCCGAACCAATGTCTGGAGGAGGTAAGGAGGAATCAGACAATGTAGAGGAAGAATTACAAGACATTAATATTGATTATTCCTCTTTGCCAAATATATCCAAAGATAATAGAGGTTATAAACAAAGATGTACGGGAAGGAGTGATGACAACAGAAGACAGATAAGGAAAGATAGAAAAAATAAAAATAAAAATGCAAAGACAACTAGTGAAAGAGATCACGAACAGTCAGTTCAATCTCGTTCAGGAGCTTCTTCTTCAAATGTTACTGTTAGAAAAAAAGAAACAAAGGAAGCATCTAAATCAAGTGATCAAACAAATTCACCAGCGAGACGGGGGACGAAACAGCAACCTACTACATCGCATCAAACTACTTCACCGGCAAGACAGGCGAAACAACAGCAACCAACTACATCGCATCAAAATACTTCACCAGGAAGACCTCCAGTTGTTAAAGAAAGTAAACCTAGTTTAGCATCCAGTTATAGTCTTCCTGATGATAGAGATGATTATAGAAACCTGGCTGTTCTGGCAAGTGGAGAACAAGTTTTACCTTCAATGCAGCAGGAGACCATTCCAAATGCTGATAAGTTT
>CL7932.Contig2_All    size  356    gap  0  0%
ATTACTCTGCGATGTTTGCCAAAAAAGACACCTTAATAAGTCAGCGGAGGAATATTGTCCACAATGTGAAGAGGCTCTGTGTCGTGAATGTAGAGATCATCATAAGTTATCGAAATTGTTAAAATCGCATCAGACAATCACGGTAGACAAGTATAACAAATTGCCATCCTTCATCAAGCAAATTAGCCATAACTGTCAAGAGCACGGCTGTATCCTTGAATTCTATTGTAAATCCCATGACTCTCTTTGTTGTAAAATTTGTGCAATAACAAGGAAATTATTTTTATTGAAGATTTTCTTCCGCCCTCAAAAGGACACCTATCCGTAGCTTTGGATAACATTGAAAAAATTCTGAA
>CL8442.Contig2_All    size  847    gap  0  0%
TGTATACTGAATAAAACCACAACAAATATTATTATGTAACATATTAGTCTAAAGAAACAATTGAAAAAATGTGATAAGATATTATTTGATGATGTTTCTTGAATTATATCAAAAATTAAAAAGAATGTTGATATGAACAAATAGTAATGTTATAAATAATTCACTTTGCATTTTGCACTGCAGATTCTTTGTTTTTCGTTAAGTATACACTTTCTCTTGAGGTCATAACTTCAAAATACAAAATGGGGCCTTATGATATGAGTGAGGGATGTTTACTAGTGTGGATGCAAAAACAAGGAAACTACAATACTTGTGTATTATGTGTATAAAGGAACTTGGCCAATAGAAAAGAGAAACATGTTATGGGGAAATCTTTTTAAAATAATTGTATTTATTTGTAATAGGCTGATGAGTAAAAGTGTGTGAAAAGTGCTACATTATTTATGATTGTGGTAATGCAAATATTTGGTGCAAAAACGCAATAAAAGTATACAATGCATAACATATACTTGCTATAGTCATATTAGATAAAAGAAAAGAATTAGATATTGATGGGAATGAACAACTGTTTTTGAGCTTATTTATTTTTATTGCAGGAACATTTTTGATTTTTTTGAATTGTTGACTTAAACACTGATATTGAAGATGCAAACAATAAGTTTACAGAAATTGTATCTTTATTGAATAAGCGATATTTCAAAATTGATATTTTTCAACTGTCAAATGTTCAAAATATTAACAATGAACACAATGGGTACCTGTTATGTTTGGTGTAGGCATTGCACAGATATTATATAAAGTTTTTGTTACAAGCTTTTCTATTATTTTTATTAAAATTCTTTGAATA
>CL8608.Contig2_All    size  789    gap  0  0%
AATCATTAAGATATTCCTAAAAATATCAGATCTCCATTTCATTCACACTTTCACCCATACATTGTACCGGTCACTGATCTTTTAAATGAATGTTTATGTATAACTGATCATTGAGGTGCTAGCCATTTATCATTCCATTATTGTATGTATGTGTGACTGTATATATAAGCATGTATGTGTGTGTGTGATAGAGGTCCATTAATTTTATTCTAATATATATATATATAGTTTGTTATAAATGAGAGAGTTTGCTTATAGTTGTTTATTGTATGGACGACTTTGACGTATATTTCTTATGTCACAATGTTTATGTTGTTATGTCATAGTAAGAATCGATTGTTTGGTGAGGTTGTTTATGCTGATTAACCTCTGGTCAATAGGTGTAACTCATTAAAAACAACTCTAGATTGGTGTGTGAAAGTTCATTGTGATTTCAAAATTATTCGTAAACAGTTTGATAGAGGTGGTGTTTTACATTAGTAATGTTGTGTTGGATTCATTTATAAATGAAAGCCACAATTTTAACAATTAAATAACTTTGCTTTCAAAGTAATTCTATGAACCAAACAAACTGTAATATATAAAAAAAAAGCTTCAAGTTATTATTATATGGGTGGTTTGATTGGATGATATATATAGTATTACCTGTATTGTAAAGGTGATGGTCAGGGCTTGTGATCATCTCATTATTATCATTATGTTGGATCTATAAGGTAGTTTGTTGTGTCAGATAATTGATGAATGTAAAGCCATGATGAAAGTACATTGCTGAATAAAAGGAAAATATAG
>CL8626.Contig5_All    size  922    gap  0  0%
CTTTTTGGTGTTTAGACATACCAAAAGTGATGCTCTTCAATTTAAAAACCGATAAAGGTTGTAACCAGCTGGTAATGTTTTGACAGAAAAATGAACTTCTGTTGTATATTTTTATACATAATTGAACATTTTGATAAGATTAAAGAAAAGTACATAACTTTGTGGTGTTGGGAAACTTATTTCCCTCACCAGGAGATTGTTGCATACATGTACGGGTGATCACTTCTAGACAGAGGCAGTTACAATATCTGTACGGGAATGAGGATTATTTATAAGACTGAAATTATTGTATTATTTGCTGGAAATGTGGAATATGAGGAATTTAAAGCCATCCGTGAGTAGTTTTTGATGATTCAGCTGGACAAATGCTGGAAATCATACAGTTTTCTCCCACCTTAAAACAGTACATGGTATATCATGGACACCAAAAGCAAAGAAAGATCTAAATGCCATAATTTTGGGCATCTTGAAAACTGGAAAGGCGTATCACTTTGAAGCAGATGATAGTTATAGTGTATAAAAGAATTCTTTGCGACAGTTATACCAGTTGGAACAGATAAAAGATACATCAGATGACAGACTTACATATAGAGGAGCCTATAGCTATAATTAGAGAAATGGATCAACTTGATTTTGAAGTTAACCTACTGCATTTATATGAAAAATTCAGAAGTGACTGAGCTAAAAGAAAAACACACATGAAAATGTAACCAGTTTGGCACCATCAAAGTGACCAACATAACATTTGAATACCTTTTAAGTTTTTTATGTATATGTTTGACTTTTGGTAATATTTTGGAAGTTACTTCAGTAATTGAGAGACCTCAATATTGAAAATGACAATTTTGATAGAGGACAATTTTAAGAATATCAACTTAGTTGTTTATGGATCTTTATCTTTTAAAATATTACTGGGTGTCTG
>CL8667.Contig1_All    size  397    gap  0  0%
GCAGCAGTATTTTATAATTTTGAGACAGTACAGGATAAAAGGGGGAAAATATAAGATCTTAACAGGACAAAACAATTTTGACATTTTTAGTATTTGAGGACTGGTTTACTCTGCCATGATTGATATTAATGAGCAACAGCAAACATTAGCACAGAATGATATTAATGGCACATTTTTTAAATTTATTATCAGCCGAAAAACAAAAGATGTGAAGTGAATTATTTGACCTTTTTATAGATTTATCATCTACTCCCCCCTTTATATTTGTAATTTTCACTTCTTTTAACAAAGTTAAAAATAAATATTTATATGCAATTAATTTTTAACAATAAATTACTATTTAAAACTGGCAAAACTTTGCAGATGGCAAATAAACTAAAAAAAATGCTCATTTTAG
>CL8715.Contig3_All    size  947    gap  0  0%
CATCATCATAATCATTTCGAATGTTGTTACTAAAGATAGGCGTTAGTGGATTATTGTTATTGTTTACATTCGCTCAAAGATATGGTCCGCTCAACTACATTATGTCATCGTTTACTGAACTGGGTAAGCAAGTCATGCTGCTGTAGGCGCTTATGCAGTAGAAAAGATAGGGAGGCTTCTTCATCAAAGGAACCTGCTGTGACAGGGGAGATTGACGATTTACCGGTGTTTTCCTCTTACGACTATCCAACAAATGTATATGAGGATGTTTTCCATATAGGAGTTTCAGAATGCCATCAAAAACTTGACAAACTCGGTGAAGACAAGAACTGGGACGAGCTCGTTTCTTTGGTTAACACTGGAAATGTAGATTTCTCTAGACTCCCCATTAAAGATGATTCAAATTCTTTACCCTCCTTGTATACACCACTTCATCATGCTGCTGCCGGGAAAGCACCAAAGTATGTATTTGAAGATCTTTTGAAAAAGGGGGCAACTAAATGCTTTAAAACAACAAATGGAGAAACAGCATACGACTTAGCAGTGAAAAATTCCTTAGAGGATGAAATATTAAAACTTCTTGAGCTACCAGAAAATGTAAAGAATAAATCAGAATCTATAGCTATAATGGAGAAATCTCTGCATGCAGTTATATTAGATAGAGTGGAGACACTGATCCAAGAACATGGAGTTCAACTCCCACAACTTGCCTTTTTATATGAAAAGGGTCCGTTTCATTATTCAGTTCCAATGATGTATGGTGGATTTAACGTAAAGAAATATAATGATGGCATAAAAGTTCACAGTTTTTGTCGTGTATGGGGTGGAAGTGAGCAAGACCATATAATTGAAAGAAATGGCAAAACTACTCTAAAAGCTACAGGCTATGATTGTGCTTACTAAAAAGTAGAAAGAGAGGTCGATAATAAATCTTTAAATACTGGGAA
>CL8717.Contig2_All    size  2092    gap  0  0%
TCGCACATTTGCAAATAAAAATGGCCGGATACGAGGGTCATGTTAATAAAAGACAAAGAGTTGACGATGCACATTATGACAGAGAAGACCGACACAACCCTGAACCATCACCTGTGGTCCATGTTAGGGGATTATCGGAATATATTACTGAGGCAGATTTGATGCAGGCTGTGCAGCATTTTGGAACTGTTAACTACATTATGATGATGGGGAAGAGACACCAGGCTCTAGTTGAATTTGCGGATATATCTGGAGCAAAGAACTGTGTCAACTATTCCTTAAACAATCCAATTTATGTTGGACAACAAGCAGCATTCTTCAACTACTCCACCAGTCAAAGAATTCAAAGGCCAGCACCTGGGTATAATGATCCCAATTACATGATGGGAGATGATCCAAATAGACCACCAAACCATATACTATTGTTCACAGTCCTGAATCCACAGTATCCAATCACTGTGGATGTTATGCAGACAATTTGTTCAGCACATGGTCAAGTACTAAGAATAGTAATCTTCAAGAAGAATGGTGTCCAGGCTATGATTGAGTTTGAGAATGTTGACTGTGCTACACGGGCCAAGCAGGCATTGAATGGAGCAGATATCTACTCTGGTTGTTGTACACTTAAGATTGAGTTTGCCAATCAAACAAGACTAAATGTAATCAGAAATGACTCAGAGAGTTGGGACTACACAAACCCCAATCTAGGAAATGAACCAGCAGGAGCAGGACGACCTCTTCTACCAGATCCTAGATATCAAGCAGGGTCAGGACCACCACCACCACAAGGAGGATACTCCCAAGGCCAAGGAGGGTACCAACAACCTCCAAGTTCAGGATATGGACCACCTCCACCACCACAGGGAGGTGGATATGGAGGAGCCCAGGGAGGATATGGTCAGAACCAAGGCTATGGAGCCCCACAGGGAGGTTACGGAGCACCTCCATCAGGAGGCTATGGTGCACCACCACCACAGAACAGTTATGGTGGTGGAGGAGGAGGTTATGGTGAAGGAGATGGATACGGAGGAGGTTATAATTCAGGACCACCTCCCAGAGGTGGGGGTGGATATGATGACAGGTATCCACCAAGAGATGGAGGATACAGGGATAGAGGGAGCTATGATTCTGGAGATAGAAGGGGAGGTAGAGGTGGTTACAGATCAGGTTACAGTGATGGACCCCCTGGAGCTAGTGGACTCTCCCAGGGAGCAGTAATTATGGTGTATGGATTAGACAATGAAATGAATTGTGAACGCCTGTTTAATCTCTTCTGTCTCTATGGCAATGTTGTCAGGATTAAGTTTTTGAAGAGCAAGGATAATGCTGCTATGGTACAGATGGGGGATGCTCTGGCAGTTGATAGGTGTATGAACATGCTTAATAATACATACTTCTTTGGAAACAAACTACAGTTAGGACATTCTAAACAAGCTTTCCTTAAGGATGTAGCTCAACCACATGATTTACCTGACAACACCACTTCATTTAAAGATTTCATGGGAAGTAGGAACAACAGATTCTCTAATCCTGAAGCTGCAAGCAAAAATCGTATTGTAGCACCGACTGAAATGCTTTACATGTATAACATCCCACCTAACTTTTCTGAAGATGAAGTCCTAGAGTTATTTGACAGAAGTGGAGCAAAGAAACCATCCAAAGTTAAAATCTTTCCCAGTAAAAGTGAAAGAAGTTGTACTGGTCTATGTGAATTTGAGAGTAAAGCCTGGGCCATCGAGGCTCTGATCTTGACAAACCATGTTTCTATAGATAATCCAACTGGTAAGGCACCATTTATATTCAAATTGTGCTTCTCACCAAACACCATCTCAGAGGTTGGAGAAAGACGAGAGAGGATGGAGAGAGTCAGAGGAGGAGGAGACAGAGGGGATAGAGAAGATAGGGAATGAATAGGTCATGTGATTTGGTCATGTGATATGACCATGTGATGTCAGACATTTTGTCTGATATATTGTTGTTTTCATTGGTATACCCTGTTACAGTATACGTGTGTGTAAGACATCCAATTTCACTGAAACATTTCATTTGATATTGAATAGATTTTCATTCCATAATTATGACAAAAGAAATA
>CL8759.Contig1_All    size  1620    gap  0  0%
AACTTGTCTATACTATACTGTATTAAGAAATAAATTATTAAAGTATTTGTGAAGTAAGTTCAGGATGGTACTAGCATAGAATAAATTTTTAAGATAGATTATTGATAGAGTTCATGCACTTCGGATTGATTTAATATTGGCCAGGCTTTACGAATAAGGTCCGTCAGAATCAATTCTGTTCCGCTTCTGATTTTTCCGTTGTTTTAATAGTATCGGACGATTCCATGATGGGTAGAAATCACTAGGTTGCGTTGAATTAATGAATGGACTTTTATCTGCATCGATATTTTGAGTGTTTCTGTTCTTCGTTTCTTTGTTATCCGTGTGTATTGGTTCACTGTCATCACTTGGTTCGTATAATTCCCCTTCTATGAACAGCTTATCTCTTATCAATATAGCTTTCTTTCGGTCTTTCTTTGCATGCTTTAATATAGGATATAGTTTTTTCCTCTTCTTTTCGATTTTTACCGGAAATTGTTCTCTGACAGAAATATGTGTCCCCTTTAATTTGTGACAGTTCCTCATAACTAATTTTTTATCGTTCAAAGATACAAATTTAGTCATTATTCTTTGAATATTTTGTCTTTGTTTTCCAAAACGATGTACAGAAACGAAATTGACATTTTCCCCTATTCCAAGATTTTTGCGGATAAAATCTCTTACAATGTTTTCTGTATTCTCATTTGGCTCCTGTTTTATTCCGGATATTACGATATTGTTAGTCATTGATCTCCATTGTAACTCATCGACATCGCTTTCAATATTTATCAATCGCTCATTGACACATTTCATATCGAATGTGTTTTCTTTAACATTTTCTGCTTCCTCTAACAATGATATTTTAGACATATTTTCTTTGCAGCGATCTATAATTTTATGCACAACCGTACCCATTTGTTCTCCCTTTTCTTCGATCATTTTATTTCGGTTAAACACAATTTCGCACTTCTATTCTACGTTTTCAATTCGTGTTACTATTGAATCTAATTTCCCTTCAAGTTGCGATATCCTAGTAACTTCGTGTTCAAGCTTCCCGCATTGTGTCTGGAGGTCTGCCACGACAGCAAGTACAGAGTTCAATATAGATATAGTTTTGGTATCGAATTCTTTGTAGTCCGACATTATGATTCAAAATACATATAATAAAAATATTGTTTTTGCAATTGAATGCTGAAAGAACAATGGAGAACAATCAATCGTCACTAACAACCCGACGACGTTAGCAACGTAAGCAATGCTCTTGTAGTGATAAAAATATTCTTCATTAATGTTGAGAAATCTGTAAAGTTGTAGAGATATAAATTTTACCGTTCAAATAAAATCCTTGGAATCTGTGACTTCAGTCCATTTGATAAGTTTACATGCTAGCCTAGATCCTGATAATTTGAGTTTTTGCAGGAGCAAAAAAAGCATGACTGCCTGCTAGTACATCCAAGAAGGGTAAAGAATGCAGTCAAGAGAAATGAATTACACCATCTATTTTTTCAATGTTTCCTTTATTTCAATTTAAAATTCTAAAATGACAATTTTTTCCTATTTGTACTTCTTGCCAAAAATGGGATTCAAATATGTACACAATATTTTAAAAGTTACAAACCTTGCACGAGTTGACCAAAATCT
>CL8810.Contig4_All    size  1275    gap  0  0%
AATTTTTAATTATATCTATAACACAAGTGATGAATAGGGTGCAACTCTATAACGCCTAGTCAATAAGACAATCAATGATGCATTTGTTGAACCAACGCCCACCATGTACTGTTAAATTACAACATAATTACAATATTCGGATGTTCGCACTTCAAATGATCACTATAAAGGTATAGGCTTGTGTCCATAGTCGTACAGTTTTCCACTGTTCAGTTGTACACAGATTTCAAATATGTCTGCTATGCACAGTGTTGTTTGGCTTTTCTACTGCTCGATGTCTTTCGCAATTTGTGCCGCTGACGGAAAAACAAACGTACAGATTCCTTTACTGAATAATAAAGCTACAGCTCCTCTGTATGCTGAATTTAATATGTCGAATTTGAATCAACGACTGAGAGAGATTTTTAACAAGGAAGTCATACAGAATACAGTTAATGTGAGCTGCGAAGAACCATACGAGAAGATAGGGAAAGGTTGTTATTCTATCAAGGATGACAACGTATCTGGTGATGCAGCATTTGCGAGCTGTACAGACCCTGGTGCTTACCTTGCTAACTTCGAAACTATTGAAGAAGCCATGATCATGAAATTGTTCCTTCAGAAGCGGAATTCAGGTATACATTACTACGTTGGTGGACGTAATATCAATAGATACCTACCAAATGGCGATTGGAGATGGATTAAACATGGTAAAGCCACAAAGATGACTTATTTTGCCTTTGCCTTTAATCGGGGACCCGATGGTAAAACTGATCGTGAAAACGACTGCATGTTCTTCTACGCTAGAGATAGATACAAGTTCTATGATCACGGATGTGACCAAGGAGATTACCTTGGAGGTTATATTTGTGAAATTTGACATGTGTTATATCCATTGGATTTCATAAACCGAAATATGTTTTTCTTTTTCTTTCTTCCAAAAGTGGGAAGATGCTGGACGAACATGATATAAAAAAGTAGCAAAAGGAGTTTTGACTTGGATAACAAGTTGCTTCATTGGCATTCAAACCACATCTTCTTATTTCTACATTAGAACACGCAAGACGAAGTTTTACTACTTTTGCTTACTCTTCCTTGATTGCGATATCCTGTTGGCTCCTTTTTATGCAGTGTCTATTTTTCAGTTGTTTCAATAGACGAAATACATTAATTACCTTTATGACTTACCACAAACTTACATACTTCGACTGCAGGAACATCTAACATAAATTTCATATATTAATTTATTTTGAAGTCACGAACCTTATTTAAAAGCAAAATGCAATCTTGAATAAG
>CL9105.Contig1_All    size  1030    gap  0  0%
AGTTTCATGAGAACTGCTGAAAGCCTTTTTGAGATATTGTCCGAAAACTAGAAATATATTTATTTATAATGGATAGGCAATCAAGTCATTGCAACTTATATTAATCCCTTTCAACTTTGCGGCTACGAGTGCTGCCTTGCCCTTGACTTGCAAATGGTTTCAAGGGAGAGCCGAACATTCAGTTCGTGACATTTTCTGCCAAGAACGGGGATCGAACCAAGAACCTTTGTGTTCTTGAACTACAGTACTGTCATTCCTCTTAAATAGCAGCCAGTAGCTTTTGTAGCACTATATGATGGTTTAAGAATGCTATAAGGATCTAAGAATAAAACCTATACCAAACTGATTTGACAATCCACGAATAAGCAACTTACTAATTATCTAATGCAGATTATATGAATCATATTTTATTAATTTCTCGTTAATTGGTCCAAGGTCACTTGTCCCATTTAAAACTGGTTGTTCATTAATAGATAGTTCACACTTGTCGTAGGCATTGTTGTCAATTAATAAGAAAATAGTACATTTGCCCAGGTCAGAAACTCTATATTCATTAATAGCAACATTTTACACTTGTCCCAGATAAGAAACCGCCTGTCCATCAACAATGACATTTTACTCTTGTTCCAAGCCAAAAATCTGAGGTCCATTATCCCAGACTAGCGGTATCCATTGATAATAACATTAAACACTTTTCTCCAGGCCTGATGCCCATTATAAGTATTTTTTTACACTAAGGACCAGGCCTGGGTGCTCAATTATAATTATAAGCTAGACACTTTTTTAAGACCCGTGTCCTCTTTGGTAAATATTAACACTAGTCCAAGGCCTGAATGTCCATTAATAATAATCAGTTAACACAAGGATTTGTAGTAACTATACAAATCCTTGGTTAACACAAATAATTAACATTTAACACCGGTGCCGATTATAGTTCTAGGTCTGGGTGCCGAATAATAATTGTCATTTAACACTGGTGCCGATTATAGTTCTAGGTCTGGGTGCCGAATAATAATTGTCATTTAACACT
>CL9175.Contig2_All    size  599    gap  0  0%
CAGTATCTTAACAAGAAGAGGAATTATTTCAAATAATTAAAAGAGGATTTGCAATTCTGTGGGAAAAATATGCAATGGAAAATTGTCAAAATGATAAATTACACTTAAGTATTTTGTTTGTTTTTGAAGACTTGAAAAAGGTTCTATTGGTTTTAATCCTGAGTGTTGCCATGTAGAATATGTTGCAATTGATATTTATGTAAGAGTTTAGACAACAATTGGGGAACCCATATTTTATTTTATTTTAGACATGCACATGTAATTCAAATAGGACAGTCAAAAATGCAAGATATTTGCAAAAATAAGCATTAATGATTTGAAAATTTTCAATTTTGGCAGATATTAGGTACATTACATCTCTGGTGAAGAGTTGTCTCATTGGCAATCATATCACATCTTCTAAATTTCATCTAATGAAAAATTGCATATCAACCTTCAAGAAATCCAAAACACTCAAAATGACAACACACCAGATAACTATCAACTCCTTAACAAATGAAACAAGAAAACTGACATGTGTATATCATATTTTGAAGACATTTCAATCTTTTTAGAGGGACAATATGTATTTATTCCATAATCACTATTTTAAATACCCA
>CL9263.Contig6_All    size  4911    gap  0  0%
GGTTTGTAGATTAATAACCCTAAGCAATTCTTTAAATTTTAGACGCATTAAACAATTGTATCTATACCTGCTAAATCATATACAAGTACCTTGTAACTAATAGATTAATTCACTGATTTTTATCCAATCTAATACAGATTAGTTATAACAGCTTTGTTGACCTTGAGCAATTTGGTGTAAGTGTTTTAAAGTTTGTTTCCATCTTATTTCTCAGCACCAACCAATGAAACTACAAATGTCGGAATGTGCAAGTAGACAAGTTACGGTAACGATATGAAAAAGAATTTTCAGAAATCCTGCATCTAGGACTTCACATAAGTACAAATGTACACCACAGATTTGGATCACTTGTTTATAGAATTTATTTATTTAATTGGACAACTTCTCAAAGAAAAGCCAAATATTATGGCTATAGCTAGGATTGATTTGTAGAAATTTGTTGAAAGGATTCACAAGATATAAAACCATGCCAATTTATATTGAAAGAAATTAAAGTTGAGAAAGTTCACCTATAAATATAAAATACCAAGTTTGACTTGATACTGAAACGAATTCTGAGTATTGGATGTTTGTTGCAGGTTTCCATTTCTGTTTTAATTTAGAAATCTACAAAATGAAAATGCAGGAATGGCTGTATAGTTTATATAAGATCAGAATATTTGATAAAAAGGGATAGATATATTTGGACAAAGATGAGACCTCATCCTTGAAATTTTGATATAGTTTTCACACGCTGTGTGTTACCCTTTGAAGCTTTGTGGTGGAATAGGGTTATATTTGGACATATAAGCTATTTATACATTTTACTATCAGCTAGTATACGTGTGCGGGATGCATAGGATTAATTAAATTATTTTATAGTTAAGAGGACTATCTTATTGGATATAACCATAATAGATGCAAGACATCCCTCAATATAGAAGTACATCCCTAAAAAATGAAGGCTAAATATGGCAAATATGATTGAACCAACAAGAAAACCATTAGCAAGAAAATAAATGATAATTTGTTTAAAGAATTTTATAATAGCTATACTTCAGTTTGCAGACCATATGATCCATATCAACCTTTTGATCTAGATTCCTTTCAGATTATCTATCCATTGTTTCCAAACAGGTCTAATTTATGATTTAGCAAGTGAGGAAATGCTCGCCCATTCTGCTGTAAACGGACAATGCTTCATCTTATTCTTGGGATATTTTCACATGCTATAACTGAAAGCTTTCACTGGACTAGGGTTGTATATTGGAACAGATGTATATAAAAACTACATAGATTAACAACAAACTCAAAGTAATTGATTAGATGCAAGTGAACCCTGAAAAAAACTGACGGGCAATAAGGATTGCACCAAATTAATAGGTATAAATAGGTCATTTACAAAATTTATGAAGGTTTTAGCAATTCAGATGTTGTTTGGGAAAATGCAGACGGGATTCCTTTCAGCTTAAAATGTCGTAAATCTAGTGTTAAATTCAGCATTTTGTGAGGCAAGGCTTGACCATAAACGGCATTCTGCAGTAAATGGATAATACTTCTTGGCGTTTAAATACTTGTAATTTTCATACCTTTTATTCAGGCTTCCTGTAATCAATGCAGTCCAGACTTCAAGGATAAGATTTCTTCCAGATTAATATGTCCTTTGCTTTAATCCAAATTCAAACAGATCTGAGGTAAAATTAAGCATTTGTGAGGCAGTGCTCCACCTTTTCAAAGTAAATGGATAATGCCATGTATCTCCTGCTGAATAGATCAATTTTTGGATTGAATTCATTTGAAGTCAATTTTTGCAAACCATCTATTTAGGTTACCAGATCGAGAAACCCTTCAAGATGATTCTAAAAGCCAGTCAACACAAGTAGATTCTTCAGGATTCTTATTGGTTGAAATTAATTGGTTCATCTATTTCAGATTTTTAGATGTAATGAAATTATCAAAAGGTTTCTTTGCATTCAGTCAACTTAAACAGGACAAAAAAATCCAAAAAATAATTCTTAATATTCTAGGAAGACTAGTTTAAATGTGCTGTTTGCCCAAATAAAACCAAGGAAAAGAAGACTGAACTAAACAAAACCACTTTATTTCCAAATTATATTCAAATGATGTCAAAGGTTTTTGCAGTAAAAAAGATTTATTTAAGAAGAGACCACAACTGCAATGGGATTTCTTTCAGGTTTGGATGTTAAAAAGAAAAGTTCTGGTGTTTGATATTTTGAAAAAGGATAGAAGTACCTTTGCAGTTTTATCCAGTAAAATTTTCAGATGTCTTGATCAAATATAGGAACCAAATCCCTATTAGATGCAAAAAGAAATACAATTTCAGCTCAAGCATGGACTTTTTAAAATATTTTTATCATTGCACATTTCTAATACAGTTGAACATAACCAACAGCCCATGTGGATGCGCTCTTTATGAAATATCTACCCAAAGCGACTTGAAATCAGTAAAGAAAATGAAAGGTATCGCAATATAAATTTTATCACATTGGTCAAAACCCATTAGAAGATAATAGGACACAGCTTAGAGTTGTATCAACTTGTATTCAAATTAAAGCGTCTTAGAAGATTGTCATATTTCAGATCCAGTTTCAAGTCTATTGTTTGAAGTTGAATGTTAAATGCAGAATGGTTTTCAATATCAAGTTGGGTTATTTACCTACATGTGGCTAGTAGAAATTTATTTGAATTTTAGAGAGGCTTCCATATAAACAACAAAGCTTTAAAAGAAGGGGAAAGAAAAGCCACCCAAAGGACTAATTATAGAATTATATCATCACATAGTCAAGCAATTGTGGCTCTAATAACAAATTATAATTTTAGAATTTGCAAGACTTCACTAACAAAGGGAATATAAAAATAGGCAAAACTAATCAAGATGCTTCCATATCAGGTACAAGGCTGACTTTGCACTTCCATATGAGGTACAAGGCTGACTTTGCAAAGCACTATTAACCAATGGAAGATTAAACTCTGCTAACCTAATCAACAATATCATAAGATATATAAAGTCCTGTTTTAAGGTGTAACCAATATTTGCAGAGGGAAGTCATAAAGGGAAGTAACTTGAACTCATGGATTTATGTTTCTTTATTGAAGTTCTAGCAGACAACAGATCTACTGTTGGACAGCGTAATATTTTTAGGTTAAGCGATTGGGTGTTCACAATTTGATATTTCGACAAAGAACCCTTGCAGTACAGTAACTGATGTTAAAAAACAAACTTAATTTTTTTCCAATTCAAACAGAAATGTATATATGCTAGCATACAACTGAACTACACAACATTTTTAGCCTTTTAAGGAAAAGATGAATTAGTGTCAATTGATTCAAAGCTTTTGAGAAAAAGAAATGGAATGAAACCGATTTTCAGGAGAAAAAATGTAGTTTTAATTGCAGAACCACTATCAACATTTAGACCCATTACTGAATTTGATGAAGCTAAGTTGAGGCTTTTTATATATTGTTTTCCATTTACCAAGCCTGAAGATAATGTGTTCATGTATTCAGGCAACAAATATTTCTTTTCATAGAAACAGTCGGGAGGCTCTTTTAAAAGAAGCAGTTTAAAAGCTGTAAAGAATTCACAGGTTTAAGATTTGGAAGAAGAGGTGGCCATTTCAAGAAGAAACTAGTATTTATATCCATGAATATGTGTTCTTTAGTGTTCGTTAATTAGATGTTCCAAAATTTTAATTCCAAGCTTAATCATGAAGTTAATACAGGTCTCAAGTTATAATCTTGAAAACATTGCAGAATCAAATAATTAATTAATGCACTTTTCAATCTAACAAGAAATTTCTTTGAGTTGAAACATTTTCTTTTTAGTTATAATTATAATTGCTATAGTATGAGTTTCTTAATAACTTAAGCTTAAATATATATATTCACAACTTTAAATTATGGATGTTGCATGAAGTCCGAAAGTTTATAGATGTAAATCTTGAGGGTTTGGGAGGGATTAATCACTTCGCTCTTTATAGTGCTGTCATTGTATCAAGATGCTGAATGAATGTGAAGCTTGCATATTTTGATGAATCGCTAGCCTGTACAGTGAACCAAAAATTGGAGGTAGTGTTGTCTGTCTGTATCATTGAAACAATTATTTGCCTGAAACTTTTTTGATTTGATAAACATTAAGCATGTGTTCAAAAAATTATGGTTTCTTTTTTGTAAAAGACATTTGAAATGCTTTATATTCACTTTGAAAATATAGATATAATCAAATAACAGTAATTAATACTTAAATATTATCAAAATTTTTGTGAATGTATATACATGCTGGTATGCAAATGGGAGGGGTTGATTTTCAGGGCAGTTTCATTGTTTTCATAACAAGACCTGCTGTGTGTTGAGGGAAATCTACATGCCACTATGGTAGTAAGAGGAAAGGGATTAAAGCTAGGTTAATAGTCCTTATCCAGATATATGCTGTCTCCTTCAATCCAAACGCCAGATAATATAGAAGCTTAACAAAATATCTGCGGTATGAAGTAGTTGTAAAAATGCATGAAATATTTAAAAAGTTTTGTTTATAACTTTCTAATACAACTTGTTTGATTTCTCATTTGGACAAAGAATAAATGCACCTTTGAAGTTATCTTGCTACCTATAGTATACTTAATCATCTTCAAATAGCCTTTCAATTTTTGCTTACTTTTGAAGTTAATATTTTCAAGGTAAATTAATGTAAATAAATTATAGATTAACTTCTAACTATAAATGCAATAGTCTAGTTTGGGGGCGGGGATTAATATGCAATAGATTTTTTTGGCAGTGAATGTGGTGATCATTAACAGCAGATTTCTGCACATGCACTAGGCCCAGTTGTGATACAGCACATCTGGAATGGAGTCCAATTTAGTAATGATATGGGAAAATATGTAGTTTATATTCCAACAATGGAAGCACAGA
>CL9352.Contig1_All    size  359    gap  0  0%
AGCTTATTTACAGTACTGAGTGCTAAATGATGTGTATATATTTTTTATTTGTTTTGTTATTTATTATTGTTTTACTCAGGTAGCATTTTAGGCAGTAAATAACATTTTATTCTTGTAAAATGTGAGTGAGAGTGGTTTTCTTTGGTATCCAAGTTCTCTGTCTCACCTGCGACAAAAATTGCGAAAGCGATACTAGAATTTGGGTGTGATATTTACGGAGCCGTCGGGGTCTGTTGTTGTTTAAGTTTGTATATTATCACAACGACAAGACATATATCTGTGTCAACAATTTATGATACGCAGGCACAGTGTCATACGGTTCAGATGATATATTCATCCGAAAATATATATACGAGCCG
>CL9385.Contig1_All    size  1138    gap  0  0%
GCCGTGCTGAAGGTCGTATAATAGATTGTTTTTTTCTAGGTGGTTAATTAGGTGTTTAGTAATGACATCTTCCATTAGTTTGCAACTGATACAAGTGAGAGAGATTGGTCTGTAGTTGACTGCATTGTATTTTTCCCCTTTTTTGTATGCTGGTGCGACATTTGCATGTTTCCAGTCGGATGGTATACAGCCAGTTGTAAGTGATTTCTGGAAAATAATGGTGAGGATAGGTGCCGTTATGTTTTGAAGTTGTTTTAGAACTCTGCCGCTGATGTTATCTGGGCCAGTGGCTTTGTGCGGATTGATGTTGTGTAAGAGTTTTTGTATGCCAGGTGTGGTAATTGTGAGTGATGGAATGACTGGATGGGGACTTGGTCCTTTATCAGGCATATTACTTGCTGTTTCGGTGGTAAAGACTGATTGGAATTGCTCATTTAAAATGTTGGCTTTTTGTTTTGTATCAGTTGTTAATTGTCCCTCTTTTTTCAGGGGAGCAACTCCACTATTGTCAGTTCTGATGGATTTAATGTAAGAAAAGAGTTTTTTCGGTTTTGATTGGTTGCTGTAACTTTGGTCAGGGTCATTTGTTGGAAGGTCAAGGATCATTTTTTCTATGTATGTACAATAGGCACGTCTCTGTTCTTGTTGGACTTGTTGTTTAAGTTTTTTGTATTTAAGTATATGCTTTTTGTCCTTTTTCATTTTAGAGTACAATTTATTCTTTTTATTTATCATTTTTCTGAGTTTGTTGTGCACCCAGGGAAGTCGATGTTTATATGTTAACATTTTATGTGGGATGTTTGTATCTATTGATTTTGTGATGTTGTTTTTAAATAAATCCCACATTTCGTTTATAGTACTGTTGTTGTTGTTATTCATAACAGTAAGCTCTTCAAGTGTTTTTTGAAGGTCTGCTTCTATGTTTTCCCAGTTCGCTTTGTCGTATTTGAGTATTTTTCTAGGTTGTTGTCTGATTTTACGAAGCCAAGTGTCAATTTCTATGTAGACGATGTCATGGTCACTTAGTCCTAGTGGTGGAAGTGTGTTTACTTTGTTAACAGTTGTTGGATTGTTAACTAGGATTAAGTCTAATATTCTTTCTTTTCTAGTTGGTGTATTAACTATTTGTTGAAGGTTA
>CL9424.Contig2_All    size  741    gap  0  0%
TTATGACAAATATCAAATATACGATGGCGAACATCGATGTGATTATAACAGAATGTCAGTTGTATGTGATGAATATCCCGATACAACACCTTACAACTATACATCTAATAGTACTTCAGTTGTTGTAGCATTTGAAAGTGATAGTTCTGTCAATAGACGAGGATTTCTGTTGAGGTATAGAGGGATACCTAATCCTACTACCACTACAATGCGGTCATCAAATACAACACAGAGTAATTCAAACGATTTTATAATTACTGCCGAAATATTATTAGGTCTAGTGTTTGGATCTCTAGGACTTATATCGTTCACTATAATAACAACAGTATGCATTGTGATGAAACTTAGAGTGCCTTTAGAAAAGACTATTTCAACAACTCCAATCAAATCTGTACAATCAAAACCAACAATTCAGACAATCAGTAGATATAATAACAATACTCATACTAAACCAGCAATAATGAATAACAAGACGGTTACAAATGGTGTTCCCAGAAGAATAGCTGCTTGGTAGCTTTACGACTCTCCTCTTAAAAAAATCAAAGGCATTTGATTTAATATAATGCGCAATCATACTCTTGTTTTGCAAAATATTGAGATATGTGATGTAATTTTGTTAGAAACCACTCGTCCGACTGTACATTCCAGACGATTAAAAACATAAATGTCATATTTAACATAAGAATCGAAGATGTGACCGTACTCTGTACAATCTGGCGAATTGCTTTTTGAATCTTGCAA
>CL9426.Contig2_All    size  662    gap  0  0%
TTTTGACTATTCCTAATCAATTGTATATGATTAGATTATTAAAAAAAGCAAATGTTTTTTGTCTAGTCTAAAATTCGTAAAATATATAACTACAAAGTTATTACTGAGCTTATAGTTACTGTAAGCTCTGCCTTTTTGTAAATTAATAGGATTAAAACTAATAACAGTGACTACAAGATACTTGCTTTTACGAGAAGGGGATATTTAAGGACAAGGTACAGGTAAATCATGCCAAGATTTATTCACAAACTTAAAGAATTGGCTTATCAAATATTAAGTAGTAAGTTTAAAGATTTATTTCCTCACTTAATTGATAATGCTGTCGTTTCAAAATGACGCAAGATCAACAAAGATGGCTGTATAAGAAATAAATTGAAAAATTGATTCATGATTCAAAAATTCTTTCTTTTGACCATAAAGCAGTTGTGTAACCAACATTCCCTTTTTTTGAACATTCGGTTTTTTAGTTACCTCAAGTGTTGTAGCTTTACAACATGTCAATCATATAAGAACAGTTTAATTTCAATGTGAATGGAGTATACGGAATGTAAGACGCATTGATACCTCTTTGATACTGACATTCAGAAGCAGTGCAATGCAATAGTTAATGTAATATGTGAGATGTAATGTATATGTTATATATATGACAGTTACATATGACG
>CL9436.Contig2_All    size  3001    gap  0  0%
AATTAATCCTCCTGAGGTTTCTGGTGCTGCACTGACAACAACTGCTGAGATGGCTGTACTGTAATTAGTTAGGAAAGAAAGATAACTAATGCAATGGATGAACTATCATCAGAGGACCAACAGATTATCCGACGATGTCTGGACACCATTGTATCGGTTGTTGTCGATGTACAGATAGGAAAATTTAATGTCAGAAGGACTAAACATCCTGAAGGAACTATAGACAACAATGGACAAAGCCAGTGTGGAAGCTATTTCAGAATGTCATAATTACAGTAAAAGGTATGAAGAAGAGAATGTCAACAACAAAAATGATAACCCACCATCAATTTCAAACATCTCTGAAGAGGCTGAACAAACAAAAAAGCCATACAATACTCGTTATAAAAAGAAGAAACAGTGCAGTTGTGGACTAGCAAATACCATTAAACAGACAAATATGCCTGATCCCATTGATTTAACCAAATTGTCTAGCACTAACACATTTGTGCCATACCAAATTAAATGGAAAAGCTCTAAATGTCAAGATGTTGGTATATGTATGTGCCAAACAAAAGATGAAGTTGAAAAACAAGGTACACCTGGTACAACAGAGAAGGATGGAGCATGTTCATTAGGTGAAAAGTCAAATAGTTCTGGAAAACGGAGCTCCCTGTTGCCATATCTTGTAAATCAGAAGTCTGAAGAAAGAGGGTTGTCTTTATTAGAGGAAGAGGACACTCAGATACTACATTATCCATGGCTGAGGTATACATGTAGAAGTCAGATAAGGGAGATAACTACTTCAGAAAATAATTTAGGTTATTCTGTTGTACAAGAGAGAGGAATTCAGACAATGTATGCAGACTTACCCACTGATGATGAAGGGGAAGACGAGAGAACATCTGGTTACCTAATGGAAAGTGATATTAGGAGCACTGCCAATTCAGTGTTAATGGAGGAAGGGGAAGAGGAAAATAATAAAAGCCAGTTTTCTTTTGAAGATCAGAAAATGAACTATTCTAATGCGTCTGATGATGGAGGAGAAGAAATGGAAATATCAGAAGTAAATAAAAGTTGCTCAGATGAAGAGTGGACCCAGCACCCAATAAAAATTGAGTATGTTAATGGTGAAAATATTGTCGTAGATTCTGCTGAAATTTGCAGGTCAAAATTGAACTCTGGAATCATTTTGATGGAACCAAACCCCGATGATTGGACAAATCTCAAACATGATTATGAATATTCAACAACTCTTGTAAATGCATACAATAGTATAACTAAAAATGATGAAAGGGTTGAACAGAATACAAATAATGAAAAATATCTGTCAGATAATCAAATTCCTCAACATGAATTCATTGACAAAAACAGAGGTAAAGAAAATGAAATAAGTAATGCCATGATAGAACAGGGATGTCAGACTGTTTTAAATGAAACAACAACAAGTGATGAAGAGGAAGATTTCAAAGATGTTTATGAATCAGAAAATCAGGTCCAAACTTATTATTTAAATCAGATTAAATTGGGTTGTGAAAAAACCCAGAATATGTCATGTATTGATGATATAAAATCTTGTGCTTCAGGACAAACAGATGATTCTGAAAAAATGAAAATTTATACAGCTGTTCCAATTGATGACATTCTTAAAATGTCTGACTCTAAAATGTCGTCATCAAATTTATCTGATCCAAGGAATGATTTTCCAAATATAAACATGAAAAAGAGAACATTGACTGAAACTCATTCAGGATACCAAAAATGCTTTGAAGAAAGTATTAACCTCAAGAATAAATTACCGGGCAAGACTCTGCAGACTACAGAACAGGCTAAGACCCTGCAGACTACAGAACCGGCTAAGACCCTGCAGACTACAGAAAACAACTTCAACAATATACACCGGACGAAGACCCTACAGACTACAGAAAGCAAATTTAAGAATATATTATCGGCTAAACATGCTAAAACCCTGCAGACTACAGAAAGCAATGAAATTGATTTAGTTCCAATACCAGTATTTCGAGTAACATTAACTGGTGATAATTATAAATATGATTATGAACAAGTTGGCACAGAAATGCCTTCAGCTACCAATGAAAAGGCTTTGCCAGACATTCCAATCGAAGAAGAAAACATCATGAGCATAGTTGATCATCAAAATGAAACACAGATAGAATCACCAGAGGATACTGAGGAATTCCCAGAAAATCCATGTAAAGGGGAAGAACTCACTAACAAATTTATTTGTAAACTTTATAAAGAATGTAAAGATAGGGAAGGAACCATAAATATTTTACACCATTGTGTGTGTTCAGTTTTAAACATATGCATTGAAAAATCAACTGTTAATCCATGTAGTCTTCAGATGAAAGCAAAAAAAGTTTTTGAGAAATGTAGAAGACTAAAAAAGAATACCAGTAGGCCTGCAGAATTTGAAGCATTTGAAAATGATTTATTCATACTACCTAGAAAGAAAACTGAGACGAAAAATAAAGTCAAGTTAGAAATTGAGGGACTTAAAGATGAGATAAATAATTTGTTAAGCCTTAATGAAAAACTGAAAAAGAGGCAACGTATAGCAATCATTAAAAAGAAACGCTTATATCAGAGAATGAACAAGAAAAATGCTTTAATTGAAAAATTAAGCAAAAAATTAAAAACAGTTAGAAAAATTGCTGAATCTAGGGCACAAGAGCTTTTTGAAACAACGAAAAAACTTTATGAAAAGAAAAAAACTTCTGATACCGGTATACAAAAATTGAGAAATCTTAAGTCAGTTGAATCACAAACGAAGATGTGTTTGATAACTTTGCCAAAGACTCTAAAACACAAAGAAACACAATGCAATACAGCAAAAAATGATGTTCTAGCTCTTAGTAGCCAGTTACATTATTGGCAGTGTCGTGCTGTATTAAAAACATGTCAATTTGATGATGTTAGACCAGAAGTTATTGTTACTAATAAGAGCAAAACTGAAACCTCTGGGAGTAATTCAAATCAATAAAATCAATTTGTTTAGCAA
>CL9480.Contig1_All    size  538    gap  0  0%
GGATTTAGTGCTTGTTGTTACAGAACAAACTCTGTATATTTTGTTGACTAATATTTATGTTATAATCAAAAGAAATCCACATTGTTTTTGTATGTTAACTGTTAGATTTCATATTAAACCGGTATAAGTTATGTGATATTTATCTAATGTATTAGTTTTCAACTTGTTTTTTAGCAATCTGAATTTTCTGGAATCTCAAAAAATCAAAAAATAACTAATTTTACAAGTTTAGTTATTTCATAGTTATAAAATAGAAGTTTTTATGCTGGGGTCAGAAACCAGGTGCAGTAGTAATTAGAACAGAAACCCAGGTTGTGCATTTCATTCTGCCAAGGTAAAGAGTCCAGTATATTGAGTGTTTCTTTCTGATCTGCCTTCACCATATTAATCATCTATGTTACTCACTACAATTTTACATTCAGCACTTGCCTTCTTTTCAAAGTCTAAAATACATTTTAAAGACCAAACCAGTTAACAACATTTATTGTATTTGTTGTTTTCATAAGGACTTTACATACTTATATATTTATTCCAGAAA
>CL9738.Contig2_All    size  448    gap  0  0%
ATAACTACAAAAGAGGCACTAAACAAAAATCATAAAAATATATAACACAAGTTTGACAATTATAAATCTATTCAAATACATTATGGTAAGGTCTATCTAGAATTTTGACCGTTAATCCAAGCGTAAACAAAATGATAAAATAATTAAAAGCATCAATTAAAATCAACTAATCATTATCTCTGGGCAATCCAATTCAGAAAATCAGCATCTCATTAGCTGCAATTTTCACTTCTATGTGACCGTATCACCATAGAACTACCAACACTGTAAATCATCTTCACATGGACACTCCCATGAACCTCCAACTAGTATAAGCAACCCTTCTCGGTTAACTTAACTACACCCAATACGCCCACTCTCGTAATAACAAGAGATTAAAAATTAGCTTAATCAAACATGTGTAATACAAAAAAAAAATATGCAAAAAGAAATATACAATAAAAAAAAA
>CL9878.Contig1_All    size  484    gap  0  0%
GATCACGAGAATAGAAGAAGAGTGGTAAGCTGTCTTAATTTATATGGCACTATATAAAAATATGCTTAATTATTACGACTCTAATTTAATGCAATAAATATAAAACAAAGTTTTGGAAAGAAATTTGAATAGCACAAAAAGGGGTGCAAATGTACGTTTATTTGCAAAATGAGACCAAATGCTATAAATACACAGCGTTTAAATATACCCGTGAATTCCTTATTTAATTACAGACTAGTTAAACTCTATTAGATGTTGAATAGGGTCACGCTAAATTAATCATCCCTGCAGTACGATGAACTTAAGTTGTTCACATCTTTTTCCACTAGATTTTAAATAAAAAGGTTCAGTATATATCATTTTTTTTAAGAAATTGTATGAATATTTTAACTTTTAATAAACATGCCGTCACAGTTATCATCGCAACAAAAAAATGTTCATTTTAACATTGTTTTTTTCAGAGTGTCGGTAACTTCTCAGACAA
>CL9928.Contig4_All    size  2135    gap  0  0%
TCGCACACTACATGAATAAGTATATAACTATTTGAAACCTTAGTCTCGTGCTACTTAATTGCAATTTACAACTTGAAGTGAAATCTAAGTGTTTTGCATTATCTGTGGTTATTATATAATCAAGTTTTGTGAATGCAGTATCTTCAAAACTAACGTGCACATTTAAGACATGGTTTAGAATACATGTGTGCTACAAACGATGGACAATCCGCTTTATAGAGAAAATCTTGATTCTGAACTGGAAGAACAAAACGGTAGTAACACTGTAGAATCTATGACTATGTTCGACCGTTCGCTTAAAAGGGAATCATTCTGTACTAAATATCGTTCGTTTCTGTGCGTTGTTGGTGGTTTGTTAGTTGGTTGCTTTGTAACAGTTGGATTTTGTTATCTCTTCTTTAATTTAGGAAATAAACAAAACTGCAGAAATGTTCAATCAAGTGTTGGTGCTAGTAGACAGTACGACAATCAAATTTCCCGAATGATTGAAGACGTTAACAAGACTAAAGAAGATCTTATGGTTATTCACGATATGAGAAAAGAATTGGTGGACTATCTGACGGATATTAAAAACACTACTCGTAAAGAACTTTTAATAGTGAAGACGTCTTTTGATTCGACTTTGCAACTACTTAATGAGATACGTCAGACAAGTCAACAGGAGCTTTCAAAAATAAACGAAACAAGAAACATAGCGTGGCAATTTTATGCAGAATTCCGAAATAATAGTAAAACTGAGCAGTTAAGCAGGATGCAATCAACAAACCAGTTTTTGGAATTTCGTACAGAAATGCGAAACATGAATTTTAATGAAACAAGAATCATTCAACAGTGGAGAAATGAAAGTAAGGTACAATATCAAGAGTTTCGGAGAAAAAGTCAACAAGATCTCATGTCCTTTCAGAAAATGAGATATGATATATTGAAAGTCCTAGCAGCTACTGATATGTGTGTGCGAAACGAAACTTTCAATATGACAGAGCCAACACAACCTACAGATAATGTTAGCACACATCGGGATTGTCTAGCATGGAAACAGAGTGGTAGCTTGACCAATGGGGTATATAGTATTAGTCCTGATGATAATACGATACTAAATGTATACTGTGACATGACAACAGACGGCGGCGGTTGGGTTGTGTTCCAGAGGCGATTTGATGGCAGCGAAAATTTCTTCAGGGACTGGCAGGCGTATGAAGATGGTTTTGGAACCCTCCACGGAGAATTTTGGATAGGAAATAAATATCTCCATATCTTAACACAAGTCCCTACAGAGCTGCGCATCGACTTAGAGGCATGGGATGGACAGAAGAGATATGCAAAGTACTCTTCCTTCATAATTGGTGATGCTGATTCAAAGTATACTCTATCTGTTGATGGATTTGGAGGAAATGCGGGAGATGGATTAGACTATCATGATGGACTGAAGTTCAGTACTTACGATCAAGATAGTACGCAAGGATTGACAGACTGTGCAAAATTATACAGGGGTGCATGGTGGTATAGACGTTGTAGCCACTCCTCGTTAAACGGAGAATATATTAAAGGAACCAATGGTACTGCAAATAAAAATGTGGGAGTTAATTGGGAAAAGTTCAAAGGAGACAACTACTCGTTAAAATCGGCCTCCATGATGCTTCGTAGAAAGACATAAAAGGCAATGTTTGACCTTGAGGTCCTGAAGTCATGAAAATTGTGTTATTAAATTAATTACATGTTTTCAATCTATAAAACCTATATTGTTCCTTTTACAATGTTTTATAACACAATAGTTTATGCAATGCAATATCTTTATTTTCATACCCGGCCATTACAGAAACATCGGTACAGAGCAGTCCTAAATATGTAGAAGAATATACATTTATTTACATAACATTTAATTAAAAATTAGTGTTTTTGAATAATATACAATTTACCCTGGTGGACCAACATGTTTGTTTTCACATTTTAAGAACCTATATTATCATTTTAGCTCAGAACTATTTTTAAATGGCTCATCGGTATTTATTGAAAGGGCAATAGCTGTCAAGTTAATGTTCACAGATTTGGTTCAAATTCTAAAATGTGATATAGAACATGAAAAAAATGTATAACAAATTACAAAATTTTCTAAAATGATAAAAATATATGAACTC
>CL9979.Contig1_All    size  842    gap  0  0%
GTCCATCCATATGCCACCAAGAAAATTCATGTAATTATCATATATTGTTATTATTATTTATCACAATTCACATATATTTTTTGCTATAATCTTTCCAAGAAAGTGTTCTATACTTCTGTGCTATCATCTCTATGCATAATAACTGATTTCTGTTGTGTAGTATTAAGTCTGAGGTGGCTCCAGCATCTGATAGTCTTTTAGAGACTAGCTGCAGATGTGAAACTTCTGTAGAAAGTTCCAAAAACTGCTGTCAGATGTCAGGGCAATCTTGGACTGTGTAGTCTTAGTATTTGAGTCATTTGATAATACCAGATTAATGTTTTGTTTTTACTTTAAAAGTAGTGTTTATAACGGAGAACTTCAGATTTTGAGTTGATGAATTGTTAAGATTTTTTAATGCAGTTTGAAAAAAAAAATATGGCACCTGCTTTAATTGTAATACAATTGTTTAAGGATTCAGTTTTCAATATTAATTGTAAGCATTGTCATTTTAAACATGTCCTCAGTAAACAATCTTTTGTTGATAAATTTTCATAGAACTGTGTTCAAAATGCAAATGACGATTTAAGCGTTGCAATTTTTGTTGTGATTTTGCATTGAGAATGACAAAAAAAGAAAGAGACAGTAACAGTACCACCATTTCAGATTGTCAGTACAAAGTAACCTTTGTGTTTTGAGTTATACCAGTTATGTATTAAGCATTTTGGTATGTGTGGTCAATTCTTTAATTTTTTATATCAATGGCTCTTAAAAATAATATAAGCTGTTGAAATTAAAATTTCTTAAATTAACACTGATGCATCTTTGATAATATTGCCTGAATCAAGTCAAATGAGTCAAAC
>CL10008.Contig2_All    size  800    gap  0  0%
GTATGCTTTAGTCAATTTTTAATGAGTTTCATAGATATGTGTCCTTATAGATGCTTGTTGCCTCAAGATAATAAGAATAGCAATATTTGATATAAATTATCAAGATCACCATTTAAAAGTTGTTGATGATATAAGCTATGGGTGTCTCAATATAAAGTCTAATAACAATTACATGTTTACATGCAAAATTACATATTAAACTCTCATTTAAATTGAAGAGGAACTTTGCGATTGCCTTGTGTAACAATATTACCATAATGTGTTAACAAATATAACAGATATATGCATGATCTACTGTATTTGATTAAGACAAAGGTGTTGAATATTCATTGTATGTATTAATATAGAACATGTGATGTAATCAAATGATTTGCAGTCTTGCAGAAAATTTATCATACATTTGTTTGTAAGCCATTTATATATATGTATATTTTAATATTTGGCAGACTGTAATTTTCAAAAAAAAGAACCCCTAAATAAAAAAAAATGAATGTTAGTCAGTGGAATTTTTTTTACGTTATAGCTATAAATGTCAACTGGGTCGTCAATGGCACAGACTTTGCTAACAGATTCAGAACTTTGAAAATGCATTGTTGAAACATATCTTGAAAGACATCATTGCATGTGACATATATTTAATGTTGACTCGCTGCACCTGCTGGGTTGCTGCCTCATTAACAAATAAACATGTTAGTTTATCAATACATATAATGATTTATTACAGCATGTAACATCTTAATGATCTGTATCTCAGAATTACCATAATGTAATGGAGTGTTGTTTCATATTTGTTATCATTG
>CL10273.Contig1_All    size  517    gap  0  0%
ATTTTGTAAACAGTGTTTGTGAAGGTAAGAAAGAGGAAAATAGTGCATATCATTAATATTCTATAAAGCTGATCAATTATAATAACAGGTACTGTACAAATTTTATAGGCTCAGATGCGCATTTTGACAATGAACGTCTTTTCAGTAAAGTTGAGGCCGAAATATTAGAAAATCTTAACCCAATACCAACGTTGAAGATCTCATTAAACAAAGTAACAGAGACATGCAAAGTTATTTAAAATAGACTCAAGCAAGGAACTGTATTTAAGGCTACAAAGTGTCACAGATAAATGTTTATGCAAAACACATAAACGCTTATAATCAAACATTTAGTTTAAAACACGTTTTTCTTCTAGAAATAATCAACAGTATAGACCGAAAACGAAAACGTACGACAGAGATGAATATTTATAAAATGCGCTTAATTTTGTAAAAAAAATATTACAGGTGAACTTATTTCTTTTTGTGTTTTAATATTGCATTCATATTTTTCAGATCTGTGATCAAAACAAGATGG
>CL10303.Contig1_All    size  1947    gap  0  0%
CTGTGTTTCCTACCCATATCAGATTACAAAAAAAATCAAAGTTCGATCTGATATGCTACAACCCTTTATATAACCAACAGAAGATATGTGGCTTGAAATAATGCCAAATACATGTACGTCATTCACACAAAACATGACAAATAATTAGCTTCTTGACAGGTATCTTCTGAAGACGTCTGCCGTTCTTCATTCATGGGGGGTAATGCATGTCTAGTTTTCTGCCTGATCTTCAACAGCAACTTGGGCTTCTCCGTCTCCTTTGTTTTGCTCCTCATCGATGTATTGTTTGACCCGATTAGAGATCTCAATTTTCAATTTCTTGCCGTTCATTTCAAAGTCTTGTAGTGTGTCAAATGCAGCCTCCATCTCGTTCATCTTTGGAAACTGCAGCAGAGCATAGCATTTAGCTCCATTCCAGATAACTCTTAATGGATTCACATTTTTCTCACGGATTTTGGATTTCAGTTCACTAACACGGACAGACCTTTGAACACTACCAACAAAGATAGTAGGTATTGGTGTTCTTGGGGGTCCACGTCTACGTCTTGGAGACTGACCTTGTTGGTCTTCATTCTCATCTCCCTCACTGCGTCTGTTGTTAGGTCTAAATCTCCTTCTCTGTGGCTGGGGTCTACGTCTCCTTGGTTTTCCCTCGTCACCACTTTTACCTTCGTCATTATCAGCGCCATCAGACTCACCAACACTTCTACGATTTCTTCTCTCATCACCACTTCTAGGTTCTTCATTCTCCTTATTTTCACTTGTATTTCTCCTCCTCCTATTAAATCTACGTCTTCTTGGCTGTTGTTGACGCCTTGGACGCTGATTTTCTTCATCGCCACTCTTGGCCTCTCTTTCACTCTCGTCTCTTATGTCACCTTTTCCATCTGTATCATTTTCACTATTACGATCTCTTCTAGGTCTTCTGTTGTATGGACGTCTTGGACCACCCCTAGTTCTACGATAGAATGGGCGTCTTTGATAATTTCTGTCTGATTCTTCTCCTTCATCTTCAGTTCTTATCTCAGGAGGTGGAGCACCTTCTTTAAGGGTAACATCTTTCCCTTCTGCTTCTTCACGCTTGAGTAACTTCCTGAGAATTGGAACACGACGGAGTTTCTCAGGTGTAATCTTAGACCAGATAATACCAGAAGGGTTCTTTCTCGTCCTATTACATTTAATGATTTCTGTTGGTGTTATGATGTAATCAACAACTACATCATGATCTTCAATCAGACTCTCAGGGAAGTCGACTACCTGAGTGTCGTGGACCGTGGTAATGATGACGGTGTTCTCATCCACAGCTTCCATGCTTCTCATCATAGCATACTCCATATCAGCATATCCCTCTCCTTTCCCTATTCTCAAACCTGTTTTAGTGACAGCTACCGATCCAATAACAACTAAATCTACTTTGATTTTTGTTTCCAGTCCAATAGGTTCACTGTGTTCTCTGACACCCTGTGTTGTGGCACATATTCTCAGAATATCCTTATTACAACCCTCTGGTGGTACTATTTTATTGAACAATCCAGTCCTAAGTCTGGGTGTTGGCACCAACAATGTCTTATCAGCTTCAAGAGTTAGAAACCTAGCATTTTCCTGTGGTTTATCTGGGTTTATTTTCACAGTCTGTGCCTTCTTAAACTCATCCAATGAAGTCATCTTCTCTGCTGCAGTTGCTGCTCCCTTAACATTAGGGATTCTACGATAGCATGGTCTTGGAAACTCCACAAGATCATTCTTCTCTATGTAGTCCCAAACAATCTGACGAATGGCTCCTTTATTAACTTCTTCACCTAATTCAATGACAGACTCTGCAGGTGTTTTGGTTGACATGATTGCTTGTCAAAACTGGAACACACTCTTTGACGCTGTCTAATCTCAAAACTGTTATCAAACTGACTATTTCCCAACGTGGCAAATGGAGGCTACCATATTACTGTC
>CL10459.Contig1_All    size  706    gap  0  0%
GCTGAACTGCTTTACAGCACATGTTTTCTACTAATCTTATTTTATTCTAAGGAACAAGGTAGATTGAGATTAATTATTTAACACCTTTCAGAGTATTTTGTTAAAAAGAAGTAAATAGAATTTATACCAAACCTAAGGAAATTATGTCATGTTTAAGTTTGGTAAAGAGTTCAGAAAAGACTTGTTTCACTGTTGTATGAGGCTCCCGCAGGGTCAAATACGACCTGCGACCTATGGGCTTTTAGAGGGACTTCCGACCTGAGGGCCTCCAAAAACGACCTGCGACCTGTAAAATTTAGAAAAAACAACCTCCGACCGACTTCCGTCCTCTGTGTTGGGGAAAAAAAAGACCTGCGACCTGTACATTTCCCTTAAAAACGACCTCTCTTCGAATTTAAAAGCGACCTTGCGACCTGAGGGTGGGTACCTTGTGGGAGCCTCTTGTATGTAACAAATAAAACCATACCAGATCAGATTAGAAATTCAAATGTTTGATTCTGGGTATTTGGTTGAGAAATGTAATCAATGTAACCATATAATGTGTACTGCTGTTACGTTATATGTTAGAAATGCTTATTTCACCAATAGCAAACTCATATGTTATCTGTAACGGCAGCTTTGTAATATTTGTATACACTTCAGGAATTCTAGGGTTAAAATTTTACTATAGTCGCCGTCAGCTGAAGTTCGTGGCGGTTGTCGGTAA
>CL10512.Contig2_All    size  596    gap  0  0%
AAAATTGATTTGACACATTGAAGATCATGGCAACAAGTGAAGATTACTTACTAATAGAATTTCAGGATGCATTCGAACTGTTCGCAGTTGATGGATTCATCGACTTTAGAGGTTTGAAAAGCATTATGAAAGCTCTTCAAGGATCTGCACCAAATGATGAAGACCTCAAGTCAATGATGAAGGCTGTTGATAATGACGAAGATGAATGGATTAATTTTGATGAGTTCGTAAAGATTTTATCGATAAAATTTGATGAAATGGATTCAGCGCAAACAGTTCTAGAGGCATTCAAATCGTTTGATATCAATGGTATAGGGGAAGTAAGTACAGATCATCTACGGCACGTGCTCACAACAGCAGACGACCAGCTCTCTGAGGACGACATAAACAATCTGTTAAAAGACTTTACAGATAAGTCAATAAATTATGAAGACTTAATACAGGAATACAATAGCGATTTAATACAATATCGTACAGCTACAAAACTAAATTGAGAGAAAGAGAGAGAATGAGACTGGGAATACGATATATTATTATATATGTTGTTATTCTTTTACTTTTATATTGTTCAGGAAAGAAAATAACATTAACAGCCA
>CL10542.Contig1_All    size  2193    gap  0  0%
GTTCTTTATCTAGCTTTATCGTCCACTGTGGAAAAAAGCCGCGATTTGCAAGTTCAAAATTTAGAGAAGGTCGTAAACTAGATCCGGCTTCAATGCTGCTTGTGGCAGAAGGCAGATTCTCTGATTTTAAATCTATTTGAGCAGATTTGGGTGAATCTGAGGACGGGCGATGTTCGTTAAATGTTCTTTTGCTATTATTTCTAAATGTTTCATAAACTGAATATGCATTATTGGCGAACTTTGCCATCGTCACAATCCCATTGAAGATTTCCGAATTTGACGAAGAAGTTTTGCTCCTTTCGACTTCGTTTTGCGTTTCATTTTTTATAAGTTCTATTTTTTCAGTAAGATTTTTAATCTCTTTTTCATTTTGTTCTCTTTGTTTACGCAACTCCTGTTGATGTTTCATGTCTATCTGTTTCAACATTTTGTCTTGTTCCTGTTGAATGCCTTTTCTGATATTTTCTATTTCTATACTACACATTCGTTTTATCTCTTCATCTTTCTCGCACTCCTTTTTCTTGCGTTCATCTTCTATTTGTTTTTTCATGGCAATTTCAGCTTTTTTGAATTCCTCATTTGTATAACATTTACCGTTATTATTAGCAATGATGTTGTCCACCTTTTGCATAAGCTGTGCGACCTGATCATCGGAACTACTTCCAGAGAGTGTATTATCAAAGGGAATGTACCTGTCCTCAAAGGTATTTCTTAACAAGGATTGAAATTTATGGGGTAAACCGCTTATAAAGCTTTCAAAGTCAAAATTCGTCGTGATATTGTCTCTTTTGTAATCGTCAAATCGCGTTAACACTAGGAGACAGTGTTTGTTTACATTATTTCCAAATTTATTAGTAAAAAATGTAATGGCATCATAATCTTCTTCCGTAAAGCGGCCTATGCACACAACGTTAAGGATGACATGAGGCCCTGGAATAGATAATTCAATGCATTTTGCCATTGCAGCGTCGATGTCGACATCATTGTTTGTATCAAAGAATCCAGGTGTATCAACAACTGTTAACCAAGTGTCTTGCATCATTTTGGATTTTCGTTGACATTCTTTTGTAACTGAGGTTGCCTGGCAACAAGCCTTAAAAACACGTTCTTTGAGCAGATTGTTTGCCACTGAAGTTTTACCTGATCCTGTTTTCCCTGTTATTAAGATCTTTAGGTCTTTTGGTTCAGGATAGTCTGACATAATGACCACATGTGCTTAATCCTTTTTTTATAATCCATATATATATATATTATATATAAGAAAATTATTGAAAGATAATAACGGTTTCAATGCATCACTTTTTTACTAGTACTTTCACTGCTTCCGCAGATCTTCAGGTAATGTGACTCGTATATAAATAAAACAATTGATTGACGTTAACAATAGTATGACGTTAACAAATACAAGGGAGACTACTAATGTCATAATGTCATTTTAAGATTTTAAAATGTTATGTTAAAATTAGAATATCATTTATCATTTAATCCCGGGTTGAGAATGTTTATGAATAATTCTTCCTTCTTCCTCCGGAGAAGATCATTTTGACGATTGACCATATATAATGGAAATATTTTAAATCGTCCATTAGAACAACGATGGAAATGGTCGTTTGCCCTGATGAGTGTTAAATCTTCATGGTTGGTTTGCTGTCTATGTAAAGTCATTCTAGTCCGCAGTTAATTTTTTGTCTCTCCAACATAGAATTCCTTACAATTTGAACATATGAGAGAATAGATGACGTTTGAACTTTTACAAGACATATTTTGCTTAACAGTAAAATGCTTTCCATTTTTGAAATAAATTGAACTTTCTTCTATTAAATTTGGACAAGTCATACATCGTTTATCGGTACATTTTTTTACAATTGGCACATTTTTTTACAATTTATATATATATAAATGTCTAAGAATATATCTATAATCTTAATACATTAAAAAGTTCTATTAGATGTTAAATAGAAATACGCAATATTTCGCTAAACAAATTAGCTTCATCAGGCGTGTGCATCTCTCAAGGTGAAATCGGATGCATGACAAAAAAATATTTTTGTAGCTTAATCTATACAAGAGTTGAGGAAAAGTGTAACATATTGATTGATGTTGCATAAAATATGTTTGTAGCTACAACTACATGAAGTTGGAATAAAAGTTTAACACTTTGACAGATGTTCTATTAATTGTATGAATTTCTAT
>CL10590.Contig1_All    size  645    gap  0  0%
CCCCTTTGTATTTTCATTGATTTTATAGTTGTCCTACATAATCCATTATAATTGTTGTATACATGTGTTGTTGCAAGTGACTCATGGAAGTAGAAATGGATATAAAAATATTTTATTTCTCAAAATTACCACAGTAATAGAAATATTAAGCTTCATACTATGTATTTTCTACCAAAGGGCTAATACGGTCTTGTGGTTCTCAAGACACTCGAATTTGAAGGAAAATCCCTATAAAAATGTTTATGTATGACAATTACAGTTTTGGTCTTGCCTTCATACTTAACTCAGAATGTAAAAAGTCCTTTTCTTATTGGAGAAATAAAAAGGTAAACTAGAAAGACAACATGCAATTAGTTATTCCATGCAGTTAGTACAATGTTGTTGCAATATTGTGGAGAATAATGACGATGGCTAGGAATGGAACAGTAATAGTAGTTGTGATGTTTTCATTTGCATGAATTTAGCTTGCTCAACAGAATGTGGTTTTGTGTAGATGCATTTGCTTTAACATTACTTCCTGTGGAAGACTATTGCTGGTAGATAATACATAAATTTTTATGTTTTTCGAGATTTTAAATGAAAGTATATGTACATTTAGCATTAAAAACTTTTATTAACACAAATGCTCGACTTTTTGGTTTCATT
>CL10635.Contig2_All    size  494    gap  0  0%
GTGCAAATGCTGTAACACTAGCTTGGAAATCAAAGTTCTGTATAGAAGGTCCCTCCGTGGAGATTGTCATCAGGCAGTTCAGAATGTGTTGGCTGAGTGTTTCTCAAGATAGTCCTTACTCTGTTCAGGGTACTGAAGGTTCTCTCACAGTCTGAAGTTGAGACTGGCACTTCTAAGTCTATCTGGCAGTATTTACTGAGTATTGGGTAGAGGTCTGTCATCTTTGTTGTTTTTTCTAAAACCTGTCTTAATGTCTGGTCTTCCATCTTGGATGCAATGATGTATCTGAGTGAGGTAAATTCTTCTTCAGCAGCATCAGAAGTTCCAATAGAATGGGAATTGCTTGGCTAGTTTCTGAAACATAAATATCAAAATTAATTAGTTTGGACAGGCGGTTCAGGTGTGGTAGAGTTCCAGTAACATGGCACACAGGAAGAATGGAGACATCACAAACATGGCTAGTCAAGCTGCTGTAGCATCTGTACGCTCAGAGG
>CL10799.Contig2_All    size  1578    gap  0  0%
ACTACCTGTTATTCTTATGTATTTGAATTAATTGATTTGAAAAGAAAACTTAATTCTTGTCAGATTATCATGAAACTTGTATCAAAGGTTTAAATTAGCAAGATCTTTGACAATTTTGACAATCAATTAATTTTAAAAGATTATGCTCCTTGAAAATATCACTGATATTGAAAATTGTCTTATAAGTGCTCTCTTTAAAATGAAATTTATATGTAGGTTTATATTATCAATGTATTTGAAGATTTCATAAATCAGTGCAGATGTATTATTGAAAATCAATGTGAACTTGAGTGGATTTGTCTGTCATGTTTTCACCGCTGCCAGATGAGCACTTAAAAGCTATGCACATAATTCTCAACACATTTTTCTCAAAAACAAAATAAATAAAAATCTTTCTGAAATTATATCAAGCTACATGTACATGCAATAATGCCAAACTGTGTTGAGTGGGTTTACATTCTTTGCTGATCAATTTCCTTATTAACTATAACTTAGCAAGAGCATCATTTGTGCACAATAGCTGGTACAAATGTAGTTCATCTTTTATGCAGCCAATTTTTCTCAACATTGTCACTTTTCTGATCAATTAGGGGATCACTACACAATCTATAAAGGTGTATAAAATAATTTGTCAATAAAAGGTGATCTCATTTGTTCATGTACACAATATAACTTTTCCACTAAAGTGGTAATTAGTTTTCATGAAAGTAGGAGTTCATGTTTTCTCTGTTTCTCAATTATTCTTGAAAGGACAAAAAGCAGAAAATGTATAACTGATTCAACCCCAAGAGATATCTGTAAAATGGGACGTGTGGAAAATATGCAAATTAGTTGAATTGATGCTGATCCATATGTATTGAAGTTTGGGGGCAGATGGCATGGAGGAGTGATATCTTACCTACCCCAGCTAAAAAAGGCTCATTACTTTGAGTGGTGAACATTGACCAAACTTGTTCTTTGTCATTCAGTTTTTATACGACCGCAAAATAAATTTTGGGATTGTATAATGGTGTCGTAATTTCTGCTTCTTGCTATGTTTTGATATAGTTATAAAGCCAGCAAATACGAATATCTCATAAAACTAGTAAATGCACAGGGTAATAAATAAATACGGACGTCAAATCTGTTGTCTGTTCTCTCTCATCATTGGTAGCGTGAATAAATAGTCAATAGTAAAAAAATGATACTTTTATTAAACATCTAGAACTGCCGATATATTTCCATACAAGTACAATATTCCAACAATAATATATAATAAACATATACCGGGCGAAGATACTTAAATAATATTCTTACTTGTATTTTCATACGGGTCAAACGGGATTATCTTAAATATAACAATGACAATATAAATAAAATGCAAGGCATACAGCTATCTGCGCTGCTTCTTACCTCTAAATTATAACCCTTACTTGTAATATAAAATGCGAGGCATACAGCTAATGCGCTGCTTCTTACCTCTAGGAACCCCCGGGACGAGCCTTGCTGCAAGCCAAAAGTAAACACAGCAAAGACTGACGAACGTGACGTTGCACTGGTATTTATTTCAAATTACCGGAAGTAAATATTCTAAGCAGG
>CL10895.Contig8_All    size  1601    gap  0  0%
CTTTTTTTTTTTTTTTCTAAGTGGAACATTTTATTGGTCATATTCTAAACAAATTTTGAATTAATACTCTGAATAATGATAACATCAACGCAGTTATATTTTAATCAATACAAACGGAAAATCGCTGTCGTACAATTGGAACGTTTAGCTTTAGCTAGCTATAAAATCTTGGTAAACCCACCATTTTCTGTAGAAAATGCGTGTACCAAGTCGGGATAATGTCAGTTATTTTTTAATTGTTCTGTTGATTGATAGCATCCAAATTTGTCACTTTCAATGGACTGCCATTTTTAGAATTTACCTTGGAAATCAGATTTTTAATACTTTTTTTTCAATTTTGCAATACTCATTCTTCATTTAAATTATATTTGCATTATGGAAAACAAATAATGTTTTCTATTTGCAAGCAATTCATGTTTCTTGTCCTGATCTTCATATGTCGTCTGCCACTTTAGTTGTCACACTGAATAAGAGGAACTGTGTCTGGATCTTGCAAGCCCTTTACGGTTTCCCATTTATTCTCTGCATCAGACGAGGTGTAATCAATTCCCATAGTAACTTTTTCACATTGTTCTGACTCATGTCCATTACGTGTTTGTCGTCTACATAGTACGCAGGAACACAACAATATACCAGCTACAGCACATTCTGCAGAGAAACCTTGGGATAACCCTTCTGTCATGAACTTCGAGTAATTGGGTCTGTATGTTGGACATGCGCAGCAGTATCTTCCTGTAAGTCGTTTCCTACGGCGACAGTTGATACACAAATAGATTCCTACTGCTGTGAGGACACACATCCCAACGATTCCACCTGCAATTCCACCAATCAAGCCATAATTGTATTCCCATTTTGTTTCAATTTGAAAACTAAAAGTGTCATTTAGTTTGTCTGGAATCACTTCCTGTTGTTTTTTGTTATCATATCTGTTATAACCATTATTCTCACGTTTTGATTTTTTTAGTTCAAACGAAACATGACTGGCATCGGTTAAACATCGGGAAAACATTCTGCTATATGAGTTGCCAGAACAGTCTTCTCCTAATATCTGCTCATTATTATAATCATAGCTGTAGTAGTCAGACCAATACTTCTTAAAGTTAACTTTACTCTGACACTTTGGGCTACTGTAAAAAAGTTCTTTCATGCACATTGTATATGAATAGAAAGGAGATTTTGGAGTTGTGAATGACATTTGTCTACATTCCTGGCTGCCGAAATCACCTTCAAACTTCATGTAAACCATGGTATTTTCATCAACAAGATATGGATCAGAGGCACATGCATCAGTTGGAAATGCATATGTCACTTGAGTTTTTCCATGGCAGATATGGACTGATATCACCAACATCATGGCCATCGCAGCAGCTGACATTTTCAATGCCATGATCTCTCCTAGATTGTAGTTAAATAAAATTGTTTACTTCCGCCTGTACCTTTGCTCTACATGAAACGTTTAATTGTTTCCCTGTACAAAACCACAACGTACATATGTCAATACAAGATATCCAATCATTAAATGATAACGTGAAGTACACGTATAGTTTGTTTACTGAAAGTTAAAAATAACTATGATATAGTTAACAGTCACCATATGAACG
>CL10897.Contig1_All    size  1346    gap  0  0%
CATGCTACATTGAAAAAAGGCAACAACAAAAAAGCAACAAACAACAACGTATTCTTATTAAAACTTAGAAACAAAAATAAACTATGTCATCTTGACAAGAGCTCCCGCAAATGCCCCATTTTACACAAAAGAATATTGGGCGATTGATTGATTGATAATTGCATAGACGGTTATTACATTATTGCATAATGAGTTAATTTGGATAATAATACATTAAACTTTCATTTAAGATAAGAAAACAAAGCATGCGGTCACATAAAAAAAAATAAAAATAACTTTATAAAATTTCGATTTCGTTGACTTGGATTGTAAAGGTTAAATTGACACAGGCGAGTCAAAGTGAATATCAATGTACCAAAAAGTAACAATAATTAACTTCGAGTAAATCAATGAAAAACTATAATACAACGGTCTTATAAGGAACTCCTAAAATCAGTGTTACTTGGCTGTGTATATGCAGAAGTGTGCATACTATACAGTAGTACATTTCAAAAACCTTTCTGTTTTTCTTTTTTTTTTTTTCGAATTGTACTAGTAGTTTATTACTATGCATGTCAGAAGATAATTGGAAGGAGACAGCTACCCTGTTGGATCTCCCGTATTGCTCCGTTTTGAGTGTATGCTATTCTGACGGTTTTTTTTAAAAGTTGGTTTGGTTATCAAAACACTTAATTGAAACATTGGTAAACTACTGCTTTTGCTTATTAGCATTTGATATGGCTGTTTAAACAAAATTTGAGAATCACAGTGTTTTGTGCTGTCTCCACAAGTATGATTACTTGATTTTTGCAACACGATTCAATATCTATTCTAACTGGATAGGAGACTTAAAACTGTGGAAGTAATCATGAATTATAACAATCAGTATGACCGCAAAAGATCTTAATTTGTTGATACATATATATGGTTAGAAAAACGCAAAATTAATATTTAAAGTAAAAATAAACATGACAAATGGCAATTAGGGCTAATCATGACAAAAAGTACACACATACGTATCATGTCATGGTAAATATTTATCATGATGAGTCATTTAATAACACATGAGTCACGAAAACAGGTTAGTGAGTGATTTATTATCACATCAATGGTTCTTATTGCAGCAGCATTCAATATACATATAGAAATTTTACTTCTATTGAGGGTGGCCACTATACGTTTTTATATTTATCGAAACATACATGTTTGTAAAATACAGATGTGGATCTGCAAATGCAGTAAGATGTCATGTATCAAGTATACCTATACATTTGTACGAAACATTTTTTTTCAAAATTATTTTCAATATGTTAAAAAAGCAAGGAACACAATAAAAGTTAATATCTCTTTGAGGTAGAATTGAAAAA
>CL10952.Contig1_All    size  3251    gap  0  0%
GAATTTTAATAAAAAGAATGAACAGAGTTCTGATTCAAATATTAAACATGATCATTTTGTTTCTGATCATGATGAACCAATGGATGTTGACGATAAGAGCAATAGTGCTAATGAACGCAGGATGAAGAAACCTGTGAGTAGAATGAAGAAGAAAAGTATTCCTGAAAATACTGAGAATCAAGATATGAATAAAGAAGACTCAATGCAACTCTCTGAGAATCAAAAAATGAATAAAGAAGACACAATGCAACTCTCTAGTAATATGTTTAACTTCGATGCTCCTGATGATGATGTTCCTATAATACCAAAGCATGGGAAAAGAAAAGCAGACGACAGTACAGATGGACCCAGTAAGAAAAGGAAAATAAAAGTTGTTGAAGAAGAGAATAAAGACAGTGTTGAAGGAGCTGATGATGATGAAAAGCCAAAGGCAAAAAAGTCTTATGCACCAGCAAGGAATAAAGCCTCTTCATCTGCATCATCAGAAAATTTTGTCCGTCTTAATATGAAAATAAAGACGTATAAAAGGAAAGGAAAGAAAGGCATGACAGGACCACAGATGAGAAGATTTCAATGGAAACAGAAAATGAAGTCTCGCAGCAAAAGTTATGGAGATAAATGTTTTAAATGTGGACAGGAAGGACATTGGGCTAATAAGTGTAAAGGTCAAGGTAAAGCAAAGGAGGAAATTGATGATAAGCCACCAGTTCTGGAGGAAAATTTCCCAACCCTGAAACAAGCTACAATGATGGCTAAAGGTGTTAAGATGGATGTCCAAGAAAATAAAAGAAAAGCAAAAGTAAAGAAATCTGAAGAAACAGAAGACAACCAGGAAGAAAAAGAAGAAGAAGATTTTGATGATCTAGATGTAGAAGCAGGAGTTGTCAGAAATACCAGAGAACAACTAGACACGCCTCCACCCATGGAACCATTCTTTACACTGGAGGAATCCCAGTCACAAGATATTCCAGAATCTGTAAGAAAAGGACTGAAGATGTTTGGTTATGAAAGGTTTAGACATGGACAAGAGAAAGCAGTATTGAGGATATTGTCAGGTAAATCTACAATGGTGATATTATCAACAGGGGGAGGTAAATCATTGACGTATCAGCTGCCAGCTGTTCTGTATGCTGAGAAATCTACATGTTTTACCCTTGTTATCTCACCACTTGTGTCTTTAATGGAAGATCAGATCACTGGTCTACCCCCAGGAGTGAAAGGGGCTTGTCTCCATACCAACATGACCAAGGCCCAACGGGAGTCTGTAATGGAGTCTGTAAAGGAAGGCAATGTCCACTTCCTGTTGGTATCACCTGAGGCTATAGCTGGAGGAACAATGTCTGCCTTAACATCTGCTGCCAATCTTCCTCCCATATCATTTGTCTGTATTGATGAAGCCCATTGTCTGTCAGAGTGGTCACACAACTTTAGGCCATCCTATCTCAGATTAACAAAGGTTTTAAGAGAGAGGTTTGGTGTAAAGTGTTTCCTTGGCCTTACAGCAACTGCTACACTGTCAACAGCTGCAGATGTTGCAAAGCATCTTGGGATTGATGATATAGAAGAAGCTGTTGTTCGTGGTCCGCCAGTCCCTAAAAATCTATTTCTGTCTGTTTCTAGAGATGAAAATAGAGATGAGTCATTGATAGGGTTGTTACAAGGTGACAGATTTTCAAATTGTGAATCTATTATACTATACTGCACTAGACGTGATACCACAGAAAGACTAGCAACACTAATACGTACAAGTCTGCAGGATCAGAAGGGAGAGAACTGGACTGGAGATCGTACAAAGAGAAAAGGTGGGAAGAAACAGTATAATTATTGGGATGCTGAGAGTTACCATGCAGGGCTGTCAGCAGCTGCTAGGAAGAGAGTACAGAATGCCTTTATGTCTGGAAGACTAAGAGTTGTGGTGGCTACAGTGGCATTTGGAATGGGTTTGGATAAGAGTAATGTCCGAGGAGTTATCCATTACAACATGCCCAAAAGTTTTGAAAGTTATGTCCAGGAAATTGGCAGGGCTGGAAGAGATGGAAAGCCATCACATTGCCATGTGTTTTTAGATTCAGAGGGAAAAGATTTAAGCGAGCTAAGAAGACATACTTTCTCCAATACAGTAGACTATCGAACTTTAAAGAAGTTTGTACTGAAAGTTTTTACACCCTGTAAATGTAGAGAGGTTCATACTAGACATAAACAGGCTTTAAAGGAGAGTACTTCATATGATACAACGTTAGCCGAGACTGATGAGTTATTTGATGATTGGGATGGAGAAACTAATGATACAAAACGACTGTGTTCTGGTCACGAGAGGGCAATTCCCATAGACAGCCTTGTTATGGACCTGGACGTCAAGGAAGAAGGCATTTCAACTTTATTTTGCTATCTTGAGTTACACCCCCACGAAACCTGGAAACTGGAAAATCTAACCAATGTTTACTCAACTTGCAATATCCAATGTTATGGAGGACCAGCTTTGCTTCAGGAAATTGCTAAAAAGTGTCCTCCAGTTGCAGTAGCAGTTGCTAAAGCTAAGAAAGATGGAATTAACTTTGCAGGGAAAACAGACATCGACTTCCCAGTTGTTGAGATTAGTGACTGTATGGGTTGGGACTCAGGTCCGGTTAAAAGGGAACTCAAAATGCTTATGTGGAACATGTCAGGTGTTAATGGTCCAAGGAGGACTGGAGTCATGGTCGAATTTGCCAATTTAGCGTTCCACTATCGTGCACCTGGTGATTTGACAGAAGATGAGATTGACGACGTCATCATGTCATTACATACCCGAATACAGAAGCAAGAAAAAGCAGAACTTACAAACCTCAAGTATTTGTTCGATACTTTACATAGTGTTTCACACAAAAACTTCTGGATGTGTGCAGATGATTTAGACGAAAAGAAAAATGACAAACTCAAGATCATTCTGGAAGATTATTTCCAAGATCAAACTGATTTTAAGGCAGCAGTTCTAGATACAACGGAACCAGAGTTATCATCATACGAGTTGAGCCAAGTGTCATCTGATATAAAACAGTTTATCCATATGTACAGCCAGGAACACAAGTTAAATGGAAGAGCTATTGCCCGTGTATTCCATGGTGTAGCAAGCCCCTGTTTCCCTGCTACTACATGGGGGCGTGTCAGACGATTTTGGCGCAGTAACATTAATATAGATTTCAATTTGTTGATCAAACTTGCAACAAAACTGTTGATTCAACTACGATAAAAGTTGTCCTTTCTTGCTGTAA
>CL10981.Contig1_All    size  1547    gap  0  0%
AAACTTTATTCAGAAAGGGGTCTAGAGTGTTGTGGACACAAAATTTACAATCCTTTGTATGAATCATGTTGTTCCGGTAATCTGTATTCACAAAGAGGAATACAGTGTTGTGGAGACACTACTTACAGTCCTTCGTATGGAACCTGTTGTTCCGGTAAGCTGTATCCACACAGTGGACTACAGTGTTGTGGAGAATCGAGTTACAGTCCTTTGCACCAAACATGTTGTTCCGGTAAACTGTATTCAATAGCAGGGTTAGAGTGTAAAAGTTGTGGTGGCGAGAGTTATAGCCCTTTACATGAAACATGTTGTTCCGGTAAACTATATTCAGAAAGGGGAATAGAGTGTTGTGGAGACAGGATTTACAGTATTTTGCATCAAACATGTTGCAACGGAATTGTTTCGGAACCTAGTGGTTTATCATGCTGTGGTACACAGTCATATGACTCTTCTACACAGTCATGCTGCGATGGCAAGCTCTCATACTCTTTATGTTCCACAGGCATGCAGCCAAGGAGACATTATAGGGAAATGCTTAGTAGATTTTCTCCATTGTTGATTTTTTGAGAATAGGATAACATTTTAGAAACAAGATTTTAAGACGCCCATCGAAAACGATATATCAATGAAAAATGGAACAGCAATAACGGTCAGATACAGTAAACAAAAGTAAAAATACTACAAGTATTCGATGTGCAGTTACATAATTTTCTTATTTTAAAGTTGCTATATATAATAGTCAAACCGGACTGTTAAAGAAAAGGGGAAAGAATTTTTCTAGGGAATAGAAATCCGAAAAGATAATCGCTGATAATGAATAGGTGAAGCCATAAAAAATACGAGGAAGAACTTTGAAAGTTTGATATCAAAGAAAATGTCAACAGAACGAACAGTTTCAGTGTTTGTTAACACCGTTTCAGTTAAAGCAAACAATTCAAAAACAACAAAAGTTGCTGTAGACATGATTAGGAGCATACAAAAAGTAAGATATGGGCAACGAAGGGAATCAGAAGTTTTAGTTTTATCATTGAGTGTAGACAAGTTTGATATGTTAATCATATTACCTGAAGACATTTTATACAAATTACAAGCGTTTGAAAAACTGCTTAAATCCTGTGAACAAAACTATAGCCATTACTCTGCCAAAGTTTGTTATTTCCAATAAGTTGGATTTGAAGGGCTATTTACCAAATAACAGACATTTTTAACAAGACCAATGCAGATTTCATAAATCTTATCAAGGAAGATAGCAGCAAATTTATGTGTCGGACACATTTCACGACGTTGTTGTGAAACTAAAAGGCAATATTAGACAACCGTTATTACTTAAAAAAGTTTCTCTGGATATCTCTTACTCGAAATTCATTGGAAATCCACCTTTGTATTACACACTCGACAAACAAAGCGGTTTTGTTATTTTCATGGGAAGGTTTTAAAGGCAAATTATTTTTTGGCAGTAACCTTTTCAAATGTAACAATGTTATTTTTACGAATTGATCATCGGATTTGTTAAACATAATATAGCAGCAAAAATGTGATTTTTATGT
>CL11124.Contig3_All    size  2223    gap  0  0%
CGCTCATCGGCCCTAGGGAAGTTGTGTGACTGAAAAGCAAAAGCACAGCCAAAGTCCCATCATAGTAATGTTTACAGTGACTGGACAATTGGAAACACTTTACCATGGCTTCTCCTATAAATCCAGAAATTTCAAACGCGGATCTGACAACATGTCCCATATGTTTGGAACAAATGAAAGTTCCAAAGTGTTTGCCTTGCCTGCATTCATTTTGTGAAACATGCATAGTAGCCTATTGTGAACACTTCACAGCTGCATCTGGTAATCAGCAGACATTAGAATGTCCAGTTTGTCGTTCAGTATTAAATTACACAAAACCTAAAGGAACCTCGGAAACATTGTTAGTTTCTCCTGAAAAATGGGTACAAACACTTCCTTTAAACTTTCTCATTGTTGAACTTCTAGAAAGAAAACAATTTGAGAGCACAAACAAAATGTGTTTTTCTTGTGAACGACTTGGAGAAAAGTCAGGGGCTAATAACTTTTGTAAAGATTGTGGAGAACTCTTATGTGAAATGTGTACTAAATATCACCGTGCTAACAAATTAACAGCTACACATAATATACATCTGTTTACTGAGCTTTCAAGGGATGAACTCAAAAATTTCAAACAATGCTGTAACTGGCATCCCGGAGAAATGCTTAAATTGTACTGTTGTGATCATGAAATTGAATGCTGTTCATTGTGCGTATCAGTGGATCATAGGAGATGTGCTACTGTTAAAACAATAGAGATTGCTGCAAAAGATATTTGTCAATCTGACTTACCAAAGAATATAAAAGAAACCTTAGTATGCAGTAAACAGAAACTCAAAATATTAAGAGAAAGGTTCATTGAGGATTCAAAAAAATATGAAGATCAAGTTCTATCTATTGTTGAAGAGCTTAATGACTTCAGACGAGATATCAAGACCAAGGTTGATATTATTTCTGACAAACTGACTGCTGAATTGACACAGTTTTCAGAAAACAGCGAGAGGAAATATAGCACAAAGGTTAAAGAATTAGATGATAGAATCGCTGTCATTGACAATGAATTGAGCATTTTCACAACTGTTTTTGAAAAGGCATCAAATGTTCAGATAATGGCTACGATGAAGGAACTTGGAAAAAAATCTCCTCTACATACCACGTTTACGAATCATTTTACAAATACCTACTTTCATTCACATTTAACATCAACTGTTAGTAAAGAACTAGACAAAATCAATAATGCCTTAGAAAAATGTATGGTGTCAACAGTCAGCCAGCAATGTGAATTCCCATTAACCTGTAATCTGCTGCCTAGTGTCAAGTTAAAATTAATATCTGAAATCAAAAAAGAAAAACGGAACAATGAAGCATGCTTTTCTAGCAATGGATACATTTTTGTAGCTGATTTTTATTCAAAATGCATTGAGGTGTACAGTATTGACAGTACAAAGTTAATTACTCTCCAGCTTCAATATTCACCATATGATTTAGCTTCTGATGGACATGGCTATATTGCTTTACTAAATGATATGGATGGAAGTATAGAATTCTTAAACGAAAATACACTCATAATTGAACAGAAACTTTCTATTAACAAAAACTCAGATGGTATTTCACTAAATGAAAATTTCCTTGTTGTTAGACAGGAAAAGACCATTGAATGTTATGACCGTTTAAAAGGAACATTATGCACCAAAGTTGAAGGATTACCAGGGCTTGAAAACTCAAGTTATGTCCATGTAAACAAAAAAGGATTTTATTTTTCATGTGGTGACATTATATACTTTAAAACATTTCCAGACCTACCAGAAGGTGAAAGTGACAGCTTTATTTATACTGATCATACATTTGAGGGTGTAGAAGCTGTAGAAACTGACGATAAAGGAAATGTATATTATTCGGATTATGAAGCAGATAAGATTGGTCTGATGTCATGTGATGGTTCGAAATCATATGCCTTTGACGTGCAGGAGGAATTAATAAGGCCAATGGGTCTTTGTTTAAGTAAGGATCAGAAGTACCTGCTAGTCACAAATGATATGGGTAGTACTATATATGTGTATGAAATAGAGAAGGATGGGTATTTAGGAGTAGAGGCTGATGTAAGTGAAAATGTTGGTGCACAACTCATTGGGGAAATGGAGAAGATCAAAGCCATCATTTTAAGCATGGTACATGTACATGGAAATTGAAAGATTAGTAACAAAAATGTACCAGCCAACTTCAGAACATTTAAATAGAATTTAAGTA
>CL11214.Contig1_All    size  1079    gap  0  0%
CAAAAATGTCATAAAAGATTCTCGTACAATTCAAGAGAGTGATGAAGATATTGATATAGATATAGTGGACATTGAAAACCTTGATGAAGATGATTGTTATGAGAAACAAAGTGATCAGTTAAGACAGGTTTCAGAATCTTTGTTAGCATGTTCTTGTGCTAGAATGAGAATTTGGCATAGACAGCCAAAACATGGTGAAACTAATATTACAATTGAACATTGTGAAATACAAAAAGAGGGAGTACAAAGACAAAATTCTGGTGATGACATAAATATAGATGAAATGCATACAAGTGATGCATCAGAAAGTGTAAGTGATTCGCAAGCTTATGATGAATCTTATTGTGTATCTCGAAGAGGTCATTTATCTACAAACATTGCACCAAGAGTAGTTGACTATGAAAAACAGGCTCATAACAAACAGGAAAGTTCTGAAAGTAGCACTGATACTGAAAATAGTAGATTCAATGTTAATAATGAAAATTATACAACCGTTGGTATAGAATCGATAGAAAATGTAACTAATAAAACAGTGGAATTGTGTCACTCAGATGTTCAGCATCTTGATGAAACTGAAAGTTGTCACCAGGGCTTGAAACAAGGATATAAAATTCCCAAAATAAAACCATCTGACAAAAAACATGGGGTTAGGCACAAAGAAGACAAAAAGGAGAAAAGGTGTGAAGGTAAAGAATTAAAACATAAACATAAAAGTAGAAGTAATGTACTTGACTCGGAGAGAACTAAAGAAGATGATAAACATGATAAAGAAAAAAGATTTGATGAAAGAAGTAATGAAACAAGAAAACAAAGGACTGTAGATGAATTAAGAAAACTTCATAGATGTATTTCACTTCATGATGATGAAAGTTCTAAAACTAAAAAAATAAAAAGTAGAAGTATATCTTCAGACGAAAGACTCATTAAAAAATCAGATTTACAATATCAAGGTGACACACGTACTAGCCAGAGACAAACAAGTCATAGTACTGAGTTTAGAGAAAGCAAAAGAGAATAAAACAAGGGTGAAAGTTGGTACATAACATAAACAGACTGTTAAAAGATACACTAAAAAGCAA
>CL11306.Contig3_All    size  1072    gap  0  0%
TTGTGTAATAATGTATAAAAATTTAACAGAGTGTATTCACTCAACTGGGTATGAAATAATTTACTCTATAAATCCTGATAAATGAAAAGTACTTATAAAATAGGAAGATTGTATGATAGAGAATCTGATGGAAACAAATAAACATAGATTAAAACTAATTAATACTCCCTCCGTTATGACATTAAATATGTATTCATTGACAATGGTTTTGGCGGGAAAAAACCAAGCACATATAAAATCTGAATTATAATACAAAAATAATATAAAATATTGAATAAAATTAAATTCTAAAGAAAAAAATCTATATAAGGTTTTGCATTTAAATATATATTTTAGTTAAGCGATCACTAAAACGGTTTCATGGTATATTGTTTATTAACATTTCTGATTAGTCTGTTTAGTTCCGGTCTAATAACTGCATGCCGTAGACTTGATCACTTGGACCAATGCCGTCACTTGCATATTTGTGACCAATTTATATAAGCGAGAACATAAAAAGGTAGCTGAATAACTTGGATAAAAATGGTAATCTAAGTATAATTTTAGTAATGTGTTAATATGCATTGCATTTCAAAAGGAAATAAAAATATTGCTTACTGGAAGAAAGTGGAAAATTTAAGTAGTTGTTACATAAAAACAATAACAGTAATTAAATGTTATTAAAATAAATTAATATTTACGCTAATAAAAGGTTACGCAATTTTTGGGATGGTTTGCACATCATTTTTGTTGTCTTATTTGCAGCGATAGTCCTTTGAATTAGGCAATTGGTTGTATTTTATTTTTGTTTCGTTTTTCTCGAGAAACTATTTACACCATGAATTCCCAACTTCCTTCAATGCTTCATATTTCAATCTCCAGTGGTTTTACGATTAGCAAATAGTATATTTAAATTTGTATTACAAGACGGCCGAACTGTACTTTACACTTAAATATAAAAATTATAAATATTGGTCACTAGCTTTTTGCCAAATAAAAAACCATAAATATATCAGCCTTAGAACCAGTTAGAATAAAATTAAACTTAATTGAATTTAAAGTTATATTCATATTTTCAAGAGGGGTTAAGAAC
>CL11374.Contig1_All    size  5863    gap  0  0%
ATTGAAAAATATACAAAAAATTACATAATTACTCCCAAAAAATGTTCACGCAGTTAACTCCCCCTTTTTGATGACGTAGATTCTTCCTTTACCTAACACGGCAGCGATTCTGCGATACCAGTGTACGGTGCTCCACTGTTCTACATCGAAAACTCAAGCCAGAAATTATAAAATTTCTTGCTTGAATTTTCAATAAGCTTCCATTACACCAAGACTGCAGGAAAGGGTCCACCAAAGTAACAAATTCTATGATTTGAAAGGATTTTCGTGAATGTTCTGACTTGTCTTTCGTGCGTAAAAACTGATTTACATTTCACCAAAGTATGGAAGCTTCACATACAAAATCCGTGGAGGAAGTGTTGGATTTTTTTAATGTTGGGGAAGAATCTGGATACACAGATGATCAAGTTAAAGCTGGAATAGAAAAATATGGCCCAAACGAATTACCAGCAGAGGAAGGTAAACCTCTATGGGAATTAATTCTAGAACAGTTTGATGATTTATTAGTCAAAATTCTTTTATTAGCAGCTGTAATATCTTTTGTATTAGCTTGGTTTGAGGAAAGTGAGGAACAAGTAACAGCATTCGTAGAACCATTTGTGATATTGACAATTTTAATTTGTAATGCTGTAGTAGGAGTTTGGCAGGAAAAAAATGCAGAAAGTGCCATTGAAGCATTAAAAGAATATGAACCAGAAATAGCTAAAGTAGTTAGAAAAAGTCATAGAGGAATCCAAAGAATACGAGCTAGTAACTTAGTCCCTGGAGATATTGTAGAAGTCTCGGTGGGAGATAAAGTACCAGCAGATATCAGAATTAGCACAATTCATTCCACTACTCTTAGAATAGATCAGTCCATTCTCACAGGAGAAAGTGTAAGTGTAATCAAGCACACAGATCCCATACCAGATCCAAGAGCCGTCAATCAAGACAAGAAAAATATTCTCTTTTCTGGAACAAATATTGCAGCGGGAAAATGCAGAGGAATTGTAATTGGTACCGGACTCAATACAGAAATCGGAAAAATCAGAGACGAAATGATGGATACAGAAACAGAGAAGACGCCACTGCAACAGAAATTAGATGAATTTGGACAACAATTGTCTAAGGTGATCACCATTATTTGTATTGCTGTATGGGCCATCAACATCGGACATTTCAATGATCCAGCTCATGGTGGATCATGGGTCAAGGGAGCTATCTATTATTTCAAAATTGCTGTTGCTTTGGCTGTGGCTGCTATCCCAGAAGGTTTACCCGCTGTCATTACAACTTGTCTTGCCTTAGGTACACGAAGAATGGCAAAGAAAAATGCAATTGTGAGAAGTTTACCCTCAGTAGAGACTCTTGGTTGTACTTCAGTAATCTGTTCTGATAAAACTGGTACCCTGACAACCAATCAGATGTCTGTTTGTAGGATGCTCACATTTGCCAAAATCGAAGGAAATGATGTTAAAACAGATCAGTTTGAAATCACAGGATCAACTTATGCCCCTGAAGGTGACATTTACAGAGAAGGAAAGAAAGTAAAGACTGGTGATTATCCTGGATTAGAAGAATTAGCTACAGTGTGTGTAATGTGTAATGATTCTAGTGTTGATTACAATGATACAAAGGGAGTGTATGAAAAGGTTGGTGAAGCAACAGAAACTGCTTTAACTGTGTTAGTGGAGAAGATGGATTATTATAATACAGACAAATCAGGACTGAACAAACGTGAAAAGGGTACAGCTTGTAATCATGTCATTTCTCAAATGTGGAAAAAGGAATTTACATTGGAGTTTTCCCGTGACAGGAAATCTATGAGTGTGTATTGTTCACCTAACAAACCCACCAGGACTGCTCAAGGATGTAAAATGTTTGCAAAGGGAGCACCAGAAGGAGTATTGGACAGATGTACCCATGTCAGAGTTGGTAGTACTAAAGTACCCATGTCTCCTGCCATCAAAAATGATATCATGAAACATGTAGCAGCATATGGAACAGGACGTGACACCCTACGATGCTTGGCATTAGCCACCATTGATAACCCACCACGTAGAGAAGATATGGACTTGGAAGATTCTAGGAAGTTTATTGAGTATGAGACAAATATGACCTTTGTTGGTATTGTTGGAATGTTGGACCCTCCACGTACTGAAGTAAAGGAAGCCATTGAACGTTGCCGCGATGCTGGAATCAGAGTCATTGTCATCACTGGAGATAACAAGGCTACTGCTGAGGCAATCTGCAGAAGAATTGGTGTATTTGGTGAGAATGAAGCAACAGAAGGTTCATCATTTACTGGACGAGAGTTTGATGACCTGTCTATAGAAGAACAAAGAAGGGCTGTTATGAAGGCTCGTCTATTTGCTCGTGTAGAACCATCTCACAAGAGTAAAATTGTTGAGTTTCTGCAGGGAGAAGGAGAAGTCTCAGCTATGACAGGTGATGGTGTAAACGATGCCCCTGCTCTGAAGAAAGCTGAAATTGGAATTGCTATGGGTTCTGGTACTGCTGTGGCAAAGTCAGCTTCTGAGATGGTATTGGCAGACGACAACTTTTCTTCAATTGTAGCTGCAGTAGAAGAGGGCAGAGCCATCTACAACAACATGAAACAATTTATTCGTTATCTGATCTCATCCAACATTGGAGAAGTTGTATGTATTTTCCTGACAGCTGCCCTTGGTATCCCAGAAGCCTTGATTCCAGTACAGTTGTTATGGGTAAACTTGGTAACTGATGGTTTACCAGCCACAGCTTTAGGATTTAATCCTCCAGATCTTGACATCATGAAGAAACAACCAAGAAGTGCCAAAGACAGTCTCATCTCAGGATGGTTGTTCTTCAGATATATGGCTATTGGAATCTATGTTGGTTGTGCTACAGTAGGAGCAGCAGCTTGGTGGTTTATGGTATATGATCATGGACCTCAACTCAACTATTACCAACTTACCCACCATATGCAATGCCCAGCTGAGCCAGGAATGTTCAAAGATGTTAGTTGTCATATATTTAATGATCCTCATCCAATGACAATGGCCCTGTCTGTACTGGTCACTATTGAAATGCTCAATGCATTAAACAGTTTGAGTGAGAACCAGTCATTGATAGCTATGCCTCCATGGTCCAACCCTTGGTTGTTGGGTGCCATTGCTCTCTCCATGTCTCTTCATTTCCTTATTTTGTACACAGAAGTAATGTCTACAATTTTCCAGATCACCCCATTGAATTTCGCAGAATGGTCAGCAGTGTTAAAGATATCTATCCCAGTCATCATACTGGACGAAACATTGAAGTTCGTCGCCAGAAAGTTTACTGATGTGGACTAAAACTTAACTGGTTTACACAGCAAATTGACAACAAAAATGACTATCCAAACTTCTTCTGAAAAGATTGGACGAAAAAGATGAATCCAAGATGTTACCTGCGAAGGACATGTATAAAAGCTCCGTCCAATTTTGTCATCCCTAAATATGAGTCCTTTGGAATGGATTAAAATGGCGATTACCTATATTTCTTGGAATTTGGAATTTAAATGCTCTTTATTTATGCAAAGCTCATGTTGCTGTATCTACTTGGAAGAGCTCATGTTTATTTTAACATTTTTTGTTTATTTTCGTATAATATATATGTATTTGTGTGTGCTTGCTATAGATTGTGGTTATTGTAGTACATAGAAGATTGCATAAATTATATATTATACGTTGATGATTAGCTGCTAAAAAGTTCATGAATGCTTCTTTTCATGCGGACTTGACTTATTTGCATGTGATGTACAGAACATGCAGAACGTTGATCGCTTCCTTCAACGTCTAGCTGATCTACTGTTAAATAACTCGTCATATTATTTACAGTTCCGCCAAACTCAGGATACGACCCATATAGATAAGGAATATAGGTAAACAGTTCCATCGCCATTTAGTAGCTATATAATTGACTCTGTTGTATAATACAAGGACTACCGGAAGTGTGCAACTACCCATTACCGTTCCGGCAGAATATTCGCATTATCCAATTTTTTCGAAAAAAGTGCGGACTATCTGTTCCTGTTGTCGATTTGAATCACTGAGTAGTTGTTCGATAGAAATTGTGTGTCAGTCTTCAAGAAATCCTGTTTGTTACGCGCTATGTGCTATCTATTTTATGTGTGATTTATTAGAATAGTCTTCGGATGTCGATTATGCAAATTACATGCATCACGAGAAATTAATGTCAGGTCATTTTGTACTTTGTTCATTCGTTCAAGTGTGTATATAGATGAAATGTTTGTGTTTTGTGAGTCCTACCTATTGAAACGGTCATTTGATCTAATGAGGCCCAGCTCATATGACCGTTTCATCCATTATACTGTGGCATTGAGACATTGCTTCATTGACCCCTAGGGGAGTTATTTTGTATATAAATCGCCATTTACGTAGTAATTGTAGATATTTATTGAGGTGTTAGCATTCATTATTACTATTTAAGAATTTATTAAGTATATTTATAAATATTGATAAACAAAGAAAACATTGATGAATCTCCTAAACTTTTATTCAATTGAAAAATTATCTTTAAAGATTTAAATTCTAGTTTTAAAACATAAAAGTAATGTACTCAGCTCTAAAAATTACATCACAAAGCATTTCACTAGCATGCCACAGTATTTAAAACCATTGCGTTATGGTCAGTTGACTTTGCCAAAATTAAAGTTCCTAGTGTCCAAAATAAACATATCAAACTCGGCATTCATGACATTACATTCATAAAAGTTTGTTATTGAACCGTTTTGTTTTACGATTTGAAGAACCCACCCTATTGTACCTCAATTTTTGCCATTTCATCGGGCAGATTAAACTGTTTTAATGAGAAATATTGTTGGTGTATTGAGAAGTATTTATTTTTCCAAATATCTATTTATACAATTGTTTCTATGACAAACTTGGCAGTTCAAATGATATCAAACAGCATTTAATAATTGTTGCTCTAAACACAAGATTATCTAAAATTTCCATATCTTATGGTAGATTATGCAAGTTGCTTAACAGAAATAATTCATAACAGCCTTTGTTGCAAAGGAGGAAAGACCAAAGTCAATAATATGTTGTTGATGAATTTTTAGTATTGTTTAGTCTTCAAGCTGTATTGTTGTGTAAATGATTTTATCAGATAGGTGTTGTGAAAAAAGCGATTTGTTAGGTAGCGAAGTTTTCTGCTCGATGATTAGGCAAAACATTAACTGTTATTGTGTTTGAGCAAATTATTTGTGTTAACAACATTTTTTGCTCGATGATAAAGCACAACGACGATTAACTGCCAGGTTTTTTATACATTTCCTATAGAAATAAAATATTTTGTTTGTATTATAGTTTTTCATTGGCCTCTTTCAAAAATTTAACAGGGAGGCGAAAACATAATCCAAAAAGCCCATAATTGATAAATACATGTAAATAAAAGTAAAAGATCAAAGACAAATCAGTAAAACAAAATACGAATCAGTGAATATGACAAATATCAAAGTTGTTTGTCGCAGACACTTACACAAAATCTGCACTGTGATGCATTCATCATCAATCCACTGATAAATGTGGAAGATATAAGCAAAACTATCATCAATGTACATTTTTGTTTAGGGCCAACTTAAGCACACCTCCAGGTGCGAGATTTTTTCACTGTATTGCCGACCCACTGGTGACCTTCGGCTGCTCTTTGGTCGGGTTTTTGTCTCTTTGACACATTCCTGGTTTCTATTCTCAATTTTGCAAACATTGACGAAAAAGCATAATAAAATTACTGAAAATTTGGTTCAAAATTCAAATGAGCAGTTTATGTATTTTAATTTTATAATTTCATGTGTCAATAAATCAGGGGCATTTTATAGCAAATAAAAATTGAGTTGTGG
>CL11445.Contig1_All    size  1021    gap  0  0%
GTCGGCCATCATTGTTGAAATTGACAACCTATTTTTCTTTATTTTCATTTGATGTTTTATTTTTTTAACTAGTTTTCTTATTCAAAATGAATCGAGGTCAAGAAATATATAGAAAATCTGACCTCGAAGAGACTTCTTCATCAAAGGCTAACAAATTAGCTGGAGCACCAAAGACATTAAGACATACCTTACTGTCATCTAATCCAGATTCAGAGGAAGGCAGGATATCAGCTGCTATAGAAATACAGAGAAACTGGAGAGGTTATAATAGTCGGTCTCATGTATATGAAGCAATTAACCCCAAGGTCAGCAAAACAGCTGTTTACAGTGAAAGTCGACACCATATTGCAAGAGAAGAAGAATTTGATGGAATTACAGATGAAGAGGGTGAAGTTGGTCCTCCCAAAGAAGATAGATTAAGACTGTATTACAATGACTATCTGGTCGAAATGCAAGAATCAGATGACCCAGGGCCAGTTATGTCATATGAAGAATTCTGTGCCCTATATATACAGAATTGGTGGAAAAAACACAGAGAAAAGCTTCAAGTTAAAACTCCTGTACAACAAGTACAGTATGTACCTCCTAAACCTCAACCAGTACAAATGCCAGTCCAAATATCACGACCTCGTCGACCTTTAACAGAAAGATTAGCAGCAACAATTATACAGAAAAGTTGGAGAAGACATATTGATATACAAGTGTATAGATATTACAGAGATTTAATCAACTTTAAGGCCAGAGGGAACCCTGCCTTAATGTTAAGATGTATAAATCCTAATGAAGCCAAACTATTAGATGGTGCCTCTGGTGTACATGTTAAATTTAGATTGGCAGGGGAGAGATTTCCACCAAATATATACTATAAGATTTTTACACACAGACCTATTCAAGACATGTGTGCAAATAGTCCAAAAAATTACACAGTATCAACCGTAAAATTACAAATGGCAAAAGATGTCCACAGTAAAGTCAGAGGTGCTCCAGAAGCTCCAGATAAAAATGAATGGTACAAACGTAC
>CL11467.Contig1_All    size  412    gap  0  0%
GGTGCTGGAGGTGGAAGTTCCGGAAGTGGAAGTTCTGGCAAAGGATATGGTTATGGTTCTACAAGTTATGGAGGCGGAAAATCTGGAGATGGAGGTTCTGGAAGTGGAATGTCTAATGGTAGAGATTTTAGAGGCGGAATGTCTAGAGGTGGAAGTTCAGGTGGTGGAATTTCCGGAGGTGGAAGATCCGGAGGTGGAAGGGCTAAAATCACATTTATTGTCAATACCAGTGGAGGAAATGGTGGCTCAGGTAATGGTGGCCAGGGTGCCTGTACGTGCAGGATAAGATGTCAAGCAGGCGAAATGAAAAAATCTACTTGTAAAAATTACAAGAAACCCGTACTTTGCTGCAAGAAAAAAGCGAAAAAAGGATATGGATACTGAAATTGAATACTGTATATGAAGAACACCG
>CL11477.Contig2_All    size  5108    gap  0  0%
CAGTAGTTGTTTCTTTAACGTTTACAGGAAAAGCCAAAGAAACAACTACTGTGCTTATTCTATCATTAAATGAAAATAAAAACAAGACAGTCATTTCCACAGAGATGACAGTATAGAAATACACCAGCTTAAAAACAAATATTACCAAGCTTTATAGAATTTGCTTAAATGCAATTTAAAGGTACAAATAGATTTTACAGAATAAAAAGACCTCAAAACTGTTATCTTCCAACAAATTTGGGTTAAAGGATGCCCGTTCTAGGTTTTTTCCACAAACATTTGTCGTGAAGCTGGTATCATGGGTTTATATCACAGAATAATATTTGTACACTTATTTTTTCTTTATCTACAATTTGTTAGAATTATAATATTGGAAGAAACTGATGTGACTTTTGTTGAGTCATGATGAATGCGACTTTTAAATAAAATTAGAGAATATCATGAATATCTCCCCGAGTGAGGATAAGCTGAAATTATCAAACATGCAACTACCTTCATTGTTCAGTCACTGCAGAACTTTCATTGATAAATGAAACAAATGGTGGGTAGAAAGACTTTATTGGATTCTTATAAACCAAGACCATGATGGTAGTTTGTACAAGCTGGCCATTAAGCTAAAAAAGCATATAGCATACAGACACACACACAGACACATTACCCATTTAAAGTTGACAACAGGACAATGGTTACACCCGTTTTTTGGCAATTTTACAAATTAAAATGTTAAAATTTTAAAAATTATTTTATACTTTTACAAGGTTACTCTCATTTTTACAAACTGTCATTTCCAATGAAGAATACATTCTAAGGTAAAAATAATCCTAAACATCCCTGACAGTGACCGTTTAGGCCTTTAATGTGGGTCAAAGGTCACATCATATCACACTTTAAAATATAATCTTTTGATTGACTCTAGTAAGTAGATAAGTCCTCCATATGCATAATCACAAAAGTAAAGAGGAAACACTGACTTAATGTCGTAAAGGAGGCACCTATTCATAATCATAGGTTGTTAAACTAAAGGGATTCACAGAACGAAAATAAATGTGGGTTATAACTTAAATATAAAACAAGTATATGTTAACAAAAATATACTCATTTGATTACAGAATAAAAAATTGTAGATTTCCATTTTGTAACTAATTGAAAGTTTCCCACCCAGTACAAATGAATGGAACATGCACCAAAGTTCCATAAAGACGCTTGCGTAACTTATTTCACAGACAATATTCTTCATCTTGAATAGACCTTTACAAGACTCAAGTTACAGGAATTATCTATTACATTGCATAGTTCTACCTTGTAAAAGTGGACAGTTATGCATAATTTTTACAAAACTGAACAGAATTATCCTATAACAAGATATACTACAGAATTACATGTTCATAGAAGTAAACATAACACAGGCCAGCTTGTTATAGACTTGGATTTGTCTGTTTATTAAATACCCTGCCAGTCAGTATGGCACAAACTGCTAGGTTATTATTTAAGGCAAAGCTTGCTCCAACTAAAATAATAGAATAAATAAAACTGAAAATGTTATACATATATATACATCTATAAGAGTGTAACAAGCACCATTACTAAATTAACATAGGATATAGGTCCATGTATTTCTTGTTCAAGTAACTTGAGTCTTGAAATATCTTTAACAAATTTCATATTTTGCAATATATATTAAAATATCAACAATAACCAATGTATAAAAACACAATTGCCAATATATGGTATTAACATTATCCATCCTTCCCATAATTGTCCATTTCTAATCAGAGTTAGTTAATTAGTAAAACTCTTTTAAATCCATACTAGACAAAAGAGACATTTGGGACATTTTTTTCTGAGTTGGTTAGGTTTTAAATCATGATATAAATACCATATTAAATTTGTAATAATAAAATAAATATATCAAAATGTACAGGTATATTTCAGATTCTTCACCCTCAATGTTTTTGATTGTGTTACTATAAATATTTTTGAAAGTCTCCATACCCCTAAAAATAAACCTGGAATATACTAATATGTATAGCATGAACAGTAAGGTTGTCTGCATATACATCCATCTGGGTACCAGACAAAACCTTTGACAGGGATGCAGCACAGAATCCACGATTCTACAATCTATTGCTTTCATTTTAACTATACAGCAACTAACATGCTTTTTCTGAACTTTACAGAAATCTGATAAAAATACAAATTGAAATATATCTTGCTCGTACATATGTCATGACAAAGTAAATCATGCTAGTCAGTAAAAATAAGGATGTCTATGCTGCAAGACCATTGAAGGTAATATGTGATGAAAACATGGTTTATAGATCACTTTCTCCATACAGTGCCGTCGAGAAGGACATGTAATCGAGTGCTCCAGGGACAGCATCACGTCCAGTGTATGGTGCCATTCTCTGGATACAGTATTCAGCTTGATCTGGTGGCAGCTCTTGTCTGAGGATCTGTGCAGTGATGAAAGGCTTATCACCGGCCAATATTTTAAATGATTGCATAACTTGTTCAGCAGTATCAGTATCAGCGGTTTCTCTAGTCATGAAGTCAAGGAAGGCTTCAAATGTTACATAGCCAGAATTGTTAGGATCAACTATTGACATAATTCTCTGGAAATCTGCATCTCCCTGTCTATCATCCCTGATATTATAACCCAGACTGACCAGACAAGCTTTGAATTCTTTAGGTTCTAATCGCCGGGATCTGTTTTTATCAAAGTGATTAAATGATACTCTAAATTCATTCATCTGTTCTTCACTGATGCCTTTAGAGTCTCTTGTCAAAATCTGGTTTTCTACTTCATTGATGTTTCTGGCAATCGCTGTTAACAATTGCTCCCATCCAACACGGAGTGTCTCCATTGTGTAGTGTGTGTATCTGTTCTCGAATATCAAAGATTCCTGTACTTCCTCATTGTATCTTTCAAGTTCATTCATATGAACTCTGTATGAATCTGTTGCTTTTTCAAATTGACGAAGTTTGTTCAGTTGCTCTTCCAGAGAGGTTCTAGCTGCAACACCAATTGATGCAACACCATCTAGCTGATTCTCTATCCAAGGTCCAACAATGTTTGCTTTTTGTGCAAACTGTCTTCTAAGTCTCTCATTATTTTCTTGTTTAATTCTTTCATCATGTAATGTTCTATCTCTCTTGGGAACTAACTGTTTGACTTCTCCCCATTTATTAGAGATGTCTGATGGACTGACTGTGGTGTATGGATTCTCTCTCAACGTTAACCCATACTGTTGACATAATCTCTGTACTTCATTAGCCAAGTTCATTATAGAATTAAATTCTTTGTCAGCTTCACCTAAAGTTCCTTTGAATTGTTCATGTGCTTCTACTAAATCTTGAATTTCTTCAATACTGTGAACTATAAACATATCTAGTAAATCTTCTTTAGCACCATCTAACCAATTGTTGAATGGTGCAGCACGTTTGGCAAAATCTAAATAAAGTTGATCTATTTTTTCTAATATTTTTTCAGCTTCCTCTAATCCTTGACGTCTTTGTGCCGTCAATGTTCCTAGTCTGTCCCACTGATCGCAGATGAGTTGACACCTTGTATTGACTGTTTGAACATCATGATAATGTAAAACATTTAATTCTTGAGCAATAGCTGCAATTTGTTCTACTCTATCTTGATGTGCTGCCAGGTCACTTTCAAAAGCTTCATGTTTCTTTTTCATTGCCTTCAATTCATTTAGTCTACATTTAAGATAATCTTGACTTTGCAACATATCTTCTTTTCCTTCAGCCCATTCTTCATGAATTTCACATCTGTGTCGAAACTTCTGGGCAAGGTGATCTAAACGTTCTAACCTTTGTAATTCAGAGAGGAGCCATTCTTCAAAGCCTTTTTCTGCTAGTTCTAAGCCTTTCCAAGCATTTGCAATATCTGAGACCATTTTTCCTTCTGTTGGTAGATAAGCTGGTCTGTTGCTCAGCCTTAACCGAGTTTGTAATGTGTTAAAACTGTTTTCTAGCCTAGCTTTATCTTCTAATTTGGGAGGTTTATGTTTCCGTCTGTAATCACGGAATTCTTCTAATTTGCGTTGAGTACCAGGTAAGGTGTTATCTGTTGTTCTGTTTTCTAACCATGGTGTGGTTTTCTTGATCCATTCAAGAAGATCACTGGCTAGTCTTTCATATTCTTCCATCAATCTTTCATTTTCTTGATTGACTTTAAGAACCTTACAGATTCTATTAGCGGCTGTTTCTGCCTGTTGTGCACCAGAGAATGCATGATAATATGCTGATACATAGGTCATCACTGATCTTTCATCTGGTTTCACTGAATTTACCATATCTTCTGGATCCAACATTCTTGGAATATCTAAGTGCTGTTCTGCTACATTGAATGCTGTGTTTAAGTTCTCTAAAGGATTTTCCTTTGATAATTTGTGGTAATCTATTAAATCTGGACGATGTCTATGAATCAAGGCACAAAATGCCAGTCCATCCTTAAAGCTCATATGGAAATTCTGAACATTAACATTTTTATAAGGTGCAGTCTTTCTTTGACACCAAAGCAGAAGACCTTCTTTTGCTGTTAATTCTTCTACAGTAATATCTTGAATGGCAAATCTCAGAATAATGGTCCATATCATACCAAGTGTCATTTTACAATTACCGTCTACAATTTCCTCTGCTCCAATAGACACTAATCTAACACCCTTGCTGGCAATAAAATCAAGAGCTTTATTCACATTGGCAATTTTGTGGAACCTCATCTTTCCTCTATCTGGTCTGGGTAACTGTTCCCCTGATATAACTTCTAATAATAACATAAGTTTTAAGCCATTTTTAAAGTCTTCATCTATGTCTTCTATTTGAGTTCCTGCTTTTCGTAGATGTGAATTGCACCATGCTGTGAATGTCTTTTTTTGTTGTTTTTCCCAGGCCGGGTCAAGTAACCCTTCCCTATCCCATTCCTCCTCCTCTTCTCCGTATCCGTCACTTGGGTAATCATCCATTTTGAAGGCTCCTCTCTGTGTAAGGCAGAACTAAAAGCGATATTTGATGTTTGTTGTTTCCCCCCGGCGTTAGCTTTGCAAAGAGGGAAATACCAGTTTTTACACCTCACTAGAGGTCGCTGATCACGT
>CL11493.Contig1_All    size  3526    gap  0  0%
TAAAGCAAAGCAAAGTCCATTTACTTTCAGATTTCGAAGAATTCTATGGTTCTCTACGAGGAGCTGACTAAATAAGGAAGGCATGGGAACAAGATAATCGTAGCAACAGGAATAATTACTTTCAAAATGGCTACCATCATGGTACTATCAATCATTGTGCTGATTTCAGTATTAACATTATGTTCATCACAAAACATTACATTTATTCTACAAGAGGATAGACCAAATTCTACACTCATTGGAAATATTTTAACCGAATCAAAATTGAGAGAAAAATATTCAGCAGAAGAACTTACCGGCATAACATATGATTTTTATGACATTAAAGATGAACATCGTCATCTTTTTCGTCTCGACCCTCTGTCTAGTCATCTCTACACAAATACTATCATCGACAGAGAAGGAGTTGGAATATGTTTGTATTTAGAAGATTGCTATTTTGATTTTAAAATTCTTGCACATAAAAAGGATATATTCCATATTATAGATATAAGGGTGAATGTTACCGACTTGAATGATAACGACCCCAAGTTTGAACCAAATGAACTGACTTTGAATATTTCCGAATCGACAGCTCAATATAGCAAATTTTCAATACAAGGTGCTAGGGATTTAGATACTGGGAAAGGAAATGGAATAGCCTCTTATAGTTTAACAAGTCAAAGCGGAAAAGACGATTTGAAACTTTTGGAAGAAAATATTGACGGAAATAAAGCATTGTATATATCGGTGCATAATGAATTAGACAGAGAGAGAACACCATCATATACATTATATCTGAAGGCATATGATAACGGCAGCCCTTTAAGAACCGGAACCTTGACTATCCATGTTAATATTGTGGATGAAAATGACAACAAGCCATTATTTTCAGAGTCGGAGGTGAATGTAAATTTAGACGAAACATCACCGGCAGGAACTTTAGTCAAGCACCTCACAGCAGTGGATATCGACAGTGGCAAAAATGGACAGGTATTTTATCGTTTAAAAAGCTTCCAAGCAAAAGAAATTAATGACTCTTTTACTGTTGATGCCTTAGGGAAGCTTACAACCGCTAAAAAACTGGAATATGAACAAAATAAAGTATATACAGTGATAGTTGAAGCGGTAGATAGAGGAAATACTCCACTCAGTTCACAGGCAACAGTAAATGTTCATGTTCAAGACAGTGGCAATAATGCACCAGAAGTCTCAGTGAACTTTTTATCAAATGAACGAGATGGAGATGCCGTGTTGATTAGTGAGAAATCAGAAATAGATGTTCTTGTTGCAGTTATCAAGGTGAAGGACATGGACTCAGGAGACAATGGTGTTGTAACATGCCAAACATATAGTACATATTTTGGACTTTCACGGATATCAGACACAGATTTTAGACTAATTGTGCAACATAAACTTGACCGAGAGAGCACTGCTATTCATAATGTTACGGTCACTTGTAAGGACAAGGGTCTACCAGAAATGGATGGGTCAGTACATTTTCAGATTATACTAAAGGATGAAAATGACAATCCACCAAGGTTTTCCCTATATTATTATCAAGTTGACCTTCTAGAAAACACGCCAGCAGGTGCACCTTTACTTACAGTTCCCGCCACAGACATTGACGCTGGTGACAATGGAAAAATAACTTATGCAATTTCTCCAAGTTCTGATCTAAGATTTAAAGTTAATCCACAGACAGGAGAAGTTACAACCAATCAACTGTTCGATAGAGAAACAACGGCTCGTCTCACTTTCGAAGTTGTGGCTAAAGACCATGGAGTCCCACCGATGGAATCCAAAGCTCCAGTTGTTGTGAATATTAAAGATGAGAATGACAATAAACCACAATTCGTCAAAATGATTTTTGATTTCCAAGTTTCTGAAAACATGCCAAATGGAACAAACGTAGAAGTTGTGTCGGCCATTGACCCTGATCAAGGAACCAATGCTCAAATTGTATACTCTCTTGATCCTAATTCAGATACATCTTCAATACCATTTAATGTATTTACAAACGGACAAGTCACAACTCTAAAAATATTTGATAGAGAGCACAGAAGTCATTACGATTTCCCTGTTATTGCTGTAGATAAAGGGACACCATCTTTGACAAGCACAGTAACCGTAAGAGTCACCATAACTGACAAAAATGATAACAAGCCAATTTTCACATTTCCAAAGAATGCTAACAACACAATTCAAATTCCAAACACATTGCCTGTCGATTCTATCATTGCAACAATACAAGCTTATGATTTGGACTATGAGGAAAATGGAAAAGTGAACTTTTTTATTCTTTCTGGTGATGATGAAAACTTGTTCTATCTCAATCCTTCTACTGGAAGTTTGCATGTGAAAAAGGTATCAAATACAGTGAGAGATAAGAATTTCAGATTAAAAATTGAGGCCAAAGACCGAGGTCGACCATCATTAAATGAAACAGCAGAACTCAAAATAAGTATTCTGTATGTCAATGCTACTTCTGAAGAGAGCAAAGAGTATATCCTGATTGTGGTCTGTGTTGTTTGTGTGACATTTGTCGTTGCCGTTGCACTTATTGCTGTTATCTGCTTCCTACGGAATAAGAATATAGCATGTGGTAAAAATGAGCGCTATTTGGAGAATAATCGACCTCCCCAATATGACCAAGTCCAGGCTCACCCAAAAAACTTTCAATACAATGACAAGAATAATCAGAGAGTTAAAGTTGGAACAACATTTACCAAAGAGAAGATGATGGGTACCTTAACATTGTCACATAAAGATTCACCTCGTAAAGGGAAAGATGACAGCAATTACAATTATGATAGACAGATGCCACAAAAAGTGCCAGATGAAAGTGAAACTTCCAGTAAAACAGACAGTGGCCATGGCAGTGAAGAAGATTACAATCAGCAATTAGATAAAAATGGAAGACCATTTGCTCTGAACAATCAAACCTATAATAACACTGGAATATATGTTATGTTAGACAAAAACAAATCTAATAATACAGACATTGCACGTGGCAATATGTTACCCCCACAGCGGGACAAATCTAATAAATATTTAGACGATAGCATGCTGACGGGAAGTTTAAATTCTATGTGGTCAGAAAATCCATCATCAAGTAGGCACCCTAGTAATTCACAGACTTCAACGATTAGTCCATCATGGACTAATGATATGAAATTAAATTTTCAAAACAATTCGCCATTTTATATGGCATTAGGTAGCATACAAAGTCGAGATGACGATGAATGCACAACAACATCCGGTAGCTACACAATTAATCCAGATGAACTGGACGATGAATTTGAAAATCGTCCAAAAGATCTTTTCGTATAGCAGGACAGTGAAGTTTCTACAAATAAAGGTGCCAAATTTTACATTATACTGTTACATTGCTGAATGAGAGATAGAAATGCCTAAACTAATACATTATAATGAGATGAATACCTGTTAAACTCACCAAACAAAATCTAATCTACTCAGAGGAAAATCAAACATGGCCCAGGGGAGATAACTCCAATTCAACCAATGACTGAAAGTACAGGGGACT
>CL11565.Contig2_All    size  507    gap  0  0%
CTTTTGATCTCTATTGTCTGGTCAACAGTACTACTTACTACACTACTTCCTGCATCTTTTGTTGTCGTGGAGATTTGTGGCGAAAGTTCTGGTTTTGATGGCATTTGATGCATCATAGGTTGTGAGGTAGGTGGCATCATTGGTGCTTGTGGCATTTTACTGTTGTGGCCCATCATGGGTGGGTGCATCATGGGATACATGAATGGTGATCCTGGTATACTACCAGGTTGTCGTAGATATTGGTTATGTGGATTGTGTGGATTGTGTGGATTATGAGGGTTATGTGGGTTATGTGGATGTTGCTGATGTGCTGGACTGGCAGTTCCCAGGGATGCAGCTGAAAGGTGGCCATAAGATCCACTAGCACTTGAGCTGCGTGAATTATTCTGGTGCATATAGGGTGTGAGATGTAGTGATCCTTCAGAGCTCCTGGTCAGGCTCTGGATGTCAAGGTAATCAGAGATAGGAGAATGAGAAAGTGCTCGTTTTCTACTACTTTTACCAATG
>CL11631.Contig2_All    size  1500    gap  0  0%
ATCGGCAGCCTTATTTACAGAGGTTCCTGCTATCGACATTACAGGAGTAATGAAATCAGTCAGTGCCAAGCTGAGTCAAAAGGACTTTAGTCAGATCATGACAACTTTGAATGAGAATTTGACGGAAGGACAGGTTCAAATTCCTCATTCGACGGAAGTAGCTCTGGGTGAATTAACAGACAAAGAAGTAATGGAATCACATGTCATTCCTCCGCCATTATCAAGACAACCATCAGAAGAGCTGACATGTAAACTGAAGTTTAACTTTGAAATAGAAAGTTTGAGTGCCACACTGTATATAGGAAAAGAGGATTTGATGGCACAGAGATCTGACAAAGCAGCCCTTGGTAAGGTAGAACTACAAGTGATAGCTGTTTCTGGTAAACAGATGTCTGACGAATCAATGGAGGTCAAGGTCATTCTGAAGGACACGGTTCTGGATGATTCTAGACAACACAAAGTTAATGGCATCACCAGCCCTGATATCATCACAAGAATGATACAGCGGAGTAAATCCCGTTTGTCGGAGGAGGGATCCAGTAACATGATTGATGTCAGCTTCAAACAGGACTGTAGTAAAGATTCTAATGTTGATGTCAGGGTGAATAGCTTGTACATCTGTGTCTGTCTGGATTATCTGATGTCCCTGGGAGACTTCTTCACCAAAGGCATGCCACAGACAGACAAAGGAGAGGTTGTGAAGCAAGAAACCAAACCAAGCAAAACACAGAAGAAAGTGAAAGAAGATCTGCCTCCTCCACCATCTAATTGTATGGACATTGTTGTCAAGATAGAGAAACCAGAGATAATCCTGATTGAAGATCAACTTAATCCTAACTGTAACTGTCTTGTACTAGATATGGAAGTTATTTTCAAGATGAAGATCCACCCAGAATCCCAGGACATGTCAGCCAACGTCAGAGATTTACAGATCTTCTCCTGTGTCTTCAGTAAACGGAGATCTGTCCAAGCACAGATTTTGAACCCATGTGAGATATCCTTCTACAGTAAAACCCCTTATGGTAAAGGTGCACACATGGACATAGCGACCTCAGACTTAATCCTCAACATATCTCCAGCTACAATCAAAACCATGTCGGGAATAAGTGCAGCTCTAGCTGCAAAGCCTGGTTCAGAGGATGAAACCAGTAAATATACAGTACCAGTCGACCTGTGGGAGGTCAAGAAGCTACATGAAACTGATTTCTGGTTCCTTAAAACAGGGGAGGAGGTAGAACTGGAACCAGAAGAAATATTAGATGAACTGATTGAAGAAGAAACCAGAGCAGAACAGACTACATCAGAAATGTTGATAGCTAAGATACCAACCATGGTTATCAAGATAGAAGGAGGTGTGGGAAAGAGGACTGTTCCATTATTGATAGTGGAAGCTTCCTTCTCGGGAGAGGTCAAAGATTGGAGTTCAAAGTTAAATGTAGAGAGTACATTGAAGTTAGAAGTAGCTTATTACAATGAGAAGCTATCAGTCTGGGAGCCATT
>CL11741.Contig2_All    size  1348    gap  0  0%
ATTAAATGTGGTTATCTTTTTTGTTTTTTTTTTTAATTTCATACCTAAACTACTATGTTTCAATGTTGTTTGGATTTATTTTCATCTAAAACAAAAGATGAAGACAAAGAAACGGGTTTCGTCTCCAGTGTTATTCTACCAGAGCCAGACACATTTATGCCGAACGCAGCCTGGGACAGAATAAAAGATGACCAAATGCAGTCATTTCTTATTCCTATGAATCACAAGTCACCAATACACAGAGATAAAATACGTTTCGTGTGCATTTCTGATACACATACACAAATTGAAAATCTTACAAACTTTATACCATCAGGAGATGTATTGCTTCATGCTGGCAACTTCACAAATACTGGTCAACCAGAGGAAATAAAACAATTTAATGATTTTATAGGAACTTTACCACATAAGTGTAAGATTGTTATCGCTGGTAATCAAGATTTGACATTTGACGATTCTATGTGGAATGATGAAGAAAGAATGGAACAATCTTTTAATCTAACAATGCAAACAGTGAAACACGTGTTAGAAGAGGCGAATGTCTTTACGATCAAAGAACTACTCAGTAATTGTATATATTTAGAAGATTCTCTGGTAAACGTATGTGGACTTCATATATATGGCTCACCATGGATACCAGAATATTGTAATTCAGCCTTTAATTTAAAGAGAGGTGGTGAACTTTTACAGAAATGGAATAATATACCTGATAAAACAGATATCATCGTTAGTCATGGTCCTCCCTTAGGGTATGGCGATTTGACGATATCAAAAACGCATGTCGGGTGTTTGGAGCTTTTAAATACAGTACAGAGGCGTGTCAAACCAAAATATCATGTTTTTGGTCATGTTCGTGAAGGATATGGAATTATTTCTGACGGATTTACAACTTTTGTTAACTCATCAACATGTACTTTTAGTTATACGCCCTCAAACGCACCAGTCGTATTCGATTTGTCTATCCCTAAAGGTCACAGTAAAGATGAACTACTAGAACTGACTGCAACGAAATAGGCAAAACGCGATGATGAATTATAATGGTTCTGTTTTTATTTGTTTATATGTGTTTTATGTAAACAAATAATGCTTATGAATACCGGCTTACACACAGACAGAAAACGAAATAAAAGAAAGAAGATCATAAACCACTTGACAGATTTGCAATAAGTATCTTTCTTCAAATGGCAACGAAATAGTCTAAAAACGGTGCTTAAAAGTTTCGTTAAAACACAAAATATCAAAATCAGTATCTCCCTTCAAAAATCGACACGCTTTTTTATGTCGTCGAAATTTAAGCCTTTTTCTCAAAATTTTTGTTTCTTCGACATTTTTATTCTTTATACAGACA
>CL11766.Contig1_All    size  1793    gap  0  0%
ATTGTGTTCAATTCGTCATGCCTCTTATTGACTTGCACACCTATATCGCCTGAGGGTTTAAAGATAGATATATCGTACCTGTATATTTGAAGAAAGGACGGGTTAACTTTTGTGTACAGGTGGAAGTATTTACCCGAAAAAAAAAAGAATCAAGATGAAGTTGATTCTCTTCGTTGGACTAATTATTCTTCTAGACATAGTTACGTGTCTAAAACCAGACCATAAAAATCATTCAAAACGAAAGAGCTTTGGTCCAAATAAAAAGATAGTATCACTTGAAGAAAAAGAAAGTGTTCATGGTAAGCACAGTCCACGTTCACCACTGGGGCATGTACAGAGAAAGTTTAAGGAGTACGCAAATAAGTGGGAAAGGTTCAGTAATCCCAATACAAAATGGCACCAAGTTAAATCAAAGAAAGAAGAACAAAAGAAAAATCATGTTGATAATGGAAAGAAAGAAGAAAAACGACACCCCGAACATCTTGTCAACCTTAAACACAAAAATATCCGTGATAAAATTCAAAAAAAGAAGAATAGATCGTCCGAAAAAAGAAACTCACCAAGAAATCACATGGCGGACAGGTTTTCTAGACGCCATTCAATGAAAAATTATATGGATACACATAAAAGGTTTGAAGGAAGACGTCTACACAAATTCATACAGAAATACAGGAATCAACGGAGAGGACATATGAAGCCTTTTGGTCTGAACGGATTGGACAAGAAAGATCACGAACGAAAAGAGAATAAAGGAGATCACTTGAAAATACACAGAGGTCTAGGAAGACCCGGACATGGACCAAAGCCTTTCGCTAGAGGAAACAAACAACACCTTAGTCATGAAAGTTCATTTTGCAAGAAAAGAGAGAGCAGAAAATGCCCAGAATATAAAAAAGAGGTTTGCGGTAATGATGGAAAAACCTATCAAAACAGATGTTTGTTGATGGAAGAAATGTGCAAAAAGGACAGCAAGATTAATTTCCACATGGCGAGAAGAGGAGCTTGTGTAGAGAAGATTTTAAACTGATTTATTTGTACATTATTTTATAGCCTTTTCCATACTGTTGTTAATGCTAAATTACTGTCATTAAAGGTTGTTCAAATTTTGAATTTGTAATTGAATATTATTTTTGCTTTCGTAATTTTACCTTTAATAACTTCATTGACGCTTTATGAATGCTTCTTTAATAAAAAAAAAAAACAAAAAACAAAAAACAACCTGAACAATTTATAACCGGACTGCATTTCGTATGTTTGGAAATAATGTTTTGTTTTTATGCAACAACATTATTTTTAGTAATGAACCGAAAATGTCACCATGATTTATCACAACTTTTATATTGACTCGTTTTATGTTAATTTGTTCTATACTATATACTAGTATATGAAACTTGTATTTACGCTATCGTGCATATTCGACATTTTTAAATGAGATATAATGTTACAAAGTATATTATAATACACCTTATCGCTATTTGTCCGCCATTACTGGACATCATACAGGTTCCCGTAAAATTTTGACGTCATAAAACAAAATATCTGACGCCACAATGGAAAAGTGATTGTTGTTGACGTCAAAAGTTCAAGCGGACGGGTCAGCCGGGAATAGCGATAAGGTGTATTATGCCGACTTTTGCCATTTACACCAATCTTCCTAAAGACAAAATTCCTGGAAACTTTTTGCTAGATGCTTCAAGTTTTATTGCTAAGAGACTTGGAAAACCAGAAAGTGTATGAGTTGTCATTCCTTTAATAATGTATAATCAGCAAAATAAACAACAAATAAGGGGAGA
>CL11820.Contig2_All    size  1404    gap  0  0%
TGCATATTTATTTATATCAATATTTCTCTTTATCAGTCCCAAGTTTGACTCATCAATTCAAAAAATATGTCGTTTGATTTTTTTTTCTGCAGTCCACATGAAATTCCTACAATCTGAATCTTCGGAGAAAACTTCCTTTCTTCCCTCGATAATTTACAAACGTAAGATAGCACTATTCTAATACTTCATCCTTATTCACAAGATATTACTATACCTAACACTGTCAGATATGTATATAAAACTTAACGTATTCATAGAACATCAACACAGCTCTATAACAAGATTAAAATGACCATTGCTACCATCAACAATATCAAACTATGATGCAATTTAAGATTTTCCGAATTGTTTATATTTTGACCCCTTGAACTTGGTACAGTTTGTCGTAATTTCGTGGTATGTAGGTCAGTGACCCTGGTAGATGTTACTGACTCAGAATATAAACGTGTACGTCGTTGAGTAGTTTCTTCCGACGAAGACGTTCCATTTGATAAATTGAAAGTAGTAGCCGATATTGTAGATTTTGTTTTGATATTTACTTCTTTGTCTGTACTTGGCATCAGGTTACTTGTGCTTAGAATTCTTTCTTTTGTCGCGGGAATGGTTGTTATTTCGGTTTTAGCAAAAACTGTTCTGATATCACTTGTGGAATGAAGTACGTTCCGTTTTGTTGTTGTCACAGGAACAGTTATCTGTGTAGATGGAACTGCTCGTGAAGCTATGGTGATCCTAAAATTCTCTTTACAAGTATCGTTCACGTCAGTACATCCGGCTGCTTGAAAGTCAAACTTGTCTAGCACGACTCTTTTATTAGAATCTTTTTCCTCACACATGTTTGAAAATAAGTAAGTGCTGGTTATTTGGTCCCTGACAATCCACTGTAGGTCACACGAACATGAAAATACATTCTGGTAGAAGGCGCTATTATTAGCAGAAGCTAAAAGTGGTTCTAAAGACATACACTTAAACAGCTTAAAAGTATTATCATGAATTTGAAAGAAAATCAATTTGCCAAAGTTATTAAGAGCTTGCTTCTCGATAAGTCCAAAGTTCGAATTTTGAATTTGGAATCTGTTTACATAGGAAATCGAATTAATTGCGTTTTGGCGGATAATCGTTATATTACAAAGCGACATTCCAAAGTTGTCCATACGTTCAATTTGGGAAAAGCTGTTGCCTTGCATTTCCTCGATGGTTGTATTATGGAATGATACAGATAATGTCGTTATATTTCTAAAAGCATTAGTTTCAATAAGACGGATTTTGGACTGGAAAAAGCTGATTTCGACGGCTTGTTGCAAATTTGCGAATGCACTTGCAGAAATTCTGTCGATTTTTCCAAAGTAAATTTGTAATAAACGTAGATGTGGAATTCGATGTGATAAATTTGAAGGAATAGATTCA
>CL12168.Contig2_All    size  660    gap  0  0%
AACTGTTGTAGGTGAATGATGATTTTAAAGTTTTAGTGTTTGTGTTTGTTTTATGTTCTTCGTTGGTCACATAAGAGTGTTGAATTGTATGTAGATGTGCAACTATTTCTCATACAAGAAACAAGATGTTCAATAACACTGAATACGTAGCATTTTATCATAATGATAACACTGTACTGACATTATATGACATTATTTTCGCTTTTAAATTAGGACAAATTCAGAAATAGATTATGTATTAGGAAATGCTTTTTGAATCAAGTATTTAAACAAAGGTACTGCTTATCAAATAAATGCTTTGTTTAAATAATTGAAGTTGGGAATATGTAGATTTTTTAAAGGAAACGTTTACAAATCACAACATATTACAAAGATTACATGCTAGTTTATAACGTGTAAAATTATATATAATATCAAATACATGATACAAAAAATAGGGCGTAGTAACATGTAGTTGCACTAGTCATATTTCAAATGCACCGATATGGCCTCTGCTGTGTAACCAGTAACAGAAAAGAACTTGTCTCTGTCTTTTGTGTACTGTTTTATAAAGCTTTTGGATGCGGGTTAATTTGTGTAATTTTAATGATAACATTATCACCATGTAAAAGCAATCACACTTTTAATAGATCAGAACCAAAATGTAAACCATATGTCTCA
>CL12279.Contig2_All    size  1689    gap  0  0%
CTCAGCTGGCCCTCATCACTACACATACATCCTCGCATACATCAGTTTGCTACCATGTCACATAAAGAATGTTTAGTAAAATTATATGGAATTATATGCTGTTATCAATTAGTTTCAGGGTTTGCATCAGGACCACCATTTTCAACATGCCTGACCCTCTTCCCAAAACATGATGGACTAGAAGCACAAACAACAGAACCGCCATATACAATACATATACAGGAAACTGATTACATTCCTGAACAAGATATCCACATAACCGTTAGAGGGAAGAATGATAGAAAGTTTATGGGTTTGCAAATAGCAGTTCATCGTGACAAAGGAGACACGGAGGAACTTATGGGAGAGTTTACCAGTTTTCCGTCAGACAAACTGAAAGCGATTAACTGCATAGATGGCAAAAAGAACATGATTGGTCATAAGAACAACGAGATCGTCAAAGAAGCCAATGTTACATGGAAAGCGCCATCTGTAAATCAGGGAAATCTAACGATTCATTTTTCCATTGTGGAGAATTTTGACAACTTCTGGCAAAATATCCTGAGACCATTGCCATCAAAAGTCGATATTCCTGTTGTTCCTGTAAAGCAGATTAGTGAACACAAGAACATAAATGTGGACTTTGACGAATGTGGTAACAGCTTAGGTTGTATTCTGTATCCTTCCTACTGCACTGGAGATAACTGTTATGCAGGGGCCGCATTTAAAGACGAAGGCAACCGCACAAGGTTCAAAACATTTGTAGGAATTAATGAAGGCTATATATCATTAGGATTTTCGGACGATCGACTAATGGGAGATGACCATACGATATCCTGCACATATAAGGATGACCACTACACTATACAACATGGCTACAATCCATTATATTTCAACTATAGACAGTATAAGAAAGATGAAATTGACGATATGACAGTATCCGTTCAGGATGGGAAACTGTATTGTGAATTTACACGACCGAAGTATATGAGTGTGGTGAATATGATGAACCCATCAGAACGACTAGGGTTTGATCTTAAAAACGACTACTATGTTATGATAGCTTGGGGATATTTACATAGAGGATCAGTGGCTATAACTCATCATGTTGAATTACCCGTGACAACAGAATCTAAAGTCAACTTTAAATCCACCATTATTTACAGAGGATCTGCATTACCAGGTTTAACCCAAATTCATGCGTTATTGATGATAGTAGCTTGGATATTATTTACTGGAGTGGCCACTATTATAGCCAGATATTTCAAATCCAGCTTTGGTGAAAATATGGCATTTGGAGCAAAAATATGGTTCCAGACACACAGAGCAGCAGCCGTTATATCGGCACTTATTACAGCTATTTCGTTTATAATTATTTTTGTCAAAGTCGACGGCTTCACAGAGGTTGCAGAAACTCATGCCTATGTTGGTATTGTTTTAATGGCGATTACTACTCTCCAAGTTTTCGGTGGACTTTTGAGACCAGGCCCAGATTCAAAGATTCGACCGCTATTTAACTGGGGTCATTGGTTAATGGGAAAAACTGCTCACATCTTAGCAGCCGCATCAATATTTCTAGCTTTTACTATAAAGTTGATACCAAAGACACAGAGTACTTTTGGAGTAGTCATCGCAAGTATATGGGTGGTTTGTCAGGTTCTATGGGAGCTGTTTTATGAGTTGAGAAGGCGAAGAAGAGAATCACAAGAG
>CL12401.Contig2_All    size  2124    gap  0  0%
AGAGCCTTGAACGAAAAGCGTCGAAAATGGCGGAGTCTCTGAGACGGTTGGTTAATATCGGCACATTTACCGTACTACAAGATAAGTTAGAAAGATGGCTCGGCAACTATCACATCAACACATGTGACCAGAATGTTGCTCGGTGCTGTGAAATTATTGAACTCAATGCCAAAGTTCAAGGGCAGCTATTTAAATTACTCAGCGTCACTGCCGAATCAGGTGGCATGTTTGGAGGGGCCAGTATTATCAAATCTCGTTTACTGCCATTTTTGGGACAGAATTTCTTTACCTCAGGGGGATCTGTAACTGCCGACACTAGCCTTAGTATCTTAGCAGAATCTGCAGCTAAAAATAGGGAACTAGATGACTTACAAGATCAGTATGAAGTCAGCTTACAAGACCTGGAAGCTGATCTTAAAGCTAGAGAAAATGAAGTACAAGACCTTCGTGATGAACTGATTGAAACAAAAGAGGAGCTTAACAGAAGTTTAAGAACAACAACTAGTGATAAAATGTTAAATGATGTAGAAATACGTGAACTACGACGAAAACTAGCTTTAGCAGAAGATGAAGTTAGAACATTAAGATCAAAAGCAGGGCTGTTAACAGATTACGATACACAAGTTCGCCGTTTACGTGATGACATTGCTCTCCTAACAGCTAGGCGTGACTCACTTTTAAGAACGTCAACAATAAAAGATAAAGATGATTCATTCTTATCTTCGAAAGATGAGTCTAAACGCAACGGTCCAGGAGATGTGTACAGCAGTTTGAACTCCTATCGTTATACACCACGAGTAGGATCACCTCTGTCCATTGACGATCCCGTACAACGTGTCAGACAACAGAATCTCATCTCACGATGGAACGATATGTTCTCACAGGATCGTCTGGATGCTATGGATACACTCCGTCGCTATTCAGATGATTATGAAAACAATCAAAGAATCATCTTCCTAGCTTTACAGGAAGCATTCAGTGTGGCTAAGTGTGCTTTCCGTCAGTTTAAGATGAAAGTCCGAGCAAACCTTGCAGCTACACACATTGGTCCAGAGACTCTGGAAGAGGCAGTCCAGGACTATGTCAACAGAAATACAGACCTTTATGATCTTCCTGGAATGGTTGCTGATGTATTGAGAGGATTGAACAGAAGTCCAAAGATCTATCTTCCACCAGACTCTACCTTTGCAGTCGTTCAACCATTCATCAGAGAAGCCTGTAAACTTGCCTGGCAAATGAGTGCTCTGGCCCACCCACTTGATATTGCAGTGGCCACTGATGCTGAACTCTTTGACAACAACAGATACCGCAGAAGTTATGATTCTGAGTACACAGCTCCATTAGTAAACCATCACATCTGGCCTGCCCTGATGCAGGGATCTAAAGTTCTAATGAAGGGAGAAGCTTGCACTCGTAGAGGAGCATCACTGCCAGTAGAGTATTACCGCGTTGAGGGAGCTAGTAGGAGAAGCAGAAGCAGATCTCGATCTGTAAGCCCAAGTCTGCGTGCACGATCCCGTTCTCGTTCAATGAGCCCATCTCGTAGGGCTCGTAGTCGTTCCCCAAGTCCACGACGAATTGCAAGTCCGTATAGTTCAGATCCACTTTTCTAGATGCAAGTAAAACAGATGATCCATGTTATTTAGTTGACAATATACAGATATGTTGATACCATTTGTTAATGTTGTTATTGACAATTATTTATTTGTTTGGTAATGTGATCTGTTGCAGACATACATGTCTATATTTGGTATTGTCATGTGACTTGTCGCGGACGGTCAAACTTATCTTGGTACTGTAGAAGGGGATGTTGGTTTTGTGTTAAATGTGAAATACTGTGTTGTAGTAAGGGTTCTAGAGTGAAGCAAATATAAAAAGAATGAATTTTTAATTTGTGTGTTTAAAGTACAATGTTAACCAGGAAAAGTGTGAAAAAGTTTTAAAACGTATGAACTCTGAAACTTTTTCCCCACTTCAAATTTAAGGAAAGATTTTAAAAATTCAACTTTAATTTGAATATTCCATATCAGACCAGTTTGAATAACAAAGAATTTGATATTTAACAACATACACCTAACCATTTGAAGCTTCTTAACATGCTCATTATGAAAATTTTGGACAACA
>CL12731.Contig1_All    size  1575    gap  0  0%
TGTAAACACAGTATTTTTTATGTTGATGGAAAGAAAACTTATGTTTGTTTTTTTTCATTTTAAAACAAAAACATGATTATAGAAAATTCATTTGAAATACGGGTTCAAGTGCAAAATGAATGAATTGAAACATTTGCTTACAACTTCATGGTTTCATTATGCAGTGCTTTTTTAGTAGCAAAATTTAGAAAAAAATGCCTTCCAGTTACTTTCTAGAGGTTACATTTTAAAATACTCGTTATTTTAAAGATGGTGCTTTTTAAATGGATTTCTGCTGAGATTTTAGTGCTATTATTGTGTGCTTAATGTAGTGAGTGTTTTGTAAAGGCTCTTGAAATAGTCAAACAAAATATCTGTGGAAAAAAACAAATAATTTGTTGAATCAAGAATAAAAATGAAAGTTTCTTTTAATCTATTTTTATAAAAAGTGAAATAAAACATTTTTATTCAAATAGTTATTGGTGCTCTTAAAAAAAGAGCTCTTGAAACCCTAATTGCTCAAGGGACACTTAAGTTTATGTAATCTACATGAAGTAGTTCATTGTAAGAGAACCCAGATCCAGATGTTCCAAGTAAAGGAACTATGGTATGAACAGTGAAGTTTTAATAGATCTAATCTTTTTATGGCCTCTGTTACAGATATAAGTCTTGAAAGTTCAAAGTTCAGCTAGAGAAAATTGAATTGGAAATACACCATTCTAAATGAGACAGGTTAAAACCATGTCTGCTTTTGTTATTCTGTAGTTTTATTTTGTTTATAAGGTTTTATAATTTATTGCTTATTATGTGCAATATTGTCTTTTAATAATCATAACATATTTGTTTTGTGTGTGACAGTCACACCTCTTATATACAGTCATAAGAGAGTTTAAATATCTTGTTTACTCTCATTGTACATTTTAATGTAATGGAAACTCTTTAAATCTGACACAAAATGGTATTAACATTATTATACATTATTTAAATATTTTAGTCCTTACAGCCGTAGTTTAAATTCCTGTGCTTTGAGTCAGAGATAATTTCTATTTTACTGATTTCAGTTTGAAAAGGTTTGTACCCGTAGGTATTAATTTGCCATATTCAGAATCTACAGAACTATGGGTAATCTAATTGATCCTACACCAAAATAAAATTAATGTTATGTCATTGGTTGAATTTCCACAGTTTAGGATCTTTTAAACCAACCACATGTATGTTATGACTTTTTTCTTATTTATACATACCCCATATTCTTCTTTCAAACTACTTTTTTACATGAATTATGTTATAATGCGGTTATAAGTTACAGGGTAAATTTATTATTATTTGTAATGAATTTTCATTTTTAAGTAAATACCTAGTTTTTTGTGAGACACATTTGTTTATTTTAAATTACATGTAGTTGCAAATTTTATCAACTGAAAAAGGTTAATCAACAGAAAGTTAAATCTTTGCTTACTAGGCTGTTGACCCCAATATCCTATTTTGTACTGATCAAACATACTATTCAGACTGAATTGTTTTATAAAGTTTGTTGTGAAAAAACTATAGTAGGATCTTTACAATGATTGTTATTATTTTTGGCATGCATACAAA
>CL12801.Contig1_All    size  317    gap  0  0%
TTTAAGACCTGGCCCATGTGTAAAAAAAATAAAATTAAAAACTAGAATCAATCGTTGATATACTGAATTATTCTATGAGATTGGATTCATTTTAATCGTTAGATTTTTTTGTGTGAAACGCAGGCTTGGTATTGGACAAACCTATTTACATTTTTATCACATGACAAAGGATTATGAGGGATGTGAGGGGTAACAGATGGATTATTATGTTATTTGATGAAACTAACAGATCTGATAAAAATGACAACCATTTTACAAAAATCATATCCAATTAAAATCAATCCTAAAAAAAGTCAGAATTGATCAAAATATAACAG
>CL12929.Contig2_All    size  1462    gap  0  0%
CCAGTACTCCTGCAGTGTGTAGAGATTTGTTAATGAAAAATATGCATCCGTGTTTATCATATGATAATATTGAAGAAACTAAAATGGATATATCTAATATTTCACAACAGGAATTTTCAGAAACACAAGTTTGTGAGACCATCTGTCGTCGGAAAACCAGGCGCGGTAAAAAGAAAAACAGAAACGTGTCGAGACTAGAAAATGGTGGGTGTTGTCAGGAAAATGAGATAGACTCGTGTAATCAGTGCTCAACTTTGATGGAAGAATGTGATTATATTCATGAAAAAATGACCAGGAAGTCTAGATCTGGAAGAAGAAGAACCGGAAGACTTCTGAGGCCAAGATACAGTCCCAAAGCTCCACGCAATTACACATCCTTTATTATGGACGATCATTTAGAAAACGCATACGGTTATCTTGATTATAAATCCCCAGAGTCAAATTTCGATCAGAGAGTCGATGATGGTTGGTCAGTTTCTCCTGATTATTTTTCAAGACTTGGTAGTTCAGATAATGTAGACTTTTGTGATGAGGATATTGAAAATGAGAATTTAGATTGTGCAAAAACATTAGATTTCATTAAAAATGATTTTGAATTCACATATAATTCATCACGTACTGAAGAACTTTCAAAATTAACCAAAGATGACCTTATCGTAGCAATTTGTAAAATGGAAGATCGTGCAGAACAATTATCCAAGAATTTAGATAATGTTGAATTACATGATAAAAGTCCAAGTTTATCTATGAAGCGAAATATCCGAAACCTCCAAAATGAAAACAAAAAGTTACAGATCGAAAATGAAACATTGAAAGCTGTGTTATGTCCGCAACAAAGTGACTTGTAAATACGAATGGATTGTGTTCAACTTCATCATGTTCATCCTTTTCATGTACAGTAATTTATTCTTTTAACTATAAAAACTTTTTAAAGACATTTTAATTGTAAAAATGTTTGTCTACAAGTAAAGTAAAATATTAAAATGTGCTATTTTAAGGGGTCTCACTAATTAGCGACAACAAGCGTCAAGAAGCGACAACAAGCGTCAACAAGCGACAAGAAGCGACAACAAGAATTATTTTAGCGACAACAAGCGACAAGAAACTATTTAGCGACAAGAAAACATTTTTTTTTATTAGATATAAAGAAATTTGTATTTAATGTTTTTTTTTTAAATATACGAGCAGATATGTCTAATTAAAATGTTTTATTATATAGATAGACGAAGAAATGAAACATTTGTGAGGAAGAAAGAGATTGTGAAGTTTATATTAGTATATTGGTAGATGAAGAAATTTAACATTTGTGAAGAAGAAAGAGATTGAGCTTCTTTTTTTTAATTTTTAAATATAATATTTTGATTCATTTGCTTAATACTATGCTCTAAGTGTACTCTTGTTATGTCAATTCGATGCTTTATTTGTGATAGGAACAACATTAGATGTGGCTTCACCCTAAGGA
>CL12974.Contig2_All    size  6762    gap  0  0%
CATGTGACTTCTACGTCCTTTCCGTTTGCCGCCATTTGTACAGAAAAGAATAATAAATCGTTATGGAATAACATTTATAATCTAATATTTTTTTAACATAACCGTATATTTTGGAAGGATGTCCTCTTCAAGAAGAAGAAAACCACTGGTAACAAGAAAAGTGTTGTCAGACGAAGAAGATGATATTAACAGTACAAATGACGAGGACAGTCGTATGACCAATGGAGACAGTCAAAATAAAGACGATGACATTCCAGAGGACCTTCCCGAAGGTACAGTTGTAGTAGAACCAGAACCAGTTGAAGAGAGTGCCTTTAAAGGTCCAGAATTCCCATCAAGCAAGAAAAAAGTCTTAGAGGCTACTGGGTATTTAGCTACAGTAAATTGTTCTGCTTGTGGAGATCAGATCAACACCAGTAAAAAAGGAGATGCAAGACGTCATCCAGAACTCAGTGTGCTTATCTGTAAAAGATGTTACAAGTTCCATACAAGTGGTGTAATAAAGCAAGATGAAGATGGACTTGATGAATATTGTCGCTGGTGTAGTGAAGGTGGCAATTTGTTTGGTTGTGATTATTGTCATAATGCATTCTGTCAAGCTTGTATCAAACGAAATCTTGGACGTGCTGAATTTTCAAAAGTCAAGGAGGCTGATAAATTCAAGTGTTATGTGTGTGATCCTGCTCCACTGGCTGCCATGGTAGAACAATGTAATTCAGTACTGGATATGATCAGCAAAGAATATGAAAAGCTCAATGAATCGTTAAAGAAGAAAAAAGATGCTGAGAAACAAAAATCAACGAGTAAATCAGACAGTAAAGATAAAACAAAAGAAGAGGATAAAAGTAAGACTACAACAAATAAATCACTGGTAATCAAATTACCAGGTATGGGACCAAAAACATCAACTCCAAAGTCTACTTCAGTATCAGGCACGGTTAAAACTCCATCCACCAATTCTCTATTAGCACCAGGTATGATTAAATACCCGGCTATCAATATAAATGCTTCAAATACTAACTTTGTAAGGCAGGCGACTTATCCAAAACAGAGCCTGGCACCAATGTACAATAACACATCTAAACAAAACATCATCTTTGTAGAGCCTACCAAGGGTTCTGCTAAACAGCTGGTATACGTCCAGCCTAAACCTCACAATGTACCCATGATGAGTTCTGTACCTCCAAGTCAACAGGCTAGAAATCCATTGAACTGGACAAACGTAACGGCTAAAAATGTTCCATTTATCACTGATCAGCTGATGCAGTCAACTAATGAATTACTCAGCTTGTTAAAATCTGTCAGAATCAATGTACAGGGTTCTAGCAGTTCTTTATCTAATATTGCCTTTGAGGGTAGAATGACTGCTATCACTTGTATGAAAAGTGGAGTAGATTTATTTCTTGGACAGTTATCAAGTATTGTAGGAACTGACATAGTACAGGCCAATGCGTCTAAAACAATGCTTGCCCCTACAGTCCCTTCTCAGCCATCACAATCTGCTGGAGTTAAATTAACTGGAGGTAACAGCTCGTTAATGAGTACATCAGAAAAAGATTTGATTGTGTTAGATTCAGACGATAGCAGAATGGAAGTGGAGGACGTAACTGATAGTGACAAGGGCAATAACTCTGAAAAAGATACAGCAAGTTGTGATATAATCAGTATTGAAAGTAAAGATATTAATAAACATGAAGACAAATCAAATGATAAAGACAAGAAAGAAAAAAAAGAGGACTCTATAGTAAAAGAAGACAAATCGAGTGATAAGGACAAGAAAGAGAAAAAAGAGGACTCTTTAGTAAATGGAGATAAGAATGTTGAAATATCAGAAGACAAAACCTCTGAAGAATCAAATGAATCAGAGGACACTAAAAACTCTAAATCAGACGAGTCCAAGAGGGATGTCTCTAAAAAATCTAAATCAGACGAGTCCAGGTCTGATGTCTCTAAAAAACCTGAAAAGAAAAATGACAAAGAATCCGACTATGAGTCTTCAACGGAAGCTGAAAATGATGCAGCACATCTAGAATTGCTGCAGGAATTACAAGAACTTTCAGGCACTATAGAGGAGAAAAAGGAGGAAAATGAGGAGGAAAAGTCAAAGGATAAGAAAGAGGGCAAGCAGAAAAAGGAACAGGAAAAATCAAAAGAGAAGAAAGAGGGCAAGCAAAAAAAGGAAGATGAAAAATCTTCAGATAAAAAAGAGGGAAAGCAAAATAAGGAAGATGAAAAATCGAAAGACAAAAAGGAGGGCAAACAAAAAAAGGAAAATGAAAAATCAAGGGCAAGAAAAGAAAGCTCTGAAAAGAATGAAAAAAAGAAAGATGATAATGAAAGTAGTGATGATTCCTCCAGCAGTGGAAGTGAAAGTGATGACGAAGATTCAGATAATTCTAAAGATTCAGATTTTAATGTTAAATCAGAAAGGAGAACAAGAAGATCTGACATGAAAGCGTCAGAGAAAAAGAAATTCCAGGATCTTAGAAATAAAAGAAAGGAAAAAGAAAGATCTGCTAAGAAAAAAGCAAAAGAAGAAAAAAGGAGAAAGGGGTCTGATGAATCTGACTTTGATGATGAACTTGAAGATGAAATTGACAAGTTGGAAAAAGATCCTGTGATAAAGAAAGGAAAAAAGAAAAAAGAAAAAGAGGAAGAGGACAAAGGAAAGTCAAAAAAGGAGAAGAAGACAGAAAAAAAGAAAGTTGAAAAATCTACAAAAGAGAAAAAGAAAGGCACAGATTTAGATGATTTGAGTTCAACAGAGGAAGACAATGTGGAGGAAGATGATGAGGAGGAGGACAAGGAAAATGAAGAGGTCCCTATGGATGCAGATGATGGTGATGCAACAGAAGATCTCAGTGCTGCTGAAAATGAAGATGTAGTGGACGACAGCAGTGACTCAGAAATAGTTTTGTCACCAAGGAAACAGAAAAAAGGTGATAAAAAGAAAGGAAAGTCAGAATCAGGCAGTAACACAGAGGAAGAAGAAGTAATTTCACCAAAGAAAAAGAGATTGAGAAGTAGTCTTTTGGATGCTAAATTATCTGACAGCGAATCAGATTTTCAACCTGTCAAAAAACGAAAGAAGAGGAAGGCAAGTTCTTCAGAGGACAAATCTGATAACAGTTCTGATTCTGATAATGAATTTATTGCTCTGGGCAAAAAGGGAAAAGGGAAAAACAAGAAAAATCAGAAAAAGAAAGATGGCACTGGAAAGAAAAGAAAACGGATAAAGAAAGTCGATTCCTCTGATGAAGGTGGAGAAGACTCGGCCAATGAAACAGACGCTGATAGTGATGAATTAGAAGAGATGAAAAATAAGAAAAAAAGAAAAAGGAAGAAGAAAGGAGAGGAAGACTCTGAAGAAGACCAAGATGAAGATGATGATGGATCACCAAGTAAAGCTAAGAGGAAGGACATCAGGAAGTTAATCACTAGCAAAAAACTCAAGGATACCACTAAGGCTGCTTCTAGAGCTGAGGAGGAAAGGCGGGAGAGGATCAGAGAAAAACAGAGAAAGTATAACAACATAATACAGGAAGTGGATGAGTCTTCACCAACCAAATGTCCAATCACCAAACAGCTGATTCTAGAGAGAGAGGACAAAACAAATGAACCTATACTAGAAGTAGACCAGGACCTTGTGGCTAAACTGAAACCACATCAGGTGGAAGCTGTTGAGTTTTTATGGAACTGTACTGTAGAAAGTTTAAAGATGCTTAAAGAAGACAAGACTGAAGGTGCTGGCTGTATACTGGCTCATTGTATGGGGCTGGGTAAAACTCTATCTGTGATAGCATTCCTCCATACCATGATGGGTAATTATGAGACAACAGAATTTAGTACAGCCCTCATTGTCTGTCCATTGAATACTGTGTTGAACTGGCAGAGTGAGGTGAAAATGTGGCTGGAAAAGAATGAAGTTCAACTGGAGGTTTATGAACTGGCCAGTGTTAAGGTAAATGAGAGTCGAGCTAGAATGTTGGAAGAATGGCATGAAGATGGTGGTATCATGATCATTGGCTACGAAATGTTCCGTAACTTATCTCAAGGAAGTAATTGTAAAAACAAAAGAATAAAGGCATCCTTTAAAAAGTGTCTGATGGATCCAGGTCCCGATTTTGTTGTATGTGATGAAGGACATATCCTAAAGAATGATGCATCAGCTCTGTCTAAAGCTATGATGCAGATTAAAACCAGGAGAAGAATCGTACTGACTGGTACTCCACTCCAAAATAATCTGGTGGAATACCATTGTATGGTAAACTTTGTCAAACCTAATTTATTGGGAACGAGGAAGGAGTTTCTAAATCGTTTTGTTAATCCTATCACTAACGGCCAGTGTACAGATTCTAGTTCACATGATGTTAGACTCATGAAGAGGAGAGCTCATATTCTTCATGAAAAATTAGCTGGATGTGTACAGAGAAAAGATTATTCTGCATTAACAAAATATTTGCCACCCAAACAAGAGTATGTGATAGCTGTAAGACTGGCTAACGTTCAGTGTGATCTGTACAGTAAATATCTAGAAATAGGTGGTTACTCTGGACCTGGGGACATGGGAAAATCTAAAGGAGCCAAACTATTCTCTGATTACCAGGCTCTGATGAGAATATGGACACATCCATGGGTTCTTAAGATGGCTGAAGTTAGACAAGAAATGAAGAACATGTTTGATGATGAATCTTCTTTCATTGATGACACTGACACATCTCAGTCCGAGTCTGAGGCCAAGTCCACGTCAGCTGCAGGGTCAGCATCAGATAACTCATTTAACAGTGGCAGTGAGGAGGAGAGTAAGAAAAAGAAGAAAGGAAAGAAGGAGAGTGAAGAAGAACCTGCTAAAGAATCATTTGCTGGGGAAATTGTGAAGAAGTGGAAAACCAGATCCAGAGGAGAATACAATGATGAAGATTTTGAGAGAATGGACAAAATAGAGACTCCATTTTCTACTGGTTGGTGGGCTGACTATGTAAAGGAGGAAGACCAGTTTAAAATGGAGCTTGGAGGGAAACTTATGTTGTTATTTGAAATCCTGAGAATGTGTGAAGAGATTGGTGATAAAGTGTTGATATTTAGCCAGAGTCTGCTATCCTTAGACCTTATAGAGGCCTATTTAGATCATGTAGACTCACAGTATGATGAACTACTCAATAATAAAGATAAAGATAAAAAAGACGATGATAAAGAAAAGGAAGACAAGAAAGAAGAAAAAGATAAACCTGAAACTGCCAATACAGATGAGATGTTTGGGAAGACCTGGCTGAAAGGTCAGGATTATTTGAGGATGGATGGGTCAACATCAGCTCCACTGAGGGCTGATATGGCGAAAAACTTTAATAATCCAGATAATTACAGGTTAAGACTGTTTTTGATATCTACAAAAGCTGGAGGACTTGGTATAAATCTTGTAGCTGCCAATCGTGTTATTATTTTCGATGCATCTTGGAATCCATCACATGATGTCCAGTCTATATTTAGAGTTTACCGATTTGGTCAGACCAAACCAGTCTATGTTTATAGATTCCTTGCACAGGGTACAATGGAAGAAAAGATCTATGAAAGACAAGTAACAAAGCAGTCATTAGCCCAGCGTGTGATAGACGAGCATCAGATTGATAGACATTTTGATTCTAATGATCTGAGAGAGTTATACATCTTCAAACCAGATAGACTAGATGATCCTAACCGTACAGAAAGACCAACGCCTGCACTGCCAAAGGACACATTATTGGCCGAATTATTGACCAATAAGAAAGATTGGATAGTAGGTTATCACGAGCACGATTCCTTGCTGGAGAACAAGATTGATCAAGAATTATCAGAGGAGGAAAGGAAAGCTGCATGGGAGGAGTTTGAGAATGAAAAGAAAGGTCTTATCAACACAGTACAACAGAGAGTCATGGGAATGCCTAATCCAAACTTTGGGTATCAATTTGGTGCTGCTGGTATGCCTGGTATGGGAGGAATGTCTCCTCAGCTGAACCAAGAAAACCTACTGAGAATTGTCCAGGAAATGAAGTCTAAGTTCCCACACTTACCACAGGAACAGTTGACGATGCAGGTCCAGAATGTGATACGTAACATGATCTCACGACAAATACAACAACAACAATGGGAACAGCGTAGACAGTTAGATCATAGAGAACTTCAGCAACAACAACAGTTACAACAGCTGCAGAATCGTATCATGATGCAGCAGAACCAATTGAGAATGCAGCAACAAGCGCCAGGACGTGGCATGAACATGCCACTCAGTGGCATCCAGCCACCGACATCATCATCAGCATCGTCATCACAATCATTGTTAGCAAGCACATTAATGAATGGGAAACCACAAAATCAACCAAGTACTTCTAAGAAGAAGAGTTGATGATGGTGAACTATAGATCTCTTGACTATAATTGCTGTAAACTGACATTGGACAGTAGATGGTGTGATTTGGGGCAAATTGTTGAGTGATGTGATGAAACAAGTCCAACAAGCTACTAGATTGTACTTGTATATAAGTCTCAGTGTACAAATTTTTAGATTGCAAACAAGAATTCATCGCAACTTTGGTTCAAATCATTGTTTATTATCATCATCAATGTTATTGAGGCTAACTAACATTATGCTTCAGTCAAACCTCAGTTGTATTGTGATCAACAGGTGTTATTGTATTGTTTGTGCTTTTAATATGCTAAATAATGTTCAAAATAAAAGGAGCGTGAACTTCATTGATATTGTACAGTTCTACTTCACAAATAATACCAC
>CL13010.Contig1_All    size  699    gap  0  0%
TAAAAAGTAGGTTTTTTTTTACAGAAGCTATTGCGGGATTCATAAAGAGTAATTCTTAGCTAATGAAACCAATACAAGTTCGGGGCACAAAGATAATGACTTAACGCTTTCAGGTATTAAATTTCGGTTAATTAGTTTTCTAAAAGGTATGTGTTATAATTAGGTCTTGACAAAAGCTAGAAAAAAAGAATTACACTTTGTTAGATATCGATGTAATAGTTGCCTCAATTATACACAACTAGAACAATTACATTTATGAATACAACGGTGAAGTATTTTTTGTCAAATCAATTATGATAGGAAAAGCAAATACAAAATAGGTTTACTGACTATTTACATTGAGGGAATACAAATAAGGTATGTAAAATTATATCAGGATGACGAAAAGCATAGTCGATACACAAATAAAGTGCGTACTATTTTTGCAGGACTTGTTAGAAGCTGGATGATTCACCCACACAAAATGCAAAATATACACATAACAATAATCAACCAAAATTAATTTGAAACTGTTATGTTTTTCTTTTCTTCAGCACTACTTTCATCTTTGTCCTAAATCTTTATTCTTTGGAGTTTTCTTGGCTTAAAATATTATGGTTATTAAAAAACAGAAACGGTAAACAAATGAAATGAGTACGATTTTTCCCGAATTAGTTCAAAACTTCACGATTCACTGACACAAAAAGAAATATATTGGCA
>CL13020.Contig1_All    size  357    gap  0  0%
TGTGAATTTTGAATTACCTACTAAGTATATATCATTGAAAAGTACAGGTCTAATAATTATTGCCCCATCTTGCCTGACATTTTCCGGGAAATTGGAAACTTTAATTTATATTAATATGTTGACAATGTAAAAATAAAAACACATTAATTATATATATCCACATAATTTTCTATGTAATACTTCAATTTTAAGATAAAGATTTAGGGCCTTAGTTTCTGTGTTTTATAGGGTAAATGTGAGTTGAAGCCAAGTTATTGTATAACTCTGTCTTTGGGTGATGGTGTATTAGTGAGTATAGATTCAAATGAATGTTGGTTAAACAATATATTAAAATTAAGGCATATCAGATTTTTAGAA
>CL13081.Contig3_All    size  2300    gap  0  0%
GCTCAAACATACAACTTTTTTAAAGAAGAAGTCAAGAAGGATCATCCTTTACTTTTAAACACTGCTGCTGATATGTTTAATAGAATATTTTTCAAAGATCTGCAAGAGGCAGTATGTAAATATACGGAAGTAGGTGATCAATATGGGGAGACATCTTTCAAGTTAAAACATGGACTAAAATATGCATTATACTATGTTTTAAAAAAGTCAGCAGAGATTTTGAGGGCCGAACATCTCAGTAAATTTGCAGATGATAAAGCAGAGGAGGTCACAAAATTTTTGCATATTTTTGAAACCACCAAAAATTTATATTTTTCTGATGCTTTATTCAATATAAGAAAAAATCGTCAGGTTAATTTAAGGAAACCACATCGAATTCCAGATGAGGATTTATTGTTTACCATCAGACAATACACCATTGAAAGCATTAAAAAAATAGTAGAAATGTACAATGAATATAAAATCTGGACACGGTCAGACTTCGTTAAGTTGAGGAATCTTGTGGTATGTCGCTTGACAATGTTTAATGGACGGCGTGGTGGAGAAGCATGCAGACTTCTAAGATCAGAATTCAAAGATGCTGTTGAAGACAATTGGGTAAATAAAAAATGGAGGAATGATCCATATGTGCTACAACAAGAATTGAAGATTGCTTACGAGGCTGGCAAAGGGATGAATAAACTGGTACCAGTTTTGTTCACTCCAGAAACAATGGCGGCAACTGTTTTATTAGATGATGATGACCTTAGACAGCAAGGTGAAGTTTTGTCCAATAACATGTATGTGTTTGCTAACACTCAAAATTCCTTGGAATATGTAAACGGCTACACAGCTATGCAACGTGTTGCAAGTGATGCTGGTATAAGAGAAGATGAGGCAAAGAAGATCAATGCCACCTTAATTAGACATTTTACCAGCACTGAAATGGCTGCAAAGGACATACCAGAGAATGAGCGCCAATATTTTTACACACATATGGGTCATTCCGAGGAAATGAACAAACAAACCTACCAAGCTCCTTTAGCTGTTATGGAGATTGTGAAAGTTGGCAAACACCTAAAAGACATAGATAATGCACTTGCCCTCAGACAGCATCAAGACACCAGTTCAAGTCCCTGTAAAATTTATACAGCTGAAGCTGTGGACAGTATAAACAGTAACAATACCTCCTTAGATATTCCTCAAAGTTTGGTTGAACATGTTTCAGAGTCAGATAATACTGACTTAGAATATCACATTGAACCACATCCAGACGAAGAGCTTAATTCAGATTCAGTTTTGAACAAGAACAAAGGATGTAAAAGAAAGTTGGAGCTTGATGATTATGACCTAGTTGATATTAAGCAACCAGTTAAAAACAAAAAACTTACAGAACCAGAAGTTGATGGATCAAAAGACAATTCAGAGAATGAGATTGAAAAGATTCCTCTGATAGAACTGAATGAAGACATCCTTTTAAAAGATGGAGAAGCAAGAAGAACAAAACTACTGCAGATAATGAAAAAAGAAAATGATAAAAAAAATGGGAGAGATTTGGAAGGCCTGACCAGAAACAAGCTGATGGAAGATAAGAGAAACATATGGAAGCAAATGGATACTGAAAAAGTTAGACAATATTTTCAAGATTATATAACAGATTCTGCACAGAAGCCAAGTCCAGATGCAACTGAAATTGACGATTTCAAGGCAAAATATCCTGATATAACTTGTAATGTTGACGTTATAAAGGTGAAAGTTATGAATGAAAAGAAAGAAAGAAAAAGAAAACTTGAAAGGGAGCTCAGTTATATTGATGCTATACCTACAGTTAAAAGAAAATATGTTGAGGAAGTAGAAAGTGATGAAGATAACGTCAAAGTTGGTAATAGTGGATTCTCAAAAGCACGTCAGTACTCAAGATGGAGTGATGAAGAAACAATATGTGTACAGGAGTATTTTAAAGATTACATCACTGAAAAGTGTGAAAAGCCATATCCTGGCAAAGTGGATATTCAGAAGTTTTTGTCAAGCCACCAATCAATAAAATTTGACTGGAATAAAGTTAAAGTTAAAATTATGAATGAGAAAAAGGAAAGGAAGAGAAAAATAGAGAAAGGACTGAAATGGATCAAATATGTAAGTAGCTGGGGGAAACAATCATATTTGCCAGTCATGACCTGTTCAGGAACGCTATGCATCCTAAGCAAAAGTACTGGTAAATTATTAAGTCAGGGATTTCGTTACCACAAATCACTTAAAATCTTCTACAAATACAAATCGGGCGCGAACATGAAGGGTGCGAACATGTAGGGTGCGAACAG
>CL13141.Contig1_All    size  1548    gap  0  0%
ATTTAAATGTCAACAAATGTAATGATTTGGCACGTGGACATATATAATACTAGTTATAGAGATCAATGGTATTGGTGTATTCTGTTGAAAGACGAAGTTTTAATCATTCCTTCATGAGATTTAGGTTTTGTGTTCTTTGGTACAATGTCTGGATGGACCATATCCATGCTGGTAATACTTCCAAACTCTTTTTTCCTCGTCCTTTTCCTGACGTAATGCCTATATATTATATACAAAGTCGTCATGGCAATCAAAATAATTACAGCTATAATTGGAATGACCCAATAAGGAAAGGCTGTACCGTTATCTTTTTTATCTTCCGGAATGGTACTTTCAAATGAAGGGGTTGTTTTTATTGTTGGATGTTCTGTTTTACTCGATGTACTCTCAAACAGATAATTTAATGTCGATGTTCGGTGCTGTTCAGATAATGTCAAGGAAGCTGACATGGACTTTACGTCCCTTGAAGAAAATTTGTTTGGCGGAAATTTCGTATACAATGATGTACGTTTTCCTGGTTCCGCTGCCGAGATCACCGAAATATCACCCGATGAGTGAACAAATGATATTGATGATACACTTGTTGGTGAATACATTGAAGGCGTTGAGGTTACTGGCTGCAAAGGTTTTGATGAGACAATTCTTGAGGAATTAACAGACAGATGAGAGTGATGATTTGTTGTTAAATCAAGTTCTGAAGCATCAAAATTTATACTTTTGCTTGCTACGATATCATTCGAAGAAGATATCATGGTCGACGCGATATGATTTTGTGTAGTTGTTCGTTGGTCTGTATTTGATGATATGATATCTGATAACTGGTCAAAAGTGGCTGTTAGCTGCAAAGATGAAAAAGATATAAGCGACGTCAGACTTCTGCTGGGCAGTATCTCAAATCCTGGAGATGACTTCAATGTTGTTGATAGTGTTGAATAAAGCTCAAAATAAGTATGCATTCCACTTGCGGCATGATAAATTGTTGATGAAGTGATGATAGATGAAAATGAATCTGTCAATAGAGTCGTCTGCTTCAAACTGGATGGATAAATAATTGCGTCCAATAGAGAAGATGACAAATATTTGTTTTCGTTAATTTTGGTAAATGTAAGCATTGACGTCGCCTGATGATTGGATGTTTGACTTGGTATGTATGCCATGACCGTTGTAACTTGCAAATTATCCAAAGTAGATAATGTTGACGGCAGAACAGACTCTGATGAAGTACATTTAGCTTTGTTATCAACACATTTTCCTGTTTCACATCGGTAGAGAGCTTCGGGACAAGGTTGAACAAATATGCAGTTAAGTTCATCAGAATAATCTAAACATTCAAAGTTATCATCGCATCTGGCTTTGACTGGAATACACTGCCCATTGGTACATTGGAACTGGTCAGCATCACATGATTCGACTGTTAGGTACTGAATAGTTGTAAATAAAAACACACACAAGTGGAATATTGTTCTTTCCTTCATGAACTCTGCACGTTAACGTCCTTAATCCTGATGTAATAACTTCAATAGCCATTCCTTGAATACACAAAATAAT
>CL13671.Contig2_All    size  1562    gap  0  0%
GTTCCTGATTGTGACGCTGCAGCCAGATTTTGACGTGGCGACTACGTATTCTGCAAATTTATCCACTCCGATTACTGCAAAATTGGTGACGAAAAGTACGTAACAAGTAAGTACTCCACTGACGAAACAAAACAAACAAGTTGATAACAGAGAATACGCTTATCTTCGGAGGGGATCATTATTTTCAAAACGATCAAATCAAATTTTTGAATGTGATTTATATCACAAAAAGAACTTTGTGAGAGCAACAACAGCTGACTCAGAAGATTAACCGGAAGAAGCAGATTGTTGATGTACCTTGTCCCACTCTGGAAATCGGACTTTTCAACAAGTAAAAATAGAACAGGAGAATGCAGAGAGAATATGGAGTCCGTAAGAGATGACAGAGGTACATCCATCGCATCATGCTCATGGAGACCTGGATACTTCCCAAGGTTTATCTGTTGTACAGATGTCCATGAATACACCTGTCCAAGTACAGTCCGTTATACACCCAAATCAACCCTCAGTCATTCAAACAGCTGGACCTAATGTACAGACTATACAGGTCGTAAGGGTAGCTCCAGTAGATGATGAATTGACAGAAGACCCTGAAGGAAAGAAAAGACGAGAAATTTTGTCAAGGAGACCATCATATAGGAAAATTTTAAATGAATTATCATCACCAGTGCAACCTAAGATTGAAGAAGAATCAAACAGTAGCCAAAGTCAGGATGGAGATAGTCAAGACGGAGCTACAAATCTTACTACAAATAGTCACTTGTATCAGCAAGTTACTGCAGGAGGGATTCAGATAACCTCAAATCCTGAGGGACAGACATCAGTATCACCAGGGTTACAAACATTTACCATGTCTAATGCTAGTCCTACAACATCATCAACAACACAGGGAGCTACCATCGTACAGTATGCACAAGGGCCTGATGGACAATTTTATATTCCAGGTACTGTACAAGCATACCAGATAGCCTCTGGTGGTCTACCTCAAGGTGTTGTTATGGCAACAACAGGAAGTCCTCTAACAGGATCATCATCATTGTCTGAGGAGGCCTCTAGGAAAAGGGAATTAAGACTATTAAAAAACAGGGAAGCAGCAAGAGAATGTCGACTTAAGAAAAAAGAATATGTCAAGTGTTTAGAGAACAGAGTGGCAGTGTTAGAAAATCAAAATAAAACATTAATTGAAGAATTGAAGGCACTGAAAGAACTTTACTGTGAGAAAGAAGGCTGAAGTGTTCAATCAATTCAATTGTCAGAATTTGTCAGCACTCTTCAGAAGGCTTTAAAGCTTGGAGAGTTAATATGGACTTATCGTGTTTGGTGCGAAACTTGTGTGATTCAAGTCACATGATACAGTTGTTGCTTGGACTCAGTATATCAGCAGTAACTTTGACATATGCTGAACTTTTATTGTCATCAGTTTTGTGTAGTATTGCAACATTGTTATACATTTAAAGACCGAAATAAGATGTACTAGATAGAAAGTTATCACTGGAAACTGACTGACTTTATTATAGATTGTTCAGAGCTCATTTATTGAAATGCAGGTACTTGTTGGTGGC
>CL13930.Contig1_All    size  273    gap  0  0%
ATCCATTAATAAAGTTTAAGTATTTCACATAACCTAAAACTATTAAATATGGTTTGCTTTCCAAACATTACTATTTAGCCCTTCAACCGTGTACTCACATAATCCATTATCCCTTGGTTTCGTTGTTAAAATTCATTCTCGTCCTGACCATGCATGTAATATTTGCCACTGAACATCAATCAACTAATCAATGATTTATGAATGGTTTGGCACTGCACCTGAAGTAAACAACGATCAATCAATCAAACAATCATGATTTATAAAACACAACAA
>CL14058.Contig2_All    size  628    gap  0  0%
ACCAAAGTAAATTTGTAGATATTGGAAAACTTTGTTGTTTGTTTTCTCAAGTTTTGCATATATTTTGTGATCTCAAATACTGAAATTGTACTACAATTTCTTCACTATAGATCATTATTTATGAATGTTTAGTGATAGTTCCAATGTTAGCTACATTTTGACTCATGGTAAATATGAAGATCATGAATCTAATAGAGGACCATTTATTAGGCCAATACCTAACTTGCATTTAATACACACTATATCTTTATGAAGGCAATATCAGTTGTTACAATAAAATAGTCATGTGTGCATATAGTAGGCGTTTTAAAGCAATTGTTGACAGCTGAATACACAGGTGAAAGTTGTTAATGTTGGTATTCAGGTAAAAATTGGACATCTCTCTATTTTCTTTTCACCAAAATGTTTGCATAGTATATGCCAAGAGTTGTGTTGTATTCTATTATATAGACAAAGTAAGACTCTAACACAGATACTCCCTAATTGCATGCATTTGATAGTAGAAACATGTGCTGCACAATATTTTAATGGGCAGATATTTTAACATTATAATGTACAGCCTGGCGTTTTTATTCACTATTTATATGTGTTTGTGTAAAACTGTTGTGCTTTCATTGTAAAAGTAATA
>CL14088.Contig2_All    size  727    gap  0  0%
TTTTCTTTTCAATCGTAACAGCTCACTGTTTTGAATGGGTCATACAAATCATGTTATTTTATTTAATAAATTACAATGTATCTACCTCACAGTATTAATTCATCGCAGAGAAGATATGACTGACAACTACAAATTAGTGTAGTACATTTGTAGTCTTATATTGTTAAGTATATTGTTTAGGACATCTAATGCGAAGGAAAAGATGAATCCATATTGTTGTATAAAGCATACACCCCCCCCACTCGTAATTTAAAGGATTAGAAATTATGTAAAGGTGTTTGACAGATCTGTAAAGAGCTCAGATATAACTACTCATCACTGTTACTACTCATCACTGTTGAGCTTCTGACCTAATATGAAATCATTCTATTTAATAGCACAGGAGGATGATGTCAGGAATTTTTGAGTTTACTCACCTTTTTGAAAGGTCTAAAATAACAGCAAACAGGAAGAAGGCATCTGACATATCGGCTAAATGCTTACACATTACAACTCGTCATTGTCAGACTGTTGACCAAACATGAAGTCATTCTGTTCAGCATTACCTGCGAATGGTGTGTTAAAAAGATATTTTTTCTGACAAATGGATGAAAAAACGGACAGGTAAGGTGAGAAATCTCGATGCAGTATAACCTGTTGTCTATGAGGGGAAAAAATTGTTTAACTTGATCAAATACTTTTGAATTTTCTTCTTTGTAAAGAAAATAATCCTGGTACCTTTGATAAC
>CL14218.Contig1_All    size  1939    gap  0  0%
CGTAAACAAACTTGTGATTTCTTTTCCTTTTCACATTATGTCTCTTTGCAAAACAAATATGGCTGACGATGTATCTGTTTTCGTGAAAGAAGATCTACCAAAGACTGCATTTCCTGTGTTCGAAGACATCAGAAGACAGGGGAAATTGTGTGATGTCACATTAAAGGTTGGAGACAGAAAATTTACAGCACACAGAATAGTGTTAGCTGCTACTATACCATACTTTCATGCCATGTTCACACATGATATGGTAGAGTCTAAACAAGATGAAATTACCATGCAAGGAATAGATCCAAACGCTTTGGAAGCCCTTGTTAATTTTGCATACAATGGAAAAGTGCAGATTGATGTAGATAATGTACAAATACTACTCGTGGCTGCAAGTTTTCTACATCTGCAGGCTGTCAAAGAAGCTTGCTGTGACTTCTTGAAAAGAAGACTAAAACCATATAATGTTTTAGGAGTAAGAACATTTGGGGACCAGTACATGTGTACCAGTTTAGTGGAAGCTACAAATAAATATTTGCAGAAACATTTCAAAGAAATAATGAAGTCTGAAGAATTTTTCAACCTCAGTCTAACTGACGTATTGGAGATCATAACAAGAGATGAGTTGAACATTGATTCTGAAGAACAAGTATTTGAGGCAGTGATAAATTGGGTAAAACAGAACACAGAAGAGAGATGTAAGGCATTACCAGAACTAATGGTTAAAGTTCGACTACCATTACTTACACCTCATTACTTGTCTGACAGGGTAGCCACGGAAGAACTCATTAAAAACTCATTGCAATGTAGAGACCTCCTAGATGAAGCAAAAGACTACCACCTGATGCCAGAGAGGAGAACTCTTCTACAAACATTTAAAACAAGACCAAGATGTTGTTCAGACATTCCTGGCATCATATATGCTGTAGGAGGGTTGACATCCTCTGGATATTCGATGAATTTAGTGGAATGTTACGATCCTATTGTCAATAGATGGACAGTTGTAGAACCAATGACAACAATCAGAAGTAGAGTAGCTGTTTCTGTTCACATAGGTTGTTTGTATGCCATAGGAGGGTATGATGGAGAAGACAGATTAAATACTGTAGAAGTGTATAAACCCAGAAATAAAACATGGAAAACAGTTTGTAAAATGCATTGTAAACGAAGTGCACATGGAGCCACATCTCTTGGTAAACATGTTTATGCTTGTGGTGGCTATGATGGTGTTTCATCACTCAGAACGGTAGAAATATATGACCCAGATGCAGATAGTTGGACTATGGTAGCTAGTATGTTAAAACACAGAAGTGCTGCAGGTGTTGCCTGTCTTGATGGAGAAATATTTGCCTGCGGTGGCCATGATGGATTATCAATTTTTGATTCGGTAGAGTGCTATAATCCTTCAACCAATACTTGGCGGTACATACCTAACATGTTAACAAAACGATGTCGTCTGGGTGTCGCTACATTAAACGGAAAACTGTATGTGGCTGGTGGATATGATGGGTCGATATTTTTGAATAGCGTTGAATGCTATGATCCTCAGAAGAATGAATGGGCATATGTCAAACCTCTACAGATAAGAAGAAGTCGTGTTGCTATGGTAGCATCATATGGTAAATTATTTGCGATTGGTGGTTATGATGGTATTGTTCAGTTAACAACAGTGGAATCTTACGAACCCGACAAGGATGAATGGAAATCTTTACAGCCCATGTGTGCTCATGAAGGTGGAGTAGGTGTAGGAATTCTTCCCATTGACTTAGATTCTTAATCTGTGTAGTCAATGTAGTGATGATGAGGAAAATACTTGAGTTGAATGAAAATGAGAACTGCAATGTAGATATGGCAAAACCCATGTTATGCTACAGTAACATGTATATATGAAACCCCAAAAATGTATTTGAATGAAAATATAATACAGAAATGTATAAAGAGTAGCAGAAGG
>CL14227.Contig2_All    size  597    gap  0  0%
GATTTAGCAGTCAATTATGGGTTGCTACCAAATGAAATGTGTTTGCATAATATGGCATGTGAAGACCACATGTGAATAATGATAGAAATGAATAAACAACATGATTATTACAGGCTCTGTATTATGTCAATATTTCCTCATCAATAAAGAAGGGGAGAGATTGATATCTGAACTAAACTGCATCAAGTTGATATAACTTAAAACATTTAACCTAGGTCATCTTACATGAACACAGGATGATGTAATTTAGCTAAAAACGTGATTCCAAGACGGTGATAACTGGTTCATGGTGGAATATTGTTCCAATTATACTGTTTATGGGTAAAAAAATCATGAAAACATATAACTCAAGTTTACTTAATAAAAGTATTAGTTTCTTGGTTGTGCTTTCTTGATATCTGCAGTGAAAACCATACCTTATAAAAAGTGGTTTTTACAAAAATAATACACAAAAGCTTATGCCAACATTGCCTGACCCTAGACATGCACATTACTGGAGTTAAAATTAATATTTTCATAATTAAAAGAAATAAGATGGCATTTTGAATTATGTAAGATAATGTCATATGTTAAATAACCAAGTCATGTGACTAAAAG
>CL14498.Contig2_All    size  485    gap  0  0%
GCATTGTCTTGTATTAATGGTTTCCAATCTTAAATAATGTATTAAATTTAGATAATGATGAACATAAATACTGAATACTAAGCAAATTACATTATAAACCATTATATTGCACAAACAGTAAGATTGTGGGTCATTTAAAATGTTTACATAGGGAAGTAAAATAAACGTGTTTAAAGGAATCCCTACCTAAAGAGATGACATGATCACGTTCTGGCGTTTAAAAGTGGACCTGTTTGGAGGGGTATGAAGTCGGACACGTTTGGGGACAATAGACACGTTTGTGCCACATGATCACTTAAAAGGACAAGGAAGCAGACATAAGTATGAACAGTACAGAAATGTAAAACATTGGTAGACTATATCTAGATTATAAAATGTACTTAAAAAATAAAAGAGGATTAAAACATGGTCTCATCTGTTTAAGGGAAAATTTCTGTAACTGTATAATTCACATCTAAGTACAATATTTAAGATATTAAGTACAC
>CL14617.Contig1_All    size  1544    gap  0  0%
CAAGTCATTAAGAGAATGTGTTGGCTAAAATATCTGTTCTTACATAATGTAGATAGTGCAGATCCTAACTAAACAAAATATAAAATCATAATATAACCTAGACATCACATAAAATGTCTGTGATACAGAATTTTTTTTGCTGTAATTTCACTTGTAAAAAAAAAGTTGTTCGTCAGAATCTAAAAGCACACCCACATACGTTCCTTCTCTTTCACACTCCATCCTAATTTGAACCTAACACTAAATATCGTTATTGATGTGCACATTGCACCCTAGGTCCATGTCCTCCTTCTTCATCGTCATCATCCTCATTGTAAGCGTCTCTATTCCTCCTACGACCTCCACGACTTTCATCAAATTCTACTAAGTCCACTTCTTCTACATCTTCACCTGTCGGAATCTCACGTTCTGGTCTGCTAGGTAACAGGCTTTCTAGTTTTTTTAACTGTTCTGGGTCAGCAAAGTTTTTGGGTGGGAAAGTGATATCAAATTTCACAATTAAATCTCCCTTCTCAAATGGATTTCTATACACAGACATGCCTTCACCTTTCACAACTTTAACAGATCCTGGGTGTATAACTTGTCCAGGAGGATTTTTTATTAGTAAATCTCTACCATCTAACTGTTTCAATGTAAACTGGAACCCACATAAAGCTTCTGTTAAACTCAATGTGTAAGAACAAAGCAGATCTTCACCCTCTCTTGTAAAAACTTCATGATCTTGGGTTTGTAAAACAATTATCACATCTCCAGGTTCAATATCAGGCAGCTGATCTCCTTCTCCTCGGAATGGTATTTTCTGGTTATCTTTCATGCCTTTATCTACATGAACTTCTAACACCTTGGTCTGTTGTGTAACTTTCTTTCCTTTACATTCTTTACATTTATCTTTTTCACTAATGGTCTCTCCTTCTCCTCGACAGTCAGGACATATAGACTGCATCTGTTGTACCATACCGGGACCAAGCTGTCTCAATGTTACTTTCACACCTCTGCCATTACAGGTCTTGCATCTGTGCATAGCTCCCTGTTTACCACCAACCCCACTACATTTTGTACATATTGTAGTTTTGCTTAGTTGTAATTTAGAAGTCTTTCCATTATACAAGTCTTCTAATGTAACCTTTAAAGGGTGATAAGTGTCTTCTCCTTTTCTTCTTCCTCTCCTTGGTCCACCCATTCCTCCAAATCCACCACCAAATGGACTGCCACCACCAAATATTCCACCAAAAAGATCTCCAAATATATCTGGGAATCCACCTGAGGATCCAGCACCTTCTTTGAGTCCTTGTAAACCATATCTGTCATAGGTCTCTCTTTTATCTGCGTTTGATAGAACCTCATAGGCAAAACTTATTTCTTTAAACTTTTCACCTGCTTCTGGGTTTTTGTCTGGATGATATTCTTTTGCAAGCTTATAATATGCCTTTTTGATTTCATTGTCTTGGGCAGATCTACTGACGCCTAAAATGTCGTATAATTTTGAGTCTGCCATTTTCACGAGGTTCGATGATCAAGCACTGCCACCTATGACAGGAACTAGC
>CL14706.Contig1_All    size  521    gap  0  0%
TAACAATTTTTTGAAACCTTAATTTACACATTATTTACAGTTTTCTAAATGTTTAATGACTGTTTGTAGATTTTCTTTAAAGATTTAAAAAAAAAAAAAATTCAATATTAATTTTAAAGTTGACAGTAATATCTACATTAGAAATACATGTCTCTTGATATTTTTATTGTTAGTTAATGCCTGAATGAGATATTTTTAAATGCAGCCTGGGTAAAGGATGTTGACCTAAGTTAGAGAATGTAAGTCCTATGTTTTTTTCAACCATTTTCATTAATATATGTCAAAGATTCTAAGTAACACAGATTTTGAAAATTCAGTATCATTTGAAAGCTTAATGATTATTGTTGAAACTAACTGTGAGAAACACATTACTGATTTAAACAGTTACCTCTGTTGACTTAGATTTACATGTATACTTTTGAGAGAGCTAGAGAAATTATTTTGCATACATGTATAAGAGGGAGAGATTATTTTATGTATGAGGAATTTGCATGATAAAAGTTGTAAATATTAGACACCCA
>CL14934.Contig2_All    size  2528    gap  0  0%
CGTCTCCGCTGAGACATTATTAAGAATTGAACGATGGAAAATCTGCGGGCTGAATGCTTCTTACTACTTAATTGGAATATATTACAGAGACGTGAATAACAACAGTTCGTTGATTGGTTGGGACAATTCAAACCTAGAAAATGTATTTCAATCCCGTAGAGTATCGAATTTGTACTCTCTGCAATCATATTTTGCATAGTCACAAATCGTGCATGTCGATACACAAGTAACCTTTATCTATAAATAGCAGAATCTCCTGATGTTTTGCAAAATCGCACATGATTGTTTCACATTCAATCCAGTCGCTCACTGTTACGTACATGTTATAAATGAAAAACATAAGAAAACTTGAACATGGTTATGATATTTCATAATGAGAGAATGAATTGTTTGACAAACATGCAAAGCATTCACAACCATGATTTTGATGATTATCACATTATGGACCTTATTTGACACGCAACATTTAACGATATACTACGGCTTCATAACGTGTTAGGTAAAATTTGTTGATTTTATATGAAAGGTTATTCTGAATGAATTAATCTACAAAGCGAGAACACTTTCCACTTTTGTCAGCTAAGAGACGGATAGCTTTTTCTGAAAAGCTATTACTTTGTCTTCGCTAGCCAAATGTTACGATCCACTCCCCTTCTTTCATTTTTCGTTTCCTGCTTCGCCAAATTTACAGTCTTTAGGTGCAACCGTGTTTTCACCTCCACACCAAAGAGAGTTTAAGTGCTACCATTGGTCAAGAATAATGTATTCGGAACGGGTGTGACTTTTATCAACCGTTAGATGGCGCAACATTGTTACCACAAATGTTGGCTCTATCTGCCAAGAGTTAAGAGGAGGGGTGTGGATCGTAACCCTTGCCTAGCGAAGATGTAAAACCATAGGTTCAGCAAGAAACACACTAAGTTATGTTACAATTCAATCGTATATATCCTCAATATTGACTGCCGATACAAATGGTAAACAGCGTGGGTACATTGTTCAGGTACGCAAGGGTCAATCAAAAATATCACTGTCACAATATGCTGAATTTTTTTCATTTAAATGTTTTATCGCTGCTTGTTGGTCAATGCTATCGATGTCATAGCTTTCGTCTTGTATGCTTGGCGGTATAAAATCTATACATGGCTCACTTGGAGCCAACCCACTGTCAGAGACTGTACGTAAATTACACTCTGCTGCTTCATTAAAACCTGTCCAAAAATGTAGCGCATCAATACATTCTATCTCTGGATAAATTGATTTCAGCCATGACTCCTTAGTTGTCAATGCAGTATCAGGATTATATTCCATGGCTTCGTTAAAGGCCTTCATAAAGTCCCTACCCTCTTTAGACGTTAGAATATCAATATCAGGTTGGTTGCAAAAATGGTTAAAATCGTCTTCCCAAGGATGAAAATCACTTATATGACAAAAAAATTCATAAAACTGCTTTACTAGCAGATACTGATGTTTGTTGCAAAGATCAAAGGGAACCTGCATATTTTTACTATGCCCAAACTGAACAAGAATGGTCTTTTTTGATATGTCAGAATTACCAATTGAACTATTTAATACAGTTTCAATGCATTTCATAAAAACACTGTCACAATGTTGTCTATATGCCGACTCTATCCACTGTGAATACTGATTAACTGAACACTTTGATAAAATGAATACAATATGATCTGATTTATTAACGGTATTGTCGATCCAGAGATTTTTATTCTTAGTCTGTGACCAGGGAAAGAAAAAAACATTGAGTTTACAAGATTCTCGAAGGAAAACAACGAAAGACTTCACCAATGTATTATGTCGATCGCCATCATCTGCCGCTACAACAGCAACTATCCTTGACCTCTTATTTAAGGCTTTATTTTTACCTTTAATATCTGTATTATTGATATTTACATCATTGTTAGAATTTCTGTTTCCTTTATAGAATTTGTAACATCCAACGATTACAATTATTGCTAAGAGGAACGTAATAAACCCGAGAACACTTGGTAAAATATGCTGATTAGGTGTTTTACTTATATCAGGGCTTAAAACTGCTCGAATTGGGTCTGGTGAAGTTTGTTGTAGTCTCTCAATTCTTCTTGTTAAAGGCATGTCACCTGTCGTCGGCACAATAATAACAGAAGTTCTTGTCCGTATACACTGTCCACAATAGTTTCTTTTGGATTTACAAGTGCAGTTGTCATCAAATGGCTGAACCAAAATCCTGTATCTTCCAGGTTTTACATTAAGAAAAGTGTAGTCTACCTTGGATACCCTACTCTCTTCTGTAACATTTCTATCTTCGAAATCTGTTTCTTCTCCTGACTTGATTTGTTCTAACGAAACAATATACTGTGAGAATTTGTATTCCACAGGAGCGGCAACAAACCAGATCCTTATGTACATATCATCGATATTATTGAAGTAAGAAATAGTCGTTATCCAGTCCGATGATGCGTTCGTCAAACCTATTATTTAACAAGCAACAATTATAATACAATTTCTTTTTGAAACATCCATTTATTAGGAGTAAC
>CL15079.Contig1_All    size  521    gap  0  0%
TTTTTTTTTGTTTTTTTTTTTTGGGGGTCTTTTTAGGGCAAGAAAAGGGGTGGGCTTATCTCGCCCCGTTAACACAAAGATATAACAGTTAAGGGTATTTAACGGGTTTGGGCTCATATAGCCTTTATTTTATCTATTTTTCTCAATTTCAAATTGTTCTTCTTAGCCACTTCTTCGATGTTCAATTTACGTTCTTCTGAGTACAAGAAATTCATCTTGTCTCGTACGTCTAACCAGTGGTCATGACTTCTTTTGATGGCGCTATAGAAAGTCGGATCTTTTTCTTTTTCGATTAGTTTATAGGGGTACAGTTTATCTGAATAAACAAGGATAAAACTGTTTTCCTTTTCTACCTCGAACAGAAAGGTCTTTTGTGGGAGGTCGAGAGTTATCTTTCCTATCCTGTATCTTGAAGTTCGTTCAGTTTTAGTTTTAGTTTTTTCCATTCCTGCATAACTTGCTGAAAGTTGACCCTCGGCACCTGTTGTGCAGGCGGTATCCTCATGTGGTTTACAGGATAG
>CL15297.Contig1_All    size  462    gap  0  0%
GAAAAATGACCAAAAAAAACTTTAGGGTAGGCTATTTCTAAGCTTAAAATATAGGGTAGGTAAGAAAATAGGTAACACACATATTTTTTTTATTTGGCCTAAGTGTTGTACAAATCTATGGTAAATATGGGACTATTAAATATTTACATAATTTTAATTAAGGGCTACATCTGACATAGCATGGCATGACGAAAGCATGTCAATAAGGAAAAGTTCAACTAGTGTAATTCATATACATATAACCAAAAAAAGACCACTGTTTGCCAAATTAAAAAGTTGGACCAATTTTATAAAGGCATTAGCCAATAGTACTTTGCAACTGTAACAGCTAATACAATTCTCATTGAATATTAATACTTGTAATGCAAGCAGAGTTTTCAAAAGTGCCCATGAAATTCAAGAGTTAAATCTAAGTATCAGGGGCGGATCCAGCCATTTTTAAAAGGGGGTTCCCAGCCCAGG
>CL15304.Contig1_All    size  308    gap  0  0%
CAAGGTTTGGTGTAAATCTTCCTAAAAAGAACATTGTATATAGAAAATGAATATTCTTTACAAGAATGTTTTTATAGTTCGAACATTAACTACAGTCTTTCGTGTTGGTTTATTGTTGTTAATTGTTTTGTTTGTTGTTATTATTTACGATGTTAAATGAGAAATTGGTATGATACTGGTTTCAATGAGAATGAAAGGCTTTCATCAGTTACACGCGACATAAAAAGTATATTAAATAGTCAATATAACAATTCCTCTAATTTAAAAAAAATATGATAGCAATGAAATTTTGTAGTGAAACACGGAAA
>CL15378.Contig1_All    size  719    gap  0  0%
GTCTGGAAAGTTGAGCTAATAAAATTTAGAATATGAGGATGTTTACATGTTACTTTGTTATCTAGATAATATTTGTTTCTCGTGACAGTGTCGAAGGTGTAAAATTCCATTTAGCTTACACATATTTTTAGCTACCATAAACCATGGATCTAACCATTAAGATTTGCATAATTTTGAGACAGCAGGTGGCACAATTCAATCTTATAATGCCTGCATTTTTTTCGACTCTGTATTGAAATGTTTTTAGACATTACGTGACGTCCATTAGTAAAAATTTCATATGAAAAAACATTGTACAAGCTTTAAATGTTTCAGATTCAGGGTCCAGTTTTGAACCAGATTTTATTACAAACATATACTCTCTTTTTTTAACATCAGGCTTTCCAGTAAATACAAACTTCAAGTATGAATATAATACTCAGACTTCAACCAATCAAAATACTAGATTATTTGTTTTGAGCACAAGTTTTTATTCTCTTGAGTACTGAATTAAGTTCTAGGACTCAGAATTAGTTGTAAAAGAGGGACAAAAGATACCAATTGTTAAAAAGGATATGTCACAATTATGTAATCCTTATTTAAAAATGATCAATATCATTTTTACAAATCTCAAAATTCAACGATGGTGGTTTCAAAATAAATAGATGTGTTGGAAATCAAAAGAGATTTTTAAACATTCAACAACGGAAAAGCCCCTTTGTAATAGGTTGTAAGGATCT
>CL15446.Contig3_All    size  1220    gap  0  0%
GAGATTTGTACAAATATAAATTGGACGGGATTTTATTTATATAAATCTCATAATTAATGCTTATAAATACAATGAGTCTGACAACAACATAATGATAACAATGTCTAACAATCTCAAATATAACTTTATAATAAAATCAAGTCGGAATAAAAGATCTTAGTCATAAAAGTGAGTCACAGGAGAGTCATAAAAGTGAGTCACAGGAAAGTCATAAAAGTGAATCACAGGAGATCACACAATACAGGTCAGAGTTCTCATAGGTCGTGACAAATTTAGCAGAAATTTTTGTGATGTTTTATTATTGCTGCAATTACAACGGTAGATTTTGCAAAAATAAAAAAACTCACATTTTGAATTTTGAAAGTATTGCTTGTTTGCAGCATTTCCTATAAATCTCAAAAATTAATATCACAATTTTGTTTCGCTGTGCAACAAGTACAACAATAAATGCACACACAAATTTCTGAATTTACAGTACAATAAGGTCAATAGATTTTGTGAAATGCATTCCATATTGCCACAAGTAAATGTGGGTGACACATAAGATAAGAAATCGGTTTCATATTTTCTGCAAATGAGGGAAAAAAATGTTCAAAAATGTCCATCACCTAGCAAATGCATTGGTGCATACATTCAAATCATTCATTTGTTAGATTTATAAATCTGGCCACTGAAAGATGACCTTTCTCTAGTAAAACTTGTATGAGCAAATATCTTAATACATAAAGAGGAAATAAAGAAATAGGGTCATCAGACATTGATGCAAAATTGTGAGTGACTATGTCAAATTTTCTTTCTTCAATGTGAAATGAAGGTGAATATACATGTAAACTTGAATAACTCTTTCATCCTTTCGAAATCTGACATTACTAAGCATACCCATAGCCAGGGGATGAGAGGTGTTCTGACAAACCCTCTCTGAAAAAAAGTATACTAATAAGTCAAGATTCCAATTAGGATTTGACTATCATGACACTCTATTCCCCCCTTAGAGAAATCATGGCTACAGCCTCCTGGGGGCAATATTGGTTTACAAAAACTTATTAATTTAGATTTCATGATGGTGTACACACACATAATTTTTTTCTATAAGAACATATTAATGTTTTCATTAAAAAGTACAAATGTATGTGATAATTGAATAAGGAATACCTCAAATAAATTGCAAAATTTAAACTAACGAAAAATGTCACATTTAATATCAGTACAACACAACATAA
>CL15447.Contig2_All    size  1156    gap  0  0%
AATTATGATCCTGTGGAAAATGATGAGGTAGATGTGATCTCAGATTGCTTAGATATGGCTGAAAATCTTCTTCAAGTTCCCATGGTAACTGATAACAAAATGGAGGAGGATGTAATCTATACAAATGCTGACATTTATGACAATGAAGGTGATTGTCAGATAACTGATCTATGTAATTCTGATACAGATGAAAGACTGGAGGAAAATGACATTCAAACAGGGGGTAATGTTGTAAATGGTCTGGTTGATCTTGATTATAAGAATAACTGGCAGACAGAAAATTTGAAAAATAATGATGTTGAAAATTGCCAGAGAGGAAGAGGACGTATCGATAAGGAGGTTAATCAGCCGTCTACAAATATGGTAGAAACAAATGTTTTGAGTGACAGCGATTCAAGTGATTCTGAATTGCCTGATTGTGACTTCATAGCATATAAATCAAGAAGACGAACTTCAATTTTTCAACGGGCAATTGATATTTGTCAAGTCATTAAAGCTAACAAGGATAATCGGCATGTGACAACTTCCCCCAACAAAGACATAATAAAAAATGAAAAAAACAAGAGAAAAAGAAGTAAACGTGTTCTTCCAAGTTTTTCACCTTCGACCTCAGAGGATGAGTTAAATCCACCAAAAGTAGCCAAGACTGTTGGTGATGTGAACGGTTTTAATTTTGATGACAATATGAACGAAGTGAGCGATGAAGAAGTGGAATGTTTCATTTTATCAGTGGACGAATCAGGGAATGACATGGACAACAAAATTAAGAATTCTGGAACTGTTTGTAATTTAACAGAAGACCAGTTAAAGTATTTGGTACTGCAGAATAAGATGTATCTAAAGTCCATCTTTCAAGGAAATACTGAGTCGTGGCGCCACCTTGATTATAAGAAAGGAGGAAGATCAAGAAAGTTGCTAAACCATCAAGTACACCTGGGATTGTTTACAGAAGAACAACAAGATATCGTCATGGAAACATTAATGTCCATTTTCTGTAAGAAACATCATAAGTTTATGGAATATGTGATGAAAGTTTTGTTACCTGAAATGTTGATAAAGATCCACATGGCCGTTAACAGTGTCAGTCATAGAGAATCAGAGGTCATGATGATGGAAGCCTTGTCCAAACCAGGAGGTGTCTACATTTGAAAAAATT
>CL15481.Contig1_All    size  977    gap  0  0%
CCCCCCCCCCCCCCCCCCCCCCACAAAAAAAAAAACAACACCTTTCCACCAACGTTCTGATAAGCATGCACAATAAAATACCGATACATTTCAAAGGAAACGAAAGCATACACACGAACAATTAAAGTACTAGTGTACTAGTAACTAAATTCAAAATATGCTGAAAAAAATCAATAGAAAATCCGGAATATGTACAATAATTAAGCGAAATACGAGAAAGATAAACTAGCAGATTATTGAAAAATCAACCCCCTTAAAACAAAAGACTTAAACCTCCACAGATGTATTGTATTGACCTTTTCTCTCGTCCTTCTTTTGTAACTGCAAACCACTTTAATGGGACGGACTAATCTAAACGAATGAACTTATTAAGTTAAAGAGACCAATTATGAACATAATCAGCTATTAACGACAAATTTTTAAGATTAGCTATTATTTTGTTCTATAACTTTTGTTTATAAATTGAACAGAAACAATCACAGATCTGCAACCAACATCGAATTCTCTATATGACGAAAAATATTTAGATCTAGAATAAGACAATTATTGATGGTACCCCTCACATGCGACATGAAAACGAATATGTCGCAAAGGTAAAACATATTGTTTTGTTTTTTTCGAGATAACAACCCTAGCTCCAATTATAGAAAACAACATCACCAAAAATAATTCCAATCCTGGTTCTAATAACAGAAGGAAATAAAAACACGAAATATAGTGGCTTATACCGTAAAAAAAAATTTAAAAGAATACTTCATATCTTATTCTGAAAATCCTCATATTGCTTGTATCCATGATTTCTCCTGATACAATTCATATTAAACATTCACAGAAATCATTCCTGTTCAATATTCTGTTTTCTTCAAATGGTGATTTCTCAACAATAAATCAAACAGACATGTCATTATTAATTCCATAAATTTGATATATCTAAAATTGTCAATTGAAAAGTATAAATTGTTAATTTGACTTCTACC
>CL15527.Contig2_All    size  432    gap  0  0%
GATAATAACCAGTTACATTGTTCAAATTTGTCTTCACATTGGTATTGTTATAATTGATTAAGTTTTATAATACCAGTAATAGGTTGGTCAAAAATGGACATTCAGTGTGAAAAGCTTTATACTGCCAAATATTAAGGGTATCAATATAAAGGTCAGATTTAGCATCACTGTATTATATTTTTGCACATATGAAATATATATGTACTTTAAATGTATTTTGTTAATTTCACATTCAGGACTTATAATGAATGCTTTCCCTGTACCAGTGATCGTGTTAAGGGAAAACAACCTTTCAAGTTATGTTGGTTTTTAACAGTAAAAGTATAGGTAAATTGGAAAAGCATGCACAGTGGAATATTCTTGTACAAATGTACCTACATTTAGCTAAAATTGTATTACTTTAAACACACTATCATTGAAAATGTAACTGTG
>CL15542.Contig1_All    size  556    gap  0  0%
GCAATAATGACCAAGTGCTGTAAAACATGAAATAACACTTGATAAATTTTTTGGGTCTAAATGGCTTTTCTGGATTTACCTTCATCAAGAATGTTCAAAAGCAAATGGGTGAGCTATATGTCTAAAAGGGAATAGCCAAATCTAAGGTCAACTTTGCCTGAGGAGTGGGAACCTTAGTTTCTTAAAAAAATCCTTAATTTATAACGAAAAATTTAATAATACCAAAGAACTGTCAGACTACTGAGCTGATGATACTGTCAGGACTAATAGTTCACCATCAGCTGTATGACCAATGCTATAACACTTTAATTTTATGTGTCCGAACTAAACATGTTCACACCAAGGATGTGTAACTGTAAATAGAAAAAAAACCAAGTTGAACTGTGTGCTATTTCCCACAAAAGAGACCCAAGGTATAAGTATGAGGTAAACAAGAAGTTGTTAAGCAATGGATTTGAAAATGCATCGCACAGCATAGCCTGCTCACATCATGGAACTTGTTATTAATTTTTGTAATGAGGCATATGAAAATAAAGAAATTTACTATTTTTTGGGA
>CL15566.Contig1_All    size  753    gap  0  0%
TCACCTGGTAGACTTATCTAATCAGATCAAAGTAGGACAGGTAAAATTCATTTTTGTGCTCAAAGCAGACAAGATTATTCTCTATAACAGAATCAACTGGTATAAAAACATTTTAATCATGAAATAGTCCAATTTAATACTATTTGCAAAGGAAAGGATGAGCTGTATCCCTGCCCATTCAAAGCAAGTGGAAAGAATCTGGTGTATTATACAGGATCTGACAATAAATGTTTAACTGCATCAGCAATTGACACATCATGGTAAAATTGGATTGCAAAATAGGTGATTATGTCATTAAAATACATAAAAATCTTGTGTACATCAAAAACATCAAAACATGCTTTTTCTATACGGTTTGTAAAGACAGGGATATAGTTTGTCATCTTTGGGTTCTTTCCCTTTGCATGGAGAAGACGTTCTAAGTTGCAAAACTTGTGTCTAATCCTATTGTCAATGTTTTCGGACAATAAAATAAGAAAACAATGTCAGAGCAATGACAAAACAATTTTGTATCTTGTTAAAATTGGTAGAATATTGGCTTCGGTTTTGAGTCATTGATTATGTTGGCATCTGACAATGTCCAGAGAAAAATTTAATAAATACTCAAACAGTTATCAAAGGGAGAGTACTCAATTTGAAATACCTGTACTACAGCAACCGTCTCGTGTTTTTTTTTTCCTGTATGAAATGTAGCGCTTGAGTGATTTTCTGTTTAATCAATGGCCACTACCACACTGTTTTGAATTTCATTCT
>CL15579.Contig1_All    size  1594    gap  0  0%
TCATATTCCCGATAAACATGTTACAATTAATGAAGGTATATGAGTGTGTTTGTCAATGAGACAGCAACCTTGAGACAAAACGAAAAAAAAAAAACACAAAAAAACATAAACATAAACATAAACAAAACAAAAGAAATAAAAAAAAAAAACAACACACACAGATAAGTCACAGATATTGTTTTATTTAAATAATAAAAAATATTGGTTTATGTGAATTTTCATTTTTTTGTAACCAGAAATGTTAATAACATATATATTTGTAATGTTATCATCCAAATATGACCTGTAATAAATGAATGTAAGAAGGGGCTATGAATAATTACATGAGGGGTAACAGACAGTGAAATGAAATCAGGTTTGAACCATTAATTCTCAACTTTTATTTTTCTTACAGCAAAAGCAACCAGTCCTGAACTATGTGGAAGTCGAATTCACCAAACCACCTTCCAAAAAACAATCAATCAACAGAAAAGACAGTAAAACTGAATATGCTGACGTCACTGTTAAAAATAAGACTGTTATTGTTAAATAAACTTGTAATTATATGTAACTTAAAATGTGTTTAAAGAACAAATAATGGGCAATGATTTAGAAAATGTGAAATGAAAAACAAAATATGTGCAGGCATATACAATGCCAGTTAGTTCGTATTGAACTGGTTTCAAGGTGATATCAAAACGATAAGGATAAAGTCAATTTCCTCCCCCCCCCCTAAAAAGGAACCTGTATTTTATATGACGACTCCTTACAATATTGGACAACACTTAAAAAAGTTTTGTCAGCCCATAATTGTGCAAATTGAAAGATTTTTTTTGTAAATATGATATATTGTTACATAACACAAAATGCACCACCATTTTGTATTCTAGTCTTCACATGTAAATATGTTTATTGTTTTCGCTGAATTGACCACCTGATGACTATAACAAGACTTTCATTTTGTTCATCTTTTTTTTTATTGAACACCTATTGCCCCACTCTTAATTTTGCAGTTTGTCTATAATTTGTATTGTTTGCATGTTAAACCGAGTTTTCTTCATACGTATCCGGTCCCCCCCCTCCCTGATTTTGATTTCGATTAGAGGCCACTTTCATAAAACAACCTGAAAAATAGCAAAAGTCTAAATTTTTGGCTGAATTGGAACTCTGTAGACTCCCATACAATAAACTATTTCCTAAATTTATTAAAACCCACTGTATATGCAGTCTAAAGCAGTCGGCATTCCTTGGTCCTACAGGTCAATACATGAGACCAAAATCGTCAATAAAATTGAGAATGGAAATGGGTAATGTGTCAAAGAGACAACAAACTGACCATAGAAACTTGCGTATACTCAGAAATGTATGTTTTCATTTGTTTTGATAGCTATAAGATCAATGAAATAAGAAGCTAAATTATTTCAAACCACAAAACCTATAGAACAAGAAGTCATTTACAAATAATCCACCGACCAAGCTTTTCAGATGCATGATTATATTTGATATATTATGAAGAGTGTATAGATAACTTCCATGTTTATTTGTTACTGGTATCTGTTTGTTATTGTTGTTATACAGAGCTATAAATCATGTTAAATCATATAAAATAAAGGCC
>CL15679.Contig2_All    size  1393    gap  0  0%
GGGTCTTCAATGCAGCGAGAAAATCCCGCATCTGGAGGTGGTCCTCAGCTGGCCTCTAAATATATTAGTGTATGAGTTCAGTGAACTATTGAACACGTTTTAAGATAATCTATAATATAGTCACTGCGAACGGAAGCGAACACTGTACTTTGCAAAATGCTTTATTGAAATGAAGTAAAAGTTGTTAATTTATTGCATCAACCTTTTGTGTATAATGATTAGAATGATTGTGGATAATTGTGCCTTCAAATAAAAAAAAATCGTTTGACGTGCCATCGACACTAGCCTAAAACAATGCGCTATTATAATTGAATACAACTGCATCCATTTGGTGGAATAGCGCGCGAAATACATGTAGTATAATTCATTCAATCCGAATCAGTCAGATCAAGAACCGCCAAAATATTTTTCGCCGTGTTTATTGACATACTCTTCCTAGCCTCATTCGTGTTAGTACCCATGTGAGGCAAAATGACACAATTCGGTAAAGATACCAGAGGATGGTCTGACGGAAGTGGTTCCGGTTCAGTGACGTCAAGTCCTGCCGCTGAAATTTGACCGGATGTTAACGCACTATGCAAATCATCAAGTTGAACAATTCCTCCTCTTGATGTATTTATCAACACGGGTTTCCTTTTCATTTTTTTAAAGGTACTTTGATTGAATAAACCTTTCGTCAGTGACGTTAGTGCACAACATATGCAAATGATGTCTGATTTCTCTAAAATCTCGTCAAACGAGACAAAGGTAGCGATATCTTTTGCAAATTCATGTGGTCTGATATCGTTATAAATGATTTCTTTGACCCCAAACGGTTTAAGTCGCCTCGCAACACCAAAGCCAACACGACCAAATCCCAGAATACCAATGGTTTTAGACATCATATTTGAACCACATAACCACATGGGTTTCCAATGTGACCACTGACCTTGTCGAACAGCGTCTACTCCTTCAACCAGACGTCTTGTTGTCATTAGGACAAGCGCCATAGTCAGATCCGCAGCACTATCCGAAGCTATGTCCGGCGTGTTAGAGACGAAAACTCCTCTCTTCTTACACTCCTTCAGATCAATATGGTCTGTCCCAACGGACATTGTAGCCACAACTCTGAGGTCAGGACCAGCAGCATCCAAGAATTCAGCATCGATCGTTTCTGTGATCAAACAAAATATTCCGTTAATTCCTTTGACATTTTCCAATAAAATCTTTCTCGGAATAACTTCATCGTCATCCCAGATTTGTACCTCACATTTACGTTTCAGAAGTTCCAATCCATCAACCGGTACCCGTCGAGTAATGTACACTTTTGGTTTAGACATTGTACGAGGATTTGTTCAAAGAATCAGACTATAAGTTGAAATAACCCGTCAATATGATTTGACATGCGCATTGC
>CL15703.Contig1_All    size  3910    gap  0  0%
TACACGACCAAAAATTAGCGGAAGAAAAAATCCTTGAAACATGAATAGGATAATAAGACGATCATGTTTATACTGATAAACAATTGCATAACATTACCAAATTGTGGAATTTGCTTTCTGGTATTTGATACCAATCTCTGAAAAGAAGCAAATCGAATACAAAGTCGAGGTGTAGGCATTGTCGTCGCCATTTACATACAAAAGAGGTTCACGTTTGTATCTGACAGCTTTTAAATACAATGGCACATCAAGAATTCAAACCATTTGACAAAATATTCGCCAAGATGAAGGGATATCCGCATTGGCCAGCAAGGATTGATGAAGTTCCAGAGGGTGGAAAGCAAGCACCAAAAGGAAAGTTTCCAATCTTTTTCTACGGGACTCATGAAACAGCATTCCTTGCCACAAAAGATATATTTTTATATGAAAAGTGGAAACACAAGTATGCCAAGCCACAGAAAAGGATAGGTTTTAATGAAGGACTCTGGGAAATAGAAAATAATCCAAAAGTTAAATTTTCTGGTGCACAACCAAGTTCTGATGAAGAACAAGGAGAGGAAGAACAAGAGGTGGAAGAAGAAGAACAACCTGAGTCAGAGACTGAAGAGCAGGTTAAAGCTGTTAAGAAAACTCCTAAAAAGACACCCCAGACACAGAAGAAAAAAGAATCACATAAAAGAAAAAAGTCAACATCAGGGGGTAAACCAGCAAAGAAAGCAAGGAAAGATGAAGCTTCTGATGAAGAAGTTGCAGACGAGGAAGAAGACGAAGAGGAGGACGATGAATCACCTGATAATGATGATGAAGGAGATGAGGACTTTGAAATGGATGAACCTGCAAAGAAAAACAAAAAGAAAACACCAGGAAAGACAAATAAGACAAAATCAAAGAAAAAATCAGTTGATTCAGATGAAAGTGATAAAGATGAAGTGGAGGAAGAAAAACCTATTGAAGAGAAACAAGAAAAGAAGAAAAAGAAAACACCAGCCAAACCAGCACAAAAACGACAAAGCAAAGGTTCAAGACCATCTACTGGAGGGAAAAATAAAAGTGTTTCCAAACTTGCATCCAGCGATATGAGCAGTCTATCTAGTGACAGTGACTCTGAAGACGGTTTGAGCAGCTGGAAAAAGAGAGATTTAGAGAAAAAGAAAGAAATGGAAAGAAAAATAAAAGAGGCAGAAGAACGAGCCCATAAGGAAGAGGAAGAGAGAATCCGTAAAATCCATGAAGAAAGATTAAAAGCCGAAGCTGAAAAAGAGGAATCCGAAAGTGATGATGGTACTTCTCCAAAACGTGAAAGAAAGAGGAAAAAGTTCTTTGATGAAGATGGTGAAAACAAAGACAAGTCTGAAATAGTCAAAGAAAGGAGAGAATCCCATTCTCCAAAAGACAGTGTATCAAAACATTCTAAAAAATCTGATAAAAAGGACCATATAAAAACGGACAAGAAAGATTCAGAGGAGAAAACAGATACGAAACATGATAAGGACAAATTAAAAAAAGACCATTTAGACAAATCAAATAACGAATCTGAAAGTAAAGTGAAAAAGAAAGAACCGAGTAAAACGATAGAAGAATTTATAAAAGAAAACCGTGAAGAAGAAGAGACGATCAAAGATGAAAGTGATAATGACATTTCTAAAAATTTAAAACATAGTGATCATTCTGATACTGATAAACCTGTTAATTCTCATGCTCATGAGGAGAGCAGTCATTCAGTATTAGATAAAGAGGCACAGGAGGCAGAAAGGGAAGCAGAGCGACAACGACGGATAGAGAGGGTCAGAAAACAGAGAGAAAAAGAAGAAGAAAAAGAGAGAAAATTTCGAGAAAAAGAGGAAGAAAAGGAACGCAAAAAGAGAGAAAAATATGAACAGAAGAAAAAAGATAAAATAAGCTTTGTACAGACAGAAACTAAGTTAATGCAGATGGACAAAGAGATAAAGAAATGTATACAGAAAGACCATGAAGCAACTGATGTAGACAAATGTATAGCCATTATGGAGGATTTAGAAGCTCTACCTGTCAATCAGATCATGTTAAAGAAAAATCCAGACATTTTAAAGACAATAAAAATGTTGAGGAAATATAAAGGCAGTGAGAGAATTAAACAGAAAGCAGAAGTAATTTACCACAAGTTCAAAGCTTTCTTTCTGTCAGGAGAAGACTTTGGCTCAACAACACCAGTAGTGATAAAAGAGAAGCATAAAGATGTAAACTTGGAAAAAAAGAAAAGAGAAAATAAAGAAAACGAGATACAACAGACCTCAGAAAATGGACCAATAGAAGATGTGAACGTTTCATTGAATTTAGATTCTACGATGGAAACAAGTGTTTTAGATCAAACGGTTATCAATAATGATAAATCCGATGATAAAACTGACAATGTAGACAATAAGCAGGACACCGTAGATTCGGCAAATATACCAAATAATAAATTACCAAATCGGACTGCCGAGAGTCACCCAGACTGGCCTTCACTGCCAAGTCTACAGAGCGATACGCAAATCCCTGGTTTAGGAGAGACACAAATTCCTGGACTTGGCGACTTGGATCAATTAGAATTGAAGAAAAGTGAAAATGAACAGTCTGATCAAGACACAAAAATGGAAGATAAGGCCTCAGAAAAAGAGGTTAAAACTGGTGAAAAAGAGTCTGAGAAACCGGTTAAAACTGGTGAGACTGACTCCGAGAAACAAGATACTGAAGATGAGGACAATGAAGTGGATATGACCAACGAGGAATTGGAAATCATCAAAAATTTCCATGGCAATTCAAAAACAGATTCTAATGTGAAAGTGACTAGTAATGATACTGACTATAATCCTTTTTCTTCTGGGAATAATTCCCAGGAAGAGGAGGGTAATAATTCCCAGGGAGGGGATGGAGATCATTCCAAGGGAGGTAATAAATCCCAGGAAGAGGACATGGATGTAGATAATGAAGCCGGGGACGATTTATCCAAGTCATTACAGCAAGCTGCACAGGAAGTGGCCAAGTATGAAGCACAACCAGAATTTGTGGATGATGTTGAGGACAATGAAGATCAGGAAAGAATAGACTTAGATGCGAGAATTAAAGCCATTATAGAAAGTCAGGATTCCTTTTCTGCTGTAGCAGCCTATGATCCTGAACAGGAGGTTTTTGACAAGGACTCGTCACCCATCAAACCAGTAAAAGAAGAGGAAGAGCCCAAACCTGTCCCCGCCCCCGTACCTGCCCCTGTACCGCCTCCTGTAGCTGTACTGGAATCCCCACATCACGAGTCTGAGTCAGACGGAGTAATGTCAGATGATGAACTGCATAATTTACTTGGAGTGTAGTAGTAAATGATTATAAGACTTTTGATTGGATAAAAATAAGATATGTGCAGTAAATAATTGGAGAAAGCTGATATGATATGGTGTTTGTCATCATGAACTTAATATTCAGCAGTGAATAATATAAGGAGGATGATAGACAATGACAGAAAAGGATAAAACATGATAGATCTCATTGGTGGATAATTTTAGTGCTTATTGCTGATTGGTGGGAATTTTCTTGAATGTATCAGATTGTGTGTGATGAAAGAGATATTTTTTTTTTAAATTACTTGAAGTTTTACAACTTTGTTACTGATTTGAAAAATATAAAATGATCTGAATAATCCAAATGGTGCAAATGGATTTAGATAAGAAAACCATTAATTAATTGTCTGTCATGTCTGTATACTTTATCTGTTGTATATTGAGGGGATTAAATCGTTAAACAAATGCCATTATTTTAAAATATCGGCAATAATGATTCCAGCATGATGAATTGTGGGAGGAGAATGTGATGAATGCGAATAACAGTTGTCAATAATCATGATAATGGACCAAATCAAAGCTTTCATAATTCTTCCGTTGTGTTCAAAATTTTAAGGCGC
>CL15855.Contig1_All    size  1266    gap  0  0%
GGTGTTGGTGCCGTTGTTCTTGCAAATCCTTGATTATTTAATCCAAATAAATCCATGAACGGATTGATAGTCGTTGGTGGTTTTGTTACTCCAAATACTTTGTTAAATGAATTTTTAGTTTTGGTCTGCTGTGTGCCTGCTAGTTTAGGTGCAACAGATATGGGCGCACTAAACATATCTTTACTTGCTTGTTTATCGGGGATCAATTGATTTTGCTGGCTAGGTTGTTGAAATTCCCGTCGTATAGGTTTGACAACGACATTTTGTTGTTGGATTGATTGTTGTTGTGCCGTTAATGCGGTATATGGGGGCTTAGAAGGTTTAATATTATTCATTTGAGCTTGTAGTTTCTGTATTGCCTGAACATATTGGTTCATCAAATTTGCATTTAAAGGAACTTGTCTTTGCATCGCTGCCTGCTGTGTAGTAATCGGCACCTGCTGTGCTTGTTGTATGGGTGTTAATTGTTGTCTTTGTTGCTCAACTGCATTTGGTACATATGTGTTTTGTTGTATTTGTCCTTGTTGGTTTAGGGGTTGCACTGAATTTGCTGGGATTGACCCTTGCAACGGTTGGTTTTTTATATTTTGCATTGTGGAGAGCTGAGTCTGAATTGGCTGAGTTTGCTGTTGATAAACATTGATGGGTGCTTGCGGACCATTGCCCCATCCTTGTTGTTTTGTCACACTTGCAGGTGATATTTTGCCAGTTAAAGAAAGTTCAGGTTTTTTGTGAGTTGCCGTATGACCCCAGTCTTGTACATTATTATGAAACACCTGCTGGTTATTCGGTAACATCTGCTGTCGTGGTTTGTTCGGTGGAGGCTTGTTCGGTGGAGGCGTAGGAATACTGTTTGATCGATGCTGGTTACGTTGCATGCTTGGTTGTTGATTATAATAATGTTGTTGATTTTGTTGTTTTTGTTGTTGATTTTGTCCTGCATGATATCCATGAAGATACTTTTGTTGATACTGTTGATAACTCATTGTAGTTTGCTGATATTGGTTGTGGTTCTGTTTTTGTTGATTACTCAATGCATTTGGATTGTATCCTGTGTGTTGATCATACGGTTGTTGATTGGATGCTTGTTGATTATGTGGCTGTTGATTATTTGGCTGTTGTTTATACTTTTGTTGATTATGTGGCTGTTGGTAATATGGTTGTTGATTATTTGCTTGTTTATAATATGGATGTTGGTTTTGTTGATTATGTGGCTGTTGGTAATATGGTTGTTGATTATTTGCTTGTTTATAATATGGATGTTGG
>CL15861.Contig1_All    size  1769    gap  0  0%
ATAACCACACATTTTATACTGATAAAAGTTAAAGCAACGTCTTCAACACTGGGTTGCATTATTTATAAACAGACGTGACAAGTATTAGTTTCTATTATAAGGACAAATATTTTTTTTTAAAATGACGTCTAATGCCAGCATCCCTAATTGCAATGATTCTAAACATGAAATAATTTTTATTCGTCAAGAGAGCAGAGTTCGAGCGATTCATCCAGACGAAGAACACGAACCTTTCCTAAAGGCAACATCACCGAAACAATGTCGAAATTCAACAGAGTTAAAAGAAAATGAAAAGGACAACGAGTTGAATAAAACAAGAGAGTTAAAAGTTAATGGAAACTTGGTCATTTATATGCCTCCAAAAGACGAACCATGTACAGAAAATATGAAATACCAAAATGAGAGAGGTTTGGTAACACCGGTATCGTTTGACCATGTTGACGGTCCACAATTTCCTAAGAAGAAATCTGCATCTAAATGTTCATGTTTCAAGCCCCAGACATATGTAAACATTGCCTTAGCATTAGCCTGTGCCGTCGCACTTTTAGTAGGAGTATGGAGCTTTGTTAAGAACAATATTGACAATGATGACACAGGTAACAAATACTTGTACTGTTATTCATGCAGATCAACAACCAATATAAAGGAGAAATACAAGAAGGATAATATGTGCTGCATTAAAGAACCAATAAAAAATTTCAAGGATCAGCAGACCTCTGTTGGGGATGGATTAGGTTCACAAGGTAAACAGTCATATAATGGTTCAAGAATTTTAGAATTTGAAGCAGATTTTCAGTCAAGAACTTGGATAAACCAAGTAAACACGTTTATTAGCTGGAATCCATCCTGCAGTATAAATAATTCATTCATTTTGCATGAATCGGATAACGGACACTTAACACTGACGCATGATGGTACGTACGTCATAACAGTTTCTTTGACGACGGATACATTTTCTGCAAATAAGAATGAAAAATACATCCGGGGTTTTGTTTGTCTGGTGTTTGAGACAAATGAAGGAGAGATAACTGAAGAATGTAGACCAATTACGCACACTCCAATAATGAACATTCCCTTCCAAATAATCAAATATCGACAATTACAGAACGGCACAAAGATATACGCAAAAATCGATAAACCGAAAGTGCTAAATAATAAAGGAAGCCACAACAAACTTGTTATTGTCATGTTGTAGTGTAAGACAACCACATAGTCTTCCACCAAATATGACTATATCTGTATATATAGTTTGCAAAGCTGTGTCTCTGACATGTGTTGCTTGCGATATTAACACACACAGACCCAGGTATTGATTAGAAAGACACAATACCAATGAAGATACAATCTCCCATGTAGAGTTGCTTGGGAGATTGATAAAGATATTATCCAATAATTTAATTTTGGATGTAAAGCGTCTTCTGATTGGCTGACGTTATTTTGTTATGAGCCCATAGACATAATTTAGTCATGTGACCGTGACGTCATCAACGTTTTTTCATGGTTTTCTACGGTTTAAAATGGAATTTAGAATTAAATTATAAGAAATGACTGTAATATTTTTTCTGTCCATGAAGAAATAACATAAAAATGTGGTGCACACTTTATTCAGTGTGCACCAGATTTTTGATGTTATTCCTTCATAGACAGAACAAATATTACAGTCATTCCTTAATTGTTTAACGACTTTACGCAACATTAGTTATATTTAGAACAAAATGGGATGTAGAATAATTCAAACCACAAAACATCATGCTACAATCTGTCAAAAC
>CL16020.Contig2_All    size  306    gap  0  0%
CTCAAGGTCAAAATAATATTTTAAACTTTCGATTTATCTTGAGAAATTGCCTTGTAGTGGAAATATATGTCCATAACAGGATTTACGGAGTGAGGGTTATTTATTGTCATCTTCATTTACAAAAAAGACTATGTCAGCCTTCTAATTTCTACCGTCTAAACAGCTTCAGTAATGTTAGAAAAGGATTAATTGGTTGATTGACTGATTGTTGGTGTTTTAAGGACAATGATCAGGGGCGTAGCTAGAATGAAACGATGTGCAAGCAACTATCGCCGAGCGGAGCCAGGCGAAAACATTTTGGGACCC
>CL16044.Contig1_All    size  3757    gap  0  0%
GTCAAATACAACAAAATGGCGGTAGATTTGCTAGATTCGTGACAGTAATGCAGAGTTTTGTACGAAGAAAGTGTTTGCGACAAAGGATCTTTTGAGTGGACAACATGACGGAACCCAAGAGACTTCCATTTACCACAGTTACTGATTCTGAGAAGGAGAAAAAGTCGAAAAAGGACCCTCCAACTGTCCGTTTCAGTTTGTCCCTCAACACTCCGAACGAACAACAGTGCTCAGAGTTTTCTTATGCAGATTTACTGAAAAAGTCACTGGGTGAAAAGAAGCCAACAGAAAATGGGGATGATCCTTTTGGTGAAGATGAAGATGTTGAAGCTATGGCGGCCATTGCAAAGAAATTTGAAGAAAAATATAATCCAAAGAACACAAAATGGAAAAAGAAACATGGACGTATACAAGACTATGTTGACCTTGGTGATGGGTATGACGAAAATGATGAGTTTATTGATAATTCTGAAGCTTATGATGAAGTGGTACCAGCCTGCTTAACAACCAAACTTGGAGGATTTTATATAAACTGTGGAAAATTAGATTTCAAAGAATTATCAGACGACTCAGACGATGACTTCAAACTAGGAACTCTCAAAAAGAAAAAGAAGAAAAGGAGAATAGAATCTGATTCTGAATCTGATACAGAAAAGAAAGGAACCAAAATAAAAAAAAGAAAAATAAAAGATGGTATTGAGGGAGGAGGAAAGAAAAAGAAGAAATTACTAAACGGAGAAGGAAAAGAATTTAAGAAACCAAAGAAACCAAATACTGATAAATCCAAAAAGAAAATGTCACCAACTGTGGCTGAGTTACTAAAACAACAAACAGAATCTACGGCTGGTGGAGAATCAAATATGAACGGGAGATTAACCCCCAATGTTAACAGTCAGTCATCACAGGAAGGGTCGTCACAAGACGAAGGTATAGACTCTGTGATTGATTCTGTCATAGCCATGAGTAAAGGGGACAAGCTGGATGCTGTGTTTGATTCAGTGATTGGTATGACAGATTCAAACAGCAAAGATGGCAATGAAGAGAAAAAACCAGAATCTGCACCAAAGCTACCGGATGGACTCAAACCAAATTTTCTTCAAATTATTGATAAACTGAAAGAGACAGCAAAGTGTTCTAATGTTAGTAAAGGGAAGTTCTTCAATGGAGAAGTCAGTGAAATGCTGTTAGATATTGAACTGACAACAAGACAGTTACCCTGCAGTCAGAGATCGGTTATATTTGGACATTTAGCCTGGTTCCTGCCTTGTACCAAAGATACATTACTGAAGAGAGCTAAGAAGCTGAGGTTAGATAGACAAGAGGATCAACTGAAAGGACCTTTACAGAAACTTAAAGATGCTATTGCAAGTGTTATGCCTGCACAACAAGAGAAGCATGATGCCGAATTTCAGATTTGGAAACAGAAGCAGGCAGAAACTGATGCCAACAAACCAGAGGAGAACAAACCTGAAGGTAAAGATGGGGATACCGAGGACTCTGAGGAGGAAGGCGAAAAATCTAATGCTACAAACCAGGAACCTACCAAGAAAAAGGTGGCAGCACCAAAGAAAAAATTTGAATGGAATGAAAATCTTAGGGCATTGTTGTGTGATGTTGTTCGGGTTAAGATGAAGATATATAATTACATGAAAACTAGAACACAGACGGCAGAGGAATACCTGAAGACTTTTATAGAAAGAGAGGTTAAAATACTTTGGCCAAAAGGATGGATGCAAACTAGTGTTCTATTCAAAGAAAGTAGACCAGGACATGTAGCCTGGACAAACCCACCAAAGATCAAGAAAGTACCAGTGATAAACAAAACACCAAATTCTGCTGCAAATACACCAGCCATGACACCCAAGCAAGGAATAACCCCTGCAAGTGCCCCTCTAATGGTAACAAAACAGGGTGTTACTCCAGCTAGTGCACAAGGACTATCTCAGAAGCCTGTAGTTTTTCCAGGAAATACCCCAGTGAGACCCCCAGGTTCAGGGGATGCTGGTAAAATCATTCCCACCTTATTAGATTATGCAAATGATCAGTCATCTTCATTGGCAAAATCTGCAGCAGACAAGATGACGCCAGGAAATAAAGAGAAAACAGGAAGTAGTGTTAGTGGCACGTCACCTGGACTTTCACTTCTGGCATCTTCGGCAGCATCTCAAAAATACATAGGTGATAGATCTTGGGATCATGTGGTCTCTGATATTTTAAGATCATCCCTAACATCTCCAACCTCAGGACAGAATACTAATAATAATAATAGCCTTGCAGCACATCAGTCTGAGAGTAAGAAGGATTCAACTTTCCTTAAACAGTTTCAGAATTATGCATCTTCTGTGTTTCAACAGCAGCTAGTTAAAGATGAAAGCAAAACTTCACCAACAAAAAGTCACCAGCAACATGCAGTACAGTCATCACTACAGATAAAACCACAGGATGCCCATCAAATGGTTCAAAAGTTGAAAGCAGCACAGGCACCAAAGCAATCCCCAACACCAGCACATCAAAAGCAAGTAACTAATGCTCAGTTAGCTACGTATCTAACTCAGAAGGCTGCATCAGGGAACATAACATCATTGATTAATCAAGATGCATATAAACAATTTCTTGAAAGTCGAGAAAAACAAATTTCTCAAATTCATCACGGAGATGGAAAGCCAAAAACTGTTGTTACTCAGCGAGTTAGTAAACCAAAAACAATTGTAGTGCATTCTGGGAATTCCGTTCATGGAAGACCGGCAGTTACGACAAAATATTCTCCACCAAACATAGGAAATAATAGTTTAGATAGTGCTAAAAAACCAACACTGATGCGTTCAATATCTCAGGGTTCAGTATCCATGCAAACAGGAAACCAGATTCAGGGATTAAGAATATCGCCAACGTCAGCACACATATCAGCTCATCACGTCTCCCCCTTGGCATCCCCAGGGGGAGGACAAAGACAGTCACCCTCTAAATCTGGTGGCAGCTATCATAGTCCACATTCAGTTGCTAGTTTGACAAGTCCTTCAAAAGGGGAGGCAACTGCAACTAATTTATTACAAAGTTTGTTTGGTCAAATTGACCAGGCACATGTACAACAGAAATCCCCATCACCTTCTGGTGGTGTTAACCGAACCACACCACCACAAGGTAAATCTAGTGCTTCTCCTATATGGAGTATGACTTCAATAGTGCAAACAAAACCCTCAAACACATCTCCTTCATCCTATGCTCTACCAGGAATGCCTAAACCAGTTCCAGGGTACCAGAGTATTAAATTATCAGCTTTCAATAAAGAAACTGGAGGAATACAACCACCACCACATTCTCCTACCATGAAATCTTTGCTCCACAACAGCATACCTCAGGGCCTTGTTAACCATCCAGGAAATAATTTTGTTCCAACAAGTCCTATATTACCAGGACAACCAAACGCTAATTTACAGAGTCAAGCAGGTAAATCGTCAAATTCATCACATGGTTACTGACAGAAGATTTGTTTACTAAATCCAACGGAAGATAGAATGCACATGCCAGTTTATTTATTGTGTTTGTAGCTATAGCGACACAGACATTAAATTAGGGCATACATTAATTTTTGTAGTTATAAAGTTTTTTTTATGTAATTTAAATAATTTCATTTATCATCTGGAATTTGTAATTAGGAAATGAAATTATTAATCTAAATTTTTGACACACTCGACTGTTATAAAATTACAATTATAAATTATTTGTTAATAAAATAATATAAACTGAAAGTTTGTCA
>CL16203.Contig1_All    size  568    gap  0  0%
GTCGGAGTATAACGTTTTAATCATAGTGTTTAAAGTGGTCTAACACATAAAGAATGACAAAGCTCATACAGAACTTATGAAACACAGTCAGTATAAAATGGGACCCAGTAAATGGATCATATACAACATATGGAGCATGAAATCCAGCATACAGCAACGCAATCCATAGACTTAGTGTAGCAGCATCTTCCCATTTACGTATCGTCCATTTATTGTCTTTGATGTATTTGAGAATGACAACGACAATGGCGTCACATACGATGGCTGTAAATAGGTATCTATGTCCAATGTAATGATACCATGGTGTGTAGTGGGTAAAAAATAGGGTATTCATGATCTCGACAGCTACAATGGCTATTATCATAGACATACTGAAGCGAATATTGATTCCTCCCATTTTGTTTCCTAGTTGTACCAAAAAGACTCAATCGCAATCTGGTATCTGCTTTATTTGCTGTTTACAAATTTTGAGTGAGGCTTTTGTGTCAAAATCGATGGTTAATGGTGTGATTGATTGGCTAGCGTACGTGGGTGGAGCGTTTATACACATATTACACTGTAAAAATTG
>CL16267.Contig2_All    size  2968    gap  0  0%
AATTTTATCAAATACAAGCTTATTATTGTCGGTACATTTAACTTGGACGAAGTCTGATTTTATTGTTACTGGTCTAGTCAGTTCTTTTTCTGTTGACAATCTAATGTAATCGTCGTCGAGGTGTGGACGGATGATTTCACTGTATTTACAAGACAATTTGTCTAAATGTTGTTCTTTTATAGCCGATTTGTTGAACTGGAGTCTACCCATAGAATCTATGAAAACTATGGATGTGGTAGGATCACAGGCAAGTGGTTCTGGATGCCAGTCAAACTGCAGAATTGATTTGTCCCAAGGATTGAGATCTGGAAGAATACATGCACTGTGGGTGTTAGTGTTCGTAAATGTATATCGTGGATCTACTGTTATTATTGATAGAAAATAAATTCCACATACACCGGCCAACACATAAAACAGTGTTCTTCGTCTTCTTCGTTTTGGTCGTGTCAGTCCACATACTAGTGATTTCATTTCAGCACCGAAAAAGTGAAAGAATATTGCTACTGACTGTATTATTATGAATGGTATGTCCATAAACAGGAATCTTCTTGGGTTTGATGGCATTGCGGATAGACGATTCCATTACAAACTTGTTAAGTCGACTACTTTGGTGTTTTAAGGTTGAGGAAACATAATGTCATTGAATGTATTACTTATGAACTTCTGACTTTCCTAAATGAATACACTAGTTCACTGATGTGTATTATGTTCATAATGTTACATTACTATGAACATAATACACATCAGTGAACTAGTGTATTCATTTAGGAAAGTCAGAAGTTCATAAGTAATACATTCAATGACATTATGTTTCCTCAACCTTAAAACACCAAAGTAGTCGACTTAACAAGTTTGTAATGGAATCGTCTATCCGCAATGCCATCAAACCCAAGAAGATTCCTGTTTATGGACATACCATTCATAATAATACAGTCAGTAGCAATATTCTTTCACTTTTTCGGTGCTGAAATGAAATCACTAGTATGTGGACTGACACGACCAAAACGAAGAAGACGAAGAACACTGTTTTATGTGTTGGCCGGTGTATGTGGAATTTATTTTCTATCAATAATAACAGTAGATCCACGATATACATTTACGAACACTAACACCCACAGTGCATGTATTCTTCCAGATCTCAATCCTTGGGACAAATCCATTCTGCAGTTTGACTGGCATCCAGAACCACTTGCCTGTGATCCTACCACATCCATAGTTTTCATAGATTCTATGGGTAGACTCCAGTTCAACAAATCGGCTATAAAAGAACAACATTTAGACAAATTGTCTTGTAAATACAGTGAAATCATCCGTCCACACCTCGACGACGATTACATTAGATTGTCAACAGAAAAAGAACTGACTAGACCAGTAACAATAAAATCAGACTTCGTCCAAGTTAAATGTACCGACAATAATAAGCTTATATTTGATAAAATTTTGCTTCAAGCTAGTATTTTCCACAATGAAAGGGAAATATTACCAGAAAGTGGGAATCAGTACAGTGTCTTCATGTTTGGTGTTGACGCTGTGTCACGCTTGGCTGGCATTAGAAAAATTCCATTAACTTACAAATATCTTAAGGAAGAACTTCATGCATTGGAATTTAAAGGGCACATGAAAACAGGAGACAATACATTTCCGAATTTAATCTCGATTTTAACAGGAAAGGAACCGTTTTCATCAGAGTTACCACCGGTGAATGGTCCGTTTGATACTTATCCGTTTCTATGGAACAATTTTTCACAAACTTCATACGCAACATACTTTAGCGAAGACAGTCCTGAAATGCATACCTTTAATTTGGGGAAGAAAGGTTTCAAAAAACAGCCCACAAATCACTATATGCGCCCATTCTGGCGTGCAGTAAAGAAAACTGATTTAGTATCAACACTTCTCGATGACGCTTTTATTGGTCTTGAAGCCAATAAAATAAATGTTCGCAAAAAGTCCTCACTCTGTTATGGAAATACTCCGAAACACATGTTAACAGTGCAGTTTCACAAAGATTTTATTCAGAAATATAACAAAAAACGTAGATTTTCTTTGTCTTGGTTGAACAGTTTAAGTCATAACTATGTAAATTTTCTAGAGCTGGGAGACAACGACTTTAAGGATTTCATGAAATGGATACACACCGAAGGACATTTAGAAAATGCATTTCTGCTGTTCATGAGCGACCACGGCTCGAGAATCGATGCGATCAGGAATACATATGTTGGTCGTATTGAGGAACGAATGCCTTTGTTGTTAATGGTTCCTCCTAAATCTCTTAAACCAAAATTTCCGAAAACTTATGAAAATCTGAAAGAAAACACACAAAAATTAACTTCTCATTATGATATTTATAAAACTCTTGTGGACATTCTGAAGAACAATATTCCGTCGAATGAAGCTTCTAATTCAAGGGGGATAAGTTTGCTCACAAAAATTCCAAACGACAGGAGTTGTTCTGATGCAGGTGTACCGGAAGAGTATTGTTCTTGCTATAGCCCTCAACCGATCCCAGTAAATACTCCTAAAGTTGAAAAACTGAGTAAGTTCGTTGTGAATCAAATTAATCTTCTTTTGAAGCCTGAAGGTGATAAATGTGCCATTCTAAGCATTAAAGAGGTTACAGATGCTCAAGAAATTTCACTTGATTTGAAGCACACTGGAGGTGTGGAATTCTTCTCTATATGGAAATACTTTAAAGAACCAGAAAAAGAGAAAGAATTACGATATCTAATCTTAATTCAAACAACGCCTGGCGATGGACTGTTTGAAGCTACTGTGAAAGTGGACAGTGAAGGAAATATCAGTTTATTTGGTGTTCCAAGTCGGACTAACAAGTACGGTGACCAATCAGCTTGTATATCTGACCATATAAGGAGAAATTTCTGTTACTGTAACAACCTTTTAAATCCACAAGTCTGAATAATTTAAGTTCAATTCTTATTTTCATATAAAAAAATATTCGAAGACGGTG
>CL16326.Contig1_All    size  1130    gap  0  0%
ACTTCGTTGCGTGGGGTATAATAAGATACTTAAAAGTAAATAATATAACAAAACAAGATGGACGGCTACACAGTTTATAAAATGTAATGAAAAACTTGGGTCTATGTCATATAATTATTCTTGCAAGCAGAAAATTCAATCATGATTTAATCAGATTAGTCTAGTCCTACAGACTGATAGATTGATTATATGTCGGACTAGTCTACTCTTAAAGTAGGGTAGTTTACATAACTTACAATGACTTTTCTGTTCAGCAAGCAAGATAACCAAAGATGTTCCCTTTGTCTACACACTCATTGAAATTGGCTGTAATATTGCAAAAGTTCAAGCAATTAGGGCAAAACTTACCGAGTAAAAAAAATCAAAATGTCTATCTACCTTGCACATTTCAGAAAATTCAGATCAGATAACGAAACTGGGTCCAGCAACATTTATAAGCAATTTAAGATTTTGACCCTCACAGTTTCCATTCACCACAAATATTCTCGTTACAACGAATCATTTTAAATACAAAAATACCAGTTGCAGCCTTTTGTTTATCTATTAATATATGTATACGGATAAAGTTATGAAAGGCAGCAGGGTCACCAGGGTGAGGAGTCCATGTCATCTGAAATAAATGCTAAGCATAGATCTAGAAAGCGACAGATAATCATGACATTAAAAAAACTCTCTTCTTTTCGACTTTTTTCAAACAAATTGACACATAAAATGAATTATATAGTATTGTGGAATTTTTAACTTCTGTTAAATTCATTGGTTACACATTTTACTAGGATAACAATCCTGTCAAGTATGAGCTGGGTAAAATATTTCAGAAAAGAAGATGGAAATGTGAAAGATTCCGTGCGTCAGGTGCAAGAGCATACGAACAGCTAACATGCCTTGTCAGGGTGGAAGCTTAAAAGTCCACGAAAATTTGATTTAAAAACTTTATTCGTTCTAACAAAGTTATTGAGATTTTGTTGAGGATTTAACCATCTACGACAACAAGAATTTTTTTTTTAGAATTTACAGCTCTTCTATAAATATATGCAAAGCAAACCATTGATCAAATTGCTTGCTATGATTGTTTGGATGTTTGTAAACGACAGACTTAGAAATGCTGAGATTCCAGACCATTTTCGTTT
>CL16343.Contig2_All    size  2348    gap  0  0%
GTTACATTTACTACACGCTAGAAGACAGGTTACCCACGCTGATTAAAAACTTACAATTATTATACTGTGCAAACTGACACCAATGCAATTAATGCATTACTTTGTTTGTTCTGCATTAGTTTAATGCATCCGTATTTTTGCAAATTCAACCTTGACAGGAAGTGAAGAAACAGCTACACGATCATTTGCAGCGCAGAAAAGTCGTCAAGCAACGTTTTACTTTCACCCTCTGGCTCCAAAAATTATGCCACTATGTCTATAATTACCCTTGTATCTTTGGATGACGGCGAGACTATAGATCTCCCTGAAGAAAAAACTATAAAAATTGGACGTGGCTCTTTCTTGAAGGTATCTGATAAAAGAGTATCAAGAAATCATGGAATTTTAGATGTAGAAGATAATAAGTTATATCTAACACCTACACATGGTAATCCTTGTTTTTACAAGAAGGATGAAGATGATGAGTTACCATCATCATTAACTAAAGATGTTAGGATAGAACTTAAAGATGGAGATATTTTTGGATTGTTGCCAGATAAGTTGTTCTACAAAGTGGAATACAGCCTTGTCAATGGATCAGAAAAAAGTGAAACTAAAGAAAAAAAGAAAGAGGAATCAGAAGAACCCAAACCAAAGAAAAAAGAGCCACATATAAAGAATGATGAGAAAATTGTCAAACCTCCTGGAGGAAAGGATATGGCATTACCGATAGACAAGAAAAGAACACTACCTAGATGGTTGATTGAGTCGGCCAAATTATCTCCCCCTAGTAAATCTCCTGTCAAAGCAGCTCCAAAACGTGCAGCACCCACTCCAGTTAAAGCTAAGAAGAAACAACCTGAATCTGATGAAGACTTTGATGAAGAAGATTATGTTCAGGAAAAGAAGCCAACAAGGAAAAGGGTTTTACCGTTTCCTACAAAAGTCAAGAAGAAATATACAGAGTCTGATGAAGACTTCAATGATGATTTAGATGATGAGGATTATGTGGAAGAAAAGAAGAAATCAAAAAAGAGAGCACCTCCTGCAAAGGCCAAGAAGAAATATGCAGAGTCTGATGAAGATATGGATGATTTAGATGATGAAGAATATGAAGAAAAGAAGAAATCATCAAAGAGAGGTAAAAAGAAAGTTGATTCTGATGAAGATTTTGATGATGAGGATTATGAAGAAGAAAAAAAGCCACAGAAAAAGAGAGGAAAAGGACCAAGTCCAAGGAAAAAAGCAAGAGAGCCATCAAGTGATGAGGATGACTTTGAGGAGGAAACACCACCCAAGAAGAAAAAGGGGAGACAAGCAAGAAGGAGAGATGACTCTGACGATGAACCAACGGGTAGACGAGGGAGACCAGCTAGATCTGCAGCAAAAAAAAGGGGGAGTTATGTTGATGATATAGTAATACCAGATTTAAGTTCTGAAGAAGAATCACCCGACATTGAGAAGAATCATGACAGTGATTTTGTTGCTATAGAAGAGGAAGACTCAGGAAGTGACTGGGAAACGTCAAATAAGAAAAGCAGGATGAAAGTAGAGAAACCCTCAAGAAGGACCCCAGGTAGAGGTGCTAAAAAGAAAAAACGAAGATACGGTTCTGATTATTCTGATGAAGAAGACGATGAAGAGTATGTCCCCCGACCTAGTCAGAGAAGGGCAAGTGTCAAAGCAGCAAAAAAATTCAAAGATTATGATGAAAGTGATGAGGAATCTTCTGAAGATTTTTCACCAAAACAAAGTAAAAGAGACTATTTAGCTAAGAAAAAGCCAAGTCCTCCTCCTAAAGGACGAGGTAGAGGTCCTTCTAAAAAGGAGTCTTCATCAGAAGAGGGATCAGAATCTGAAGAAGAGGAAGTGTCTGAAGAAGAAGAAAAACAAAAAAAAGATACTAAAGGAAAGAAGAAAGCAATTGACGAAGAAAAAACTAAAAAGCCCAAGAAAATTAGAAAACATAGAAAGCGATGCATGTTTGGTAAAAAATGTTATAGGAAAAATGAGGCCCATTTTAAAGACTATAGTCATCCTGGTGATGAAAGTTATGATAATATAAACAGTGATGATAGTGTGGACGAAGGATCATTAAATAGAAAAGACAAAAGTAAACAAAACATCTTCGGCAAGGCTAAAGCAGCTAAAACGGCTGATGAAGATGAAGAAGATGATGGCCAACCTAATACCTATGATTACAATGATTCTTTTATAGATGACAACACACAGAAGAATGAAGAATCAGATTCTGAATCAGATTACGAAGATTCAGAGGATATCAGAGACTTGAAAAAAAATGCTAGAAAATTTGTCAAAAATAAAAAAATGTATCAAAAGTAATCAGAATAATTTGTATCATTTCATCA
>CL16408.Contig2_All    size  6069    gap  0  0%
GTAAAGCAGTTAACCAAATAAACCATCAGCACCATGTATGACTAAAATGTGGACCTTTACTTCGAAACTTTAAAGAATTTTTTAGGTTTGTGAAACCAATGTACTTCAAAAAATTTGGATTTTGATTTGCGTTTTTCTTCTGACGATGACGTAGGTTCACCTTCAGATCCTGAGGATAATGGTCTTGGACTTTTTCCTGAGTAGCCTGAATCTGCCTCGCTATCCTTTCTGCCTTGAATTTGTTCTGAGGCTTGCAAGGACAAACCAAGGTCAAAAGATAGCATACTTTGTTGACAAAGAGCCCCAATGGTCTCTTTTTTCACTTTACCAGGTTTCTGTCCTATATGAAGTTTAACTTCTGTTGAATGTTTTGAGCTTGATGCTTGAGATGTTGAAGGTGAACCCTCATGATGATGGAAAATTTGCTGAGATGTACTTCTACTTTTATTCCAAGGTTGAATGGTCACAAGTACTTCTTGTTTCTCCATTGGACTTTTGACCCCCTGATCTGCAGCAGAATCACAAGTTGTAGTAGTTGCTGCCCTTTCCCTGTAAGATTGCTGGAGATCAGTGGGGTCCTCTTCCTGCACAGTCAGAAGAGGCATGGAGGAATAATTAATTGAAGAACTAACAGAAGTTTCCGGATGATAAGTTATTTCTGTGGCACCGGTGATACTAGTCAATGTTGATGTAGATGAAGATGAATCGTATGATACACTTTGAGAAGTTCTATCTTTGGATTTAGAAGTCACTATATGTGTTTTATGAGGAGATTCTGAATCAGATAAAGCACGTTCAGGTGTATTCCGAGCACTACCACTATCAAACACTTCGGCTAATTTTTTCACTTTTTTAGGAATTCCATTTGTGACATCTTTTAATGGAGATGATTGTGATCGAGTTTGGGGGGGTTGGTCGGCAGGAGAAGATAGTTTTTTCACAATTTGTTGAACAAATTCTGATCTTCCCTGGGGCGAGTCTGAACGATATGAGACATAATGTTTAGGAGTAGAATCCCCTGTGACTAGTATATCTGGTGTACCTTCACGAGATAATCGCTTCACTATTGCCTGGACATAGCCTTCGGCAATATTTTCCTTATCATGACTTTTCTGTCTTTCCATTAAAAATTTCCTTGATTCATCCGTCTTATATTTTTGAAGGATTCTACTCATATAAGCGGAATGACCCTTCCTGTAACGTTTACTTTCTTCCAAAAGTTCGTCCGCTGGTTTGATTCGATGTCCTGTATATGAGACAGTTCTGACCTTTGGCCAGTTAAAAGTTTTATCTGAAACTGGAGCCGTGTTCCTAGGAGATGTAGGAGAAGTCCTCTGTAATGTTCTATGACACAATTTAGGTGACAGTGTAATGGTTTCCCTATGTATTTCCTGATGAGCATCTTGTGATTGTTGATCATCAGAATGTTTTGTTAGTTTAGGTAACAGTGTAATCGTTTCCCTATGTATTTCTTGATGGGGAGCCTCAGGTGAAGGTCGATCATCAGAAAGTTTTGTAACTCTGACAGGAATTTTCATTCTTTTATACTCTGTTGGTGTTCCCTCAACAAAAACACTATCGCTACCAACAGATATACCACTTTCACGTTTGACTTTGGTTTCATCTTTCGTCTCGTTTGCAGCATGAATCTGAAGCTCTAGTTCAGACAGTTCCATACTATTTTCTTTTTCCAATTTTCCTTTTGTCTTAGATCGGGGAATAAGAAGTTCTGGAAATTTGGCTTCTGATTTGTGAACTTTAGGTTCAGATTCAGCTTTCCTACTAGAATCGTCACTATCCTCCTGCCTAGTACTTCTTGGCACATTTAACTCCTGTTGTGAAATATCACGAGGTAGATTAATGTTTGCAGTGGGTAATTTAATTGTCAATGATATTTCCACGCCTTTCTCTCCTTTCATTACTTGTCTATCCCTAGCATTATCAGGAAGGACACGGACAGCATCTTCCTGTTCTTGATCTATAAACGGAATTTCCAAAGATAATTCTTTATGTAATTGTGTTTTATGTCTTTTTTGCTGTTGTCGCATTGGTAAGTAAATACAACTTTTATGTTGGATTTCTATTGGAGATTCGGGAGGTTCAACTGATTGAAAATCTAAAGATTCTTTATGTTGTTCATCTGAGTCTGGAGTGTCCATTACATCATCTGATTCTATGGTTGGTTGGGTTGGCTCTTTCCTGCCTTTGGCAAATCTTTTGTAAGGTGGAATACATTCAGCTTCTTGGCCCTCGACAACTCTGCTTTCCATTCCTCCATAAGTATTCCACCTTTTGATTGGTGTACCTTTTCTTGCATGTTGTTTATGCCAGTTGAGTTCTGTCTCACGCCTAGCGATATCAGCTTGTAACAGCAGATTGTTAGCTTCCTGTAGCAACAACTGACGTTTCATTGACACTATTTCTTTATTTCTTTCAAGTTGACTCAAACGAAGGTTAGTTAACTGAACTTGTAACTGCATGGCTTGGCTGTACAATTTTTCAAAAGTATAAAGTGCTGACGATTTCTGTGTTAATTCCTCTGTTTGTGAAGCTTTATACAACATCAATCTCATCTTTTCTAAAAGTTCTACCAAACGTGTCGTGACCTTTTCTTCTCCTTCTATACTCTGCCATTTACACATAGCAGCACTTTCCATTTTTTGAGCCAGGTTGTCACCAAAACTCTGCAACTCATGGATTTTCAACTCAAGCTCTGCGAGTTTGCTACTCATTTCTTGTGTTAATTTTGGCACCTGGGCAGTTGTTCCACCTGCAAGAATTTCTTTCTTATATTGGTCTATTTCTTTGGAATGTTGAACTCTAGCACTATTAACTTTTTCATTGAGATCTTGGACTTCCTCTTGCAGAGCTTCATATTCTAGTTCTTTGGCATGGAGTTCTTCTACTAATGACACATTGGCTGTCTCCAAACTTTTGATATTGTTTTCTGTCATACTCTCCATAGTAATGGATGTATTATCATCAAAACTAGCATCTGATGACCTTGCACCAGGTGAGGTCTCCTCTGGGGAATCTAAACAAGGCTGTAAGGTCAAAGGTGGTGGTTTTTGACCTTTGACCGTCTTAGGTTCATTCCATGCCAGTTCATCATCACTGTCCTTTTGTCCAGAATAGTCTGCTTGCTGTAAATGATCTGCATGTCGAAGCTGTGATTCATAATATGTTGCCATAGAAACTGAAGAAATCCCTTTACGCATTTCCCATTCATGTAATTTTCTGGCAAAGTCAGTAGTCACTTTGTATTCTGCAAGGGGAGCTAAAATTGGGCTTTTGACCTTGGCATCCATATCAGGTTGACTCAAACGACCTTTCATTTTTTCAATTCTTGCCTCCCTTTCCAACGCTCTCAATCGTTCTTTTTCAATTTTCATTTTTTCTTTTTCTAATTTTTGTTGTTCTATTTCCACACGTCTCATTTCTCTTCCTCTCATTTTGCCAAGTTTTTCTCGATCTTTCTCAATTTTGGACTTTCTGGATTTTTGGCGATCTTCTTTTTTTATCAGTCTTCCTCCGCTATCTTTACGATCAAGTGTTGGACTGGTACCATCCTTCCTATACTTCCGCCTTTCCCATTCTTCCATTTTACGGGAAAAACTATCTGACAACTTTTTTTGCATGTCATCTACATTGATTGATTGTAATGAGATCTCTAATGGAGTTGAGGTCCCGTCAGGTGACACGTCACGTGACACTGGGAGATCAGTTTCCGATTTTTCTTCTAGAAACAATTTCTTGGATGAGGTGGATTTAATGCTTTTGGATCTTTCCCAATCATCCATCTTCTTTTGAAATTCGGGGGAAACGGGTCCAAAACTATCAGATGAAAACACTCCATCACTAACATCACTGGAATCCGCTTTCAAGACTGCTGATGGTGATCGTTTAGTCTTTAAATCTTCCCATTGTTGCATTTTCTTTGAGAATTCATCAGACATGCCACCCATCAACGACAAGACATCAATACTTGTTCCCATATGAGAAATCCATGTAGGTGGTAATTTGGAATCTATAGACTTTTGTCTCAGCGTCAGTGGAGATGTTTTTGGCGTTGATCTTCCCAAAGGCCCTTCTTCGTCATCAAAATCATATCCTTCGACCTTTAAATCATCTGCTTCGCTATGGGCGCTGGAACGTTTAGAAAGTTTTCTTTTCACACTGTGTTTACTCACCATGTACTTCATCTTGCTGAGTTTGGATCGATGTAATTTTTTGGGTGTTTTTGGTATTTCTGGAACATGAATTACCTCCCCCGTGGATGATCTCCCTTTGTAACTTGATGATCTTCTCAAATTCAAATATTCTTCCATTTCAGCAAGATCTTTCTCCTCTGATTCACTGTTGTTTTCATGTTCTAGAAGAGATGGACTGGACTTTCTTCTAGGAATGGGGACTTGCAACAAATTATCTTCGTTTTCTTCTTTACCTGCAGAACTTTTCAAAACTATAACTTCCTTATTTTCAATAATTGATACTGGGTCCACGAGATTCATTTCGTCTTCGTGTTCCTCAAGCCATTCTGGGGGTCCCATCCAAATTTCTGAGTCTAGATCGGCAAAATTTAATTTACTTGTAGGAGAACTCCCTGATTCACCCCCCTGTTGAGCATTAGATAAAGTGACCTCACCTGTGGATTTGCGTTGTCCTTCACCAGTATCAGCCTCTACACCACTTCCAACACCACTATCGACAGAACGATTTTCTATGCTGGTCACAGGAACTGACAGTTCTTTAGTACTTCCTGCACGAACATTTCCTCCAATTTTTCCTAGAGATTTAAAACTAAATCCAATATCTTCTGGAAGCTTTTTAGTTGATAACACTTTTTTAATCCAGGTCCAATTAGAAATTTTTGACTTTCGCTTTGCTGCGGGTGACTTTGACATTTTCCGATCCATTTTTCCATTAGTATGATAAATTCCTTCTTGACTATCATCTTCACCTGATTGTTCCATTATGTCGGACGGTATTTCAAGAGATCCTGTGGAAAAACTACGTTTGTGAATCTGAGCATGTTTAGGACGTTTTGGACTAGTGTCTGAAGACGATTCTAACGACTCACACGAATCTAATACATCAATGTCTTCAGCACTGGGTAATCTTGGTCGAAAAGTCCTTGATCTTTCTTTAGGAGATCGTTTAAGTTTTGATTTCACTGGCAGTGAATGATAACCTGATGGGATTGTAATTTCAGTTTCTACAGCGCTCTTAGCCTGCAAGAGAGTTTTGGTACTTTCCAAATAATCACATTTTTTCTTTAATTTGGAATTTTCATCTTTAAGGGTAGATAACTGTTCCATCAATTTCACTAAATTATCTAAATGATCTAATCCAACACTTTGACGTAAATGACTTGGACTAGTAGAACGGTCCTTTTTTACTTTTGGAACCAAAGATTTAGCTTGCTCTTGAAATGTCTTTCCTTGCTCTTCAAAAAATTCCAGTACATTTTCATGCTGACCATCTTCAATTTTAAGTGGAAATCTTGACCTACTTTCTTGATCACTTTGATCATCTGACCTTTCCTTCTTTTCCTTGCCATGTCCTTGAATGTCTATGACCTTGGAAACAACAACGCTACCTTCTGCACCAAGTGCCTTTGGATATTCTTTACCCACAATTCTCTCAGCATCTGAATCTTTCCGTTGATCAGTGTCTGTCACAGCAGATGACAGAGACTGGTCAAAGGGTGAAAAGGTCATCTTGATTTCTCTTCTTTCCAGCTGAACCGAAGGAATGACCTTTCTTTCCGTCTGCTCAACACTGACATACAAGTGTTCACGATTATCTTCATCTGGAGGTTTTTTCGCTGCCATTTAAAGACAGCCACATGGGTCTACATTTGACCTTTCATTGTTGGTCTCAGTTGATGCAGACATGGATTCATTCATACATGGTCATTCCTATGGTACAGACACTCAACACTCCTTTATAAACTGCAGTAGTTCAACTTTCACTTTCAAAAACTTTTCCGATGCTTTAAATTGAAAGAATTGTGGGTGCAGAATGATTATATCCCCAGAGTTTTTCTTCTTCAGGTAGCCGTTTACA
>CL16452.Contig2_All    size  2118    gap  0  0%
ATTTCAATGAATAAGAAAACAAAGTATAGATGTAAATGATTTCTTTCGGGAATTCGAATATCAGGTGAAATGCATTCATGACAGGAAAACCGCCAACATATCTAAGGACGAATCACGTGGAGAAATATAACCAAAACATGCCAACGGCCGGTACCGGTGGACAATTTTGCAGCATGCTTGACGACATTGAACATTTATCGCAACATCCACCTTACTTTAGCGAATTTCCTACACACGAGAGAATGAATTTTGAATTTGCAGATATTTTATGTGATTCTTATACAGACGCTGCACGCGCAGAAAAGCGACCATTGCCATCTGATCTCGGATACTATCAAGATACAAATTATTGTGCAAACACTAACAAAGGTTCAATGAGTAGAACCTGTAGTATGTCCAGCGATGAAAATCAACTTGAGACAATCGGAGATATTCAGTATAACAACTGCTGCACAAACGAATCAGACTTTAATCAACATTCAATGAAGCCATTCAATGTGTGCAACACTACAAACAGAATGGGCAATAACAGTGACTTACTGTGCAATAGTTCAGACCGTGTGTGCAATAATGTGGAAAGATTGTGCAGTACTAATGATAGAATATGTAACAATCCAGAACAACAATTGTGCAACAATACCGAAAGGACATGCACCAATACAAACAGAATATACAATGTTTCTCCACCTGGATCTCCAGACGTTTGCCGATGGCGCAATAAACACCCAGAAAACTGGAATTCAAAGGACGTTCTTGATTGGCTATTTTATACTGCAGAGAAGTGCAACTTAGAGTTTAGTAAATTACATTCTGAGAATTTTCAGTCAATATCGGGATCAGACTTATGCAAACTGAGCATTGAAGATTTTGAACGAATAGAATCTGTGTATGGGCGAATGTTGTATTCATTATTCAAAGATCTACGAGATGGTTTGTCGTTTACCAAACCACCAGATGTAACAGAATATATGGATTTAGATGAAGTTGACGTTTTTGATAATGCTAAAAGATCTCAGAAGACATTGTATCACATGAATTCCGATCCAGGTTTATACCCCTACAACAATAATAATGTACCAGAAATTCCACGCTACAGAGAGGAAATAAAGGTAGAGAGGAGTCCTGGGCCTTATGATTTTCACCCAGGCTTTCGATATGGATGTGGAAACCAGCCTTTACAACCTATGCATGAGTTCACCCATTTCCCACCACCACATCATCGAATGAACCCATGTTCACCGCCAAGTAGTCAGTTCATCCGTAGATTTCCTTCATCCATGTCACAGCCTCCAAACAGATGTTCTATGCACGAGAATGTTCAAGCCCAACCTCCTCCTCCTATACAAAGACGAAGACCAGGTAGACCACGTATTAAAAGTCTACCAACTGACGAAGAAGCCTCACGAGAAAAGAAAGTGAAAAATCAGCATTTGTGGGAATTTATATATGAGGTATTAATGAATCCAATGTACAACCCCCAGTATGTGCGATGGGAAAATCAGCGAGAAGGTGTGTTCCGCTTCGTCCAATCAGAAGCTGTTGCACAGTTATGGGGCAGTCTTAAAAACAACGACAACATGACATATGAAAAATTAAGCCGAGCCATGAGACACTACTATAAAAGAGGAATATTGGAGAGAGTTGAAGGCAGACGACTAGTCTACAAATTTTCACGTGTTGCAATGGACCGAGTAAGAGAAAAAAGGAATTCTATTTAGACAAGTACCAACACTGCTTTTTCTAAACCATTTGTTGTCCAGCAGGCTAATACAGAAGCATATTGAAAAACGCGTCTCGTTTGAATGGACCGTACAAGAAAGGCATCAAATGCCTATCTCGTTCAGAGAAGTACAGTTGTTTCTTTGTAAGTTTTGTCTTTGATACAGAGCTGCTGTATTATTTCTGATAGAACATATTTTGGTTAACAACGAGTTGATTGACTGCAAGTTCGCCAAGATGACCACAAATCAGATTTATTCGCTGTATATATATGCCAGTACATTTAAATACAATGTCATCGAAGGATACATAAAATGTTCATCCGAATGTGTACTACATGTTGATAAACTGTGCCTTAACACTTTATAATTCTAAATTAAAAAAAACAATCTACAGATG
>CL16642.Contig2_All    size  2931    gap  0  0%
GTAAAATTTTGCAATTTTCATTGAATGAGATAAAAGAAATAATTTGGTGGTTATTATTTTGGTAGATTCAAAACTTTTATCAATACCTTTGCATGTACAATTTCAATTTGGGGGAATTTATTTTGGCTATTTTGTTCTATCCGCGAAAATATGCGAAAATTACCCGCTATACGGTATAATTCTTAAATCTTATGTTATATCATTAACTAATGAAATAAATTACAACTTGTGCGTTTCATTATCCGTAGTTTCTTATTCCATAGGATATTATAAAGATTGTTTGCATTTACTGAAAGGCTTTTTATTATTCTCTGTTTGAAAAATATATATATATATAAGGATAACAGTGACCAAGTCAGCGCTGCATTAGAAGGTTTTGTAAAACTGTGAAAAGTTGTAGGCAGACATTGATACACTTTTACTGGAACAATGCATACGATACACTGACAAGTTTGTATCAGCTCAGAACATATACGATGGCTTAAGGATGTAGTTTTGACAAGTCAGACAAATGAACATACTAGTATGAAGATGCCTGTTCGACCCTAATAGATTAATACATTTTTTTAGGGGATTGAATGACCCCCGAATTGAATTCCAAACAATTGTCGGTGCACACAATTAATCAATTGTTTTGAATTTGAAGTCATAAATCATTGGCGCATGATGTTCGACACATCTTAGTGGTGTAATACATTGTCATACTAAAAACGTGAGAAGTTAAATACACAATTTGTAGAAAAAAGTAGAAAAGAAAGAGAACAAAGAAGAGTTATTGTTAAAAGCGATGAAATAAAACATTAGCAGTTGTCCGGTAGTTCTACTAAATCGTAATCCTCCCTTTCAGTAGGTAATTCACAGTGGTCATAATTGTCATCGGTTGACGGTCGGATAAAAAATCTTTTCTTTTCACTCTCATGATGAGTCACATCGTAATCACTATCTTTCGTTGAATCATATATGTCATCAGAAGTTTTCTCATGTGAGATTGTACTTATAGCACAGTCGTAAGTATCATCTTCAGAGTTTTCTTGAGTCGTTTTATTGTTATCCATTTCATTATTATGATATATGACATCATCATCATCTTCTTGCTCGTTGTAATAAATAGCGTCTTCAGAAAATGTTTCGGATTTTTTCGGAGTTTCTTTTGATATTTCGTAGTGGTCCTCTGCTACTATATTTAGGTTAACATGTGAAATCTCGGTTTCATTTTTCGTCTTTTCCACGTCCTTTTCGTCGTCGTCAATGGGTACGGCAAAATCGTATACGTCTTCAGTGTCTGTTTTCTCAACTGCAGATCGGAGTGCTTCAATACATAACTCGCTGCTTACTGCTTTTATTGAATTTGATGAAGATGTAGAATAAGCGTTCGCATATACTTCATCGTCGTCTTCTATACCTTCGTCGCCATTTGTCTTTTCACTTTCTTTAGATTCTTCAACCTTCAGATTTTCAGAGTTCTGTTCTATTTTGTGTTTGTTGTCGGTACCAAAATTGTTCACTTCTTTTATTGAATCTGACGAAGATACAGAATAAGCGTTAACGTAAACTTCATCATCGTCTTCTATATCTTCATCGCCATTTGTTTTTTCTCTTTCTTTTGATTCCTCAACCTGCTTGTTTTCAGTACCGAAATTGTTTACTACTTTTATTGAATCGGACAAAGGTGCAGAATAAGCGTTAGCGTAGACTTCGTCATCGTCTTCTATGTCTTCCTCTCCATTCTTCTTATCATTCTTATTTGTTTCGTTAACCTCTCTGTTTTCGGAGTTCTGTTTTGATTTGTCCTTGATTTCATTATCAACAACAAAAGAGTTATCATTTTCCGTTTTTTCACTACGTTTTACGGATTTTGTATACACGTGCTCCACGTCTCCGTCACGTTTTTTATCATCGCCCTCAATTTTCGCTGAGGCTTTCGGCTTAAAAGTTACAACTTTTTCGTCTAGGTTTACTTCAATTCCGGAATCGCTAGCTCTACTCCCATTTTCTTCTTTTTCGGAAGTTATGTCGTCTCCGTTCTGCTTCCTGTTTATTAAGTCTTCACTACTACCATTGTCCTTCCTGTTGGACACGAACGTCTCCTCGTCAATCATATGATAATTTTGATTTCCATCTGATATTCTTTGAAGATCGTTGTTAGACATCTTGGATTCACGATTTTCAGCAAAAGCCATACTTTCTGTAAATGCTCTACTTTTTACCTCGTATCGTTTACCGAGTGATTTGTCGGACTTTTTCTTGCACATAATAATAACTATGATAACCAAACAAACAACAACTACACCACACACAGCACCGGCTATGCTTGCTACTATTTCTGACGTAAATGCATCCTCTTTTAACATTTCTGTGCCATTTGAAGAACTGGTTTCGATTTGAGACGTTGTGGCATTGATGAATGTTGTCACATTGTCGTACATATAAGTAGTTGTGGCATTAATGGCGATTGTCAAATTGTCATCCTTTATGGTTGAGTTCACAGGCATGGTTACCTCTATCGTGGCATTTGCTGTTGTGTTATGGGGCATCGTTGATGTTGTAGTATCCATGGTTACTGTATTTGTATCAGTGCTTGTGATCGTAGCATCTGTTACGTTTGGATTTGACACGGTGGTATTATCGATTGAAGTAGAGTTTTCTGTAGCATATACAGATGTTAGATTTTGATTGGTTGTTGTGGCGGTTTCGTTTAAAGTTGTGATCGGCGAAGTAGTAGTAGTGGCGAGTATTGAAGTCGATGTCACGCTCGTTGTCGTCGCAATCGTTGCTCCCTGTGTAGCTGCAACTCCATAAACACAAACTCTGATTAGTTTTGATAGTTCTCTTGTGAAACTAATATATATATAGATAGATGAGTTCAGTCGATGATAAGGGTGTTCCTTTTGAATATAATTCCATGATGGCCACGGATGTAGTATGAAGGAG
>CL16815.Contig1_All    size  301    gap  0  0%
AAAAGACTAAAGGCAGAAAAGAAAATTTTAGCAGAAAGAATATTAAACATTTCTCACGATCTTCGATCATAATAATATAGGTATTAGTTTAATGAAATCCATGTCACAAAACCATGAACTGCTTAGAATACCGGTAATTCCTTTTGTTTTATCATTCAAACCTGCTCAGAAGCCCTCTTTAGTGATCAACAATAAAAAAAAATGTCCATTTATTTTTGGAAAGTTCTACACCAGGACACTAATGACAAAATCTGAGCAATCTTGCAAATTACTATGAAAAGATCCATTGGAAAGTTTTGAG
>CL16863.Contig2_All    size  1865    gap  0  0%
AGGTGCAGCACCTGTTTAATGACTTTTAATCATGATAATAATAAATAAATGATAAATAGTTATGATGATAATTACCCTTTTGGAAAACAGTCCGATTTCACTTCACACATTTTCACATGTAAAAAACCTCTCTGGTCCCATTTATAAACATTCATTACGGTCACTCTTTATAAGTACGAAAAAGTACAGTCACATGTAAAAATCAAAACACTAAAATACTGTTAAGTCTCTAACTTCTCAAAGATAATAGGACATAATTTGGTAAATGGGAAAATACATTGAGTTTCTTCTCTAGTAAAACAATGAAGTTGAAATGATGTTAGCAGAAATGAAAATGATCTTACAACCTAGCTGCATTCTGTTTTTAATATTTTAATTTATTTTATAAAATTTAATCATGTGGCTGCTGAGCTTTGAAGTTTCCCCCAGTTTCAATTATAGGATGAATGTCAATAAATGGGTTCAGAAATTATATAAAATTACGTAGATTTCTACAAAAAAAAAACAAAAAAAAACAAAAAAAAACAAATCAATTCAATATACAAGATTCAACAGTTATATACAATATGTCAAAAGAACACAAAACAAAAAGTATACCCCATAATAAATCCCAAACATACCCCTAACACAATAATCCCTTGATGTACCCCATAAACAAAATATTAGAGTATACCTATCAAAGGTAACAAATCTCTAGGTTTAGAACTGAACTAGAAAAAATTGTCTAGATAATGCTAATTACGCGGGGATTGAGAATTATGAGTATATTTTCCATCAACATATTAAAAGTGCATTTTCATCATTTTTAAACAAAACTGTTAAAAATACTACAAAATGTTTATCATAAAAATCAAATGATTAAAAATAAAGGATTGTTACATAAGCTATAGAAGTACCCCCATTTTAGGCAGACATTTTGATATCCTCGTCAACTAGACATTTGATATCTATTACTTGAACAACATGGTAACACCTCAGTCTTTATGTCAAACAAATGGTGTGATGTCCTCATTGAGAATATATACTTTAGTTAACAGTCAAAACAGAATTCCTGTACAATGACAAGTAATGAATATTCATTAGTATTCTAAACCTGTATTCATGAAACACCTGTCAAATCTGGATCAAAATCTTAAGGTGTTCCAAGTGTTGACATATTTCACTAAATAAAGGATTGTTAATGTTTCTGACCTGCCTGTCTATAATTGAAGTACTTCAATAACTTGAATCAATCATTTGATATGTATATGTTTAAGTTTAATTAATTAGGACCTCAAATTCAAATTACATTTCTTAATTCTGCACTAGGGTATTTTAAATACAAAAAAAAAACCCAAACATTTTGCAGATTTGAATCATTTCTTAGTAAATCTCTGTGCAGGACATACGGCAGGGGAGATTCCTTAAAAGTGAAACAAATTTCAAAACTTTTGATCCACAAAAGACCTAGGAAGGATATTTTGATCCACAAAAGACCTAGGAAGGATATTTTGATCCACAAAAGACCTAGGAAGGATATTTTGATCCACAAAAGACCTAGGAAGGATATTTTGTTGCAAAATAAAAACGATTTTCCATTTCACATTGTCAATCAATGATTGTATAACCATGCACACATATTACACATAATTTATCACAGTCGTAATATTACAATATATATATGCCATTAGCTGTCATCGTGGTGTGAAGCTGAGATATGCTTTTTTAGTACAAGTTTTCATTGCTACTTCGATACAAGTTAAAAAAAATAATCAAGTTTTCTTGAACTTTCTTAAAAGTTATCATTCTATTGCAATTCTGACTTTTGATAAATTATAAACATAATTTAACATGAATTTTATCTTATTTTTTTGAAAAGATCTGTT
>CL16935.Contig2_All    size  1825    gap  0  0%
AATGTGTTGATAATGAAAAAAAAGAAAAAAAAGGGGATGTATTTCCAGTGTTAACAATGGATAATGATAGCTCACCTGAAAATTCTGAAAAATCTGACAGTAAATCAAAATGTGAAGAGACAAAATGTCCAAGCTTTAATCAAAACAATACATCTTTAGGTAGAAAGGCTACTAAAAGACCTTCTAGATCATTAAGTTCAGATACAAAGGAAAAGCCATCTAGAAAAAAGAAAAAGACATCATTGAATAAGAAGAGAAAAGTAACGAAGGTTATTAAAAGTAATAAACGCCAGAGAAATATTGACAATGATGAAGATGCCAAAGATCATCAGGACTATGATATGACTGATGACACATGTACAACAAGCCTTAAACCTAAAAAACAATGGAAATGTACCAAGTGTAATCTTATATTTCAGTCATTTTCAGAACGAGCAGAGCACATGAGGAAGCTTCACAAACCATATCCCTGTGAACTGTGTGATTGGGTGGGCGTTCAGCCATGTCTGTATGCTTCTCATATGTACAGTCAACATAGAGTTGTTATTGACCCTAAAAGATATCCATTGGTTCAGTGTAACGTTCAGGGATGCACATATAAAAGTTTAAGTAGAAATATGAAGGATCATATGAGATGTCATAAGTATAAAAAAGAGAAGTTAGTATGTCATGTTTGTGGTATGGAGTTTACTTCAGAAGGAGGCTTACGTGCTCATTCATCATACCATAAAGAAGAGGAAATGAAGTTTAAATGTAAAGAATGTGATAAAGTATTTGGATGGAAACATGAACTTAGGAAACACTTGGCTGCTGAACACAAGAATTTTAATCTTTGTCATTTGTGTTCATTCAAGTCAAAGAATAAAACATCACTGATTGTACACCTGCATAATAGACATAAGGAACCAATTCCAGACAATATGAAAACATTTAAGTGTGATGCATGTGATTTTTATTGTTTTTATCCAAGTTATTTAAAGACTCACCAACAAGAAAATCATTCAGATTCCTTAGATTTCCAGTGTACTATTTGTCCTAAAAAGTTTAAAACCAAAAAAAGTTTAAGAGGTCACTATAACAATACTCATGGATCAAACTTTTTTAAGTGTGACAAGTGTAGTTACACAACAAGATCACAGACGACACTACAAGTTCATCAACAGAGTACACATTCTGAGGTACGGCCATACACTTGTCATCTATGTGAGTACAGTTGTAAATTAAAAGGAAATTTGAACAGTCATTTGAAGAATATGCATAAACTAGAGATTGTCTCCATTAATAAATTACACGAAAAGGTTGTAAAAACAGGTACAGGCTTTGATGAATATATGGAGGCTAGAAGAAAACTTTATGAACCAGGTGTGAACCCAGCAGAATTGATAGTAACAAGACCAATAGAAGAGAGCTGTGGTGTTCCTCCTTTGGAAGATAATACAGAAGAAGACTACCAAGATTTAACTGAATAGTTTTGGAAAACTAATTTACATTCACCATAAACTTGGATATTAGAGGTTAACATTTTCTAGACAACAAAACAAAAGAATAGTGGTGATCTATTCAGCCCTTGGGACCCTCTTGTTTGTTAAATTATATGCATGTTGTTAATACTGAAAACAGATTTGAACCAAGCTATTTGCCAATTAAACAGTAACCCAGTTGCAAAGTAAGATTACTGAAGACATAGACAACAGCTCACTGTCTTCAACAAAAGACAAAAGTTAGTGCCATTTGTCCAGCTCGAAATTTTTTCTTGTTCAGAAAAGCTGAGAACATAAGTTTAATAAATAAAAGATGTTGTTATTTATTAAAGCTGATTGAACCA
>CL16955.Contig2_All    size  331    gap  0  0%
TATGTGTAAGTATATAAATGCTATATGTATATTTGGCACAACATTCAAGATTTTATCAAGCAGGTACATTTAATGTACTACAAGGTAATATATATCTCGCTATAAAATAATTAACCTTCAGTAGTTTGATCACTGAGATGAATTTTAGAGATTCTTTGTAACTAAGATCTATCTGCCACTTTCAACACATTGTCATACTAACCAAAGTTGGTTTTAGTTTTGAAATTAATAAGTTGTATGCAACAATTGTAAATCATTTATGTAGTCTCTTTACATCTGAATGTCATAGTTTTGTGAGATTTTCAAAACAGCTTGACAATTTTTTAGAAAT
>CL16963.Contig2_All    size  775    gap  0  0%
CTTTTATATCAATTTGATGCAAACTTTTTATTGTCATTTGCTAAATTTTAATTTAAACAACTTGCAAAATGGTTATACATCATAACCAACAATACAAACATTGGGCTTTAAACTGGCATTTATGAATGGGACTTAATCTCAGACTTGAAATATTTTCTGAGATTACAATTTACCCTGTATGTTTGAATAGGGTGGGAATAAGTACCTAACAAGAGGAAAAGGTGAAACAGTGGCATATTCAGGGAGCTTAAAGCCTGTTGCTATGAAAAAATATTTTTGGCATATAATCATGAAAAAAAAAATTGGACTACCTAAGCTTGTAAATCTTTTTACTGTTGGTATATAAGGCCCCTGTTAAAATTTTGTTATAATAGCATTAAAGATAAAAAAAAATATATACTCACTTTAAGCTAACAGTGGCTTAAAAATTTAAAATGTGACTAATGCCACTTCAATATTTGCCTCAATTGAACACTAGGAGAGAAAACAGTATGATTCTGAATTATTTAATGGAAAAGAAAGGATATGGGGTATCCATCTACGACACACAATCAGGGCCATTCCTACCCTCTTTTAAAAGTATCACTGCATGATTAAATATATTGTAAACATTAAAGCACCATACTGACTCATTGATGATACTGACATTAATAAATGTATAAAGTTTACTGGCTTTGGGAGGAAATCTTTTAATGATGCATTAAAGTAAGATTTTTTGTCACCCTTCAATACTTTAAAGATAAATACTGTGAAATGAAAAGGAAAACCTCTGCAA
>CL16994.Contig1_All    size  3674    gap  0  0%
GAAAAATAATATGAAAGTAGACAATGTAAATGTTGTTCCGAATTAATTTTTAAATCATTTTTTTCAATATTGATTTTATTGCATAAGTTAATCCAAAGAAAAAAATAGTATTTTTAGGTCATACAATCGTTATAAGTACTTCTCTGTGTTATTGTTGTTCATGTTGTTGTAACGGTGTCTTGGTACAAACAATGACTTCACATGTGTTTCATCAAAGGGTCAATCGGTTGTTGATTATTGTATTACTAGCTATGAAAATCTTCAGTTATTTCAAGACTTCAAAGTTATTAGAGCTTCGGACTTAGTTATAAAGTATAAGCTTAATATGACTGGGTTTGATGCGAGATCAATACCCGACCATTCTTTGTTGTATTGTGAGTTAAACATCAGTGCCTCATTACCGTCGTGTCATACCTCAGGAAATCGTAGTCCTGAATTTATTAAGTTTGATGTAAAAAAAAAAAACGTCCCTTCAAATTTTTGTCATGGCGATGAGATACATTTACGACTTTTAGATACTATCAAGGGTCTTGAAACAAATGAAGTATCCCAATGTAATATTGATCAAGTGTATAATGATTTCTGTGCTATTGTCAGCGGAGAAATGAATCAGAAATTGCATTCAAAAGTAATTGTCATGTCTGATAGTACTTATTGTAGTAAGAGAAACAGAATTAAAAAACCTTGGTGAAATGATAATTTAAGTGTATTTTTAATGATATGTGTTGTGCAGAAAAGTTATGGAAAAAGGGCAAATTGACTCGTGTGTCTTGTGTTGAGTTAAAGTCCAGTTTTGTGTCAAAAGGAAGGGTTTTCGATCGTGAGGTTCAAAAAGCAAAACGTAAGTACTGGTACACATTGCAGCAAGAATTATTGTTGGAATCAAAAACTGATCAACAAACGTTTGGAAGAAGATAGGTAAGATAGGAATTGCTTCGGAATGCAAAACTTTAATACCAATGGAAGTTGTAGAGGCAAATGGTAATGTATCTTCAAATATTGATGATGTTTTGTTAAAGTGGAAATCGGACTATGCCGATCTACTTAATCAAACAGGTAACCAGGTAACTACGGGTAGGAACATTCAAGTCGATCATAGCCCTGCCGTTTTGACAGAAAGCGACTTTCTTTTAACAGAAGACATTTAATTTGAAGAGGTTTTTAATGCAGTATGTAAAAGCAAAAGAGGTAAAGCTTCTGGTGTAGATAATATTCCAGTTGATGTTTTATGTAACCAGAATTGTATTATATTTTTACATAGATTGTTTAATTGGTGTTTTAAAACTGGTAAAGTCCCAGAGATGTGGAATAACATAATTATTAATTCGATACCCACAAATAACATGTCAGATAAAAGAGACCCCTTAAATTATAAGGGTATTGCTTTAGCCCCAGCTTCATATAAATTATATTGTAACATATTAAACTTGAGGCTGTCTCAATGGGTTGAAGATAATTAGTCCTTAGTTGATGATCAAAATGGGTTCCGGAAGGGAAGGAGTACCATAAATCAAATATCTTCACTTGCCAGTTTAGTCGATGTTCGTAAAAAACTACGAAAATCCACCTTTTGTGCATTTATCGATTTTAAGAAGGCGTATGATACGATTAATAGGACATTTTTAGGGGAAAATCTCTTGGGGGTTGATGTAAAAATGTGTATGGCTATTAAGTCCCTTTATAATGGGGTCAGGTGCTCGATCAAAGTCAATAGTTTCAACACAGATTGGTTACTGTAAACTGTGGTTTAAAACAAGATTGTCCACTTTCTCCTTTATCATTTAATATTTTCATAAATGAATTAGCTGTATACTTAAAATCTTTTGATTTTGGTGTTGTCATTGGGGAGAAAAAGTATTTTATTGTATGCTGATGATATCGTACTGTTAGCAAATAATGAGAATGAGTTACAAAACCTCTTAGATGAGTTATATCATTGGTATACTGACAATAAAATGACTATTAATTCATGTAAGAGTAATGTTGTCCATTTCTGACCGACCTCATTTGAACAATCAAGTCACGTCTTTAAGTGTGGGGATATGAATATTGCTACTAGGAGCGAATATGCTTATCTGGGCCTTGTTTTAAATGAGTTTCTAGACTTCAGTATTACAGCAGAAGCAGTTGATAGGTCAGCAAACAGACCTCTAGGTCTTGTTATAGCTAAGTGTAAATTTACCATACTCAATAGAAAGTAACACAGATTAGTAAATATGGAGTCAGACCGTATTAACAGGAAAATATTTATATGGGCAGATGAGGTCAGTCTGAAACATAGAATTGTAAAAAATTGGAATTTCATTGTTAAAAAACATTTCACAGAACTTGAATTGGTTGACTTTTGTGATACAAACACTTTTATCTTACCTCCTATACATTTCCAGGAATATGATTGGTTAAAAGCGTCCGCGTGCAAACTGTGTATATTTGATATTAGGTTAGTAGGGAGGCGGGGCTTATCTCATACACGGTTAGTAGTGGAGTTACGTCCCTTTATATTTCATATTAGGAAGTAGGGAGGCGGGGGCTTATTTCATACAAGGTTAGTAGTGGTGTTACGTCCCTTTATAAAAACAAAACAGAACTGAGAAAAAAAAACCTTTAATGTTTCAACCGAGGTTTCAACAGACGAAGAAATTCAATTTGATGATTAAGATTGAAATAAATTCATTAAACACATTTACATGATTTAAACCCAACAAGTTGTTATCGTTGGCTATTGTTCTTGTAGGATCAATGGAATGTTTCTTAATGCTAACAGTATTGAAGACTGGCTTGCTCATTTTGATAGATCAGAAGTCTTAATTTTACACGTTAAGATAGTCGGTAAGATTAATTCGTTACATAGTGTGCTAGTGACGTAATACGCTCTCATCCCATATGGAATTTACCGACCCCATATATACCGTATTAGGTCACTAGAACACTATGTAACTAATAGTATTAATACAAATATGTTTATTGATACAGTCATGTCAAGAATGTTTGATAATTATATTGAAGAATGGAAAAGTATTGTTAGTTCATCCTCTTCCAGACGGCGAAATGGGCGTAATAAATTGAGAACCTATAATATTTTTAAGCAGGAGTATGTTGTAGAAAACTACTGCAAACTGTTAATGCCTTTTTGTGAAAGAAGCGCATTTGCAAAATTTAGATGTGGGGTGGCTCCTATTAGACTGGAAACTGGGAGGTATGAAAATTTGCCGCTGGAAGAGAGATGTTGTTTTAATTGTTTTAATACTGTCGAAGATGAATATCATGTTATTTTACATTGTGCTGTTTATAATGATCTTAGACAAGTTCTTTTTACTGAGTCTCTTAAAATTGATGAACATTTTAATAGTTTAACAGATTGTCAGAAAATGGTATTTTTGTTTTCGAATCAAGATATTATAAGACTATGTGCCAAAACCTGTAATTTTATTCTTAAAACATGTTATATCGAAAAAGACAACAGACAATACATGGTGGTAATAAATTAAGTATCCCAATATATAAAGTTGAAACCCAACCATAACGTTTACTTCGTAAACATTCTAAAATGCTAAGGCTACGTCTTGCACTAACGTCTACCTTAGATACAATATGTAATAAGCGACGTCAGTTCTCCCGCGGTATTTTCAAACTCATCCAATACTGTAGCTTGCGGTCAAATAGTTTCTTCCAAA
>CL17319.Contig2_All    size  3669    gap  0  0%
TGTTTACAAAACACAAAATGGAGAAAATGCGTCAAATGTTTGCAGCTAGTGAATATTGCTGTTAATGTGAAAAACTCATATCATTGTGTACTTAAGCCATGGAAGGTGAAATTGAAAACCCAATAGAAGTACCAAGCTCACCCTCACAACCAATAACACCATCTAAAACAACAAAAGACAGGATGGAAGAATTTCCCAGTAGAGCCTCATCAGAATGTAGCAGTAATAAAAGTAGCTCAGAGAAAACACCACCTCTCAAACATTCTTATGAACCTCGTAGCTCTGTTGTGACTGGCGACCTGTTCCATGATAATGCTAGTACCTGTTCCAGTACATCCTCGACAACCACCTCGTCTGTACCCCCACTTAACAAGAGGTTCCCAAGCAGACAGGGTATTGTATGGAGAAAAGGGGAGAAAATAGAGGCTATGGATTTCATAGAAAAATGGTACCCAGCAAAGATTATAGAAATAGATGAAGAGGATATCGCTGTACTTGTACATTTTGAAGGCTGGAATCAACGTTATGACCAGTGGATGGACATGAGCAGTGAAAAGATACGACCTAAAGCAAGGCATTCTGGGAGAAAAGAAAAGAGAAAATCGCTTAATAATGAATATAAAGTTGGTGATCAGGTGTATGCTAGATGGACAGACTGTAAAATGTATCCAGCAAAAATAACAGCCATACCAGCTGAAGATACCTTTGAGGTTATTTTCTACGATGGTTTCAAGAAAGTTGTACAGGGGATGAATGTAAAGCCAATGCCACCTGAGCTGAAGCAACAGAAAATAGAAATAGTCCATGTGTTGCCCAAAGATACGAGAAAAAGATCATCAACAGACAATGAAGAAGGCAGGAAGAGACTGTCAACAGAAAGTGAAGATGGTAAACACAGACTCTCAATGGAGGGCGAAGATGGCAAACAACGACTATCAACAGACATGGGAGATGTTAAAATAGAACCTTGGACGGAAAGTGAAGCTACACCCTCTGGATTTGAAATTGAAGCTGCTCCTGTTGTTCCTGTGGCAGAAGGACCAGTGGCTAAAAGAGCTAAGAGAGAAAGAAATCCTGAAACCAGGAGAAAAGCTATGGCCAAGAAAAGACAAAGGATGTTTATATCAGGGTCATTATTTGTCAGCAGACGAAGACCTAAACCTAAACCAAAGAAGTCACCAGTTAAACGTGGGGTACTGGCAAGACAGAATTTACCCGTGGGAACGCCAATTTCTTCACCTAGTGTTCCCGGCATTTCTTCTACACCAAACATTCCTATAGCATCATCATCTAAAATCACAAGTAGTTTGGCTGGACACTTCCCATCAACACCCTCATCATTATCTCCAGTAACATTAATATCAGCTGAAAAGAAGAACAAGAAGAGAATTTTGTCCCCAGCAATCTCAGAGACAAGCAGTGAATCTCAGTCTGAGGATCACATGGCTAGAGCCAGACGAAGGAGTCGATCGTCTACAGCAGAAGATAGAGCTGCTGTGATGTATACTCCTCCTACTATAGGGTTACCACCTAAAGGTTTTGTCGTAGAACAAGACCACAATCATTTTAAGTGTATGTTTGAAGGATGCAACAAAGGATTCCGTAAGGAACAGCTCCTTGATTCCCACATCAAGTATTATCACATGGACTTTATACGGCCAAGTCTTATACGCAAAAGACGGAAAACATCAAGCATTTGTTCAACTGACTCTGATACATCACAGGTTGATATTAAGAAGCGACACATGTCAGCTGACAGTGCTCTACTAACTATTAACCAAGAACATGAGGAGGTTGAAGTAGATGACATGCATAAGGCAGAACATAGGGAGGAAGCCATTGTTGAAGCAGAACTTAAACAGGAAGTTGATACCATGGCGATGGAAGAGTCCATTGAAACAGAGGATGAATTAAGCAAGGATGAGGTGGTTAATTGTATTTGTATGGTCAATGAAGAGAATGGCTTGATGATTCAGTGTGAAGTATGTCTTTGCTGGCAGCATGCTCTGTGCTTTGATTTAACAGAGGAGACATTACCTAGAAAATACATTTGTTTTGTGTGTAAAGACCCTCCTGCTGTCAGAGATAGTTGTAGGTACATCCATGATCAGGATTGGTTAAAGACAGGAGAGTTGGCTCAGTTTAACTTTTTACCACATAAAATGAAAGATGAAAATAAGAGCAGGACTAATCAGGCAACACACAGCCTGGTAGCTGACACACTAAACATCAGTAGTGTCATGCATGGTGTGAAACAGAAAATACTGGCTCTAGAAGACAAAAATCATCCAGAATATAAATTATGGAAGAAAAACTGGGATGAAGAGCCTGAAGACATAATAGCAGACGAACATGAAAGTGTTACCATGGAAATGGATGATGAAAAATGTGAAAATCTGGATCATTTAGAAAGTGCTGCAATGATGAACTCTGAACGAGGCAAAACATCAGAAAATTCTATAAATTCTGGCTGTCCAAGGGATAAAAGTGCTGAGGTCAGAGGTGATAAGCATGGCAACAAGCATGACGATGAAAATTTGATTCATGATTCTATGGACCATGGAGCTCAGAGTGAGGAGGAGGCTGGAAAGGACAGTTCAGGTGAAAGTTCAGTGAATGCTGATAGTGAATCTACATTGTCTGCACCAGAGGCCATTGCTCATCAAAACATGCAGGATCATGAAGCCTCCATGGCTGAAGAGAACATTCAAGGGGAGATAATTGAAGAAAAAATGAAAATTGAAGAGGTTGAAGAAAATGTAAATGTTGAGACAGTGGATCCGTACGTGAACTGTGAGAAGAATTTATTACATCACATTATAAAGATGCAGTCTGTATTAGATGAAAGGCTGGACTTAATAGAGGAACAAGTTTCAGCTTTGGAAAGTACAGATACTGAAGAAAACCCATCAGATGTATTATCAGACCTGCCGTCAATCAAGAAATCACTACACATGTTACAGAACGATCTCGTCAAAGTGAGCAGGATGGCCGCTTATCATAGATAATACAATAACACTACACATGTTCCAAATTGATCTGGTCAAAGTATGAATGATGGCCGCTTATCGTAGATGATACAAGTAATACTTATACACATGTACAAAACAATCTGGTCAGAATATGAAGGATGGCCTCTTATCAAAGATGATATGATAACACAACACATTTTCCCAAATGATCAGATCAAAGTATAAAGGATGGCCGCTTATCAAAGACAATACGATATTTATCATGTTATCAGGAGATATAGAAACTTGTGTAGGAATTCCTATGCTTGCAGTGTGATGGAGGTGGTACCACCTTTTGGAATGTGGGATAAAGGGGGTAAAAATAAACTAGTATGTGAATTACATGTATAGGTGGTAAAAAAGTGGGATTTGGGATATACCAGGGTAGGGTTGAAAAAGTTGAATCAGGGAAAAAGAAGAAAAAGTGGGAAGTTGCAAAATTAGCATCCCTGTGTTGCCCTTCTCTGAAGTGTAAAGAGCATTTATTTACTTTTTTTGGTAGTAATTTGACAAATTTTGAATTCATGTCAGAAGAAAAAAAGAATTTTATACTACAGTTGTATATTGTATTTTGTCATGTTTGTGACTAGAAATTTAAAATGATACAGAACATTGTATGAAATTCAATGGACAAGCAAGTTGGACTAGTTACAGGGGG
>CL17551.Contig1_All    size  1211    gap  0  0%
GATGCATGCTCTGATATGGATACAAATAGTATTGATACAGATGTAATAACCCAAAGTAAACGATCAAAATCAACAATGGGGTTTTCCAATGCCAAACTCCCTTCTTTCACAGGAAAAGAAAAATGGGAGGTCTGGATAAATAGATTTGAGGCAGTTGCAAATCTTCAAAATTGGGATAACAGAACTAAATTGGGGGAATTGTTAACCAGACTTCAAGGGGAAGCTGGTGATTTTGTGTTTGATCAGCTTAATAGTAAAACATTAAAGAATTATTCAAAATTAGCCACAGAACTTAAGAATAGATTTGGGGTTTTTGAAAATAAAAGAGCATATAAGGTACAATTTAATAGACGTACCCAAAAACCTAATGAAGACACTGCAGACTATGCTGCAGAATTAAAACGCCTATATGATAAGGCGTATTCCAACAGACAGGCAAAAATTAGACAGGAAGACTTGCTCCAAAGATTTTTGATGGGACTGTCGGATACTGAAGCGAGAATTTATCTTGAGCTTCATAAAGACCCCAAAACAATAGAGGAAGCAGTCCAAGAGGTCATTACATATAAGGAGACTACATCTGAAACACACGAGGGCAATTCAGTAAAAAATTCCAAAGTAAGGCAACTAAAGAAAGAGAACACCAATTTCAACAAGCAAGATTCCACAAGTTCAGAAAAAGATGTAATTTCATTAACCAAAGATGAATTACAGAAGATGTTTGATCAAATGTACCTAGACAAGAAAAGAAATGATGAGATACAGTTTGACAGACAGCCCTTCAATGTCAACGCCCCACCCTATGTTCCTAATGGGAATTATAGGAATAACAATTGTGACAGAAACAATAACCCAGAAAACATCCCAAAATGTTACTATTGTGGTCGACCCGGTCATTATGCAAGAAAATGCTATAGCAATCCCAATAGGCAATCAGATTATAGAAATAATATGGCTATTAATCCTCCAAGACAGATGAATATGCCTTACACTCCCCCCAACAGTAGTATGTCACAAGGTGAAGTTAAATCAGATGGATATACATTAAACTAGAACGGGTTAACCCAGCTGACCAGAAGTTAGCCCTTAAGTTTAATGAAAACGGTCATAAATTGGATAATATTGGTGTATGTGAACCAACATGCAGTATAACTTTTAGTAATAGTAAAGAGAAACATATTTGCAATAGTAATAGCAAAGAGGAAAATATT
>Unigene91_All    size  6216    gap  0  0%
AGATACTTAAGCAAGGCAGACATGGCCAACTGTTTGGTAGTTCCAGCTCAGCAATGGCTTGACATCAAGCATGCTAATGAGGAATCCTCGTTAAATCAATGCTTGGCAAAATTAGCAAGTGGAACATCCCTGTTAGAGAGCTATGGTGACCAGAGTGGTGTAAATACACCTGGACTGTACCGATGCTGTATATGTAACAAACTTTTTGACGTTTTACAAACTTTAACAGAACACACCCAAGATCATCCAGCCACACCTGATCAAAAATTCTTTGGCTGTGATCAGTGTAAGATGAGATTTACTTTCCATCAGAATTTATTACGCCACAAGCTCGTCCATGAAGACAGTCGACAAAACATAAAGAAGAAGAAAGATAAAAATCCTCCTGCCATCATGGGTCACTTTAATCAGAACGACATCCATGGAAAACCATACAAATGTAGACTATGTCCAATGAAGTTCAAATATCAGTCCAACTTAGAAAAACATCACCAAATTCATACATCTGACAGACCATATGATTGTTCCATATGTGGAAAGACTTTCCCTAATGAAACTAACCTGAAAAAACACATGGTGATTCATGTTGGCAGTACCGTCCATTGTAAATATTGTATACAGAAATTTAGTCATGTTGGAACATTACGTAAACATATCCGTCTTGAACATCCAATAAAACACAAGGAGAGGATGCTTAACTTGCTAGAAAGTCGGGACCAGGGAGGCACGGAGGCCGCCATGAAATTACGTAATTTATTAAAACAGCTAAAAGATTTACAAGAAACTCCACTGGAGGATTTAATGGATAGTACGGAAAAAGACAGTAATGTCGTTGAAAAAAATAATACGAAAAGTGAAGGTAAAGTCCCAGCTGATAGTGACCAAGGTCAAGGTTCAAGGTTCAAATTTGCTTGCGTTGTTTGCAAGAAAAGATTTTCTGCATATGTTAACATGTGTCGACACAGAAGGATGGCGCATAGAGATTACAAAGAGACTGCAAGTTCTAAAAATGATGAAAAATTGACAGTAACATCAAACATGTCAGTAGTTCAGAATGATGAAAAATCAAGAACTTTGCTTAAAACTGAGAAATCTAGCTTGAGATTAAAAGAACCTGAAAAAAAGAAAACAGAAGAGGAAGTTACAAATGAAACACCAGAATCTATACAAGAGTTTTATGCTAATGTAGCATCAAATATCGCAGACAATTTAAACAGTTATATAGATGGTGGACTAGATTCTCTTAGTAATTATAAATCTTACATCAATATAGACAACTATGATGCAGAACCAGAAGTTAAAACTGAAGAAGGAAGTAGTGATGAAAAGGCAGATGTCAAATGGGAACAGTTCAATTTCCCACCAAATTACAATTCAAAATTGATCTATGAGAATTTTCAATTTATTGAACAAAAGTATGAAGACGAGATGAAAGCAGGATTAGAGAGTAAAGTAGATAAATCGGTGTTTGATGATCTAGCGCCAGCTTTGTGTACAAGAAGGAGAAGCTCTTCAGAATGGATTGCATTGGCTGAATTTAGTAAAAATGATAGTAACCACGGTGATAGTCCACTGATAAAGGAATATGGAGAAAACGAACAGAGTATTGATAACGTTGTTAGAGATGGTGAAGAAAAAGAACAAAGCAATAACCCAGTTAAAGATGTTAAAAGTGATGACAGTATTGAAAAAATAGATGAGACTGAAGGAAATATTGACCGTACTGTTGAAAACAAAGATCTTAAGATATCTTCTGAAAAATCAAATGAATCTAATGGAAATGAAAAGGAAGAAAATAAAAATGCAAATGAAAAGGAAGATAAAATGTCTTTTGAGGAGTCAAACAATACAAATGACCCCACTGTAGAATGTGGTTTATCAGAAAATGACACAGTCACTGTCAATGACATTACAAATGAAACCATAAGTTTACAAAATAAAGATAGATCAGAGGGGGAATGTACTGATGATTCTGATATTGCTATAAAACATAGTCGGGATAAAGATGAAAATAAGTCTTCAAATTTGTGTCAGACTGCTATAAAAGATACAGAAAGTAGTAAGTGTTTGGATGAATTGGCAAAGTCTAATGCTGTTGTTTCACAGGATACTGTTAGTTCATGTGATGGACAACATTGTGAGAAGGGATCAAGTGGAACTAACTTGTCCGGGACAGTTTTAGGAAGACTTGAAAACAATGTAGTTAAAGAATCAAATGACCATCAAAACTGTGAAATATCCCAGCAAAGTGTTGAGAAAGTCTCTAAGACATCAGAGCAAAAATTCTTGGTTACACATAAAACAAGTGAACATAATAATACATCTTGCAAAGAGAGCAGTCAAACAGTATGTGACCCATCACTTAAGTCTAGTATGAAGGCTCATCAGGGAGAGTCAGAACAAAGTAAACAGAAAGAACATTTACAAAATGAGCAAACAAAACCAGAACCAATAAAATATTTGAATAAAAAACCTGGAGATGCCATAAAACATGCTGATTTATTCTTCATAGATTTACAGAGACAAGGTCAAATGTTAAATGGTCAGGGGGTTGGAACAATGGAAACTTTTCCCCAGGTAAAAGCTGACATTAAGAGTGAATTAGATAGTCAAAAGTGTGACAGAAAGGGAGATAATTCACTCAAAGTGAATCAGGAATGTGTGCAAGAAGATTCTAAGGGAGATAATTTATCTAAAATAAATCAGGAATTAAAGCAACATAATTTGAAGGAAGATAAATTAGATTTTAAACAACATCTACAGTCAATTGACAATAAAGATGGAAATAAAACAGAATGTCTTGAAACTAAAGAGAACACTTTAAACTCTGATATGTGTCCACCTAATTGTGTACCAGAAAAATCTTTAGACTTGAAATCCACAATAGGAAAAGAAAATGAAATTGCAGTCTTAAATGAAGAGAAAAATGAACCAGAACTTAAAAAGACACTTGGTGGTGCTTATATACTTGATGCTAGTCAGCTAATTCAAAAATTAGCAAAAGAAGTTGAAAAAGCACAAAACACTTCTAATGGTCCAATAGATGACTTTAATTTAAAAACATTAGCCCATATAGCTGATGCCCTGAAAGAAACAAGAGATTCTGAGAGATTTTCAAAAGAAAGTATTCCTACTGTTGTTAATGACATCATGCAGAGCAATGAAATAAAAGTGGTCAATGATTACACTTGCAAACCTGTTATAATTAAGGAAAATAAGCTAGATGACGCACGGCTAGAAAAATTAGATATGAAATCTAAGGTTCAGTTTGAAGAAACAAAGGAAGACAGCAGTGTTAATAAACAGAAAGAAAATAATGGAGCAACAAAGACAATTGAAATTGCAAGTGGAAGCAATATAAGTGAAAGTTCTGGAGTTATGTCCCTTGAACTGTTCACTGACTCAGATAATGAGTCGGATGATATTTTTACTGGTTTAGCTTTGTCAAAGAAAAATTCTATGACTACTGGAGAGGAAATGAAGTTATTTGATACACATGATGATGATGATTACACAGAGCGTAGTCCATTCCATGATTATGAACAGATACAATTTGGAAAACATGGGATAATATTTTACGTTTGTTCAGTTTGTAAAAAACAGTTTGAAGATGGAGACAGACTTCTCAGACATCAATGGAAAAAACACCCATCTATTTATTGCCATTATTTACAGGTGGAACAAGGACATGGAATTGAATATTTGTTTTATTCTAAGCCTTGTAATAGAGGAGTACTAGGAGTGACTGGAAAGGCATTAGAAAGTGTTGGTGATCAGGGAACATACCACTGTACACGGTGCAGAGGAACGTTCAAAAGTGTGGATAGATTGAGGATTCATATAATTAACTGTGCTCCTAAAGTAGAGGGAACTGAATCGTCAGAAAATAAACCAAAATATAAGAAAAAATATCGTAAACATCATAAAGTGCTAATAAAGAATGAAGTCAGCTCTCCTGTGAAAATGAAGAAAGAGACTTCAGTTTCTACTGATGTCAGATCTTATGCCACTGTATCTAAACCAAGAAAACAATACTTGATTGGTACCAAAAGTGTTAAAACTTTAAAGATCCCAGAAAAGATTGAGTTTGACCCCTTTAAGGTCATTCGAAGGAAGAAAAGTGCAGAAATGGCTTATAATCCATTAAATCATATACGACGCAGAGAACTGACTGAAATATTAGATACTCATCAGTGTCGAGGTTGTGGTGTTAAATTTAATTCTATATCATTATTGGAGAGACATGTGAAGAAATGTGATGGCAAGGACAAATTTAAGGATTTGAAGGTCATGAAATCCAGTGTGAATGACACATTTCACCAAAAACTTAAACATACTTGCTTATATTGTAATCGTGGATTTTCTTATCCAAAAACACTTATGAATCATTACAAAGCATTTTGTTTAGTGAAAAAAGATAAAGTTTCAAAAGGGTTTCTAACAGAGAACGACAAACAGCAAGAATCGGCAATGATGATGAAACTTAAACAACAAGAAGAAGACCGATGTTTCACAGATATTCCAGAGGAAAATGTCTCAGGTAAAAAAGGTTGGCCAAGAGGGATGAAAAGAAAGTGGAGGAGGAAAAATCATTGCTGGACATATATCAAGAAACGAAAGCCATCAACAGAAGAAACAAAAAACGAAAAATTATCAGAAGAATCTATCGGTAATATTGATCCAGCTGATAATGTGAATGAAGAAAAAGAATCAATGCAATGTAGTTCTGAGTCAACTGAAGGGAATAATGATAAATCTATACCCAAGTCTGAAACTATTACACCTAACAAGTCTGTCAGTAAGATGAAATTTAATTTAGGAAGTCCTAAGAAAGCTAGCAATAAAACTGATTCAGGTTCTATAACTCCAAAAAAATCTAGCAGCAAGATTAAGTCAGATTCTTCAACTCCAAAAAAAGATAGTTGTAAAATTAATTCAGATTCAGTTATGGAAAACAATATTGACAACAAGAATAATCCTGAGTCTTTGACTTCAAAGAAAACTGACAGCGAGATAATAACAAATTCATTAACTCCAAAGAAATATAACAGCGGCAAACAGAAGGCCGAAAAACAAACATCACCACAAAAACTGAAAGGGACAAAGAGTCCTTTATCTTCTAAGAAAAAGCTTGTTGATCAGAGTGTAGAAGTTCGTCAAAAAAGGAAATATATTAAAAAGAAAATATTTACATTTGATGATGTCAAGAAGATCCGTAAAAAAAGAAAAAGTTCTGAAGAGTCAATCCAATCAGTTATAGATAGTGTTGCAAACTGTGACAATATTGCTGAAGCAACAGGAGCAAAATGTGATGATGTTACAGTAGTTACAACAGCAAAAAATAGTATAATAAAAACGAAAAAGAAAGTCATCAAGGATACTAAGGGAGAACAGATTGAAGCTAAGGAAACTGACAATACTAAGGGAGATAATAATACTTCTCAGGTGGATGAAGAACCGGCAACAAAGAAGAGAAAACTGTCTGTAAAAAGTGTGAAAAGGGGTAAATTAAGTTTATCAGAAGCTAAAACAAAGGTCAAGGTTAAAAACTCACCTTCTAAGTCAAAGATGGTTAAACAAACAAAAACATTAGAACCATCAAAGGGAGGTAAATCTATTAAAGGTTTAGGTAAAAAATCCAATAACAAGGATAAGCCAAAAGTTTTATTTCATCCACAAAAAAGATTGAAAAAAATTAAAAGGGAACTTTCACAAAAACTTGAACTTGAAATGAAACAGCATGATGTATCAGTAGAAAATGAGGTTAATTCTAGTATACAGAAAAAATGGTTGGAGATAAAATCAGATTTGGCAAAAAACATAGAAACTGCTTTGCAGAATGTGTCAGTTGACCTTGGAATTCCTGTTTCACATGTTATAGATCATGAGTTTCAGAATAGATTAACGAAACAGCAAAGAATGGATATGAAAAAGAAGATGAATGAAATTGGATTGCAATTATTTTCTGTAATCGAAAAGCAATGTAACAAGCCAAAACCGAGGAAATTATCAAAAAATAATGCAATTGTTAAATCTAATCAAAATCTTAATACTGAAGGCAATTCAGACATTAAACAAGATAATCTGACAAAACAAGACATCAATCAGTCACATGACAATGACTGTATTGTTTCAGAAAATACTAGTAGTGAAACAACGGCCCCTTCAAGTGTTGAAGTTGGTTCTGATAAAGAAAAGGGGGACACAACTGCCGCG
>Unigene186_All    size  4133    gap  0  0%
GTCTGTTTTAACTCATCCATCTTGATCATCATCAAATTCAAATTCTCCTCAATAGAGTCAGTTTGTTCATCCAATTCCAACTCTCTTATAAGTTCTGAAGGCTGTAGTACATCATTCTTGGTACATATAAATGCTACGTTTCCATACTGTCCATCCATCAGTAGCTGTCGACGGAAGTTATCCCCTAGTAACTCTTTGGCTGTTTTACTTGTGGATGCTCTATGGACCTCAGCCACCACCAGAATAACTGAACAGTTTTTCAAATAATCTTTAGCTATTCTATCTCGTGCAGCATTAGAATCTCTCACACCTGGTAAGTCTACCAACGTACAACCATTACTACAGACTGAACAGTGTGGTATACGTATCGTTACTGATTTAATAATCGGCCAATACTGTCCGCCTGTCTTAGATGATGTATTCTCTATATATTTGTCAATCTTATTTCTGAACGTTGATGAACATCTTGACTTGACAGTTTCAATCTTTCCTAGACATCTTGTCACAGGAGTTGGTCTGGACAACTGTTCAAAAGTTTCAAATTTTCCATACACAGCTCTCATCTTCAGAAAAGCTACACCTGCCTCTGTTTCTGGGTCAGGTTTGACTTTCTTTATTTTTCCATTTTTATCTGTTAGGTCTTTTTTCAATAGTTGGAGTTCATTCTCCCATTCCTCTTTAGAGAGAAATTCAATATCAGCTTCGAACAGATCACTTGTACTGTTACTTTCTATCTTGACAACCACAGCAGTACAGGCCTGTGTACCTGACGTAGGTAATACATTGTAGTGGTCTATGATGGCATTCATCAGACTGGACTTCCCAGCACCCGTTGTTCCTACCACAGCCACTGTAACCTTGGGTGAACATAGTTTACTCTCAAGCTCGGTTAATTCTTGCTTCCAAACTTCAACTCTTTGTTGGTTTTTCATTTTCTTTTCCTTTGACAAAGATTTCCTCAATTTCAATACTACTTCCTTGCACCTTTCTAAATCTCCAGACATTGCAGGTGTATGAGGTCTAATTTGACTTGGACCAGCTACTTGTCCATCATTCTGATTCACTTCTAATGGAATTGTTGCTTTTGGTAGTGATAACCTCATCTTCTTGGCCCTAAGCTTTTCCAGTAAATCTTTAGCTTTTCTTTTAGGCATAATCTCTTCTGGTGATTTTATTTCCTCTTTAATATTTTGTGGGTATGAAGAAGTCAATGAGTTTCTATTCCTTTCATATAAAACATCAATACTTTTGTCATTATAACCCTCCTTTTGGCCTTGTTGAAAATTTCCCTCATCTTCTTGGTAATCTATAGAGCTACCTTCCCAACTTTGAAAGTAATTTCTCCTGTTGGATATGTCTGGGCTTGTCCTATGGTGTCCAAGTACATTTTCTTTATTAGCAGCACTAAAATTGGTAGAGTCTTCCATTCTCTCTTCTGCGTGGTATGGATCCCTTACTTCATCATTAAGAGCAGGCATGTTCAAACTACTACTACCAAACTGTAATGACAAAGGAGTTCCACTGTCGATATCATTGTACTCATCATCTGAACTTGGATTGAAATCACCAGCAAAATTTCCCCCCACATTTTCTATATGAACTGTTGGACCACTTTCATCATCATAATACAATACAGTTTCATCACTTCTTGAAATGTTGGGAGTACCAGTCTTCATACTTGTCACATGTTGACGATTCAATGATTTCTCTTGTAATTTCCTTTCCAAGTTTTGCAGCCTCCTCAATGACACCTTTTCAAACTTGTTTGGTGATGACGTTTCCATTCCATTTTGAAAATAATCACATTCAGAATTATTGCGTAGATTGTCAGAGTCTGTGCTCTTTTCTTCTGATTCTGACAGGAAACCATACTTTACACCTGACACTGGATCCCTCTCCATTTCATAAGTAGGAGATAGTTGTCTATCAACAGATGGATAATCATCCCCAGTGTGAGACTGTCCACTAAGTGACCTCTGATCTTCATGAAGGTCACTATAACATACAGTTTCATTTTCAAGGAAATTTACAATGTTACCAATGTCCTCATTGTCATCATCATCAGTAGCGACATCTTCAAATGTACATTGTATATCACAGTGATCAATTTCCTTCACAGAAGACATTTCTCCGTCAGTATGGTCATTGTCTAAGTCAGCCTCATTTTCATCATAAGAAGTTGCAGTGGTTGGTGTTTGATCTGATGGAACCAGACCTGGTAATCTTTCCAAACAGATGCTCTCATCTTCCGTCACTGAATCGGTGACAACAGTATTTGAAAATGAGATCTCTGATATTTGGTCGTCTGGTATTAACATTTGTTGACAGGGTGGTGTATTACAGTCTGTACTTTCCTCACTATGTATATTGTCAATATCACTGATACTAGACTGTGTACCTTGTACTGCATCCTTTTCTGTAGTACAGGTTTCTTGACTGCACCATTCCAATCCATCAGAACAATCTTTTTGACTGGTGTCATCTGTAGGACTACTACTTTCTGTAGGACTACTACTCTCTGCAGTTGCCACTTCATAACTTGGTTCATCATCATGCCCTTCATTCTGTTCAGTTTTGACTATAGATGATCTTGACACCATCTCAGATTCAGAGTCATCATCAGTACAAATTTCAATCAAATCACTTAACCGTCGTTTTTCTTGAGTCATTTTTTTCTTTTTGCTAGGAGTATCTTTTTTCTTTTCAGGTGTCTGGCAAGTTTTAGGACTTTGATATAGTTTCCTTTTTCTCCCTTCTCCCTTCCCTGGAATCTCTCCATCACGAACAGGTGTTTTCTCCTTTTCAGAACTGGTATCAGTCTTTTTCTTCCTGGATGGTCTTTTATTGGGGCTCTCATCTGGTTCTATAGGAATTTTTATTGGGGATTTTTGCTTTTTAGGGCTAGGATCCTTCTTTTTCTTTCTTAAACTCTTTTTTCTTGGACTTTCTTCAACTGCATCAAGTTTTTTCAACTTAAGTTTGAATTTTGACGGGGTCGACTCTCTGAATTTGACAGGTGTAATACACCGTTGAATAGGTGGTGTATTATTTTCCAGACTAGAACTGTCTGAGACATGAAATACAGCCTTTATTTGCTCATTTTTAACTGGAGTGGATGGCAACCCGACTATCAATTTCTTACAATTCTGATCAATGACGTCATCAACCTTATCTGTAACATCTATGCCACTTTCTAATCCAGAATCATCACCTGACTTTTCCTCTTTAACGATTGGATGTTTTGCTGGACTGGCTCTTAGAAATTCAACTTCTGGCAGGGAATCAGAATCCTCATTACATAAATCAGCACTTGGTGTTACAGGACCTGTACAAACAAACTCTACAGAGCTCTCTCTACTTCTACTCTCTGATTTTAGTAAGCTACCATCAGAGGAAATATCAAAGTCTGGCAGTGTATATGTACTATAATTTGTCTTGTCATCTCCATAGTTACCAGATGTATTGCGTACCCTTTCGATTTCATCTGTACCCGATTCAGACTTCAAACGATTCATAAAACTTGTGAAGATTTTCGTCACTTTTCCTGCAAGATGATCTCCTGTACCAGTGTCATTCTCAGTTAAATTGACAGACCTTTTATTATCAACTTCAAGCTCAGACTTATTGGTGGTATCCCTAATAATTTCTTCAAAGTCAGATTTACCATTTTCAGTGCTGTCTGAAATAATTATATTACTTTCATTGGAAACATCAACGTCTTCGGCCACTTTTTCATCAGAATCATATTGACTTGTATCATCCTTGCCTGTGTTAAGATCTATCATCAATTTTTCACTATCCTCACAATCAGAGGTGTTACTAAAGTCAAAGACAAATGAGTCTTCACCAACAATTGGTAATTCTTGCCCATTATCATCAATTTTGCTTTCATCTTTGTTCCCTGGTAAACCACTTTCTTGATTGTATTCCACAGTATCTTGACTATGTTTTGTTGGAGAGCCATCTTCAGAATTTTCTTTGCTAGAGTCATCTATTTGTTCTAATACTGCAGACATTTTTTTCTCTCCAAAGTCTTCTTGGTGGTTGTCAAATAAGCTAGCAGAATCCTCACTATTGAGGGCATCCGATAGAATCGTCTCTTGAATACTTGTTGCATCCATATTGGGTTGACA
>Unigene224_All    size  500    gap  0  0%
GGGAAACAGAAAAGCTTAATGCAGTAAAAAAGTCAGACATCTTGAAATTTTGAAATGGCGTTTGCAAGTTCAATTCAAGAAGGTCAAATTCCAGTTGGATGTCTACTATGTGAAGTTGGAAATAAGATAAACTGGAAATGTATTCAATGTGATCTTTTGATGTGTGACAGGTGTAAGGACGGGATTCATCAGAGGATTGCCAACGACCATAGAATTATAAACATTAAAAATATAGGGAAACAGGAAGAGTCCAATAAAACCACCGCATTCAAGGATGTGAATTGTGAAGATCATTGCAACCAGTCTTGTTGTCTTTACTGTGATACATGTAAAAAACTTATCTGTTTTAAGTGTATCACCAAAGATCATAAGGGACATGAATTCATCGAAGAAGATGACTATATTAAAGGCAAGGTAGAAATTATGCCTAAACAGCCGATTAAGTTTGAAATATCCAAAGAATATACAACAGATCTTACCTCTATTCAGTTTATAGAAGT
>Unigene246_All    size  806    gap  0  0%
AAACATGCTAAATGATCCTCATAGCTATTTTGGAATCTGACTTGAACATTTGCATGTCTGTCTACTGTAAATATATGATTGGCAGACCACGACAATGTTTATCTTTGGAAAGTCATGTACATGCATGTACATGTACATTGTATGTAATTCATGCAGTTTTCAACAGTGTCATAGTTAATTTTCATAATATCAAACTGCTGAGTGATCTTTTGTTACAAACATAAAAGTACTATACTACATGTACCCTTAAAATATCAGTGCCAATCGAAGACGTGCAAATTTGTATTCTGCCTATCCACAAACCAAACAGCATAATGGAATAAGAGCAAAGACTTTTAGAGTTAGTGGCTAGAGACAGAATTATGCCAATCCATCATCTGAAATCCCAAATTTAATGTGTAATGATGCTTGAAATATATATTTTGATGTATTGCATGTTCCTGCATAATGATGACATTGTGATATGTTAGATGCAACGCTTTAACCTTGCAGTCACATGCATATTATGCAAGCAACACTTGTGCGAATAATATTCCTATGCCCCAAAAACTATTTTTGATTCCTGTCTCCTTAAGCATTTTAAGGCCCAGCAAAATAATTAAACTTGATTGGACCTGTGTTGCTGTCGACATGCTTAGTGGCGGATCCAGAACTTTTCATTAGGGGGACCAGCTGACTGACCTAAAAGGGGGGCACTCCCATCAAGCTTCAGTTATTCCCTATATAATTAAAACCAAATTTTTCAGACGTAAGGGGAGGCAGTCACATTCATATTATGCAAACAACACTTGTGCGAATTTTAAGGC
>Unigene284_All    size  1927    gap  0  0%
TTTTTATCATTATTTATTTTTATTTTAAATTCTTCCATTGATGTTGAAAAGTTTAGAATTTTTTTATTATATTTTTACTTTTCTTGTTGTGACTTTAATCTATGTAAAAAAGTTGAACAAGAAATTTATTTTAAAATTTTTAATAAAAATGATCTCCATTTTACTTACTGGTGTAATGGGGAGATAAAAACCTGAAAAAGTGGAGAAAATTGTTTAGCAAGGGAGATAAATTTATCTTCAACAAGAGAAGATAACTCATCTGTGATCTCATATCAAATTTTATCTGTAAATAACGGAAATGTATTTAATTTTTTGCATTATTTATAAATATGTAAATATAATACAGTTTATTATGTAAGCATTATTCATTGTTTGAAGATAGCCATGACATCTGACCAGTACTAATATATCTGTTGTCAGTGTATTTATTATATTCTAGGATTTACATAGAAAAGTTAGCATTTAGGTACATTTCCCCATACAAATGAGAGAATATGAAAATTCAGCTATGAACCAGCAACTAAATCAACTTTTTTGGTGTTTTTTTTTTATAAGATATCTGGTGATTGATTGAAATTTCTCCTTTTGGCTTTAATTTTTAAATTCAATCGAGTTACTGCTTATTTTAAAAGCATACTCAGCATGGTTTGGAATCTATTTTCAAGGCTGTTTCGTCTATCATTTATGCAAAAGACTTTTCAGAATGACCTGTAGTTATACTCAGATACTTGTAGTTATTTGTTTCCCCAAAAAAACAGAATAATAATAATTAGCCATAGTATGTCTGTCAATCATTGATAAATTAAATTTCAATCATAAAAAGTGATTTTCATTTATAATTAATTGTGTGAAGATAGATTTTGTTTGGCTCAGTGTTAGAAAAATAAGAAAAGAAAGCCATTTGATGTGTACAATTATGCATGTTGTTAAGCTTAAAAAAGAATATATACATTTTACATGTGTTATATGAACAGCTGATACTTGTGGACATACAATTTATGCAAATTACCTTCACCTTTCGACAGGTATCTTTTTAATGTATTTTTTCAACATAAATCAATGTTAAAGGTACCATTTCCTCTGTTATTCTCATAAAACCTCCATGGGAAAAACAGTACAATATTAACCACTTTAATATGATTGGGTAGACACGATATTTTTCATTACTGGTAAACACTTTAGTGCAATATTTGATCATCGTCATATGTAATATAATATTCATTGTTATTGATAAGCTACAGCAGTAATTCCCGGGTATGTACAGTGTGTCCCAGGTTGTGAGGAAAGTCATTTTCTTTGCAATAGTTTCTCCACTGACAATTCTGGTCTACTGTACAGGACAGATTTTTATATGTAACATACTATGTTAATGAATTTATTCATTGTTAGTTACCACAATCTATTGATTTTAGTGCTAATTAAATTCAGCATTTTGTTAGATATTTATATATGGAGTTTATGCATAGTAATATCAAACATGTTTAAATTTAAGAAGTTACTATTTCAAAAAAAGTGCTGACAAGAAAAAACTAAATCTTGTACAGTTTTCCAAAATTTCATGGAGATTTCAACAATATGTTTTATTACGATATTTCTTGTTAGAGATAACAAGTGGCATTATATAAAAATACTGATCTATTTATTGGTAGAATAGATAAACAGAATTGATTGGTCAAGTTTTTCCATACCATTCCGGTCATGTATTAGATAGAATTGTATTTGTACACATTAATATAGGTAGAGATAACTACAATTTTATATCTAGAGGTAGATAAACAGGCTGGTTACAGTTTTCTGAATCAGAAAAGTGTTTGAACATCTCTATAGAAATCCAAACAGCTCTGTGATACTGATTAAAACATTCAGTAGATGTTGTTGCTGAACTCAACATTTATACATAAACAATAAACAAATTTAAGACTGCAAA
>Unigene337_All    size  1934    gap  0  0%
CTCTCATAATTAAGGAAACACCTCTATGTATTTGGATTTACTGCCCCCGATGAAAATAATGTAAGCTGTAAATGATAAGTCTCTCATGCATCTTGCTCATTCAATGTACGGGTTCAGATGAACACGGCTTTCATTTCCGCTTGAAACGACATAAAGCGTAAATGACATACACAGAACCAGTAGACGAGCATGAGCATCACTTACGTTCCATTTAATACTATACAACTGTTTTCAAGTCAAAGACATTGATAAACCATCATCCATATCTTCTTCCATGTGTATAACCGATTGTTCTTCATCGTCTCCCATCTCAACCTGACAAGCTTCAATCACTTGTGCTTCTGATATTGTTCCATTCTGTAAACTTTCTCTCAATTCGTCCTCTGTTAGAGAAATATCTTCTTCTGGTATGACTTGTTCCACTGTAATCTGTTGACCATCAATAGTAATCTGTTGTCCCTCAGAAGACAGGGAGGATGGAATCTGTATGGTAGCTTGACTGGTCCCACCATTAGAGGTAGCAATTGAGAATCCCTGCTCTATCATGAATACTTCACACTGTTGTTTTTGGTGTTCCCTGAGAAGTGCCTCTGTTTTGAATGCAGAGCCACATTTATCACAGACTAAAGTTTTAATATCAGCATGTCTTCTTTCTATATGTTTCCTTATATCAGTAAAAGTGTAACCATAGAAATCACATACACCACATTTATAATCCTTTTGTCCATTGTGTCTTTTTAAATGCAGTTCCTTATTTTTGATATGCCTGAAAGCTTTACCACAAACTTTACAAACATGCTTTGGCTCTTCATGGATAAGTAAATGTTTTGATATATCTGATCTCTCACAACCTCTATATTCACAGTGAGGACATTTGTAAGGTTTTTCAGCTTCATGTATTCTGAGATGACGTTTTAGATGTGCCTTCCTTGTGAACTTTTTATAACATATTGTACACTCAAACAACACATCAGCAGGCATGTGAACCATCTTTATGTGCATCTTTAAAATGTATTGATCCTTGTATGTTTTACCACACATTTCACATGTACAACCATCTCCTGTATGTCTCATCATGTGTCTCTTTATCACATAGGCGTGCTCGGCCATGAAATCACAGATTGTACATATACATCGTGGATGGGTGTCCTTAAAATGCTGTAGTAATGAGTCTCTATCAAAGCTGACAAAATGACAACATTTACATTTTTGTACATCGTCAGAATGGATAGCTATATGGGACTGGTATTGTTGTAAATAGAAGGCCTGGAAATCACATTTGGGACATTTTAACTTCTCCAACTCTCTTTCTGAAGCCTTCAGTCCCAATTTGATAGGGTCTTTCTTTGGCATAAATATGGGCAAGAGATCTTCTGGAATTTGTAGAATGGTCTGACCTTCACTTGTTGTTCCAACTTCAGGCTTCAATCCCTCACTGCCAACTTCTGGATTTATGATGGAGGAAACCATGGCTTGTGCTGATACTGCTTCTTCTCCTAAGTCATCAGTATCCTCATTAACATCATCATTTTCTAACTCAGATATTTCCATTCCCTCATCGTCCTCCTCAGTCTGTGGATTGGTTGAGGACTCTTCAGGAATGGTATCCTCAGTTCCTGTTACATTGGCATTTACACTATCTATTGTTCCTGTTTCTATAAGATAATTATCCTCCCCACTTATCACAGATTGTTGAACACTAGGGGTAATAATACTGCTGTTATCACATGACACTATTTGACCTTCACAGTCACTGGTCGATATTAGCTGACCATCATCAGTTGATAAAATTTGTCCTTCACTATGTGATATAAGTGAACTTTCACCAGTGGATAATATTTGTCCTTCACCACTATGTGATATAAGTGATCCTTCACCAGTGGACAAAATCTGTGCACCACTGGTTGATATTATCTGTCCATCACTAGTCGATA
>Unigene441_All    size  3171    gap  0  0%
GCACAGCAGGTGGCTGATTTTATCAAATATGGATGTAACAAAGGAAAAATAGAGCTAGAATTGTTCAATGAAGATGGAGAAAATTATATTATACACAGAGAAATCCACAAGAACAACAAATCTGAGTGGACCATCAATGGAAGACCTGCAACACATAGAGCAGTAGATGAACTGGTAGCTCAGAAGAACATTCAAGTAAATAATCTTTGTCAGTTCTTACCTCAAGAAAAAGTTGCTGATTTTGCTAAAATGACTTCAGAAGAATTGCTAGAAAACACAGAGAAATCAATAAACAATGAATTATATGATAACCACCAGAAATTGAAGAAAGCTCGGGAACAAGCTAGATCATTAGAACTAGGGTTTGAGAATATACAAGAGAGATTAGATCAGGAGAAACAGAAAAATGCCAGGCTTGAACAAGATGTCAAAATTTTTGAGGAGCGAGAAAGACATTTATCAAAGATACAAATATTGCAAATGAAAAGACCATGGGTGGAGTATGACGAAAAGAGGAAACTATATGAGAAGTATAAAACAGAAAGAGATAAGAAAGCTGAGGAATATAAACAAGCCAAACAAATGTTTGCTCCCTTACAGAAGAAATTAGATGCCATGAAAAAAAGGAAGGAAGACATTGAAAAGGAAATGAAAACTAAAACTGACAGTTTAAGGGACTATGCTAGAAAGGCTCAAGCCAGCAGCAAAGAAATAGAAGCTTTTACAGACAAGACTCAAGAAGTACAAAATGACTTAAAGTTCAAGAGAAATGAGGAACTGAGTAGAAAGAAAAGAGTGCAGGACCTGAAGAAACAGATTGATCTTCTTAAAAGTGAATTAGAGACAACAGTCCAGACAGAAGACATAGGGCCTCAAATTGAGAGGGTAACTCAGGAAATGAGAAGAATTTGTCACCAGATGGAGGAGATGTCTCAGGATGGAGACCTAATACGAAGAGATATAGTAACAATTAGGAATGATATTAATTCAAACCAACAACAATTAAGAGAAATCCAGAATGTAGAAAATAAGAAATTAGAAATCCTTCGACAAAAACATAAGCATACTTATGACGCTGTTATGTGGTGTAAAGAAAACAAAAACAAATTTCAAGGAGAGGTTCACTTACCAATGATGATGACCATTAATCCAAAAGATGCTTCAATGGCTAAATTTATAGAGATGCACATTCGTGCTGATGATCTCAAGGCGTTTGTGTTTGAAAACTCCAATGATTATAATCTATTCATGAACACAATGAGAGATGAGCAAGGACTTAAAGTAAATGCTTTGAAAGTTCCACAGAAACCAGTTAGTGAATATGTACCTACCAAAAGCATTGAGAATTATAGACGTTACGGGTTCCAGAGTTACCTGAAGGATTATATATCTTGTCCGGATGGTATAATGAGATACCTCTGTGCTCAGTACAGAGTCCATGCTATTCCTGTAGGAGATCGTAGGAGTAAAGAACGTGTAGAGGATATTGTGGCGCAATGTCCAGAGTTTTCCATGTTTTATACCATTGATAGTCAGTACCAAGTTAAAAGATCAAGATATGATGGAAGTATATCTTCTAGAAGTTCAAAGATCAGAGATCCAACATGGCTGATAGCATCTGGTGATAATTCAAGAGAAGTTATGCTAGAAACACAGATAAGACAACTACAAGCACAGTTAAAAACTAAGGAAGAGGAGTACAATGGCAAACAGAAAATGTCCAAGGAACTGGATACAAAGTTAAATCAAAAAAGGGAAGAAAAGAAAGAACTAAGTCAGAAAAAAGATGTCAAGAAAAGACTTCAGTCCCAGATTGATTCTAAGATCCAAAGAATGAGAACAGAAGAAGCTGAGGCTGTTAATTTACAGACAGAAGAAGAGAGTGCTTTGAAGGAAATCAGAGGATATAATAAGAAAAAATGTACATCACTACAGAAGTTAAAAGACTATACAAGGAAATGTATAGAACTGAGTACAGAGAAAGTGCGTTTAGGATTAAGACAAGCCATGTTTATTCATGAACAAGAACAGGTTGAAGAAGAGCTAAGAGAGCAATCAGAAGTATTACAGAATTTTGAGAGAGCATTTGAAGAAATAAAAGAGAAGGTTAAAACAGCCAAAGAAATGGCAAAGAGATTGTTACAGGCTGCCAAGCATGTGACAAACACAGATGTTGATAGTGAACTGTCTCCAGAACTTAGACAGAGCTTTGAGAGTTGTCCGTCGACTTTAGATGAGATTGATGCTGCCATTCATGAACAACAAGCCAGAGCTGATTCATTGTTCCAGACAGATGAAAGGGTTGTTAAAGAATACAGACAAAGAAAAAAAGAAATTGCACAGTTAGAGAAAGATGTAACAAATAGACAACAGCAATTGCATGGTCACCAGGAAGAAGTAGAGAAAGCTAAGAGGGAATGGTTAGAACCGTTACGAGGATTGATAGAGAGGATCAATGAAAACTTTAGTTACTTCTTCTCTTGTATGAAATGTGCTGGTGAAATTGATCTCAACGTACCCGATAATCCAGAAGACTATGAAAAGTACGGTATTAAGATCAAAGTCAAGTTCAGGGATTCTGAGTCACTAAGGGAGCTAACTCCACATCATCAGAGTGGTGGGGAACGTAGTGTGTCTACAGTGTTATATATGATGGCATTGCAAGAATTAGCAAAGTGTCCATTCAGATGTGTTGATGAAATTAACCAGGGTATGGATCCTGTTAATGAGAGGAAGGTGTTTGAATTAGTTGTACAGACCGTCTGTAGGAGATCCGCATCCCAGTATTTCTTATTAACACCCAAGCTATTACCAGATTTGGAGTACTCTGACAATATGACTGTTTTATGTGTATGTAATGGACCATATATGTTAAACCATACAGAATGGAACCTTAAAAAGTTCATCAGACGAAGAAAAAGACTAGAAGATGAATAAACTTGTGATTACAGATACAAAGGTTGTGGAGGAATACAGATCTGTTGATGAGAGTTTAATCTATAACAGGATGAACTTTGTACGACTATTAGTTAAACATGGAGAGTACTGAACGAACGGATGTTTTAATGATGAGATTTTAATTATGTCTAGGATTTTGGATTATGAAAGAGAGAATTGTATTAAAAAATAAAGACTATACACATAAAAAAAAATAATACTTTTAAGAAGAGC
>Unigene614_All    size  873    gap  0  0%
CGGGAAATAGTTGTTTACAGTGGTAACAGGAAGCGGCTACACGTTTTTGCAGTTTTACCTGAATTTCACACCTTGATCAAGTATTTGTATCCATTTATATGAACTAATTAATTGTCAAAGAAGCAAGAACCTTCAGATATGAGCTGATTCGCTTTAAAATGGAAAAATAACACTGACAAAAATCAAAATCGTGCAAAGAACTGGTTGAAACTCGTACACACGGACTCTACACATAACAGTAATTAAATTGTATTAGTACTATAAACTTAAAGATGGGATTTTTTGACAAACTCGCAAAATGGCTTGGTTTGAAAAAGAAAGATGCAAATGTTATTGTCGTTGGACTTGATAACAGTGGTAAAACAACAATCATTAATCATCTTAAACCGAAGGAAACAAAATCTCACGACATTGTGCCAACCATCGGTTTCACAGTTGAAAAATTTACAAGTAGCGCCTTGTCAATTACAGCATTCGATATGTCAGGCCAAGGCAGATACAGAAATCTATGGGAGCATTACTACACAGAATGTCAAGGCATTATATTTGTGATAGACAGTAGCGACAAGCTTAGAATGGTTGTTGCAAAAGAAGAATTGGATCAACTTCTAAATCACCCCAAAATTACTAATAGAAGAATTCCGGTTCTTTTCTTTGCCAATAAGATGGATGTACGTGAAGCAATTTCAAGTGTTAAAGTTTCTAGTTTGCTTCAGTTAGAACAAATAGAAAACATGAAAAACAAACCATGGCATATATGTGCAAGTAATGCTTTAACAGGGGAAGGTCTTATGGAAGGCGTAGAATGGATAAGTGACCAACTTCGGGATATTATAGATGGAGGCAAATGATTAACACTCATTGATAGGAACG
>Unigene776_All    size  1807    gap  0  0%
CGCCCCCTAGCAACGAAAGGTCGGAAGTTGATTATTGTTGATAGAGAAAGGAATATTATGTAATTTACAATAAGTTGTCCTAATATGGCGGCAGTAGCTGTTGATCAACAACCGATTGATGATCCTTGGAGGAATGGAGCTGCCAAACGTACTGCAGCCCTGCCTAAACATTCTTTATTTGGAACAGCATTAGAAGTGTATGACAAGGAAGATATTGAGAGTATTAAAAGAATCGACCCAAAAGAACACCAAAAACTTTTGTTGGAGCGAAAAAAGAAGGAAAAATTGAAATTACCCGACTCCCTCCGATCACAATTATTGTCAGGATCGGATGAGTATGTTGCAAAAAACCGAGCTGAATACCAGAAATTAAAAGCTCTGTTTAATCAAACCGATAATTCCATCAGAGAGGCTGAACGAGACGCACTGTCATTCAGAGGAGGAAACCAAACATATACTAATAAAAGCAGTCGGCTTTCCGAAGAAGCAGCACAACTTGCTAGGCGAATGAATAGAGTCGGCCTAAACGATAGAAGTAGCTATAACTATGATAAATACGGTAAAGAGAGAAAACTTCCCGCTCATCAGTATAGTCTTATAGGTGATATTCTCCGACCAGGGAACGATTTTGCTGCTCGTAGAGAAAAGACAGACATTCCTATTAGAGCCGAGAACACGAACAATAACATGCTTCAAACGGCCATAGGGAGACAACCTACCGCTAGGGGTGCAAATAGTCCAAGGGCTGCAATAGAACTCCCGCCAAATATCAAACATCAATACGGTACTAGAGTATGCGACAATTTATTATCTGATGAAAAGGTAGTGAAACAAACTTTGGAAGAACAAGCTAAAAATAGAGCTTCTGGTAAACAGAAAGACCGGGTTTCCATTACTGCTTTAGAAAAACAATTAAAACCAGAATATGAACAACTCGGAAACTTTATGCGACAAAATGTGTTCCCCGGTTATACCATAGATCACCATACGTCCACAACCAAGTCTGTATATACAGATGATGTACATTTAAGACGGAACCCAGACCCGGATAAATGGCGATATCAGAGAGACGAACTAAGTACGTGGGCAGAGCACAATGTCATCAATACCCGGATGAAGAAAGCTTGGGAAGCTTACTTCGTGGAGACGGTTGCAAACAAGAAGAAATAACAACAGTATTACACTTACTAGTAGCACTTTTGTAGTTTAGCTTTATTATGTATATTTATATTCTGAACATTTATTATTGGACAATTGGATTGTTTGATGTTAAGTCCATATTTCACTCCATCATACAGGTTCCTGGTCTGAACACAACATTCTGAGAGATCGAATGAAGAAGAGTTGGGACCAGTATCTAGGATCACAACCAAAAGCTCAAGTTAATTGGGATAGGCATGCCAAAGCACCACCTAAGCCAATTCTAAAGGACCCTGAAAAACCAAAGAAACCACAACAAAAGCCAAAGAATACTAAACCAAAAGAAAATAAGCCGAACGATTCAGAATTTGCGGACATTAAGTTTGTTACTCCCCCTGTTACCCCTCCTCCAGAAAAAGTGAAACTGGCGCCAAAAGCTGGCAAGGATAGTGAATTCTGGGATTATTATGAACAGGGCGGGAAGAAATAATGGACAGAAACTAGGGATTCTAAATAGAAAAAAACACAGTATCTTCTAAAAGTGATATTGCATTTTATTTACAGGACAGTATTTATTTCAAATATCAAATCAGGTGAATAAAATTTCACATTCGATAATCATGTGCATATTATAATTTATTGACTTATGCTTGTTAAATTGTGTAAA
>Unigene807_All    size  835    gap  0  0%
GTTTTATGTAATTTTATTATAAAAATGATTCTACAAAAATGGGACAGCCATGAAAGCACCATATAAGGATTTATTGTTCTTAAAAAATAACTCATCATATTGGATTAGAGATCAACTCAATATTTGGCAGGTTTTTTCTTCCAATACTAATATGTGGGTGGGTGATTTCCAGCTTTTGAAGAAGCAAACATTGAGATATCATTATATAAACTATACATGTGTTAGCTAATTTTCTTGTAAGTTGTCAGTTCATTTGTATTTTTATCAAGATTTGGTTAGACAAGGTATTGAAATCGGTATTGATCCGTTGAAACAGCTTGCTTCTGAGTTCATCATCTTTTTAGGTTCATCTGATCTCAGTCATAGTAATTTGTATAAAAATTATTCAACTTTTATCTAAATGATAACATTATAGTATTGATTGTAAGTAAGAAAATTGGATACAACATGTACAGTTTGTGATTTCTCATCGTCAGTTTAACTTCTTCATTTTCAAATTTTCATTTTGAGGGGTGGGAACAGTAAGAAAAACACTATTTATCTGAAGAATAGACAAATTCACAATATTATAAAACAATACACAAATTGTTAATCAGAAACAATTTTTGAATCTACACCTTCTGTTTGGTTGCATGTGAATCATATAAAAAAAAAGCCAAATAATACCCAAGAATTACAAATGAAATGAGATAAACCTGTCTAAACCAAACCCTGACAGGATTTGGAATTTTGTTGAACACTTGGAAGGTCAATTTATACAAGTTTAATGAGTTTGTTTATAGGCATTATCAATGCAAGGAAATATCCAGATTTTAACATATTTTACATTTTTTTT
>Unigene1124_All    size  606    gap  0  0%
AGCTCATTTACGAAAAATATCAGTCTATATCATCATCGATGATAATTATTATCCTTACATAAAATGTATTTATAGTACTATAGGTCTGGAAAAACTTCTAAATCTTATGAATTCCATAAATAGAAAATCCTAGTCTAAAATCCATTGAAGCTTTTCACAAAAATGCTTAGATTTTGGGGAAAAAAATCATAAAAGATTCCAGGCTTACAATTTAGTGCACCATTGAATTTAAGTTGATTCACTTTGGATATGCTAATATGATTTGGCATAGAATTTTTGGGGAATGGGCTTAACAAGAAATAAAGTATCAATAAAAATAAGTTGGTTTTCTAAATCCTGTATCGCACAAGATTTTAATCAGTATAAAAAAAAATTAAGGGTAGTTTTCACAAGGGGCAAGTAAGGCTATTATACTCCTTAATATTACAGGAGAATACATCTAATAGATTTCAGTCTTTGAAATGATAATGCATAAACATGCACAATTTTTTGCATTGCTTTGCTCAGCATTCATTTGATGGCAGTCAGCTCTTTTCACAAATTACTTGATAAGTGACTCTTTTTAGATATTGAAGTATGCCTATATTAAAAAGGGTTTATCGATTT
>Unigene1235_All    size  378    gap  0  0%
AAAGTGCCGATTTTATCCTTTTGTTTTGTTTGTATTTTATATATTTGTTTGTTTGTTTTTTGCCTGTTTGTTTTGTTTAATGCTGTGCATTTGAATAAGAAATTCATTGGTTTGTGTATTTCATAAATCAAGATCTCATTTTAGATAAAAGTAGAGTAGAGTTATCGTACACATCTACTGGTCAAGGTTTACTGTGCTTGACATATCATTGCTGAATGTGGCTAATATGGGAGAGCTTAGAAAACGTGTCAAGTTGTATGAATGATTGGGAGAGTAAGCATGGGTAGACGATTAATTTCATGGTTTCTGTTAATTCTGAAATGTGTTATCTGCAGGAGATCAGTTTATGCATAATAAGTAAAATCCTGAAAAACAATC
>Unigene1306_All    size  1307    gap  0  0%
GGATTTAAAAACAAGTGACTCTATGAGATCATCACGATCAAGTGAAATAAGCATAGCAAGTCGGAGTAAACTATTGAGTCGTGATTCGGATGTGCAGTCTAAGACTTCTGCAAGTCCAAGACATAATAATCGATATCATTATTCGCATAAACATGACCATAGTTATATAGAAAATTGTTCTACGGACAAACGGGATAAACACCGGAAGTCAGAGGGAAATATCGATACAAAACATCGATCATCTCATGACGGTAGGGAAAACGATCGAAATAAACACTCGAAAAAACGTGAAAAAGAGTTTAAATTACACAGATTTCTAGCTTTAGCACCCAATGGAGAAGGACAGAAAACTAATCCCCTGATTATATCAAACATTTCTCATGTGAGAACTAATAATTGGACAACAATGAGAGAAGGATTGAAATCCGAAGGTGCTGCACAAATTCATTCCAAGTCCGAAGAAAAAACATGCATTAGACGAGTTTCCTCCGAAAGGCCTAATGCCTCTCACTATAGAGCTATGAACAAAGAAAATACAAATATTAACTTTAATCAAACTGATAAAAACGATGTCGAACTTCCGCAAAATAAAACTACAGCAGATCAAGAAAAGTATAACATAGGCAAATCCGCTACCATCATGCACCAGAGAACAATTCGTTTTCAAAAGGTTAATCCGAGAGATGAGTTGTCTGTGTCAGAATCTGACGATGGCCGAATATCTCAGACAAATTCAAGTATGATACGTCTTCCAAGCGTACATGATTTTGTAGAGGAGGAAGACGAAGAAACAACAACAATCCATGACTCATCTAAGTCAGACATTGACAGGAGAAGTCCGACGACGCAAGCGAGTGACGTCGACTCGGAACAAAAGCGAGAGACAAATATTTCGCGTATTAGTTTGGATTCTTCACGAAGCTCTGTGTATAGTATTCCGATGTTATCACCCTCTCATAGGAAAGGATTTATTTCAAAGGCTAAACAAAGTATTCACGTGAGTCTTCCCAAGGAGGAAGAGGAAACAAAGGAGGTCAAATTATCATTGCGACAGGAAAAGGATCTAACGGCCCAGCGAAGCTATATGCATGATATGGTCTCTAGTAGATCAACTGATCCATTAGAAGTGATCTATAAACATACCAACGGGCATACAGTGTCGCCATCTAGTGAATCTTTTTATGATAGAAATGTCTTCCGGATATCAACGGTATCTATACAAAGTAGAAAATCTGAGGATTGTGGGATATGTGATGGAACAAGACTGTCGCCTGAGTCTCATATGACATCTAGGTCCATTGGTGCTC
>Unigene1369_All    size  406    gap  0  0%
GTAAATTTTATATTTAAATCAAATATCGGATGTATCAGAATTTTTCATCGAAATGAATTTTGTACCAGACCAGACAAAGGCATTTGTTGTGTTAGAGTAGTATAAGATGCCAAGGAAATATGTTATTTTCTTTATTAGACATTATATTAAGGCATGTCTGTTTCTATAATTCAGAATATTCGTAAAGGAAGGAGGTTTAAGATGTATGTACAGATGGCCATGATTATTCATGGAAAGGTTGAAGTCTATAAGCAATTTTTGTATTCATTTTTGCTTAAAAAAGTTAAGAGCAGTGCATGAGTAAAAAGTTAAGAGCAGCAGAGCATGAGTAAAAAGTTAAGAGCAGCAGAGCATGAGTAAAAAGTTAAGAGCAGCAGAGCATGAGTAAAAAGTTAAGAGCAGCAGA
>Unigene1459_All    size  356    gap  0  0%
GTTCTATATGGTATAGACAAGAACATTATATAAGTTACACACACGTAAATATATAAAATTGGTTGTACCATAATACACTTATACAGGATAAGTCACAAACATGGAAAACACAATATGTAAGTTCTGTCAGGATAATCGGAGCTCAATGGGATAAAATCTCTAAACAACAGGATCAAATATTTGCTGTTTGTTTACAATTCACTGAGCTATATGGTTAACTGTGTTAAAGTCAGGATTATCAGAGCTAAATGCTCAATGGGATAAAATTATAAAAAACAGGATCAAATATGTTTTGTTTGTATAGATTCATTGAGCTATATGGTTAAATGTGTTAAATTCATATGTAAAATATAAAG
>Unigene1698_All    size  324    gap  0  0%
TGGGTGCTTCAAAAATTTATCTGGTTGGTGGTGGTATTTTTCTTGGTATTTTGAATGAATTACAAGCAAGCAAAATGAAAAAAAAAATTTAGGGTGGTTGGGGTCTTGAAAGTGTCTCTGATCCCCTATGAGTTTAATTCTTAATCAGAACATGCATCAATTTAAGTCACAACATTCCTAAACACTGTGTCACATACATTGATTTACATGTCTGTGTCCAAAATAATGCAGTGTGTTTTCTTTAAAATACATCAATGATAACTAGATCTGTATGTAAAACTGGCAAAAGAATACCCTTGCCTCACAAGGTAGTGGTCTTTATCA
>Unigene1802_All    size  567    gap  0  0%
ACATAAGAACCATTTGTTTATGTTCATGAATGTCAGAAATTTTTGCCAAGGTCAATTCCTAGCCTATTGACCCCCTAACCTGAAATCCTGTGTTTGTCCCTGATTACACATTAACAAGTTAAACTGTGACTTTTGCTCACTAATGGTATTCCCACATATGTATTATGTTGTCAGAGTGAGTGATAGATGTTAAAACAAACCACACATGTAAAGCTGAGGCCCATATGAAGGTTGATTCTAAAATTTGGAATCCCTTGATTAGTAGATTAAAAGATATATAGTTACCAATAAAAAATACATGAAAATTTCATGATTATCATCGTTATACTAAATTGCAGGAAGGTCTATTTGAACATTGTTGTGGGTATAGAAAAAGAAATAACTTCATTAAAGGTTCAACCTAGTACCAATTTTGTATAGGCATGAAGGAAGACTTTTGAAAAACCACTAAATCAGATATTCACTAATTAACAATTTTTACTCGATCCACAAAACCTTTCACTCTTCTGTGCGATAGCAAGAAAATGAAAAGAAATAATTAACTGTATTACAATTTAAATTTAATTT
>Unigene1898_All    size  569    gap  0  0%
ATTCTGGGTTTCCATTTGATTTTTAAGTGTCTGAGATTCTTCCTGGAGACATTTCAGGTTATCTCTCTCTTGTTGGAGACATGTCATCTGTTCTGTCATTGCTGTCGTCTGCTGGTCAAATTGTTCTGAAATGGTTTGATGTTTCTTTGTAAGATCTTCATGTTCTTGGTTAAGATTATCTAACTTTGACATTGCATTATTCATTTCTTCTTTAGCAGCTTTCAAATCGTTGTCTTTACTTTGTAATGTATCTTTAAGGTTGTTGATGATCTCTTCTAATTTTTCCGCCTTTTCTTGGACTCCATTCATGCCTTCCTCTTGGTCCTCCAAATCCATTTGTAACATGTCCAATTTTGTTTGCATTTGTTGAGACTGCTCATTCAAAGCTTGCTTTTCTTTTATCAATGATGATTTCTCCTCTTGTAGTGCTCTAATCAAATCTCCCTGTTTCTCTTTTTCAACATTCATCTTCTCAACTTCTTCCGTTAGTTTTGTATTTTCAGATGAAATGTTTCCCAAAGTCAATGCAGTTTCCTCTTGTAGCTTGTCAAGATGCTTTTTGATTTCCA
>Unigene2019_All    size  254    gap  0  0%
ATGAAATATAAGTGTTTAGATATTAGATGCTATAAGATTTTGGCATAATGTAGAATAACAAATTTTGCCATGAGAATTCAGTTCTTTTCTGTCTATTCAAGTGAAATAGTTCTGTGTTTAAAATCATGATCATACTTAATCATATAAAGTATAAACACATCCTGTATCATACTGACCCTGAGTATGCAAATTAATAAAGTAATCAAGTTGACCCGAGAGTATGCAAATTAATTAAGTAATCAAGCTGACCCTGA
>Unigene2128_All    size  560    gap  0  0%
AAATGGTAATATTATAACGACAAAGACTACAAAATATAGGTTTCCAAATATCGTCCGAAAAATGGAAAAATTTTAACCCCAAAATGGTGTAAAAATTCACAAACAGCTTCTGTTACAAGTACGTGTATATGATATCATAGAGACGTGCAGACACCCATTTTGTTAAAGTGATGAGACCTTAGTGTCTTATTTTGAATGATGAGCAGGATTATAAGGACGAACACGTCAAGCCATTTTTATACAGCAGAAAAAACAAAGGAAATGTGGTATCTATTCATGGTACAACATCAGTACATGCATAAGAAAGAAAGAAAAAACACACAAAAAGCAATGGAACAGAGCTTTAATTGCTGTTCTTCATTTCAAAATCACAGTGAGGCCTTCAACACTGTGCAAAAAAAACTCTCACCTCACTACAAGTTTACGCCGGCCCCCAGCACCGGCTTTGTGGAATTCAAGCTTTGTATCCAGATCTTAAAGCACTTTATTGCTTTTAATTCGTATAGCGCACAGGCACTTGTCAAAGAAAAAAAATCTATATAAAATTGAGAATGGAAATG
>Unigene2277_All    size  347    gap  0  0%
CTGAGTAAAAACTTTGGCATATAAAATATAAACTTGATACATCTTGTAATCTAAACAGCGCTATTTGATAAATGAATGTCTGAGCAAGTAAATTAGTCAAGCTTGCAAGACGAAGTGCAGATAATATTTGGATTGGAACATGTTTCGATATTTTTGTACCAACTGCCTTACTGACTACAGAGATAAGATTTCTACTTTCTAAAACACATCTTCATATTTTGAAGTTTATATTGCACAATACTGAACACAAAAATGTCTTGCTTTTATATCCATACAGAAGTATATATCTTGTTCACACTCCTCTAAAAATTTCAATTGTTTTTATTTTTTATTATATAAATTGCATT
>Unigene2601_All    size  501    gap  0  0%
GAAAAGAATAGTGAAAAGAATAGTTATCTGGAGATCATGTGGCTGGTGGCAATAACATTTCTGACGATAGGGTATGGTGACAGGACTCCTCAGAGTTATTGTGGGAGGTACATTTCCATAGTAACAGGAATCATGGGCGTTATAACAACTGCTTTACTTGTTGCTATTATTACACGAAAATTGGAACAAACAAGAGCAGAAAGATACGTTTTTAATTTCGTTAATAGACTGCAAAACGAAAATAAAAAGAAAACCGCAGCGGCCAATGCAATAAAAGCACTTTTAAGAATATCTATTTTGAAAAAATACGGAAAAGATTATATCAAAGAAATTCGAAATTACGAAGACAAGCTTAAACAATGTTTAAAAGAAATGAGGACAGCTATGGGTGATAAATATCATATTGGGGACGAGGCTGTAGGAATGGTGGATATTGCACATGAGGTTAGCAAAATAGAGGATATCATAGTACGCAACGCCAGTAAAACCGATGGAGTAAAC
>Unigene2617_All    size  653    gap  0  0%
GATTTTTCGAGGTTCTGTCGAGTGCCACTTTGTTGTAACAGTTTACTTGTTTGTATCCAAATTAAATCACACGAGCAGGAAAAATTGTTTTGGCCTATTTGTAATATTTTCAAATTGTCCCAGTTAAGCATATTCTCATGCAAGGTCTGAAGAGCATTACCCTCGAGAAAAATGGTTTGCAGATTGTATGATTCAGGAAATGCATCTATTGGAATGTCCCGAAGTTTTTTGTTGCCTGTTATAAACAATTGCGTTAGTGCCATAAGTCCAGCAAATCCTTTTGATTCAATGGATTCCAAATCTTTAATGCGTGACAAGTGCAAACTCTTAAGACGATGAAGTGAGCCAAAAGCAGACGAGCGTACGGATTTAAATGAGTTCATGCTGAGGTCAAGATAAGTCAAAGAAGGTAAAGAATTTATTGCTGTTGGTACATCTTCAAATGTGTTGTTGGCCATATGAAGATACTCTAGGTTTAATGTCTGAACAGTCGAATTTCCTGCTGGAATACTAAATCCTTGAGGGTGAATCGCTTTGATTGTATTACCTGATAAATGTAATTTCTTTAACGTCGAACAACTTTTCAATGCATATGCATCTATTGCTGATATCGTATTATTGTTCATCAACAAAAAATCTAATCTGGGAGTTCG
>Unigene2788_All    size  543    gap  0  0%
AAGAAATTCAAATGAATATAGATATTGTACTTCGCCAGAATGTCCTAGTGTTTATCGCGTGACAAAGAATGTCAATGAATTCAGTTGTGGTGAATGCGGGGTTAGGATTTGTACAGCTTGCCACATCCAGTACCATGATGGTATATCATGTGACACTATGAAAGAACTAAAGGAAGATACTTCTGGAATAGCAATATGGCTACGAAAAGATCCCCATAATCGTAAATTGTGTCCCGGCTGCGGTTTACCAATTGAAAAGTCATATGGTTGCGATCATATGACATGTACCAAGTGTCGTAGACATTTTTGCTGGATATGTCTTGCACACTTTAGTTCTAGTGGGGATTGTTATGGTCACCTACGTAGGGAACATGGTGGATTTGGAGGTGGATACTAATTTGTGTATTTACTGTTATTGTACGAACTCTGTGTTTGATCAAAATCAGTGTACGCATTTCCACAGCATAGGAGAGTAATAACATTGTAATTTTCTTTATGAAATTGACATAGTGTTTTGAGGACACTTAGCATTTTGAATGCCTG
>Unigene2806_All    size  334    gap  0  0%
TTGAGGTGTTTGTGTAATTTTATCCTTAAACTTTGTTTTTACGTGCTGAGATTATCTGTTCAAGTTATACGCTTCATCTGTAATGGAATCATCTAAAAATAAAGTTAATACAAAAATGGCGAGCTAATCAAATTTATATCTTGAGAGTGTAATTATGGAATGAAATGAAGCTTGTAGATATATATTCAGAGGCCCATTCCTTGGAACTTTTTCGTTTATTTGTCATTTTCATAAATGCTGGATCAGCTTAAACTTCTAACATACTTCATACCATTTGAAATTCAAAATTATTATTTCAAAAATACATAACTAAGAAGATGTTGTTTGATTGCCA
>Unigene2930_All    size  455    gap  0  0%
GAGAAGACAGAAGAAGTTGCCTAAATTTTTTATGTCATTGGTTTTCTATTGTCTCACCACATTAGTACAAACAAAAGAAATTTACAAAATATATTGTGAAGTTTGAATCATTTGAAGTTAATTAGAAATGATGATTTGTGGGGTTAAATAGTTCATATCAATATCAAAAGAAATAGTGTTGCATGCTCAACAAGAAAAGGATCAGATAGGCAAGTCAAAGTAAGTATGATTACAATGCTTTCCCTGGAATTATCATATCAGAAACAAAAATATGTAGTATAGTTTTCTGTCTGCACAAGAATCAGTGTTGATGAAAAAAAACTGCATCATGGGCTTTCGAACTGTGTGTAGAATCAAACCTTTTATTTAATTGATACATTTTTATGCATATTATTAAAAGTCAATGTTGGACTTTTTCTTAAAAAGGTTATTATTATTTTGGGGATAGCTGCAGG
>Unigene3061_All    size  239    gap  0  0%
TAGATACAGAAAAATATATGGGTTAAACACTGAATATGTACTATATACATTTGTAACAACATAACTGCAACTTTACCCAAGGTCATTAGCAAGGATCTGAAATTATTCACACAGTTTTGATTGATCAGTCAGTCTAAAAAAAACAGTTCTGCTGTGTAACTTGATAGCTTGTTGAATAATGCATATTAATAGCTGGTTGTATTTTTTTTTTTTCAGAACTCAAAGATTAGATTCCCACT
>Unigene3256_All    size  403    gap  0  0%
TTTTTTATATAAATCCTTATTTTATGTTTGTTCAAATGCAATTTATTGTGTTTCAAATGTGATATTAAACCATTGTGTGTTATTAACTAGATATATTCAGAAGCTACAATATTAACTGATTTTGCTTGTTAATTTCTGTCAATCAAAATTAATTTGAAAATGAATTACAGTATAACCATGTGTGTTCATGTATCTTCTGTTATTTAGATGGTTTTGAAATCTCTTTTTACCTCTCTAGAGTTATGCCCCTTTATATAAATCGCAGGATTTTCTGTTCGCGTTCTCCAACTTTAGTTTACTTCAACCAAATATTTTTAAACTCATACACAATGCTTATTTCTGCATAATAGTTATCAAAGGTACCAAGATTATCATTTAATACGCCAGACGCGCGTTTTGTCTA
>Unigene3429_All    size  594    gap  0  0%
CAATGGAATGGTTAGAAATTGAAAAGATTCCATACACTCCACCTTACATGACGATACCATTGTATATGTTTGTCAGGTGGAGTGTATGGAATCTTTTCTATTTCTAACCATTCCATTGTCGCTTCTGTTACAATATCTTGGACTGATGAAAGATCCATAATGTCAGGAAGTATTTCCAAAACTTCGTAATAGTTTAAAAGCCTGCAGGTTGTCCACCAATGCTTAACTGACAAAACTGAGTTCGATGTCACAACCAAATAAAAAAATAAGCGGCAACCTCTTCTGGCTGCATAATAGCCATGTTGAAGGGAATCGAAAGTTTCTTGAGGGTTTTCTCCTCGTAGAAGAAAGTATTTCATAAGGCGGTCATCTCTATTATTCCACGTGTGAGTCAGACTGGTATCGGAATCAAATAGCACGTGTCCGTTTTCATACAAAAGATGTACCACACGAACCTTATCAATCATATCGGTCCATGGGTGTTCAACGAAACCTATTGCTAAATCTATCATAGATTTTTTTTTCATCTTAAACTTTTTGTTGGGTACCCCTGCCTCTGACAATACCTCTGAAATTTCGTGCATGTTTAAACTC
>Unigene3476_All    size  1085    gap  0  0%
CATGCTTGTTTGCTCTGGAAGTTTGTAATGTACCGTTCAGGTCTCCTGCTAGCACTATTTTGTGTGTATTTTCATACTTTTGTATTATGTCAGAAATAATGTCCAGACACTCCATATAATCATGTTGTGAATTCGTCGTATGAGTTGGCATATAAGCATTGAAAAGGCATATATCATTGGTTGCTGTAATATTAACTGCAATAACCCTTTCATTTCCATCTTTTAGTTTTTTTAATTTTGCTGGACCATTTTGATGGCCAGAGTATTGATACCCCTCCCTTTCCTTTCGGTAACTTGAAGCTATCCAGAGGGTCATCTGTATCAGAACATCTTGTGTGGTCTTCCATTGTTGGAAGGAGTTTTTTTATTTCTTTTTTTTGAAAGTCCCATAAGAAATGCTCTTGTAGACATAGTATTGTATTTGAGTGATCTAAAGAGTGAAGATATGCAATATTGGTTTTTAATCCTTCAATATTACATGTAATGATGTTTATATTCTTACTTAAATTTCCTGATGGTTTGTTCTTCTTTTTGTTAATTCTGGGGGTAGTCCTTTTTGGCTTGTGATCCGAAAATGGTGACCATTGTTTGAAGATTGCTTTGGATCCAGTAGATTGGACTCATCTAGTGTTTGATATTCCTCTTGTACCCTTGCATTGGATTTGCTGTTGATTTCTTTACCGACATGTTGAATAACTTCATTTCCAGCATTTTGTTCACAGTTGTTCAGAGGTAGTGTTTCATTCTTATTCTCTTTGATGATCGTGTTTGTACAGTGAGGTTCTATATCAACTGTATGTATTTCTATAGGTGGCTGCTGTTCATCTATAATTCTAGACATCACTGCTTCGGTTGGGCATCGCATGTGATGTGATGTTGTTCTGTTCTCAGTATCATGTGTAGGCATATTTTGCTGTAGTTGAGTTCCATTCTTATATGTTGGAGGCCTAGGCATTTGTCTGGAACTATGTATTGTATTTGGAGGCCTTTGTATATTATGCATAGAGTATGGTGGTGCCTGGCTGAAGTTGTGCATTCGAATCGTTGGTATTTGCATAAAGTTGTGCATTGGATTTGGCGGTATA
>Unigene3512_All    size  291    gap  0  0%
GAAATTTATTATTTGATTAAATGATGTGGCTAGCTGAAGAAACCCATCAGCATGATAGCTGTCGTAGATTGGAGAAAGCTTGAAAACATTGTTTTTATCATGAACTTACACATAATTTTTTATGGTCAAGCTAATTCAGGAATACATATTACAATTGATACTGTATGGTTCGTGGGCCAGATTTCATATCCTGCTGTAATTGTTAAATAACACATTGTATAATAGAAAACATCATTTCATATCTTTGTGTTCTATATTGTGTTCAATGTGTAAATAGATACCTTACTTAAT
>Unigene3671_All    size  364    gap  0  0%
GTGTTTATGATTTTTCTGTATGAAATCTATGGAGAAGAGCCACTGATATTACTACTGTAGATTCATGTATTTTCATGGGTTGAGGAAATATGCATTTTAGTGGATATCTGATTTCCTGGTTTTGCCAAAGTCTGCATACAGGCATAAATAAAATTTGTAGGGATGTCAAAATATCTGAAGATTAATACTTGGATACTCGGTCATGATACTCGCAAGTACCAGAGTACTCGGATGAATCTTAAACGTCTATTGAAAAGTTTAGATTTTAGGTGGGATGCGTCGTTTTTGTTATTACTTTCATTAACACTTAAACAAAAGACAAACGTACTACAAAATTAACTTGATCCTCTGTTATGTGTATCGG
>Unigene4086_All    size  393    gap  0  0%
GTATTCCTAGTTATTACCCATTTACTGACAAGAATGAACGTAAAATAGTTGAAAGAATATAGTATTTTGTTTCATTAAAGTGAAATAATTATCTACTTAATATATTGGCAGACTTGGAATTAATTTCCCACCTTATAATAGCGGTCATACAGTTTCACATTTAATCATCTATATTACATAGAATCACGCAGAGTTAAAACTTTTGCACGTCGATTCAGTATATATCACGATTAGTTAATTCCATCAAAAGATCACATATTCAAATTTCAATAAATAAGACTTTAATTTGCTTTTACTCTCATCCATTCTCCATTGAATTAAAAAAACATTTTATGATTCTCCTTTTTGGTCATTGGTAAGTTTTTCTAATGTTTTCCTATATTTATATACATG
>Unigene4235_All    size  658    gap  0  0%
GCTGTAGGTAACAGAAGATTTGCGGAGAGTCCCTTTGGCATGAATACGGGGGCATGGTCATTTACATCTTCTATATGTATTATAACTTTGGCTGGTTGGTGTGATTTTAACGCTGGACTTCCCTGGTCAGAAACATCAACACTAAATTCAATCTTATCCATTGTTTCATGATCCAGAAGAACAGCAGTTCTAATTGCTCCTGTATTTGTATCAATTACAAAATATTTTTTAGCCTCCTCATCAATAATTGAAAATTTTAGTCGGCCGTTATCATTTTCGTCCAGATCAGTAGCGTGAATGACAAGCGGTTTATTGTCTGTTGTTACGACAACACTTGCAATCTGAGCTGCTTCAGAAATAGTTCCCTCGTAAATCTGCTGACTGAATTCTGGGGTATTATCATTGATATCAATAACGTGTATTTTAACAGTAGTCAAAGCAGAATAACCAACAATGTTAGCAGCTGATACCATCAAATCATATGATTTCACTTGTTCATAATCTATTTTATTTTTCACATAAATCACACCAGAATTTGGATTAATAGCGAACTTGTCGCCTTCGTTTCCTTGGATTATTTCATAATAAACTGATGACTGACTCTTTGCTTCTAAAACAGCAACATTAGATCCTATTTTAATATCCTCGTTTATTTCTG
>Unigene4535_All    size  263    gap  0  0%
AAAAAAAAAAAAAAAAAAAAATCGCAACTTTCAGGCAAAATTCTGTAATCATGACTGTGTGCATACGATCAAATACAAATCTGTACTGCAAAACATTTTCTAGAATATGCTAGAAGAAAACTAATATAGAATTTAACGTGCTTCTATTCTATACATAAATCGTGCTTTGAAGAAACAATCGCCACTGAGAGAGAGAGAAACACGAAGAGTACACATAAGTGACATTTCTGCACTTGCACTAAAGTACACATCCGTTAATCGAA
>Unigene4699_All    size  639    gap  0  0%
ATCCAAAACTTAAAATCTGAAATTAAAAAAAAACGAAAGGGAGCTTACGTCAATAGATATAAACAATTCACTTAAGTTTCATGGAAATTGGTGAAAGTGTTTTTGAGTTATTGTCCGAAGTGTGGACGACGGACGGACGGACGGACGGACAACGGTATACCATAATACGTCCCGTCTAAAAGACGACGGGCGTATAAAAATTCATGTTTCATAACATTTATATCTAATTTATTATGTTCGTTTTAAGTATTCAAAACCATATTATTGCTGAATGCCAAAGATAAATGAAACCTGAATCTTAAATATAAAAATAATATGGCATATGTTGAAATTATACCACAATCTGTTGATAAGATACACTGTTGTTGAACAAAAGAATAAAGTTCACAGTAATTTCAGACAAATTTGGTTTGGTCAGGCAGACTTTAGCAGAAATTTTAACTTTTATTTATTGTTAATCAGACAGGAAAATACTACGTGCATATTTCAATTTTGTTTGAAATTCAAATTCTGAATATCAAAATTTTTCTTAAACAAATAGAATGAAATTCAAAACAGTGCGGCTGCGGCCACCGATTGACACACCAAATTCATCCATTGACTGGGACAATCCACGTGAACGCCTGTCTGCAACGACCA
>Unigene4804_All    size  438    gap  0  0%
GTTTGAGAGGAGTTGTGATGACAAGAAACAGGACTGATAGACTGGCTGATGGACGGACGGACGGGTCAAAAATGTTATACCCTGCGCCACTTCCTTGTGTAGGGTATAAAAATAGGAAGATGGTGTGTCATTGTTTATGAGGCAACTCTTCACCAGAGACCAATTTACATAGAAGATAACAATTATGTCCCCGTACGGACTTCAACAATTACTATAAACTGATATACCACATAGTCAAACAAATAAAAGTCCCAGAAATTACGTTTTTTTTATATGACTGCACATAATGAAAATTAAAGTTGTGCATACTGAATGATCACTGGCAAGTATTTCAAGCATAATACGGATGAGAACATGCAGATAAGTATCAATTATGAAAGTTATGCAAAGTAAGACGGGAGCTAGATATATGGACTGCCATAAAAAAAATGAATGGAC
>Unigene4988_All    size  1225    gap  0  0%
TAATCATAAAACCCTCCGACAAAGAACAGTCAGATAGAACCATTTGACTGTCACGAAGTTTTTATCTTCCCGTACACAAGAGTCAAGATATATAAATATGACAAACCTGTCACATAGTTTTAAGTGCCAGTCTGCCTAAGAATCAGGCAGTGGTGAAAACATGACCAAAAAAACCCACCCAATTTGACATTGATTTCAGTTCATAATATGTAGTTATGCACAAAAATAACATTCATTTCCATTTTCTGTTCTGGTAATAGAAGATACAATTTGGTTGAAATGCACTAGAAATTAACGAATAAGGGGAGATAACTCTGTAATTTGCTATCATTCTAACCAATTTTCTAACCAAGTTATTTGATATTACCAGACACACACAAACGAAAGACTAATACTTTTTAACTCAGGATGATGGTTAGTATTAAATAGCATGATTAGCTCGGTGGGTTTTTTCTAATCGTGTTTTAATTTTTACTTAAATTGCCTGATTCTTACAAAGACTGGCACTTTAAAAGATAGAAGAGAAAGTTAGTCAATAAAGTTATTAACGATGTGGTTATCTCCTATTCTTGCACGTCTGTGTAGTGGTCCTCATAGAAGTTTCTAGTGGTAATAATGTAGAAATGATGGAAGTAGCTCATAAAATGTCAGTTCATTTCCAAATTGGACAACACCCCATTGGCCATCCCGTACCAATTCAACTGGCTTCGCTCCGAGGGAGGTACTGCTTCCATTGAGTTAGTAAAAGGTGAAGTGTGTGATCGCCGCAATTTTGGGAATTGTAAATCTTGGTAGATGTGTTCATAAAAATTAACTTTGCTAATAAAATGTCCGTGGATGAAGCTTTTCTTTATAAATATGGTTTGTGGTTTATGTGGTTCATCTTGGTTCTGGTTCCTTCCTTTTTTCCTAAGTAAAATGCCTGGTATTCCGAATTTCTTTGACTTTGTGTACTTATGTATGGTATGTAAATCTTCAGTGATGGACTTCTTCTTCTTTGTATGTTTCTGTGGTTGCTTCTGTTTCCAAATCTCTCCTTATTTTTTCTCCGTATCTGGTAATTTTCGGCAACGGATCGAGAACTCTTTAAATGGTCCGGTATTTCGTTCATGCTGTGTGGTTGTTAGGTACAACGCTAGTTTGGCAAAGGTGGATCCTCTCGGATGCAGGGGTTCACAGTAAAAAAGTAAACTTCAACTTGAAAAATGGTGAACCAACACCTGAA
>Unigene5375_All    size  825    gap  0  0%
ACGTTTCTTTTTTTTCTTATTATTTTTATTTTTTTTCTTGCAACAAAATTTTGTCCGCGCGAGTTCTTGGAATCCAATGGACCAATGTTGATGGAACTCTACTATAATGAAGACCCCCATGTGAAGTTGTGCACCTTGTTATGGAATGGTAAAATATGGCCGCCGTTTCCATGGAAACTGCACAATTGTGAAAAAATCTAGATTTTGGTTTTGGTGAATTAATACGTTATGCTTAAACTTAGAATCATTATATTTTAATACAATGTAGGTGCCCACTATATACTGGTTTTGGTATGATTTTGGCAATCATTGGAACTACTATGTTGCCATGGAAACTACACCAAAAATTTCGAAATTCTCAAAATGCTCCAAACTTCAGGAAACTTCACAGTAACGATGAGCAACATTGGAAGATGTGGAATTTGGCGTTGGAATTTCCAAAATATCTGTTGTTACCATGGAAACAATGCAAAAAGGTCAAAACTTTGAATTTTCACAGAACATTCCAGAACATCAATGTTAAATTTATTCTAGAGACATTAAATGGTATATGATTGTGGAGGGAAAAAATTGCAGCGGGGGTTTGACTTTGGAATATTCAAAATGGCCGCCGTTACCATGGAAACAGCAAAAATATGAAAAACTTCAAAATGCTTCAAATTTATTGAAACTTATAACAAATGTTGCTCAGCTAATGTAGACTTGACTTTTGAGTTTGGAATTTCCAAAATGGCCGCCGTTACCATGGCTACCGCTCACCTGGCAATAGGGGAAGGGTGCCATCCGCTATTGCTTGCAATCGCAAATCTAGTTATGGCACCCTCA
>Unigene5517_All    size  1490    gap  0  0%
ATGTGGTGTGAGTGCCAATGAGACGACTCTCCATCCAAATAACAATTTGAAAAATTAAACCATTATAGGTCAATGTACGACCTTCAACACGGAGCCTTGGCTCAAAATAAACAACAAGCTATGAAGGACCCCAACACTACTAGTGTAAAACCATTCAAACTTTTTGGACTCGCGTATACAAATGTATCTCTTTTACAGACTAGACATAAGTATTCATGTTTTCGAAGTTCTGACCGAAACATATCGATATAGGCTATATGCTTTAAAATGTAGTGTTTGTCCAAGTTGCCTGATAATTTTGGATATATATTAAAATATAGTTATATTTCAAGACATGAAGAAAATTTAACTTTTCTACAAGATTATACGTTTTCATTAGCGATTTTAAACTCTGCGGAGTGGATCATACATTCAGTTAATAAGGTGCATGTAAAACTTTTAAATTTTGGAAACTAGTAACTATGCAAATGCATTATGATGTCAGAATTCTATAAAATAAGTTAGTAAGTCAATTGTTTATTATAGTTACATGAGTAAATATGTACAGATTATAAACATATGATATATGATAAATATTTATACACCTGGCCTAATGGACCTTTTGTTGCAAATATTATATAAAGTCAAGTGTTATACAGCAACTGGCGTCTTAAGGAAATGTACAAACTATTTGTTATGGTTATTCGCTTATGTGGAAAGTCATTAAAAAGCTCAATTTGTCAGCATGATTCAAATGAGTGAAGTTTTCTTCAAATAAACAAATACCAAAAAGGCTAATTCGACATCCAATATACAAGGGGCAATCAAACATAAAATGGAGCTCACTTTCAGTGTCCGGCTGATTTTTACAAATATGCTCAGTCTTTCTTCTACACAGTTTCTAGTATGTCCTTAACCCTTAACTTCACTAAACCAATTACTTTTACAGCGATCATAGTCAAATAATACTTAATGCTAATTTGGTGATGCGATAGCTGTCAAATCGAATGAGTTTAATCCAGTATCTCACAATATTGATCCAACGCCGATACTGGCTCGGGATCCAGTCGATAAATACTCTTCTGAGATGGATGTGAATCGTAATGATCATCTGCATTTGACACTATGTATAATTCGGTGAATTTACTAGCGCTCGTCACTTTAGTAATTTACGAATCGGTTTCTTTATTGACGAAAGTATTTTCAAGTCAATTTGTAATTAAAATCTATTAAAATCGATTTCGTCACTTAAATTTTGAAAGTGTATAAATATTGTCGCATTAAAATACTATAAATCTACCCGTTTTTATGATTCTGACAACTTTATGACCTCCAGGTAATTAACATTTGCAACAGGTGTTACACGTTGTGATAAAAATTAATTCACTAATCGCCATTGGATGGGTCACTAATCCGTAAATTATTAATTAACCTCATAATTTACCATAATAAATAACAGTATTATATATATTTTATTCAGTTAGCATTATTAGCGAAATTATTATTTATTG
>Unigene5594_All    size  1980    gap  0  0%
CTATTGGCTGCAGGAATATATAAATAGGTTGAATGAACTAAAAATCTACTTCAGACATTACTTAGACAATTTACTCTAAAATGGAAATGTTTATGTCCAAATTGCTTACATTTCTTGTTTTGTACAACACGTACACACCTTCCATAGCTGTATATTGTGACGATGATACTTGTAACCTTGGAAAAGAATTAACCGCTCTGGTAAAGAGGGAGGTGGAAAAAGGGTTAGCACGTGCAAAACAAGAAATCAGACCAGCCTTTACTGCTCATTTCAAAACAGGTGGAATGATACCTTTAGCAAAAGGCCAGATCTTAATTTTTGACAAAGTCCAAATCAACGTTGGAGGAGGGTACAACCCAACTACAGGATATTTTACTGTTCCTAAAGCCGGACTGTACTTGGTGTCGTGCACAGTGAGATCAAATGGCGGCAAACATCTACATGTCTGGCTTAAAAAGAACGACAACAGGGTCACATTAGCATACGGAGAAAATTGGAACGAGGGAAGCTTTAGCATACCAGTACAGGCAGCAGAGGGAGATCGACTTGTTATAGTACATGACACAGGCTCTTATGTAAACAACGAGTATGTTCAAGGGGGTATTATCTCATTCTTCTCTGCCGTGTTCATATCTGACTAGTACTAGTAACTGTAACAAATATTTGTCGCTTTTTTTTTGCATGTTTCCTTTGATATTTTTTTGTGATAATTTTTCAAGTCATGCTACTCGCGTGAGATGGAAAATTATCGCTAAAAATTAAGGAGGCAAGTGGCATTGCTAATGAAATTGACATATAATTGACAACGTCGTCATCGGTAAAATAGCGATAAACAGATTATCATTGGTCATCTCAACTTGATTGCTTTTCTCACTTTCGCAGTACTGGCTCAAGCGAGAAAATCAATCTCGTTGAGATGATCAACAATAATCTATAAATATACAATAGCAATGTACAACCTTCTTATTCGCGGAAGCTTTTGTAATGTGAGAGAATAAGAGAAGTCTAAATAAAACCTCTAAATAAAATAGAGGTTACACTTCAAAAAGACAATATTAAGCATTTTAATAGCAAGAAAGTCAGATCTATGTTAAGAGTTTTTGGGGTCTAATGCTCATTTGACGAAATAAATTGTTGATGTAAAAAAAATCTGGAAAAAAATCTGTGATGAAAATCATTTACAAAAAGGTATAAAATTAATGAAAGAAAATAGAGTATTTTGCGTTTTCTCAGATTGACTTGTCAGCTCTTCAAGGGGTAAGTTCCACACTGGCTCGTCCGCAAGCAAACAGTTCGTTTTTGTCGTTCGTTATCTTGACCTCTATCGTGTAATTTCCGGTTGGCAATCTTGTCAAATCACTGGCAGTCAACTGACCCTTTATCTCGGCATCCTTCTTTATGGGACATGTTAAATTAGGTACTGTCTTTTTTATATCCCCGCATGTACCTTTTTGGTCCAGGGAAAATATTGGGCTGTCCGGAATTTCAGGGAGGTACACATCAATATGTGCATTTCCGCTGTCCATATCACATGGAGCTACAAGATCCCAGTACACAGTGGCGACACCTTGTGTATTTAAAATTTTTGGTTCCCACTGGATAGAAAATTTGTTCTTTTTATCACCACAGTTTGTTAGATTTCCTCTTTGTTGGAGGGACTTCCTCTTCCCAAATAATGAGAATGGATTACTGTCCATTTCAAATTCTCGAACCTCTACCTTTTCTGTCTTTTCCATTTTATAATATTTGAAATGCCCGGATGCGGTCGCCATAGCAACACATACCAAAAATATCAAAATCATGTGTTCCATCTTTGAGACTGAATTTGGAAAGCAGATGTAGGCACGGTCCTTAAACTAATAATGCAATACAATAATGTGATGACAGAACGACAAGGAAATTATTAAATGGGACAATCTTCAAGTCCAAACTTCCTCTTTCGATTTTTACAAAATATCACATGTTTAAATACCTACTCGA
>Unigene5693_All    size  1415    gap  0  0%
AGCTTATTTCATCTGACAGTTTATTTCATCTGACAGATTATTTCATCTGACAGCTTATTTCATCTGACACCTTATTTCATCTGATAGCTTACTTCATCTGGCATTGAATGTGGTAAATTGCAGTTAAGTCTTTAGAAAAAATGATATAGTTTTCATTGTGTGTGTCATGTGCAATATTTAAAAATAAATATGCTTTTAACATCATTCAAAAATGGTGGAAATCTGATTCTACCACTGCATCAAGTCTGATCAAGTGTGATACCATTCATCTCCCAAGACTGTTTTTTTAAAATTGGAAATGTTTGGCTGTAAAGGGTTTTAAATGTTTAAAATTTGACTTAGAAAAATATTGTATCACTCAAGGTATGAAGTGGAGATCTGTTTCTGAAATTAGTTTTAGGGAGCATTTTCTTTCCAAAAACCTGGGAAAAAATTGTGTTCTTTCTATTTGAAATTGTCTGTTTTTGTGACTTTACAATACATGTAGCAAAATCATGGGAAAGCAATTTGATGTCATTAATGAATGTTTACCATTTAAGAATGGAGATCAAGGGACCACATGCTTATTATGAAATGCATATATTATTATATGCAATTAACTGGACCATGATTTGATTTGGCACTCATAGAAAATCACTGGAACTGCAGACATTAAAGTGGTGTTCTATGTTGTTTTATTGTTGGTGTGAATGATACAGTGGGTGGCCCTTTAAAGGGTAGAGACAATTTTTTTGTAAATTCCAAAAAAATTGCAATGTTTTAATTTCTGCAAAACATTTGCATTTTAAATTTTTATTTCATAATTTATATACAGCATTTTCTGACATTTGTGTCCATTGATCGACAGCGGTAATAGATGCACTTACAAATTTACAAATTTACAGTAGTTTCCACTGAGGGAGCTGTTTCGAGAACAGTGATTATTTTTTAAATAAAAACCAAAAGTTATTATTTTTAGATATACAAGAAGATGTGGAATTGAGTGCCAATGAGACAATTCTCCATCCAAATCACAACTTGTGAAAGAAAAACCATTATAGGTCAAAGTATATTAACCATATTTAATTTAGTAACTCATACCTGCCAACTTTTCAAAATGCCCATGGGGGGTTTTGCGTGCAAGATGGCTGTCATAGTCCTAAAAAAAAAAACTTCAAAGGGGCATTCAAATACATTTTCATGTTGTTTTTTGGCCTCTTCACACTTTTATAAGCCTAATGTCATTGTAAAACTAATTGTTTTGTTTAAAATTGTGGACAAAATTGCACTTTCAAAATTTCAATTTGGGAGCCTCCATGGGGGAAATCCCCCGCAAATAGTGACAGTTGGCAGGTATGAATAAATAAATGACAGCATTTCAATATTTTCAAATTAACCAATAGAATTATAGAAAAACAGATAAAAAAGTGCTTGAT
>Unigene5720_All    size  3205    gap  0  0%
ACACATCGAAATGTTCAGAATTAGAAGTGCAAAGTGCTAAAATGATTGAAAAAATTGGAGTTGAGTGTCTAGATAAAACTAAAGAAGAAACGTGTCAAATGCAGTCAATAATTCATACAGAAACGGTTGTTCAAGAAACAAAAATTTCAGACAATAGCATACAACAGCCACAACAAAGTGAAAGTGAGCAAACACATCTGAAAACGTTTATATCAGAGGGACAAAACAGTGTCGTAGAAATAGTGAGAGACAATACTCATTCATCTATCAGACAATCAAATCACGGTGCTTGTCAAGAAACAAACGACACAGAGCGAGAAACAGTCAGTTTGATATTGGAAAATGTTCAAAGTTCAATATCCTCGCATAATTCGCCGAAATCCGACAACGAAAGCCTTATTTCAAATATTCACGAAGATGTCTGCAACGAACACATTGAAGATAAGATTGATGACGAGGATGACTTGTGCAATATTTCTACCAGTGAAATCGTTGCAGGATTTAAAAAACTTGGAATAAGGAAAAGTGTAATAGATATTGTTCAGCAACGCAGTCTTCGAGGATCAAACTTAAAAGATAATCAAAATCTTGGAGAAATTTTCCCTGGAATATCGTGCATTGACAAGCGAAAAATCAGTATGTTTTTGCAAGGCATGATGCAAAGTTCTGATTCTTCAGGTAAACACAATCCAACTGAACCAATATGGGTTTGAACTGTAAATTTTAAAATGAGTCAGAAATTATTGATTGTGATATCCATTTTGAGTTCCTGTTGTAGAGAACTAATTTGAATAGTCAATAAATGACAATCAGACATTATTATAAAAGCATTATACAGTATTATTCTTTGCAAGCATTCTGTCTATGCCTAATAAACAAATGTAAGCAAATAATAATACTATATAATGCTTTTATAATAATGTCTGATTGTCATTTATTGACTATTCAAATTAGTTCTCTACAACAGGAACTCAAAATGGATATCACAATCAATAATTTCTGACTCATTTTAAAATTTACAGTTCAAACCCATATTGGTTCAGTTGGATTGTGTTTACCTGAAGAATCAGAACTTTGCATCATGCCTTGCAAAAACATACTGATTTTTCGCTTGTCAATGCACGATATTCCAGGGAAAATTTCTCCAAGATTTTGATTATCTTTTAAGTTTGATCCTCGAAGACTGCGTTGCTGAACAATATCTATTACACTTTTCCTTATTCCAAGTTTTTTAAATCCTGCAACGATTTCACTGGTAGAAATATTGCACAAGTCATCCTCGTCATCAATCTTATCTTCAATGTGTTCGTTGCAGACATCTTCGTGAATATTTGAAATAAGGCTTTCGTTGTCGGATTTCGGCGAATTATGCGAGGATATTGAACTTTGAACATTTTCCAATATCAAACTGACTGTTTCTCGCTCTGCGTCGTTTGTTTCCTGACAAGCACCGTGATTTGATTGTCTGATAGATGAATGAGTATTGTCTCTCACTATTTCTACGACACTGTTTTGTCCCTCTGATATAAACGTTTTCAGATGTGTTTGCTCACTTTCACTTTGTTGTGGCTGTTGTATGCTATTGTCTGAAATTTTTGTTTCTTGAACAACCGTTTCTGAATGAATTATTGACTGCATTTGACACGTTTCTTCTTTAGTTTTATCTAGACACTCAACTCCAATTTTTTCAATCATTTTAGCACTTTGCACTTCTAATTCTGAACATTTCAATGTGCTTATTTCACCTTGAACTTTATCATTTTCAAAATGAGACATAGGTTTGTCAGTATTACTACTTTCAGACAATTGTTTCTCATCTAAAGCATTTATGTTGCCAGATACAGGCGCAGATTTTTGTTCATGGTTTTCAAAACACGAGTTTGATGCTTTAACCGCATATGAGTCAAATTTAATATCAGTTGTAGACCGGTCAATTTCACTATTCGATTCATTCATGACAGAATTTGTTATTGAGAAGGACGTCACTGATTTATCAGGATTAGGAATTTGTTTATGTCCTGCGTTCTGATGACTAGAAGTTGGGAAATTATTATCACTCATAGTTCCTGATAGAGGTTTAACGAGACAAGCGGGTGGTGGTGGAGTGACAGATGCTTGTACATCGTCATACATATGAGATACATTGATGGTTAATTTTTCAATACTTGTTTCATGCGAATTGTCCTTAGTTTTAAAAGGTTGTGAGACGATGTTGAAAGGCGTATTGCTCTTTGATATTTTGTCATATTCTGAAGTGGTAATGTGATCCTTTATGTAACTATCACTAGCATGTCCTTGGAGAGCACTTGCAATGTTTTCACTTTGAAGTTCTATATCGTTTCCGTTGTTTTTAGTGGAGGGACAAACATGACTAAGACTCTTAATTAGTTGCTCAGACATGTTATTATCATCATTAGTAATCGAACTATCTAATTCACATACAATATCTTTTGATATCGTACTACTCGTCTTGTTTTTCACAGAGTAGACTTCCATATCCTGGGTAAAAGTAGTTATAATAGTGTGATTTGAACAAGCGTTAAATTCTTCTATTTCATGTTCGCACCATTTAGTATTGCAGTACTTTGTGTCAAGATTGATTTTGATATCATCAGATGGTGCATCACTTGAAATGAGTTCAGTTACTGCAGATGTTGATTCTGATAATACGACGTCAGCAATCCTGGTTGATTGTTCAGTGTTCATACTTACACTTTCCGATGTCTGTTCATCATGTTTAGTGTCATTACTTGTTCGTATTTCATCGCACTGTTCTAAAATCTGGTTTCTTGTTTCACTTTTACAAAGGGATTCATTTTCATCCAATTTTTCATTTTTATCTGTTCCGAGCTGTTTTTCTCGTGCAACAGCTATGTTTGGAGAAGAAATATCTGTTCCCTCATGTAATGGTGACACCTTATCATTGTCCTGACCGTGTGTTACATCAATTTTCTCTTTTAATGGTAACACCTGATCATCACCCTGACATTCTGGCACATCTTTTTCCGCATTTAATGTTGAAGTATTTTCATCGTCTTGACATTGTGGTACATCTATTTTCTCATTTAATGCTGAAGTAATTTCATCGTCTTGAAAATGTGGTACATCTATTTTCTCATTTAATGCTGAAGTAATTTCATCGTCTTGAAAATGTGGTACATCTATTTTCTCATTTAATGCTGAAGTAATTTCATCGTCTTGAAAA
>Unigene5733_All    size  273    gap  0  0%
TTGTAATTTGTTGAACATTTGAATTCTTGGTTCCCCTGTACCCACGAAATTAACGAAAATTAGTATCCAACGAATACTAATGAATCCACAGAAATCCTGCATTGAAAGTTTTCCTTGTCTATAATTCATAGAAAAACTTAGGTTTCTTAAAGCTTCATATCAAGTCTAGGACTTTAAAGGGACAAAATAATAAGGCAAAGCTTAAAGACTGGGCATATTTTGGTTCTTGTATTTCTACTGTTAAACATTTAAGGTTGTCAATCCATTATGGGC
>Unigene5760_All    size  1478    gap  0  0%
CTATGACAGAAAAAAAACATGGCGATAACTTAGGTTCACTGTTTATCTTAAAAAATGTCCAGTGAAGTAATCGACTTGAGCACACAAGAAGACATTATCTGCATAAGTGACGATGATCATGAAGTTAAAAAGGCAGAGGCGAATCAAGTGTGCAATACTCAAGGATTTGATGGTGTTGAGGAAATCGAAGTCTTGGAAAAATCGGAAAGTCCACCCCAAAGTCAAAGTCGAAACTTACCCTTAAAAAATGAAATAGATATTGAATCATTGAAGCTTGCTTTTCAAAAAACATTACAGGAGAGGAAAAGTATGGGATGTACAAAAACACCACCTCCAATTAAGCCGTTAAAGTTTCGTCCTCAAATGACCTGGTCCAAATTAAAATCGGAAAAGGAAAAAGAAAAAATGGTGATGTCACCTAAGATGCCAAGACTGAACAGGGAACCAGTCTACATCAGCAGTGAATCTGAAAATGAAGAGGAAGAAGAGGAACTTCCAGATTTAGACGATTATTCTGAAGTCATTAATATATCTGACGATGAAATGGGCGAATCGTCAGTGAAAAAATCAGTGTTAAGCTTAAACTGCACTTCGTTGGATTCTGACAATGAAAGTAAGACTAGTATGGATAGATCAAGTTACTGTATAAGTACAGATGAGGATGAAGAAGGAACAACAGTTGTTACGGTCCAGATTGTATCTTGTTCAGAGGACACTGATGATACAACATATTCATCACCGAAATGTAAGAGACGAAAAATGTCTGAATATCTGCCAGACACATCATTAGCTGATTGTACTGACAATAAAACAGAAGATGATAATGACATTGAAATAATTAGTGACGAAATTGAGAAAGAGAATAAAACTGAAGTTGTTCAAAAAATTTGGACTGATGAAAATAAGACGAAACTTGCAAATTTACTGAATGGTGTAAAAACATCATTGAATTTAAAAAATAAGTCAGGACTTCAAGACCAGAAAGAATCAGAATTGAAAGAAACAGGAGATAACTCTAAATCAGTATTGAGAGAGATTTCTAATTCTCCGACTAGTTCTCGTCACTTTACAGACTTACTCAAGTGTGATGATTCGGAAGATTCAGAAACTGAATATGTTCAAGTAAAGAAGAGAAGACGCAAAAACAAAATGAGAAAAATTGTTAAAAAGGAAGATTCTGATTGCGGACAAATTACTAGTTATTTTAGCAGTGTGAAAAAAGACATTCACAAAAAGTGCTTCTGGCAAAGACACAAATCTAACATTGTTAATTCCAGAATGGACAATGATATAGAAAATGTCTTAGTGGGTGCTTTTTCCCAGTTTCACATAAACACTGTTGAAGGATGTTGGGAAGATGAACAAAATCCAAGCTTCATGAGACATGGATTGAAGTTTTTTAAGAACTTTGCTAACAGCTATAGTCCGCCTCCTGAACTGATAGAAAGAGTTATAGAACAAGGAATAATGACCAGTAG
>Unigene6014_All    size  2289    gap  0  0%
TGAAGATCCGCCATCAGATGAAGTAGAAGTTCCTGAGAATTTAAAACATAAACATTGTATCAGCTGTTACAGACTTAATCAAATTAGAAAGAAAGAAATCCCAAGTCTGGGAGAAGAATTAGAAGATTCTACAGATACTAGAGTATTCTATAATAGTGTTTGTCGTGATAGTGTGGAATATAAGATAGGAGATGGTTGTTACATAGAACCTGAAGGATTCAATTTCAAAATCAAACAAGTCAAGAAACCAACAAAGTCAACTAAACATAGTGCAGTAGATGAAAATCTATACACAGAGGCCTACAGAAAATCTGAATACATCAAAGGTTCCAATGAAGATTTACCAACACCCTTCAGAATTGGGAGAATTACAGAAATTTATTGTAAAAAATCACCAGGATCAAAACTTCCTGACATGACAAATATAAGAATTAAAGTTTGTAAATATTACAGACCAGAAGATACACACAAAGGAGTTACTTCTACATATCACTGTGATCTCAACATGTTGTACTGGTCTGAAGAAGAGGCCACAGTAGACTTCAGCTTAGTGAAAGGGAAATGTCAAGTGCTTTACAGTGACAATTTACAGGATCTTCAGGCTTATTTCCTTAGTGGTCCAAATAAATTTTACTTCTCAGAGGCATATGACAGTGAAAACAAAACATTTGAAGAACCTCCACATAAAGCAAGGTTACTTGGAAGCAAGGGAAAGGGTAAGGGAAAAGGTAAAGGAAAGGGTAAGGGGAAAGGCAAATCATCTGCCCCCTCTGAGGATGTGGAGGAAACAAAGATACAATGGAAACCACTCAGATGTTTGGATGTGTTTGCTGGTTGTGGAGGTCTGTCAGAAGGATTTCATCAAGCTGGCATAGCTGATTCTAAATGGGCTATAGAAAAAGAGGAACCTGCAGCACAGGCCTTCAGATTGAACAACCCTGGATGTACAGTGTTCACAGATGACTGTAATGAGCTGTTGAGACTTGTCATGCAGGGTGACACTACAAACAGAATGGGACAAAAGCTGCCACAGAAAGGAGAAGTAGAATTATTGTGTGGTGGACCACCATGCCAGGGATTCAGTGGCATGAACAGATTTAACTCCAGAGAATATTCTATGTTTAAGAATTCATTAATTTCATCGTATTTGAGTTACTGTGATTATTATCGACCAAAATTTTTCTTGCTGGAAAATGTGAGGAATTTTGTTTCATTCAAAAGAAGTATGGTATTGAAATTGGCTCTACAGTGTTTGATAAGAATGGGATATCAATGTACGTTTGGAGTGCTACAGGCAGGCAGTTATGGAGTTGCCCAAACAAGGAGGAGGGCTATAATTTTGGCAGCTGCACCTGGTGAAAAGTTACCATTTTACCCAGAACCAGAACATGTGTTCTCCCCAAGAGCCATGCAGTTATCTGTTCAGGTGGACGAGAAAAGGTTTATGTCTAACATAACAAGAATGGTATCAGCACCATTTAAGACCATAACCATTCGAGACACAATGTCTGATTTACCTGATATAAGGAATGGCGCTAAGGCAGAAGAGATATCTTACCAAGGAGATCCACAGTCACATTTCCAAAAACTGATAAGAGGTAGACAACACCAGCCAATACTGAGAGATCATATCTGTAAGGATATGAATGCATTAGTTCATGCTAGGATGCAGCATATACCTTTAGCTCCAGGATCAGACTGGAGATCTCTTCCTAATATTGAGGTCAGACTTTCTGATGGGACAAAGTCAAAGAAATTGCAATATACACATCATGACAAGAGAAATGGAAAAGCATCTAACGGAAGCTTGAGAGGAGTGTGTTCCTGTGCTGAGGGGAAACAGTGTGATCCTATGGACAGACAATTCAATACTGTCGTCCCCTGGTGTTTACCTCACACAGGAAACAGACATAATCACTGGGCTGGGCTGTATGGCAGGCTGGAATGGGATGGATTCTTCAGCACAACTGTAACCAATCCAGAACCTATGGGAAAACAGGGTCGTGTGTTACATCCAGAACAGCACAGAGTTGTAAGTGTACGAGAATGTGCCAGATCTCAGGGATTCCCAGACACGTACAGATTCTTTGGAACTATACTAGACAGACATAGACAGGTTGGAAATGCTGTACCACCTCCAATGGGAAGGGCTATTGGTTTAGAACTAAAGAAAAGTCTGGAATGGAAAGCACTGAAAGAGCCAAAACAAGAAGAGGAAGAAATTGTGAAAGAAGAAGAAGAAGGGATGGAAGTTGAATCTAAAATTGAAGCATCTCCTGTCAAAGCTGG
>Unigene6271_All    size  785    gap  0  0%
ACATCATCTTATTGTAAGCATGGAACCAAAAGCAGAAGTCTATCTTGGTTTTTTGCTGTTATTTGCTTTAAATGCAATTGGCAACACAGAAACAGTTAAAGGATCGATCCAGCTGAACTCTGGGGTGTTTGAAAAGATTGTGAAGCACCACAAAGCAGTCCTTGTTAAGTTTGATGAGACTTATCCATATGGAGATAAACAAGATACCTTTAAAGAAGTCGTGGAGGCCACTATGTCTCAGGACGATGCCTTATGTGCTGAAATACAGGTATCAGACTATGGAGAGAAAGAAAATCTAGACTTGGCAGAAAGATATGGTGTAATAAAGGAACAATTCCCAGTTTACAGATTGTTTCTGAATGGAGACCTTGATGGCGTCCTATACAAAGGAGATACAAAAAATGCTAATGACATTAAATCATTTTTGATGAGTGAAGCAGGTCTTTGGTTAGGACTTCCAGATTGTTTACAAGAATTTGACGAACTTGTCACCAAATTTTATAATGCAGCTGACAATGACAAAAAGACAGCAGTAGTTACAGAAGTTGAGAAAGCTGCTGAAAAATTGAAAGAAGAATCTCAGAAAAAATCTGCTGAAATTTACATAAAAACAATGAAAAAAGTTTTGGAAAAAGGTGAATCCTTCATTGCGGAAGAAGTAAAAAGAGTTGAAAAAATTAGAGATGGAAAAATAAGTGATAAGAAGAGAGAACAGTTAGGCTCAAGGTTAAATATTTTAACATCATTCAAACTTTTATTAAAAAAGGCTAAAAAAGGAAAGGATG
>Unigene6336_All    size  257    gap  0  0%
ATCAAACAAATAGACTAAGTTTTACGTTTCAACTCGGGTTTTCCATGTTTCTACTTCTTTTTTTATAATTAACTCATTTGTCTCTTCGTTCTTTTACCAAACACAAAATCAGTGACTAGTATGGAATGAACAAGAGTTTTATATACTATAAAGGTATAAAATGGTTTCCTGTGTTGTAAAAATTTCCAAGACGTAACCTTTCGATGGCCTATAATAGACAAAAATAAAGAGTATAATATACTGGCATATTGTTCAGT
>Unigene6371_All    size  1483    gap  0  0%
GTGCCAGGTAAGTACATAGTTTATGAAAAAGCAGATAGGACATTTAGGAAAACATTAACAAAACTCAAACTAGAAAACATATATTCTTCAATGATATAAACTTATAATCCAAGTCCTCCATAAGACGGCAAACTTTTGTTATTCTTCTTCTTCAACTCTTTTTGCCAAGCGCTCAAACACAGAAATAATGATTTCACCTGTGTCACTTATCATCCATGTTTTACCACTTGTGTCTAACGTACAAATCTTTACTATACCGTTCATTGGAACCTCTTCTATCGGTGGGTGAAATAAGAATTGACCATTTTCATCAATTACGGACACAAAAGTTATATCTTGTCTTTTCTTAGCTCTCCAGTGAGGGTCATCCCATGGTCTAACCCTGTCCTTAAATGTGTGTACAACTAGGAAATTATCATTCATATCTGTGGCAAGTGTTGACGGAATATGTTCTTGAATAAAAGTATTGATATCGTAAAAAGAGCGGAAACGAAATTGCGAATCAAGAATTACCACGCAAACTTCACCATCTCTTTCAAATTTTTCTCCGGCAATACAAATATAGCCGTGACTGTTCACTACTATAGCATACGCATTACATATTACATTGTTTCTTTTATTTCTAATTTTACCTTTTTGGAGAAGCTTTGCGTCCATGCTAAATCGTTCAATGCTAGAAAATTCTCCGGAAAAACATGCGCATGCCCACTGGTTAGTAAGGCAAACATACAATTCGCCTGATGGTGAGACCGTGAAAACATTTAGTTTTTTCTGAGTTCTTTCATTATCACCTTCGGAAACATCCAATAGCGTTCGAAAATTACATGTTTGGTCATCATTTATGTTTAACCTCAAAATTTCATTGCTCGACAAAAACAGTATGGCAGTATCACTCAAGGCATTTACATAGCGAAGTATAATGTCTGTTTTAAAAGATCGAATGATTCGACCAGTCTCAATGTCAATTAGTCTCAATCTTTGAGGATTATGAATCCATGCTTTTGTTGGACTTACAATTGAAATTCCAGAAATATCGTGAAAATCTAATTTGCATGAAATAGTTGTTTTGATTTCTACATCATTATCCAGAGAGGACTCTTGTCTTATCCGAACAGACCCAGTGTCATCAGTTTTAAGAATAACTCCTGATCTGGAAGAGAATTCAAGAGATGTTTTGTGTTGATCATCTATTGACGGAGATGAGGTGACGAATGGCTTATCCATGTTGGGTTAATGTGTTGTTTTTTTCGTGATATATTAGCACTTTCCGTCACTTGACTGTTTATTCTTCAAATTTGCCTGTTTGGAATAATATCACTGTAACCTTTTGTGAGAAGTGATCTGAACCAAGCCATTTGAATTAAAAGTCATGAGCCTGTTCAACGTAGGGTAGGCCCTGTTCATCTATACAAATACATTTATCAAAATGTAAAAAATGAAAATGAGGCAGATTTGTTTTTGTAATTTACAAGTTTTTCAAACG
>Unigene6392_All    size  1018    gap  0  0%
TGACCTAATCACAAACTAAAACATGTAATGTAAGCAAACCAATCAAAGTCAATAGACCATGACTGATGGGACAGGGCCAAATAATCTCCATGGAATGAGATGTGCTAATATTTTAACACCTGCATACTAAAAAGACCTATAATAAGTGGTTTCCTTCAAACTGACCTGATAAAACTTGAATTTAATTAACAAGTAAACTATTCAAAATTATAAAAGTCAATAGACCATGAATGAGGAGTCTGAGCTGTCTTATCTCCATGATAATGAATCTGCATTCCAAATATAGAATTATCATAATTCCCCTTAAAATAACTGGTATCATAATCTGAAACAGGGTGTGATGGAAATCCCTTAGAGCAATTAATGAAAAGTTTGCACCAGTGTGCATGTAACATCTGGATCTGAAGAATTATGCTCCGTGAGATTTCACTTCCCCACTGTTATATACTTTACATTAATTGCTACTCGGGATTCAGATCCGTCTGGGGATATTGTACAGGGATACTGTGTGCTTAAATTACCATATAAAAATCTTACAAGATATATACTATGTAAAAAATTTCAGTCAGTAGACTTATCTTCATAGAAATTAGATGTGCCAATACTAGACTAGTCTAATAAACTTAGCATCAGTGGCTCCTCCTACGGTAACCGATCTTATCACAAACTTTACCATGTAAACTTTGCAAAAGTTTTAAAGCCATGGAACTGAGATGTGCCATATATCATTGATTTACCTAAAGTGGTTCCCCATGAACTGACATAAGCAAATAAACTGCTGGGCCATGAGGAATAAAGTTCAATAACTTCTCAATGTCATATCAGAAATTCATGAAAAACTAAAGGGAGGTTATCTTAATAGTTATAAACCAGTCACAAAAGTTTCATGATAACTACTCTAAGCATTGACAGATAACTGAAAAATACCCCTTTTTGTGAATACAATCACATAACTCTGAAACGTAAAATCTAAAATTGATAAAATGGAAAGGGAGCTTACGCCAATAGATATAAACAA
>Unigene6535_All    size  544    gap  0  0%
CTGTACTGTGTACTGCGGAAATGTTTAGCGCACGTCAGGTTAAAGATGTATTAAACGAACTTGTATTCCATAACAGAAAATCAGACGTTAAAGTTATTGCAAGACAAGAACAATTGGGACGTCAGATTCCCATACATACATTGATATTAGAATGCAATGAAAAGATGACTAGAGAGGCTAGTGACTTCATATCTGAACACAAACTTCAGATGGAGAAAATTCAAGAAAGAATAGACCAAAATGGAAGAGAAGAGAATGAATTAACGGAGAACTCTGAACTAAAAGAAGAAATTAAAGCACTTAAGTCCAAACTACAAGAGATGAATTTGCAGAAAACAGAATTCCAAGGATTCTTGAAATGTACCATTGACAAGTTAGAGAAGGTCAGAGAATCTAGGAAGGTTGAATTAGAACTTAAAGCCGTCTACCTGGGATTTCAAGTCGAATGCACACGACTAAAGCATGCTCTACCAATATACGCCCGACGATCAGATATTGTTTCAATGATTAAAGATAATCAAGTGTCAGTTTTGTTAGGAGAAAC
>Unigene6608_All    size  585    gap  0  0%
TCCATGTGATCCAAGAAAAAAAGATACATCGACTAATAAATGTGACCGAAGAAGATTGAAAATTGGAAAAAGCATTGATTACAGTAATAAAGAAGCCAAATGAGTTTAGTGAGGATACTTTGCCGAGGTCTGGTATATCATGGGAGTCCAGCAGTACAGGCAACTAAAACTATTACAGATTCAATCTCTACAAGATTATTTTCATGTATAAGTGCTTACAGACCACAAACACTGACTTCAGTTCAAGAATCTAGGTCACAGTTCCCTAATTATGGACTTTCTAAGTTGTTGCTACCTACTTCCACTTCAATTTTATCAGTGAGAACATACAAACCAAAGAATGTCTTGAAATTAAGATGTGATGGCTGCTATTTTGAAAGACGTAAAGGAAGATTATATGTTGAATGTACCTTAAAACCAAGACACAGACAAATGAAGAAAATGCCTTCAGGTTTATTATATAGAGATGATTATTCAAAAGGAAAAATTCATGAAGCCTGTTGGTGGAAATATCGAGCAGACAGATATTACAAACAAGGAGAAACTGAGTTCACACATTTTAACTGGTTAGGGGATAGATTGGGA
>Unigene6618_All    size  802    gap  0  0%
TCTTGCTCTTACCAGAGGTCAGTCTTTTTACCAGACTTAGTTTTTCCTTTTCTTTCTTGTCCTTCTTATTATCCTTGATCCCAGGTATTTCACCTGTTGCCCCAGCCACAACATTAGGTGGTGTAATATTTGAGGAGGCAGACATTACTTGTGGCATCCCAACAGCATTAGGCTTTCTGTAAACAACTTGTTTTGAGCTAGATGTACGATGACTGGAATGTCCTGAGGTCACACTAAGGTCAAGATGACCTTCAATACCTACTGTTGGACCATTATGATTGGTGTGGCGGTGTGGGGATTTCGCTTTTGTTCCACTGCTGTCTGCTGGCTTAAGTGATGATGATGATGATGATCTACTAGAAGCTGATCTAGGTGACGATGATCCAGAATTTGTTGATTTTGTCGCTGACGATTTGTTACTAGCTGAAGAATGAGATGAGGTTTTACTGTTAGATGATGATCGTGATGGCGCTGAGGATGAAAGTTTGGCTAATGATTTTGAGCTTCTTGGAGTAATGGGAGGGGGACCAGAAGATGACTCTGCTTGCTGTGATGATGAATTCTGAAGTGATGGTGTAGACCCTGGCCTGATTGGTGATGTACTTGTTCTGTGACCTGACGAAGTTGACATAGTTACAGCAGGATCTGACGACGATGACGCCAGAGAATGGCTTCCTTTTGAATGAATGTTCATCACATTACCACTGACAGGAAGAAATGCACTTGGTAACCTGACCATTTGAACATAATTGCCAGGAAAAACACCAGGTTTTCCCGTCTTTAAACACTGTCCTCTAAACCA
>Unigene6711_All    size  579    gap  0  0%
AGGCGAGACATTTCAGCGTGTGCCCTCTTGTATTTAAATGTATGCGGGATCTATCCCACTTAAAAACATAACTACAGTATTTAAAGAGTGTTGATCATGTTGATGCAGCAATTCTTAAAATACATACAGACATACATGTACAAGTTACTGTTATTTCCATGTTAACATTAACACGTTAAATGCATATACGTAACATGATATATAATGTATGCAATGCTCTTATCACTGGAGCATGACCACAGCTAGCTCCCTCTTATGCAGTCAGTGGGTCCCCACTGGATTGGCAAAATTTAAGGTATTAAAAAAAAAAAGGAGAATACATATAACTATACAAGGCTTTTGATTTAGATATATTGTAATTAGAATGTAAGATCTAACATATATGTATTTTGTGGCGGTATTAAACAAAGAAATGGGTCATCGTATATACTGCATGACATGTACATCTACCATTACCTTAAATCTGCATCAATTTCTTATTACTACACATTAGTGTACATGTAACATTTGTGTACATTTATACATGAATGTGTCACAGTTACATTAAAAAGTGATGCAATACAATATTTATCCATTCCC
>Unigene6896_All    size  549    gap  0  0%
GAAACATCCGGTTTTACTTTCATTTTCTCTTTTTCCCTCATAAATTATTTTAAAATGTCTTCAATGCAATGGAACCAAGAGACAAAAACTAAATTAAACGAGAAAGTGACAACAAACATTTTGGATATGGCATCTCTGGCAAGGCAATTGGTTAGATCTTCTAGATCGAATGAGCTTCTTGCACAAGCAGCAAAGAATTTTTCCTGCCAAGAACAAATAATACAGAATTCTGCAAATTCTTTAACGAAAATGCAGAATATCACAACACAGTTGGAATACCAAGAATCAGCAGTAGAGAGAAGTATGAGTACTATTGATGACATTCAAGATCAACTGAAAACTATACAGAGGTGAAACTATGGTGGACTTTGAAGTGTAATTCATTTGGAATTAAAACAAGACATTCATGATTTACTGACCATTCCAATTACAATTGGGATGAAGTAGAACTAAACTGATATGTGCTGATGAAGGGAGATAACTTGCTTTATTATTTCAGTCAGGTTCTGATTTTGTTTAATTATTTTTGGAAAAAGAAGAAGTTTCAGC
>Unigene6909_All    size  627    gap  0  0%
TGCATAATTTTTTTTAACTTTGTAGAATAATTTCTTTGTTTTTGAATTAGGGATTTTATTTTAAATGATTTTTTTTGTCTGCATATCAGAAGAATTCAGATAGATATTAACATTAATTATTTATTCAAATATTGGGGATTTCAGCATATAAACATAGATATGTGTATATTTGGTCAGACTCTTGTCAGTTAGAGGAATGATGAATATGATATTACTATTGTTGACTCAATACTCAATTTAGATTTGAGGAAGGAGAATGAAGCAAAAATTATATCTTGCATAATAATAGATTTGACTTGATATGGTATGTCTTAAAAAAATAAACAAATTTTATGGTGATGTTAATGATGCAATCTATGAACTTCTTAATCTTTATTTAGGTACCGATTGCAGGCTTTGAGGGTTATAAAGAGATCATCACTAATTTTTTTCAGAATTTAATTCTTTAAATAGACATTTTTTAGTTGTCACAAAAGACTCATGATACTTGAATGAAGTGTTAATGTAAAATGAATAAAACCCCATGACCTTTTTTATAAAGTATTAATCATATACACAATTTTAAGTGCTAAATGATAAATTATAAGTATTACATATACTTTGTCAACATTTTGTATTGTAATCTCT
>Unigene7098_All    size  493    gap  0  0%
ATGGGGCAAAATATATTACCCAGTATCGTAGGAAAAAAAACAAAGTTGTTTGAAAATCTGACAAGAATTCCTTAACCTCATCTTAGTACATCATTAAGGTGTTAATTTCCAAATCATTTGTCTTTAAGTGCAAATTTCATCTTATGTTGTCACTCCAAAATCCTGATTACCAATTGACCATGTGGTCCATATTCAAAATCATCCATGAATTCCAAGACTAGTTCATCCTCATCAGACATTCAAATTACACAAACCAAGAAGTTTGAAATTCTAATTCAGATAACAAAGACCATCTTATGTTTGAAAGTCCCAAAACATGATGACCAATTGATAATGTTGTCAATTTTAAAATATTCATAATGAATTCTTATGGTCTGACATTTACATCTTTAAATTGTCATCAGATATTCAAATGACCAAATAATTACTCACATATGACAACCCTGTGGCGGATCTAGAAATTTTCATATATTTTCACTGGCTGCCTAAGAGA
>Unigene7203_All    size  404    gap  0  0%
GTACGTTAAAAGACACAAACACCCTATTATTATTGGAACAGCTTGCCAGGTGTGCAGCAAACTTTATTAGATTTATTTAACAAAATAGTCTGTCACAAATGATATCTGCACTTGGGGCTACCATGTTAAAAATGTGCAAACTGGTACAGTCAGTATACAAATAAAAGAAAAAAATACATATTCTTCATACTAGTATTTATGAATGGGAGGGTAGGCTTGTTAGTTGAGCTTTGGGTGGTTATTTGAATTTGTACAAACCAACTTAAAATCTATAAGTTAACATTTAATAATTACAGCTCCATTTCTCACTAATAATTAAAAAAATAATAATATATACACTTGAATGGTTGCAAGAATAAGATAATAGTATTTATATATGCAAATATATTTTTATACATCAGGGA
>Unigene7370_All    size  514    gap  0  0%
TAGGTGAAGACCCAACTAGACAAGGATTAGTTAGAACTCCTGAAAGGGCTGCTAAAGCATTAATGTTTTTCACTAAAGGATACAATGACAACATCAAAGAGGCCTTAAATGATGCTATATTTGACGAAGATCATGATGAAATGGTGATAGTTAAAGATATAGAAATGTTCTCTCTGTGTGAACATCATTTAGTTCCATTTTTAGGAAAGGTTTCTATAGGCTATTTACCAAATAAACGGGTATTAGGACTTAGTAAATTAGCAAGAATAGTAGAAATTTACAGTAGACGACTACAAGTGCAAGAAAGACTAACAAAACAAATAGCTGTGGCCATAACAGAAGCTATACAGCCTTCGGGTGTAGCAGTTGTAATAGAGGCTACACACATGTGTATGGTTATGAGAGGGGTACAGAAATTAAATAGTAAAACAGTAACCAGTACTATGCTTGGGGTATTCCGTGACGATCCAAAAACTAGAGAAGAATTTCTAACATTGATACGTTAACAACAGAG
>Unigene7401_All    size  548    gap  0  0%
GTGCTGATCCCTCATCTGATGTAGAACCTGGTGATGGAGCACTACTGACAATGTTTTGAAAGCCTAATCCAAGATATTCAGCCAGTTCATTGTGGTCTGCATGATGAACATAGTCAAAAATACTGCTACCAGTCATCTCAACTTGTGAAAGCCCTAGGTATATTGAGACAGTTTCTGATATGTACAAAAATCTTCCATCACTTCCAAGAGCAAAGGCAAAACCATCAAGAGACTGTAATATATGTGTCCCCTGATGACTTTCAATCAAATCTACACTGGTCAAGTTACGTCGTCTGCCATGCCCTTTTAAATTTTTATTATTTGGTAAAGCATCTCTGTTCCAAGGTGGATCCCCATGATTAGAAAATTCACGTAATTTGAGGTAACTTATAGAAAGACGGATGATCGATGCTTTGTCTAGTTGACTTGTGATTGCAGCAGGCAATGGCAATAACTTTGCAAGTTCATAAAATTCATAATTTTCTTTTCCTCGCCTTGATCTGGCAGCATCTCGTGATTTTTCTTTTCTTAACTCCAGGATGCTTTAA
>Unigene7647_All    size  619    gap  0  0%
ATTTAAAGCAAGATATATTGTGAGATTTTTCTGACCCCCCTTTTTAGGGAAATAAGAATTTGATATGTTGCAAGTCTTTTTCACTTGATTACTTTTTAACTATATATACATATATGAAAAATATGCAGTATATTTAAAAATTACAAATATATATGCCTGCAACTTGGGGGGAATTGTTTTGGCTTTAAATATATGCTGGAAATATTTACATGCCATTTTAATCTATTGATACTGATTATATACCAGTAGTTAAGCCAAATACCCAGTCTCCGGTTTATTGTTTATGTGAATTGTTTGTTCTAACATGTTGAAACTTTACTCACTCTTTTTAAGTTTTTTTCAAGGGAAATGGGTTTAACCCTCATTTATTTTTTTTATCTAATAAATATATATTTTGGTGGTGGCAACTCATGGATGTGAAGTAGTTGTCCAATTAAAACAAAATCTAAATCTGGATGATATAAACTTATTATGTTAAATGGACAAAATATTAGTTAAATTAAAGGGAAGTAACTGTTATTTTGCAATCTGTTGTCAAAATGTCTTTGTGTTATCTTCCATGATTATCGGTGAATATATTTACTTTGAAAGTAAATTTTATATTGTTATGGAGAGAACT
>Unigene7803_All    size  295    gap  0  0%
GTTGCTTGTTGCTTAGATTAAATGTTAAGAAAGGTAAGATTTTCTATTTTCCATGTTTACTTGGTTGGTCTGTTAGCTTCATACACAATAGATACTTACCGTATACCTCCATGATTCACATAATTAACTGAATCTCATTTCTTAATTCTCAAATTATTTTTGTTTTTGCTTTAATATCTCTATAGCAATCTTTGATACATGCATACAGATGAAGGGCATTCTAAGCTGAGCGTAACAACTGGTTCTATGTTGCCAAACATACATGGCATATATGTTTTACAATGGTAAAAGAGTA
>Unigene8054_All    size  717    gap  0  0%
CGGAGCTTTCATGATTCCATATTTCATATTCCTATTCATACTTGGTATCCCTGTGATGTTTACTGAACTGACATATTCTCAATGGTCAAATCTTGGACCAGGGCGTGTTTGGATCTGCTGTCCACTCTTTAGAGGTATAGGATTTGGTATGATCTGTCTAACAGGTATTGTCAGTATATACTACAATGTGATTCTTGCATGGGCCCTGTATTATCTGGTGAATTCATTCTATCCCACAATTCCATGGAGTACCTGTACAAATGACTACAACACAGAGCACTGCTACACAAGGATACAACAGACGTATTGGAATATGTCAATAAACACAACGGTGCTGTCACCAATAGTAAATGCTTTGAATATTACCAGGAAAACAGCGACAGAGGAATTTTGGGAAAATAAAGTTCTTGAAATAACAGATGGCATAGGTACTCCAGGCGTTATACGATGGCAGCTTGTGTTATGTTTATTAGCAGCATGGGGAATTGCATTCCTTTGTTTAATAAAAGGAATAGAGACTTCTGGCAAGGTTGTATACGTGGCAGCTACAGTACCGTATGTGTTTTTGACGATACTGCTTATCCGTGGTTTATTATTTGATGGGGCTACTGAGGGTCTACTATATTTTGTTACGCCTAGATGGGAGCAATTGTGGAAGTTTTCAACATGGGGAGATGCTGCAGTGCAAATATTTTACTCGGCAGGACTCGGATGGGG
>Unigene8061_All    size  530    gap  0  0%
GGGGGGTTCTTATATTTAAATGACGTACAAACAGATATTTATCTCCGTTTTGGCCTTGGCAATGACTTACCAGTATTTCTTGAAGTAGGCTAAGAGTTATTTTTTTTTATGTGATTTGTTTTTTTATATTTTCTTTTCTTATTGTGTACTGTGAGTATTGAAAATGAAACAAATTTAAATGCAAAGTAAAATCGTTGTTATCGTTGATTCTACGTCTTAAGTAGATTGAGTATCTTTTTGCTCAGACCAACATTGGCAGTGGTGGGTATTCACAGACATCAGTGTCCCATCTTAGACATCATTACCTATAAAATGTATGTCAGAAGTTATATCCAAGCGAGTCGTGTAGCTATAATGCATTTTTTTTGGTTATTCATTGTCTTATACAACGTATAAGGGCGAGGGTCATCTTTCAGTTATAGACGTGGTTGAAAAGGTACTTATATAATAAGTAGATCTCTCTGGTCGGTTTTCCCTGCTGGAAAATCGCCAAAAATGATGGGTTACAGTTTGGAAAAGCGCCAAAAATG
>Unigene8065_All    size  869    gap  0  0%
CTTATATCTTCATACACTGCTAATTTAGCAGCTTTTCTAACTATTGAACGATTACTGACACCTATTCGAGGTGCTGATGATTTAGTAGGTCAGACTAAAATAAAGTATGGTGCATACAAAGGTGGTGCTACTGAGAAATTCTTTGAGCAATCAAAAGTTACAACCTTTTCTAATATGTGGACATACATGCTTGCTAACTACGACAGTGTAATGGTAGACAAGGATGAAGTAGGTGTTCAAAAAGTAAGAGATTCAAAACACGACTATGCCTACCTGTTAGAATCACCAAGGAATCAGTATGAAAACCAGAAGAAACCGTGCAATACAATGAAGGTTGGAGAAAACTTGGTCAACAAAGGATATGGGATAGCTACACAATTTGAACTTTCCGAACTCAGAAAGAATCTGACTTTGGTCATATTAAAGTTGAATCAAGAAGGCGTGATGTACAGATTGGAACAACGTTGGTGGTATGACAAAGGTGAATGTGGCTCAGATACAAAGGATAATACGAAAAGCGCATTGACTTTGAGTAATGTGTCTGGTATATTCCATATCCTAATTGGTGGATTAGTAATATCAATGTGTGTTGCTCTATTTGAGTTTATTATTCACAGCATTAGAAAGAAACATAAACAAAGATACAAATCTACAGTAAAATCGACAGTTAAAATAGAGAAGAAAAATCCACTGGAAGTTTTAAAGGCTGCAGGGTACTCAGAAATTGATAATTCAGGGTATGCCCAAGGACCACCTGATTATGATCATCTAAAGACGTTCAGCGATGGAGCAACGTACAGATCTGAAGGGGACGAAGCATTATTTTCTTAAATTATGATTATTTTGCAGGACGGGAGATTTGTTTAAAA
>Unigene8187_All    size  832    gap  0  0%
ATCATTAAACGTAATTCAAGTATAAAGTTATCAGAATTTAGAGATTTTACCTATCGAGTCTCATCAAACATCAGATTTGACATATCCGTCACTTGTGAAGATGGTATAATATACTTTCCCTGGCCATTCAGGGCGGACAAACTACATAGAATTTATATCAAAGACTGCAGAATTAAGGATTACAATACTGAATTCAAGAATTCATTGATAGACCAAATTCCCGACACAATCAAATTTCTACAAATGGATAACGTAACAACTATCTTACGAATGGAAGAAGTATACGACTCACTGTCAAAAGTTAACTCCCCTATAACAAGAGCTGCAGAGTGTGGACCAGAGAATGCTATTGTCATAATTCGGAGAGGGACAAAGACAACTTTTGAAGATATGCAAAACAATGGTTTGTTTAACTTCAGCACTGCATTGACGAATGATGAACATTACTTTGACATTCAAAAAAGAACCTGTTTGTACGACAATCTTGAGGTTTTTGAAATCAGTGGAATGATTGTAGACAGACAAGTTGTCGATAAAATAGTTCAAGTAAACGTTGCGGAAAATCTCAAAGTATTGAATTTTTCTGGTAATGGCATGTCTGATACTCTTTATAAACTACAAGGATGGCGACTACGATTCCCAGTGATGGAATATATAGACCTCTCAGATAACAACATACGAGACCTTCCAATGATACGAGATTTTGGAATGACCGTTAAAGAGACAAAATCAGTCGGAATTATAGATCTTAGGCGTAATAAGATAACTTCATTAACAAAAGGTATGATAGACTCGTTCTCAACTCACAGATATCTTAAAGTCGACATTAGTG
>Unigene8543_All    size  383    gap  0  0%
AAAAAATTATAATTGGGTTACTATATTGTGTAAATATGTCACAACGATTAGAAATGTGTATTACATTAAATATAAAGAAAGTCGGAAACTAAATTGTTTTTAAATATTTCTTTTCATGTTAATGTTAAGGGAGCTATCATTTGAATTTTAGGAGGGCTAGGATTAAATTTGAAGGGAAAACAAAGCCTGAATTTTGAGTAAAAAAAGCAGAACGAGCAAGTTTGTTAATAAAATAGAAGGATGACAATTCATGTAAAAATGGCAGGATAAACTAATAATAAAAACATCAGGACCCTAGCTCCCCCCAAAAACAAATCAAATGGTAGCTACCTAGATAAAACACACCTTTAGGAACTTTTGTCAAATTACATTTTTTTAATCTA
>Unigene8630_All    size  250    gap  0  0%
CGAGGCAAGTAAATATATCTCAACATGATATGTGTCATCAAAGTTAATTGAAACAGTTTACCTTGATTGTTTTCTGCCAGATAAATGATTAAGATTGTTGTAAAACTATACCAAGTAATTCAATTTTGTATGGGATTAGCGAAAACTTCGTAAAAGTGTGATATTGTGTCTAAAAACTGCGCAGACGACCGTGTTTTACCAGGTGTTTACAAATATAATTTTACTTCGGGTATGTCACCCGACCCCCGCG
>Unigene8757_All    size  231    gap  0  0%
GGCGACCTATCCGTTCAATGAAATTGTATTAAGAAAAACAAATTTCATGCACTAGTGTTGTTTGGAATGTAATGCAGACACATGACATAAATTCAAGATAATTAGATGAACAAATTGCAACTAATATTACTAATGAGTGCTAGAAATGAAATTTCATCATAGGGATTCACGTGCCAGCATGGAACTTATGATATAACATATATTTTAGAACTAAAGACCACATTTAATGAC
>Unigene8767_All    size  226    gap  0  0%
TTCAACCAAGAATTCAGAGATAAATTGATCAAAAATTGGCAAAAGGAAATGTTCGCCAGAAAAATTCCATTTTCCGGAGATATAAATTTGATCACCATGCTTGTAGATACTACAACGATTGGTGATTGGAACATTCAAGGATTACCAAATGATGAATTATCAGTACAGAATGGTATCATTACAACAAAGGCTACTAGATATCCATTGTTGATAGATCCACAAGGGC
>Unigene8782_All    size  718    gap  0  0%
GATCATGATTACAACAAAGATCTAATAGGCTGTAATACTGTTGTTATCATGATAACAGTTTTTACAACATTTCATAAATTTCTTGCTTTTTACAATAAATATCAATAAAATAAGAACAATTTAACAACTATCTGGATTTCATGTCGACTTTACAGCAATATTGCACTAGTTGCAGGATTTCTCAGAATATATAAGGTAGTACTGTTAATATAATAACTATATTGCACAAAAAAATGTAAGGACTATTTACCCTATAATGCCAATACATTTACAAGGAGTCTGTGCATTTTTACATAAATAAATAAACTGCCATTGCTTTGACATAAAGTGAGAAACGCTGAGGATATTTAGAAACCACATACATTTATAAGAGAGGAACATTTCATACAGATTGTTGATGTGGTACAATATCAACCAGTACTTGGTTTTGGAATTTAAAAATCAACCAAGTTCATGTTTGATTATTACTTTTTCTTTCTTTTAAGTTTCTTTATATATAACAACATACCATATGGTTTTGTGACATATTGGCTACTCAAGCATTTCAATAATTTATTATCTAAACTAAATGAAAATTTGGAATGAAAAACAATAAAAAATTGGAGTGAAAACTATGGCAAATAATGCCCTTAGAGTACCCTATTAGGGTGAAGAGTAATAGTATCCCCACCCCCTACTCCAAAGACAATGGAAAATAATGTCATTACAGCACCTATCG
>Unigene8834_All    size  350    gap  0  0%
TGGGCGGAATGATTTACTTGTACCTAATAGGGAAAAAATAATAAATATCTTATATTGGACGGAATGATTTACTTGTACCTAATTGGGAAAAAATATCACAGTTAATGACTTGTTCGGTTAACAATAATAATCAATATGTTCCTAGGAAGAGAAAGGATATATCTTGTTATTTGTTTAATTCTAAGTATATAAATTCAAGGATTCTAATACTTCTTTAGCCATACATAGCCTAGGTGTCAATTTTGAAACCTCAATAGCAGGATAAAAAAGTGTAGATTATTTATAGATAATTGTTTTTCTATGATATTTTATGCTCCTTTTTAAATAACTTTTATTAACCTTTAACAGAG
>Unigene8863_All    size  323    gap  0  0%
ACTTATTAAATAAAAACGGCCTAAGTAAATAGAATGATTGATTGATTGATTGTGTTGAATGCCACTTTCAGCTTTCTTGTCTATATCATAACAGCCAGTTCTAATGTGAAGGGGATTCAATTACCCATAGAGAACTGTCAATTCTGGTCAAATAAGATGAAAGTTAAACACACCTGACGTAAGCAGAGTTCAGAATTCACAACCGCTTGTTGACAGGCCAAACGACATTTTTTTTTAAAGAGCTGCATTTACTGGCTATAAAGGGAAAACTATAAATACCTAACAAATAAAAATTGGTAATTATGCACACACACACACAAGCT
>Unigene9139_All    size  410    gap  0  0%
TCTATTTTGTCAGAAACATCTATTTATTTGAAAGAGTCAGTGCTAACAGAATAATTTATAGTTTGGTTTGGTGCAAGCAAGTAGTCGTCTAAAAATCTTTTATCATTCAGATTCATCAAATCTTTTTCTCCTGTTCTCTTATTAAATAGATTTTTTATTATGGCATTTTCTAATTAGCAGTCATGACTTACATTATGTGAAATGGCAAACCCAGCAGATGTGACATGTGTATTGATAAAAGGGAGTGAACTCTTGTTTTACATATAACATTTACCCATGTGTTCATTAATTTGTTTATTTTGTTTTGTTCGCTCATTTTGCAATTTTATTTGTCATTTTAGCTTTGTCAGAATACTTTTTGACCTTATTCATTTCTACAAATTTGGAAGTAAGGATCAAACTCAGGGAGA
>Unigene9178_All    size  317    gap  0  0%
TAGCAGTTGATGATAATATGATGGTCGTCAGCAGTGATGAGAAGAGTACCCTAATAAATTTGAATGACATGTGTTGTACAATCTTACAAGGAGTGCGAGCAAACCATATTTCATTATTCAAAGGAAACCTTTACGGTGTCCTTGATGAAAACAATGAAAGCAGAGTGAGCTGCTACAAAAACACTGGAGAACATATTTGGACATTTACGCACCTTGAGATTGATGAAGCGAGGGGACTAACATTAGACAAAAATGGATGCATTTATATAGCTTCTTGTAATAACAACAGTATCGTGGTAGTATCACCAGATGGTAAA
>Unigene9371_All    size  306    gap  0  0%
TGAAATACATATCCTGTGTCCAAGTCTAAGCTTATAAAGATGTGATTACGCTCCTTTCTGCTTTTTTTTTTTTGGTAATGATGCACATCTTCAAAAATTAGGGAGAAGTTTCATTGGCTAATTCAATAAGAAAGTTTCACTTGAATGTTATCTGATCCTTGAAAGATAAGATCTGCACTTCAATCAGTTTGGTTGTAAAGAAGGCCCAAATATTCTTCATCAATAAACAAATTTGAAACCATATATCAGGTGATTACAGACACACAATCTAGAGACCCATTATGGAGATTATGTGATGCCCTGCCA
>Unigene9459_All    size  316    gap  0  0%
GGGCGATACACATTGTGCGGTTGAAGTGTTTATATTAGCTTCGTGTTTTAACAAATCTTCAACGATGCTTTTGTGGCCATTACTGCAAGCTAGATGAAGTGGTGATGTTCTATTTGTACATGCGGACAGTATATTAGGGTTCGCTCCATTTTCTAGTAGAATTCCAACAATAGCAATGTGACCCTTTTCTGATGCAGTGTGAAGAGCGGTAAATGATTTAGAGGTTCGTTCATTTACATTAGCACCAAACTGTATAAGCAGCTTAACGGTTTCAAAATGTCCATTTGCTGAGGAAAAATAAAGTGGTGAAACATTG
>Unigene10006_All    size  5771    gap  0  0%
AAACAAACAAACAAACACTGTAGCAATCACCTTCGGGACAAACATGCTGACCATTGACTTTAGCATTAAATCCCTCAATGTTTTACAGAATCCAGATTTAAACAATCTTTTTTGTCGTTTAGCAGTTTCATCATCTACTTCTTGTGTTGGATCTGTTTTATCTCTGATGTCAACATAGATAGGATATCCATATAATATCAGACTACAGACTCCCACAGCTTTTAGCATGCGATGTAGAAACCAAACCACATCAATAACAACCATCAGGGCAAAGAATACCATATATCCACTGTAACTACTGGCTTCTTCCTCTCTGTAAGGATCACTCTGTCCTTGAGAGTGGTTGCTATGTAACATGTCTGCCTGGATCCAGAAGTTATGAAACTGATGAGTTCTTTCTGAACGAGTGTTGGTTGCTGGATTTGGATGAACTTTTGGTCCAGGAATGAAAACATCATCAAACTTGGGTAATACAGGAACAGGGATTGGTTTGTCTAAAGATAACTGAGTTAAATCTTCAGGTATTCCTAACCACTGTAAGAATGGCCTAGTCGGTAAGTTTTCCAGATCTCTGACATTCTTGACAGATCTACGTAAGAACTGTGCTGTAGTTAACCATTTATTCTGTTCCATACTTCTATAAGTCTGTTGTAACTCTGTGGTAAATTTCTGTCTCATAAACTTTATATAACTTTCAAATCTTTCTCTAAAAATATCTATATTAGATGTAAACTTTTGTGCCAGTGTTTTCATCTGATTGCCCAATAGATTGTGAATGTCTTTCTTGACAATATCTTCTGTAGTGTTTCTCTCAATCTCCTTCCTCAAATCATTCAGATTTTCAATAATAATAAGCATCTGCTGGTCACACATCTGTTTACTAGAATTAGCTACAGAATTTTGACGGTGGATTTCAGCCAGAAGATGGCGCTCCATATGGTCTAGTTCTAGATGTGTAAAGGCTGACTTGACTGATCTCTGTTGTTGGTAATTCTTCAGGAAAGCTGTTGTGTCACTATTAACTGCAACAACGATGAGAACAAACACTGTCATTGAGGCACAGACAGCAAATAGGAAATGGAAGGAAATATATCCTACCATTAACACTAGGTGGCACCACTTGAATTCTAATACGTCACTTGTAGGTTGGCCAAATTTAACCATCATTCCAAAGGCAGCTATAAATAGTAACAAGACAACCACACCAATTACTGTAGCCATGAATGGAATAGAAAAATGTGATGGTTGTTTGGAATCTTTGGTTGTTGTAACTTGTCCTTGTGTAGAACCTGACGAGTAAACATATTTTCTTCCTGCAGGTTTAAAAACAAACAACTGATGCACTGTATCTTTGTCCTTGACACTAAGTGCGAATTCCTTGTCAAGATAACTCTTGTCCCCAGTGGGTACAGCAAAAGACAGTTCAAAAGTTTTAGGGCACCTGACTTGAGCTACAAACTGGTACAGAGGTTCAGTAGGGTATCCTGGATCTGTCAAGTTGATACTTAAAACACCTGGACATTCTTTGATTTTTCCAGTCACATTCATGACCCAGTGTGTTGAATTATGGGTAATGTTTCCCTGGAGGTGATTAAACACTAGTTTAGCCATAGGGAACAGTGACTCCAGGAGAGACTTGTGTCTATTTACTACAATCCTAATACTTGGCAGGTCTGATGTTCCTTCTGATGATACAGCATAGGAGTGGTTATCATGGAGGAATTCTACCAAGCCTGGATACTGGTCAAATGGTTCATCAATTCCCTTGGCCATCATTATGTTGTCTAAAACTTCATCCTCACAGGAATGCTGGGCAAATAAGCTAGATGTGGTGCTAAATGGAGATTTTGGTCTAACTACAGCAGAGGTCTGTGTGATCAATGTTTTCACACTAACATCTCCTTGTTTATATCGTCCAGCTGCTACTTGCTTTGTTACACTGGACATTTTGACAAAGTCTGGAATTTGTCTGACCTTGGAATCAATATCAATGTCAACAATCTTATCTCCATAATGCATTTTTCCAGTTGTAATCCAGCTTCCATCACTTTTTACAATCAAAGTCTCTGACACAAGAGTCTCATAGTAGTTTATGACATTGTAGACCAACTCCATTACTGTATCATTGGTCACTGGGGTCATGTGACAATATACATTGTTTGAATTATCATAAATAGGTCTGAGCTGGAATCCAAGAAGATCCCCAACTAAACATTGTTCTGTTTGACAATGGTAGTCATGGTATGTCTCACAGAGGTTTGTACAATTAGAATCAGCACAGCATGACATACAAAGAGGCAACCGAGGGGATCTCCCATTATCCTTGTCTGTTACACCACACTCTCCCCCTTGTAACCTCATCTTCTTTGCACATGTCTTCGTACAGTTTAGGCAAGCAGCATTCTTAGATACACAATTTTCCTCTTTTTCTATCCAGATAGGTGTACTGCTACCAAATCCTGATCTCAGTTCAAATATATTAGTAACAGGTCCAGGCTGGGAACAGTAGATATATCTGGATGTATGCTGCTTATTAGGAAAGTTTCCATGTCTCATGTATGTTTCACATGGCTCTATAAATGTTTTACCTCCATACATCTTATTTTTGTATGTTATATTCTGTAAATCAAATTTGCCTAGCTCATAGTATGATGGAACAGGATAAGGACAGTATTTATCTACCAGTTCAGGACTGCCATTGAATCTATCTAGTTCATTATTTACACTATGATCTACTGGCTGCAGGAGGATCTGTGGTTTAAAGTAGGTCACAGTGCCCTTGATGAAAAATCCTGAACCTCTGTCAATATGAAATCCTCTAGTTCTACTCAATTCCTCAGAATTTACTAAACTAACATCCTTCATGTTTTCTGCAATGATATTACTGCTCACTGATGGAAATCGTAAATCTCTTCTTTCTCTACATTCTCTATCGTCTACATCAGTACATCTTTTGAATTCGTAATCGGCTGCTGTACATTTCTTTGTACAATCTTTACATTCAGCATTCCCCAGGGATGTACACTGTCTGGACATGTAGGTCCCTCTCGGACATTCCTTTTTACAATTTAAACAGATTTTCTTCTGATTCTTCCCACATGGTAAGTCTTGATAAGTTCCTTCTCTACATGGGGCATCACAAGCATAACAAGTTTTGCCATCTCCGTAATATCTCCCCGTACAATGACATTGGTAGGTCCCCTCTTTATCCATACAGTCAGCATTCTCATGACAATTGTGGTGAACTGATCTACATTCATTTACATCTTGACAAACTCCAGCATTATCCAGTCTGTATCCTTTCTTACAAACACAGCGGCCAGTATTTTCATCACAGCCATGCTTACATTGAGATGCATCACAAAGAGTAGAATTTAACTTCCACAAGTAAGGATCGACCATATCATAGGACTGTATATAAGCATACTGCTGATCTAATACATTTCCCGGTCGGTCTTGATTGAAATAGACTTCAATATCTTGTTGAAGAAAGTTCTTAGGAGCATACACAGTTATGTGAACCTGGGTCTGTGTTGATGGGAAAGCACTATAAACGGTTGTAGCAAGGCTCAGAATACTGAGAGAACATATAACAGCCAAGTGTAATTGTTTAGGTTTAAGTATGGGTTTTTTTCTTCCTCCACCAACACCTCTAGAACCAGGTGTAGTCTTTAACTCTTCCTTCTCTTTAGTAGAGTTCTCCTCTTTTGATTTTAACATTGCATATTCTCCCTTTTCAGGGGACTCTTCATCACGGTCCCAGGAAAATCTGTGTGGAGGACAGTACGCTCTAGGAGGGGGCAGGGGTAATTTTCTTTGTGCTGGATGGACAGGTTTAAGTGGTGAGAATGGTGACTCATCCCCCTGGGAATAGGGAAGACTTTGTTCAGAAGAGATCCCAGAATCACGGTGAGGTGATGGAAACTGAAAGATACGATCCATGGTGTTGGTTGGAGAGATTGTCAAACCAATGTATGTTCCACTCAACATATCATCATCTACTGGTACACTAAGTCCACTTAATGCACTGAGTGGTGGTGGCCTCATTTTGGGTGATGGTAATAAAGTCCGAGGACTATACCCTGGTGGCATCTTAGCATAGGGTGGGGGACTAGGCAGAGGAAGACTAGCTTCTGACAGACCATCAAGATCGTTCTCCTTCAAAGGAGGAATTTCCACATCAAAATCAAAAGCATCATCATCAAGGTTTTCTTGGTAGGGACTAGTAGGACTGAACATTTCTCCACTACTGTACAGAGATATAGAATTGTCACTTAGCACACTAAATCTTTGAGAGTTTATTGTAGAGGTTCCTGTTATATTTAATTCAGCCTTGGGAGATAGTGGTAAAGTATTATTGTAATTGTAGCCTTCCAAAACTGTTCTCTGCAGTGAACCTGTTTCTGGTTTACTTTTATGTCGTTTCTTCTTCAGGGATCCAGTAAAGGATGTAAGAGGGATGTCCATTGGATTACCCTGAACAGCATCTAATTGATCAACAGGTGTTAGTTTCTCAATGGGTGGTCCTGTTGTTGCTTTCAGTTCTATATACCCTGAGGAATCATCCAAATTGTTCTGTTCACTGATATTCACTTCTGTTGGAAGTTTAATAGGTGGAGGTTTCTTAGCCTTGGCATAAATATATGATGGTGACTTTCCTCTTTCTACATAAATAGGTGACCTTCCCCTTTCATAATGATTCGGTGTACTAGATTGTTCAAGTTGATTTTGTGTTCCAGACTGTTCATAATTAGTTGGTGTTTTTGTTTTTTCAATGGCATTTGGGGATTTAGGTCTTTCCTGTCTTATGGAAGACCTAGAATGATTTGATCGGAATGAAGCTGATCGTTCAATGTGAACTGGAGTCTTTACTAGTTCTTCTCTGGGAGAAAGTGCTGTCCTTTTTATTTCATCTCTTGTTACAGGTGATTTTGCCCTTTCAACCTGTACCAACGATTCTTTACTGTTCAATATTTTCTCCACTTTTCTATCTCTATTGGCATGATAGTCATCATGCATTGGATTAACAAATCCTCTCGGTGGAATATTATGAGCCACATATCTTGGACTACGAACATTGAGTTCGGTATCAGAATGAGCCACAGGCAATGTCTGAAGGGCCAATGGATTATAGGAATACAAGTCTCTACTCTGATAGGAAGTTTGTTCACCAAAACTACGACTACTCTCCACATGTTGTTTATTTTTCCTTCCTTTCTCCTCCATACTTTGAACACTAGTTATATATGTCTTTTTTTTACCAGTTTCTTCCCCATCTGACTCATCACTAGATTCCCCTGGGTATTCCATAACTGCATCATAAGATGGGGGATCATTCAGTGAAGGATGACGTTTCCGTCTTCCATGGCGTCTCATGTGTTGTTCTCTATACAATCTTTTTGACGGAGGTTGATAACGACGTTTTATTGTCAGCTTATCATCAACCTTTTCATTGTCCTCATCACTGTCATCATTACGGACAGGCTTTTTTTTCTGTCTTCTAATTGGCATTCCATTTTCATCTTCATCTTCCTCTGGAAGATCTGGTAAATCTTTGCCATCATCTATCATACTGTCTCGTCCATGGTCAGATTGTATCAGTAACTCTCCTGCTCCTGATGACAGACATTCACTGTTTCTGGACCGAAACATCACATTCCCATGACTATAATAGTCTCGCTGGAGGTCAAGGTACTTCTTGGAACAATACCACCAGATTGCATAAGCAGAGGCCAAGATGATGACAACGCATGTTGCTATGGTTATTATCA
>Unigene10072_All    size  2072    gap  0  0%
TGCTTTCTTAGTGAAGGAAGAAAAGCTTGTGTATAAGCTTTTAAGTTAAAGAATTTATCCAGTCTAGTCAAAAAATTAAACTTAACATTTCAAATGCATAATGATACTTGTTTTGTTTTAGTTTTTATTTTGTTTTTGCTTTGAGATGGTTGCAATATATAGAGTTCATTGAATAGCAAGTTTAAATACTCAACAAAGTTGGTTAATCAGTATACATTACAGCCTTTACAATTAACTTTTGAGTGTACAAGCCCTAAGCTCAATAATTTTTAGGATTCTGTCTGCTTGTAAAGAAGAATTTTACAAGCCTGGGCCATAGGACTTGTGGTTAAGTGTGAAGACTGACAATAAAAACACCTCAAACTATATCTCTGATGTAATAAACTTTAGTCCCTAACTGTCAGATGAAATACATTTTATATTTCATCTGCTAAAACAGAATATCACTTGGTAGATTTTTAACCGGGAAAACTTTTGATGCCACATTTGTAACTGCTTCTTGTATGTCATGTTTACGAATTCAGGAGATTTATTAACAAGTAAAACATTTAGTAAATGTGTTGTTACTGAATTTAGATGCTCTGTGCTTGAATGAAATTGTATGATTGTCAAAATAATTCCCTCCAAAAAGCCGATTTTGTAAGTGAGGTATATTGGTGCTGTAACGATAGATTTGATGTGTGTTTGTTTTTTGTCTGAAGTATTACGTCTTTCTTATTTTGCAATTTTGTTTAGCTTCCATGAATACATTCCTTTAATAACTTTTATTGTGCTATGAGGTATGTATTTTATCATATTTTATTTTTTATGCATAACAAAAATAGTTTTTCTCTGGAGGCTTAAACACAGAATTAGCGCATGGTGTTTTCTTGCTAATTACTTTAGTTTAGCCAATCATCATAGTTTCAGTACAACAGATTTTTGTTCAATCTATTTCTTCTAAATATTATTTGGTACAACGGTTGCTAAACTCATCTTTCATGTAGAAGCCAAAAGTTGTTTTTAGAAAGGTTGTATTATTATAAACCCAAAACACAATATCTGAATTTAAACATTTTGGGCGTGAAGTATTCCACATGTTTATGAATCTCTCTCTAGCCTTTGTTTAACCCTCGTGTTTAAAATATCCACTTTTTCATCAAAATTAAAAGCAGCAATTTTACCAACAGTCTTATCATGATGCGTTTTAATGATATTGTGCGTCTTTTAAGTCTGTTCATTCAAATTTGACAACAAAATTAACATCTATTTCGTAACAACAACAATAAAAGTGCTCAATTTCTATGATAATGTAAATTATAGGGGATGATATATACTAAATTTCTCATTAAATTTCCAAGGAATGGTTTTCGTTGAAATGAGATATTCAATGGCAAGATTAGTCCATTTGTTATACAAACTATATAAGATCAGAATACAGTGTGGTTAATGTCCTCCTTTACATGACGTAACCATGGTTGTGCTCCTAAGATGGGAGGATTATACAGAGGATATGTAACAATCTTGTAAAAATATTATCATTGATCATTTATCATTTGAACTTTCCAAGAACATCCATTAAATGCATGTAATTGTGTTAATAAAAAAATAATGTATTTATTAAAATGTACATAAAATATCATCATTCAACAGTATTGTACATAGTATACCATTGTACATATGTATATTTATTTTGTTATAGAGAGAATGTCAAATAACAGTAAACGATGAAAATTTGTAAAGGTGCAAATGTATTTATAAATTGTACTAACGTGTATTTTTGTCACAGTAAATGGGGAGAAATTATTAGTGCTAAAAAAAATGGGTGTATGGAAACTTGATGCAAGATTTTTCTGCTTTCTTATTTTTAAAACACTAGTGATGTCATTTGGCATCTAGGAGAGAATATTTGATATCCATTTTTCTTTCCAATTTTGCTGGTAAATTAGCATTTTAACCACTAACTTCAAAACCTGTTAGTTCCTGATAACTTTAGTTTTGAATTGACTTATAAAAGCAAGAAGCTGCATAAGTTTCCATGGTTTTGGAAGTTTTAATGAATATTATGTGATTTGGTATTTCATCTTTTGCTG
>Unigene10135_All    size  1949    gap  0  0%
CCCATGGCCACACACGTTCGAATTAAAGTGTATTTTGAAAACAACGAGTTTGATGCTTCATGGTTATTAATCGATACAGGTGATCTCCGGACAATGAAAGATGTACAGCGACATATATCCTTAAAATTTCTTGGAAAAGCTGTCCCTCTGTATTTATCTTTACAAGGATGTTTACTTCCAGATTGGGAGAAGTCAGTTATTTTAAGAGACAATGATTGTGTTAATGCAAAGTGTATCCATCAAGATAGCTATGAAAACCAAACTATTTTACTATTGAATGAACAAGATGGGGACATTATTGTCAAATCTGATAAAAAGAAAAAACATAAACATGATAAAGAAAAAAGTGAAGATAAAATCACAACTGATTATGCAGAAAACAAGGACACATATTCAAATGAGAAGGATATGCAAATTGCAACTACTTCTAGTAGTATTGTTCCCATGGAAACATCACCACCAAAACAAAAACACAAGAAAAAGAAGCATAAACATAAACATGAAACTGTTGATGACATACAAACTGAACAACAAATAGAAAAGAAAAGAAAAAGGAAATTTTGCAGTGAGGAAAAAATAGTAGATGTCAGCTTTGGTGAGCCTGTTGGTAAGAAAAAAGCAGGTAATTCATATGAGCTTGACCTGTCATTGAAACCCAGTTTGTCACAAGAAAACATTGGCATTGAACATGTTGAAAGATTTCCAGATTCAGATCCTGCTCAAACTAAGCTGAGTAGTACCAGTGTTGCAGATGAAAACAAAATGGAAAATACAATTTTATTAGGGGAACATGGAAAGGGAAGTGAAAAGAAAGAGAAAAGAAAAAGGGTAAGAAAAAGGAAAAGAAAAAGTGTAGCAGAGACTCCTCCTCAAACACTGCGCTCTGACAATAATGTTGTTAAAAATGCTTGGAATTGGAACACAGGAAAAACCTTTAATAGTGAACCAATAAATTCAAAAGCAAATGGAAAACACAAAAAATTTACGTCTGACAGTAATGATAGTGATGAAGACGCTAACACTAATACGAGTGGGAAACATAATTCCTCAATAAATTATTCATATGATTATGGTAATACTACGGAAAAAATGCATCAGACTGAAACTGATACTACACATAACAATTCATATTCAAGACAGTCCAAAACAGACCACCAGATTATCTGTGATAGAACAACAGACTGGAATAAATCAGTAAATAGAAGTGGTCATGCAGTAGAGACAGAAAGTCCCCAAAAAGTTAGCGAAAAGATTGCAGACCAACCATCAGTATTATCAACAAGTTATTTATCAAACGGAGTTGCTGTGTATTCAAGAAATCGGCGAAAACAACAGCAAAATTCAAACCAGTATACAGAGCTGACTAAAGAAGATCAATTGAATACAAAACTGACAAATGTGTCAGTTATTTTACAGAATACATCATTTGATAAAAATGAGCAAAGTAATGAGTATCCTGAAAAAGAGACATCAGCAATTTATGAAGCAGTGCCAGTAGATTACAGCAAGTTTCCAGATTTGATTGGTCCACCAAGACCTGGAGATAGACTGGCATATAAAGTTATTGAATTGTCAGAGACATATACACCTGAAGTTTCTGATTATAAGGAGGCCATAGTTGTCAGTTACATCCCAGCAACAAAAACTGTTGAGTTAGAGAATCAACAGGAAGGAAAGTCAAAACTGAATGTGAATGGAAAATTTGAAGTAGTCTTTGAAGATGAAGAAAAAATTGAAACAGAAACAGATATAAAGGTTTTCCTACCACTAGAATCATTGATAGAACCAAAACTGTTATCCTAATGATGAAGATTGTTGAAAAACAGGAAGAATTCATAATCATTGAAACAATGCATCTGCTTTTAATGTTATGTGTTCACCTTTCATATGTTATACAGAAAATGTGATGAAATCTTTTTTTAAAGAAGTCAATAAAATAATGATGTGCA
>Unigene10242_All    size  907    gap  0  0%
TTTATTTGTATAACTTTACTGTTCATTTTTATCCCCTGTTTAATAGGTTGATTTACTAGATGAATATGTTTTATGGTTTTATGATTGACTTTATAAAGCTATTTGTACTTAATTTGTGCTAAGTACCATTCTTTAAAGTTCTTCGCATTTCAATTAGAAAAATTAAATCCATGAAATTATGTAAGAGGATTTCAATGATTAATGTCTGATATTTTAAACCCAAGAAAGGGATAATCAATAAAAATAGGTATGAAAGAGAGGCTTTAATATTTAATGACAGCTATTATTATATCATTTGATATAAAATAATACTTAGCAGAAAAAATATCATGAACTTCTAATGTACTTCTCACTATAATTTCTATTTTTTTCAGTAAGTTTTAGATCTATGATTTTTTGTGGAGGGGGCATTAAGTGTTACCCTTGTCCGTCCATTTATCCCAAAATTAGTTTTCATTCTCTTAACTTTAGTTTGTCTCAACCAATGTTATGAAACATATTATACACACTGTTTATTACCATTAAACACAGGTCAAGTACAAATTTGTGTGGTGTCAATTTTATTATTTTCTAGTTATGTTTCATTATAATGTTATATGCAAACAGTGGCATCATCTACGTCCTATGGACAGATTCTCCATTTTAATTGTTGTTATTTTAGAATTATCTGTTTGTACAGTTAAGCATTACATCAGAGATAATTTATTTTTGTAATAAAAAAACCAAAGGTGATGTAAATAGTAAGTGTTTTCTTTAAATTATGCATTTGTGTGATTGTATGTGGTAAGGTGCTAATGTAGTATCGTAGTCAGTCTGAAATTCAGCACTCAGGCAGAATATGTATTTGTTTTTTTTTAATTTTTTATTATTGATTGATAAAGTGAACTAACCAAACTTTTATCCTTTT
>Unigene10395_All    size  2381    gap  0  0%
ATGTCACCATCTACAAGTGCAATGTCTTCAATGGTAGATGAGCAATCGTCGATAGCATCGATATCTACATATGTAGCATCTAGTATTGCACCATCGTCTGTAGTTGCTGCGTCTAGTGAAGCAGGATCATTTTCATCTGTCGACCTAGCGATCTCGTCGGCAAGTACAATGTTGCAGTCAACTTCATCGGTAGATTCTGGAATGATGTCATCGTCCATTAATTATGTTTCATCTACCCTATCCGCTTCTTCTGTTGTCGACCCATCACAAGCTATAAGTTCGTCTGTTATATCAACACCCATGTTAGTGTCGTCATCTGTTGAATCGACAGCTACATCTTTAGCTGCACAACCGAGTTCAGTTCAATCAATTTTAGTATCTGCCACCATGTCTGATAGCATGTCATCTACGATGACTGTTGAAACCACTACTCAAGGAACAGAAACAACAACAATACAGACTGTAACAACTTCAACAGAAGCGGCAACAACTACAGAAACGGCAACAACTCAGGCTGCTACAGTAGCAGAAACAACTGCCGAAGATGCAACAACAACAGTGCCATCGACGTCAGCTCCAAATATTGATTATGCGGTTGTGTTCACATTGGACACCACGACATATGATAACGTAGACAGTTTCACATTAAATAGTCCTGCTTCAATCGAATATAAAGAAATAAAATTGGGGCTTGAAGAATATTGGAAGGGAAAACTTGGAGCAATCTTCGTCAGCATTAATATAACATCAATTCAAAAAGGAAGTATAATTGCAGACCATAGTGTAACGACAACGACAGATAGTCCTGCCACCATTGTTAATGCCGTCACCGATCTAGTAAATGGCGAGTCTTCTGTTACATTTGTAACTGCAACTGGAAACGTATCTACAAAAGCATCCAGTGGTAATATTACGACAGCTGGTTCATCAGGCAATCCAGGCAAAACAGCTTACATATCAAACTCAGCTCAATCAACAGATCTATGCACTGCTCTGACTACTTTATCACCATGCAGTTCAGGAGAAGAATGTACAGTTTCCAATGGTCACCCATCATGTGTTGCTCAAAAGGTTTACTCATCAGATGATAATATTCCTTTAATAATGGGAGTAAGTATTGGAGGAGTACTTTTCCTAATGACAATTGCTATTATCTTGATGATGGTGGCAATGTACACAAGAAGACGCCGTCAAAGAAGAAGGGGATTTAAGTCAAGTTCAAGTAGCGATGCAGACACTCCATACGGTATTGGGTTAAAATATCACCCGTTCCAAGCTGATACTTATGCTGGTGGACCAGAATACTACAACAGAATGTTCATGCATGGAGCTGGTCCATGGTCAGAAGCAGAATATCCTAATCAAGCATACATGATGAAAGATTTTCAAATAAAGCGACCGCAAGTAGATGTAGGCTACAATACCTCATGATAAAGCTTGTTTATTTGCCAGAATGTCCATATTGGTTTAATGGGAAGTTATATTGTGCAATATTTCCAATCAAGACAATAGTAGCTCAGACAGCAAAATTATTGATGATCACGTTTTCGAAGAAAACATATCTGTGTGAAGTTGTATAGTAACTGAAACAGAATCCCAAGTTAACATTAAAGATGTTAAGAGAGACAATTGGTGCTAAATGTACATTTGCTTCCTATATTGTAACTTTTATATGTAATTTATGACAAAACTATCTGCAGTGTCGTTGGTAACTTAAATTTACAAAAAGGATTATTTTATTTTTAAAACGCATTGTAATTAAGATTTACATCAACCTACAATATACGTAACATAATGTGAGTTAACCTATATGCATTATACTTGAATATGATTGGATGTCATCCTGGTGGTTAGGAATCAAAAACATAATGTATACAAGTTTAACTCCGCCGTTTGACTGTCCAAGCATTTGGAAGATCCGAGTAGTCTCAGATCCGATATATATTAAAATAAACTGTTTATGTAAAAGTTAATGAACGACAACTCTAGATTAAATTCTAACTTCGTTCCTTTCGGTTTTTTAATTGTACTATAATATACAAACTGCATTATGTCATTTGGTTTTAAGAGATATATTTGTACTTGTCATGCTCCCGGGAAAATATTAGGGGTATATTGTAATCGCTGTGTCCATTTTTTCGTCCATGTGTCCGACATCTTATGTTAGTGTGTGGCACGAGTTCACTTACTGACAGTCTGCTGGTAAATTTGTGTTCAGAATTATGAAGTTGTCATTCATTATAGTGTAGTATTCTGTCATTGTTTAAACGATATTTCAGTATTTCTGAAACTAAAGATATGATACGTTTACATTGTAACTATGAATACTAGTAGATTTTAAATACTACTTTTTTTTAAGTGTGTATTTTACAACCATTTTT
>Unigene10463_All    size  1925    gap  0  0%
GCTTAATTGTCTTTCCTTGTATCGTGTGAATCTTCAGGCTACATCGAATCAAGCAGTTCTATGTGACCAGTGTAAAAGATATGTTCCTGCACAGTACCATCTGACCATGAGTGATGCTTCTGTTCGGAATTTTTGTTCTTATAATTGTGTCATGAAATTTCAATCACAGTTTACCTCCAATGCTGCACCGTCGGGGACAACAACAGCTGCTCCAAAACCTGGGGGAATACAGACCAGATCAACAACTAGGCCACCCCAGCCAGTGCAGCATAAACCTGCCAATCCACAAACTGCAATTAGGTCTGTCGCACCACACAATATGGTCCGACCACCATTACAGAACAGACCAACCAATCCAAATATGAATCAGATACCAATAATATCAAATGTGGTCTCTCTCGCACCTCAAGTCAACCAACAAGTGAATTTCAAGTCAAATCAACAAGTTCCATTGGTTATCAACAATAAAAATACTAATATCAGGACAACCGTTCCAGCTCAGGCTACACAAACTATTCAGACAGTTATCATCCAACCTCCACAACCAAAAACATTCAAAAACAAGTCATGTCTATGTAAACCATTTGTACAGACTAAGGCCACATCATGCCGTCCTCACACACAAACAAAGGAAACACAAACAGACAAAGATATGGAACCCAAGAATGTTCTGATACCTATTCCGATCCCTTTCTATGTGCCAGTACCAATGGCAATGTACTCACAGCCAACACCAATCCCCTTTCCATTCCCCATACCTATACCTATACCATGCTTCATACCAACCACCAAGAAAAGTACCAACAGTATTCTGAAACATATAAAGGAGATTCGCGAGAAGATACCTGACGATCCTTTAGAAGCTGAGCTTTTAATGATGGCGGAGGCAGTGAGTGCTGTGGCAAAGGAATCATCAGACTCAGAATCAGAAAATGAGGCAGAAATGGAACCAGTAGAAGAAATAGCAGACACCAAAATCTCTCCCCCTTCTGATTCCCCAGAACCCGAAGTTCCAGAAAAACCTGCTGACCTTGGAGAGGACATGTTACAGATGGCACTCAGAATGGCGACAGAGATGACCCCTGAACCTGTGATGGATTTGGAGGAAACCATTGAACCTGTTCCTGTCAGTACAGAACCCCCACCGAAGCCAAAACCCAAAGAACAAGAGGATACTGAAGAAGACGAAGAAGACGATGAATACACACCTGTCAGAGAAACTAGGTCACAAAAGGGCAAGGGGACAAAGAGATCAGGCAGCAATCAGGCAAGACGTAGATCAAAAAGACAGAAAGCACCTGTAGTCTTGAAAGCGGAGGAATCACCTGCTCCCGAGCCTGAACCTGAACCAGTAAATGAAACGCCTCCTGATGCAAATATGTATCTCAAATATACATATGGTGTTAATGCATGGAAACATTGGGTTGTTCTGAAAAATAATCAGTTGGATAAAGTGACCAAACAAGGTTCAGGAAAGTTAAAACTGTTTAAGACTGACATGTTACAATGCTCGGCAGATGAACTAAATTATTCTTTATGTTTATTCGTTAAGGAAGTACGGAAACCAAATGGGGAGGAATACGCACCTGACAGTATATATTATCTTTGCATAGGTATTCAGATGTTTCTATTTGAAAACGACAGGATAGACAACATCTTTACCGATATTTACTATGAGAAGTTTACAGAATGTCTGAATGAAGTTCTGCAGCGATACACACCTAAATTAAATGCAGCAGCTCAGATTGTGTGTAGGATTGAAGAAGAACATTTATGGGAATGTAAACAATTAGGTGCTCACTCACCACATGTACTGCTGAACACATTAGTGTATTTCAATACCAAGTTCTTCCAACTAAAAACACCTGAAGATCATTTGAAGTTGTCGTTTACACACATAATGAAACACTGGAAGAAAACGCCTG
>Unigene10507_All    size  1615    gap  0  0%
ACTAATATTCCCTTTATTTTGAAACACGGCTCATAATAGCAAATTTATTTATTGAGAATCATGTTGTCATCTGAAAAACCAAGGAAGCGTAAACAGTGTAAAACATATACTAGTTCAGAATCTGACTCTGAATCTACTGAGGATAGTGCAGGTCCTCTAACTAAAAAAACCTCTGGCTCAACATCAGCATGTTCAGCATCAGCATGGAAAATTGAAGATCTTGACCAACAGTCTATTTTCTTTGCCCCTGAATATTTGCCAGTGGAAACTTTGATTAGCCTTTTAAAAAGAAGACGAGATTTAGAGGATGTACCAAAAATAGTCAATACGTTGATTGGATTTACTAAAGAATGCCTAAACTTTACAATTGATGAGAACGCGTGGCAAATGTGTGATTTAACAGTTAGACCAGAACAAGAGAAAGGAATTGAGACTCTGATCAATGCAAAAAAACACGTTAGAATGTTTGCTAATAAGATACGATCTGAAGAAGCACAACTTTTGGATGAAGAACCAATTAATAGAGAATTATTTGAAAGATGGTACTGCAAAGTGGTGGATTTTATAGATCAGGCAATTCAGCTGCTAAACTTGTTGATTAATGAGGCTTTGGACAACATTGAACATAAAAAGAAAACTAGCCAACTCCATCATGTCCATATTAAAGAAGGCTCATTCACTTATCTTTTTATGAAGTTTACAGAAATATGCTTTCTTAGTCCAGAACCTGGCATAGGAGCTAGAACTGACTTATGGATTAGAAATAAAAGAGTTGGATGTCTTCCTGACATTCGTTACTGGCAGCAGTCATCCATGCCAAGCAGAAACATATTAATAATGTTAGCAGAAACATGTTTGTTTTCAGGTTAAAACTGCAGCATTTAGGAATTTAGAACATACTGAAGATTTTGAAATCAGTAAAAGTGAAGATTCAATTACAGCATGCACAATTGAAAATACCACAACTACAAGTGATGACAAAAAGCCAACCAAGAGACCATGGATTCACAGTAAAGTTCAACCTGATGTTTTAGCTCAGCTTGTTTGTGAAATGCTTGCTGAATGCCACAACTCAATATTTGTACCTGAAATTCTAGGCATTGTGTGCATGAAAACCAAGGTTATCTTCAACTACCTCCAGCTTTCAAACAAACATTTTATGGCTATAAAAAGATCTGAAGATATAGAACATATGCGTTCACATGTACAGTACACTCAAATATTTGACATAATGAAAGCTGAACATAGGAATGAACTTCTAGATATTTTGTTCTGGTTAGGATGTGTACAGAAAAAAGGATTAAAAAATCATTATATTCTTAGCTAATACATGTAATAAAGGCAAAGGAAAGCAAATCTGAATCTCTCTTGCAACAATCATCTCAAATGAACTTCTGGATATATTATTCTGGTAAGAATATGTACAGAAAAAGGATTACAAAATCATTATATTCAGAGCTAATAAAGGCAGCAGATATTAAAATCTCATCTCACTTGTAACAATTATCACAAATGAAATTGTCCTTACAAGCATGGCAAGTTTTATTGATGGTGGAGAGGTGCTTTTTTAACTTGTTACCAAAATAAAATTACTCACATTGGAACTAAAGGAAAG
>Unigene10520_All    size  730    gap  0  0%
ACAAATAAGTATGCATTTTTTTAATGGTTGGGACATGGATTATCATAATTTCTTTAAAATGGTGAAACATACAATATATGGTTTGTAAGATCTCAGCTAATACAAGATCCATAAGATATAAATACAAACCAAATTAAACAAATGATTGTCAAGTTTAGAACTGGTTGTGTCTACAGATACCACATCTTCCTTGATGCAGAGGGCACTCATTTCATACTCATTTACTTCATTGTATCCAAATAAAAAAGAGTGAAATTAAAACAAATAAACATCAATATATTATCAATATAAGTTTTAACAGTTTCTTCCTTCTATAAATCTTTTTTTAAGTAAACAAAAGCTAATACAAAGTAAGCATTCAATAATTGTAAAATTTTCTTTGGTTAATGTAGATTCCTTTGGTCCCTTATTTAGTAAATAATCTGGGTTTTTTTTTTATACAAACCCAATTGTTAAGGATTTTCTACTGTAAATATATGTTATACAATGTATGAAAGTAGTATATCAACTAAGGGTGAAGTTTGAGGTCAATAAACTTCTTTTGAGTGATATGTCCTTGTATATACCTCAGAAAAAGGCTACAATGGTTATATTATTATTGTTAATACATGTAGTCAAAAGTAGAGAAGAAATTTATTTAGTTGGTTCTTACAATTTCATCACATATTTTAAAATAACTGTGGAATATCACTTTTCTATCTGATGCTTTCAGTCTACCTTTGAAAAAATA
>Unigene10696_All    size  540    gap  0  0%
GTGCAAAACAGTCTAAGGAATGTCGGTTTGAAATATTCATATTATTTGATGCTACTCTCACTCCATCTTCATGGTTCATTAGCCAATGTTAGGTTTTCTGATATTTGAAGCAATTTGTCAACTATATTAGTTGTAAAGAATGATTGTAAGGTGTAACCTTGACCTCATTTTCATGGGTTATTGGTCAACTGCATTAAATATCCATAGAAAGTTATATTTTTCTTATCCAGGAAATTGGGATCCACAAAAAAGTTTATGAATCTACAGTACAATAAGCAATAGGTCATCAATATTTGGCGTAATAAATACAGGTGTGAATGTTTTGTCTGGGAGGATTCATCTGACTTGGACCTCATTGTCTTTTAGCATTGATAGTGTTAAGTTTATGTGATACCTGTAGTGAAAACCTTTATCTTTTGATACAGTTGTGGTCAGTAAAGCAGAGAAGAAACTGTCTTCAGCATGTCTACTCTTGTTCAGACATAAATATTACAAAAGAAAAACATTTTTATGTGTCCACACACATGGAATGAAAGTGTG
>Unigene10718_All    size  970    gap  0  0%
GAATATGAAAATATTCTCAACCCGTTTGAGGTTGTACTATAACTGTCACTGTGCCTTCTTCACTTTCTACTAAAACAGTCTCATGTTCTTCTATGCTTGTATTATTTTCTTCTGAATGTTCTTCTCCTTCCATATCAACTCCTTCACCAACTTCCACTGCCATGGAGTCACCATCTATAGCTGCACCTTTTGTTCCTCTGTTGTTAAAATGTGTTTTTCTGTGTTTTGACAAATGGTCACTTCTCATAAATCTCTTGTGGCATTCTTTACATTCAAATCTTTTCTCGCCTGTGTGTGTTCTTCTATGTCGCTGTAATTCATCGGAACGTGTAAATCTTTTATTGCAAAATAACCAGTTACAAACAAAAGGTCTTTCTCCTGTATGCCACCGTAAATGAGCTCGAAGATGTGATGTCTTTCCATAAACTTTGTTACAGCCAGGTATATGACAAATATGTTGTTTCTTTTTATTTTCACCCGTCCTTCCTTCATTGTCTTTACAGTTAGGACAGGTACAAGCTACCCTCCGTAACCGTCTGCCAGGTGTGCCACTGTCTTGTATGATTTGTTCTCCTTTGTATTGTGGGCTAAGGGAGGTAACTTGGTTTGTCTGTGTGGTAGGAACAATCTGCCATTTTGTTGGGTCATTGGGATCCTGTTGTATTGTTGTTGGCTGACCTATAAGCTGTGAGGCGTTCACTTGTTGGTTCCCAGCTTGTTGTAGATTGATGTTGGTAACAGTTGCAGGGAAGGACTGAGGACTGGTTTGCTGTTGGTTGGTCTGATTTGACATAGCTAATGTGCCTTGTGGTGTCAACGTGACAGTTCCTAAATTCTGTGGAAAATTTGTACCCGTTGCAATTAACTGTCCTGAAGGTGTCAACTGAAAACCCTGGATGCCACTGTTCTGCACAGTTTGAAAGTTTTGCATATTCTGCAAAGCTTGTAAATTTGGAACTTGTATTGTCTG
>Unigene10761_All    size  787    gap  0  0%
ACTTTTTTTAAATGGAAACATCTATGGATATATTTTTTTCTGAATATTTATTAACAATACGTTTTAATGAAGTTCTGGAGAATGTGCATTGCATTTTATGCCAAGTCTTTAATATTCTATCAGCTGAAAAAAAAGTATTAAAATTGGAAGTTATTTCTAAATGACAAATAGTTCATTACAGTTTTGAGCTACTTTTCAAACAGAACAACAGTATTCTTCTTAATTCTGCAGGCAGGATTTCTGTCACCTTGTGACCTTGACTCATATTGTTTTTAAGTATTGTTCTTTTCAAACTAAGTCTGGAGGAAAAAAGGGAACATGATTTTTATCAAAAGTAATCTTTTTACTTTATCCCTATTTGTATATCTTCAAAAATATATGTTGTTAAGTGAATTACAATTGACCCAGGTGATATGTTAATAATGTTGTAAAGTATTTGTGTCGCATTAACATTGATAAGTTCCAGCAAGAATCATGTAATAAATGTGAACTTCCTTTCTAGTTCATTCATTCACTACATTAGTTGCAACTTAACCAGAAAAATATAATGAATTGGCATGAAGAGGGGTTTAACAGAATTTGTTTTCAAAACCCACCTTTTACAGATTCAAAAGGCTGTCAGAAGTGTTTTATACGGTGGTAATTGGTCTGCAGCCTCATTACCCCTTTTATTGTTTTTTAATATGTCAATCTATCAAGCATCCCCTACCCCTTGCAAATTTTCCTTGAATAACCATTATGAGGATTTGTGATCAAATATTTGAAGGAATACCGGTACAAATAGTTC
>Unigene10770_All    size  772    gap  0  0%
ATAAACTTTTATAAATCAAACCTGTTGATTTGCATTCAATTGTAAGCAGTACGCTACAACATACACAAATCAACCTATGGCAGGATCTAGTCTTCTACACATTGCATTGTTCGGCATTTTACTATGTCGAATGCAGGTCATCTGTCAAACTAGTCCACCAACATTAACAGATGTGAGGAAGGATTTGCTCGACCTTGATTCATATGTTGACAATAAACTGAGAGCCATCGATACAAAGATACAACAAACAGCATGCTACAACCAAGGTCACACGATAGTTACATTTCTAGCACGTCTGGTTACTCCAGACTATGGCACTATTGCTGCTAAAGCTACTTTAAAGTTTGAAAAAACAACAGAAAACGTTGGAAATGGATACGATAACAAAACCGGGATTTTTACAGCTCCAGTCAAAGGTCTTTATCATTTCACTGCTTCAGCAAGACAAAGTCGGAGTGGATATTTGCACTTGGGATTGTACAGAAACGACGAAGAAATGGCAGTCTCTGTTGGAGTTAATTACAATTCTCTAACAATTGGTGCAACATTTACACTGCAATCTGGCGATCATGTTCTCGTAAAGAACATATGGTCTCAATCGTCTGGCATTGTTGGTGCTGGACAGTCCTATTTTTCTGGTCACCTTGTACACGTTATGTAGAGAATAAAAAAGGTTGTTTTTCCTTCTTTTTTTCAATTACATGTAGATGAAACCACAATAAACAAACACGCACTTATCATAATATAAAAAAGAAAAACACCATACCACCCA
>Unigene11015_All    size  961    gap  0  0%
CACATGTTAAAGTTTACTACGAAAACAGTTGTGAATGAAATTTTAAGTACGTACCAACATGACATCGTTATTGTTATTGACTGGAACTGGTGTAGCTGCAACATTAATATTGGTTTTAATTGTTTTGATAATGAACAGACGTAGACCGAAAAGTAATGTTCCTCCCGGAGTAGTTGTACTGTATCAGATAGGAAGGGGCAACTTTGCGCCAAGTATCTCACCATTCCCGCTGAAATTAGAAACATTCCTCAGAATGACAAAGATTCCGTATATGAATGACCACAGTGGTAAATTTTCATCGAAAGGCAAAACACCCTGGATGGAGTACAATGGAAAGCCAATAGCTGATTCGCAGTTTTGTATAGAATATTTGAAGAAAGAGAAAGAGGTCGACGTAAACACACACTTGGATAAAGACGAGATCAGTATAGCTAAAGCTTTCCAGAGACTTACAGAGGAAAACTTGTACTGGACAATGTGTATAGAATCATTTGGGGGAGATGTGTCAGCAGTATCATCAATCATACCTTATACAGGCCTTAAATTATGGTTAACGGTAAAATTTTTACAGAGAGTAATAAAACAGGAGACATGGGGACACGGAATGGGGCGACATACACCTGACGAAGTATGGGAAATCGCTGTTCATGATATGACTGCTATTAGTAACTTTTTAGGTGTAAAGAAATTCTTTATGGGCGATGAGCCTTGTGAAGTTGATTGTGTATTATTTGGTATGCTGGTCATGATAATATACAATATGCCTGGATCAAAACATCAAAAATTTGTTACAGAAGTGCTTGGTAATTTAGTGTCTTATTGTGAACGAATGAAGAACAAATACTGGCCGGATTGGAATGACAAGCTTCTACCAAGCCCTACATATAAAGACGATAGTGACAAAATCTATTGGCATAAAACAGATAACTCTACACATTCGTAACCAGAACTGATCATTTGC
>Unigene11024_All    size  615    gap  0  0%
TGTGCAGGTAGACATTCTTAGGTAAAAAACATTTTTATCAAGTTTAAACGGTTTTCTTTATTTCATCTTCAATTCATTTACATATGACAACTGTAATAACAAACTGTATATGAGGCTAGACATTGAGTATTGCTATGACATCAAGTTTTGAAGCATCTACACAATTTTCATAAACACACACAATGATCAGTCTTATCAAAATTGGGATTATCACATTTATATATATGTATGTCAGACAATATACAATTTATTTTGAAATTCATAAAATTTAACCAAAGGTACTGTTTTCTTACATGTCTTAACTTCACAGTTACAGAAAAGTGAAAATTATGTCCTGTTCAATAGATTTTGGGAGATCTGATTGTTTTTGATTTGATATGAATTATGGGGGATGGTTTGAAATGATTTATCAGGTAAACCTGTAAATTTGCATACAAATGTATAGACTAAGAGTGATTATAAACTATAGGTCTCTTAAATCAAAAACGTCAATCATTTTCAGGAATAGGCTTAAACAAAATTACCACTTTCAACTTTTCAAGACTAAAAGTTGTAAATGAAGTAAGTCTTCTATAAAATCTTGCAATGCTGATTAAGAAGACTGACAGTCATTTG
>Unigene11067_All    size  549    gap  0  0%
TTGAAATTATATTATCTACCTCTTATAAGTGAATTGTAATCAGCAAATTTATTCAATGTAACTCAGTTTTAAAGATAGCTCACTTGTTTTAAAGGCATAGTATTCTAAATTTTGTCATCTATCAGTATGCTAGATATACCTCTCCAACAAATGTGCTTTATTCATTGTTTCTCTATGAAGATTGAAAATCGTTGGAGATGCCCAGTCATGCAGTCAAATTTATCATACAAGGGATGTGTTTCATTTGTTTTTGGTCCTATACATACAGGCATAGATAATGGGAAAGTACACCTCCTCATATTTATATTGACAACTCAGATATTCTAGGAGAAGAATTGTCCAAAGAATGAAAACCAACACTTCATAAAAAAAGAAGGTAACAAACTGACATGATGTCAATTTTCCAACATAAGAAAGGTATTACTATATAAAACTAATTTGCCCGATGGACCATTGTGCAATAAAACACCCGCTAAATCCAAATTATAACTGTCAGAATCAAAATATAGGTATGAAATATCATAATTATAAACCAAGGGTATATATCTT
>Unigene11077_All    size  693    gap  0  0%
TGATGGCTTGTGTAAAAGAATCCTCAGTTTGCCGACCAGTCTCTCCATACATCTGATGACTAGATGCTGTATTTGTAGGAAGTATGTAAGATCACATTTGTTTATAATAAGTGATAAAGAATGAACTGCTGGTCCCATCGTCGTGTTTGCTGTGAATACGAACACTGGTACAATGGTTCCATCGTCAGCATTAGAAAAGAACTTATAATCAATAAAACAATTGTCAAATTCACGGCAAATTTCTCCACTTAGTGACTGGCTACATACTTTCTTCAAAACTACATGAGAGTAATGGGGTTTGTTTGGAAATGTCCATAGATGATCAATCCTAGGTCCTAATATGTTGTCCCAGTGACTTAGAAATATTCCATCTATAATACTGTAATTTGATGTTTTAATCAGTGATGTAGAAAACTTTGATGATGGTGTCGTTGGAGAAAGACTTCCTGATAATTCTTTATTGATATCAAGATTGTCTTTTGTATTCACTTCTATGATTCCTATGTCTACATTTGGTCGTTTTATTATCTTTAAACTCCGGGATTTTGATAACTCGCTTGTCATTTTAAAACATGAATATACAAAATTAATTAAAATATAACTGCATAATATTCATTTTTTAGAAGTATATTATTATTATATCCATGTCTTCAATATACATTTTGTATCTTTATGGTTTTAATTCCTTTTTGG
>Unigene11100_All    size  731    gap  0  0%
CTTTAAATTTTTCGGAAATAACTTTTCATCAATGGATATACAAATTTTTCAGAAATAACTTTTTATCAATGGATATACTCGAGAAGTCAACGAACTTCAGCCAGTACTTATGAATGAAAGAATGATCTAGTTTGTCTGTGTACGTACAATTATTTCGATTGGAAAACAGATTTATCCAATGGTGTGACTTTAACATTGACGACAAACTATGAATGAAAAATAGTTTGACTGTGAATGTACAAAGCTTTTTAACAGATTCAAACCTAGACCGAAGAATTTAAATTATTTACATCATTCTATCTATTCTATTGAAAATATGTATTGACGAAAAACATTAAATGACGCACGAAAAATTCAACATGAGATAGTTAAAAGGAATATAACTATTCAGATATATATTTACCACCCAATATCACACTATAGGTAAACGAATAGTTGTAAAATAGTTTGTAATATGTCTGCGTGGGAGTTGTAGTATGGCGATAAGATCACGACGTGAATGAAGTGCCAAGCTGGTGTGTATATCTGTGTATTCCATTCAACCTGAAAAATATTTGTTTTATTCAACAAAAAGCTGCGAGGTAAGTATGTATATATTTTTACCAGAATACTACATTTGTTTTTTAAATTTATCGCATTCCAAGTAATTCAAATCCACCGAATTCACAAAGAAATTTTAACCCGCTTGAATTCCTGAAAAAGTAATAAATTGATTTATATTCCGCCAAAAG
>Unigene11126_All    size  537    gap  0  0%
AAAACATGTTTCACAATCATTGAAATTAGGGAATGAGTGTTCCTATTGATGAATCTATATGCTAATTTGTATGTGAAAACATTTCATCATTCCTAACACTTTTGCTTTTGTTTCACATTATTATTAATAAACAATATTAATAATTTTGATTTAAATATTCCATGGAGCACAGCTAAATATACTTTATCCGCCGAATGAAATCACAATTTGTACACAGTGACACATTTATGAAGTAAAATTTCTCTGAAACATCCTCTCCTCAGTGATCATAATTAGGACACAATATCACATATGTATTCCACTTTCTTATAAATTTTTCCTTTGTTTGATCATGAACTAACACATGTTCCAGAATCATTGCAGTTAGTTATTCATTCATTTCAACATATTTCCTTTTGCTGAACCTGCTTTTTCATACAGTAAATTTTTTCTCACTTTTTTTTAATACAGTCAATTAACTTCTAATTTGTATTCCTTTTAGCACAGTTAAAACAGTCTTGATTCCATTAATTTTGTCACACATGTATAAGTAAAGAG
>Unigene11139_All    size  423    gap  0  0%
GAAGTCTGAGTAAGTTAAGATAAACCTATAGGTATTCCAATGAAGTTTTGTTTGAAGAGGTAACAGTTTATGACAGAATTTATTGGATGTTAGAAGTGTTAGTGCTTCTGGTAGAATAAAGAAACGTGCAAAAAACGTGCACAAATGTAATCAACTGGACAGAGGTATCATCATTCAATACTTAGTGCTCTACTAAGTTACTATCATTAGCCACAATCATTAAGTGTAGTATATGTTCTACTGACTACAGAAAGGAAGGAAGGAGTAAAAGAAAAAGAAAATCGACAAAGAAGCTTAATTATAGTTTTGAATATTAATCTGGATTGGAATAAAGAGAGGAGAAGGGATTAAAAAAAAGTTATAGAGTTTAAAAATTGATGACTGTCTGTCTACCCCTAAGGCAAAAACCAAATGTAGAATTGT
>Unigene11165_All    size  537    gap  0  0%
GTGTTTATGAATTAGGTTGTGTGTATGTGTGATGAAGTATAAAGGTATATATATAAATTCTTAAGAATACTTCTGAATGTAGAATGTCAAACTGCAACTGGAATAACTGTCACTACAGAATTAGAGAGTAATGAAATGTTCTTTCAGAAATGATATGCTAAATATTTTCTGTTGAGTCCTGTCTTATCAATGATTTTAAGTTATTGAAGAGTTATTTCCCCTATATGCAGGCATTATTATAAAGAAGTCATCCAGCTATCAATATTGTGGGCATGAATACAGCAATATTTTAACATGTTATTACATTTATTAATTTTCTCATGCATTTGAATTCATGGAGATTATTTATTTAGTTCTTTTTTTCCCATTATTCATCAAAATATGTGTGAACTTGTTTTACTACTGGTATTTAATGCAGTAGAAAGTGATGATATGCAACATAACACATTTTTAATAAAAGAAAGTTGAAGATGTAACTTTGCCTTACTGGACCATATTTCATACACTTTCCCTGTAATTGGAGTTACTATTTTCACT
>Unigene11184_All    size  505    gap  0  0%
AATTGAAACTAACAAGTGTGTCTTCAAGTGTGTCTTGCATATTAAGATTGGTAATTGGTACCAATATGATTGTAATACAAATCCTGTGTCCAAGCTTTGATAACAAGAACCTGACAACACTATTTTTATTTTTTGTTCTTATTATTGCAACAGCAGACAATCAATACTCCTACATCAACATTTTTAAATGTGTTGGCCATTTTAACATAACTGAGAATCGGGAAAGGTCTGTTAAACACACTGTACAATTAAGTCTCGTCAGATTCTTGAAAGCAAAGCCTGGACACATGACCTGTATTTTTATCAGATTGATTTTGTACATACATTTGTTAGCAAGATTGAACATACCAAATAAAATCTACCAAAAATATTGACAACATTCAATAAGTGATAACACAAAAGTTCTATCTGGAATTATCGTTACTATGATACATAACAACCTTTCATGTACAAGATACATAACTCAACAAAAATGTTTTATGTATGTATATGTAGCAACTGGTCG
>Unigene11327_All    size  613    gap  0  0%
ATAATCATGGATTTAAATTCATCTAAAGGAATTCAGTCTATAAATTCGTCGAAAAACAGAAAGTACTCGGCTGAAGTAACATCATTAGATTCATGGAGTGAAGCAATCGATGACGAAGAAGTAGATTTAAAAGGGAAATTCGAACGCGAAACCGGTACAGGACAATATCAGAAAAAACAAACTAAAACGAAAACTGAGTCACAAAAACATATTAAAGATTTAAAGAATCAGAAAAGTTTAAGTAAAAAATCTGTGGTTTTGAACCCAAAAACATTGAAAAGTATCAATAATGAAGAACATGTAAGGAGCTTAGATTCGTGTCCAGATAATTATTCCAATGACACTGTACAAAATTCAACCATACAGACATTAGACCAAATTCCATCCACCTCATCTAATAGGGTTAGTGGTTGGTCATCGTCCTCATGTGAATCTGATCAGTTCACTTCATTAGACTATTCATCACTTCCAGTACCCCTGAACTTGTCTCTGCCATTACCAATAAACAGGGAATCTTCAAGTTTCCAAAGTGACATTATGAAAACACAAGGACAATCTTCTAAACTCAAAAGTAAATCTTATCAAGGATTAAGCAAGAACTTATCTGCCGAAG
>Unigene11356_All    size  347    gap  0  0%
GTTTACTAAAGAAGGGCATTAAATTCACAGTAATTTTGACCTTCAACAATGAGCAAAAACCATACCACATAGTCACCTATATAGGTCCCTGATATTGTTTATTATTGTGATGAAGAATAGGTTGGCAACACTTCGAAATGTATTTCATGCTTAGCAGTACACAACCTTTCATAACCATGCTTCTGTTAACAGTCATGATTATATTTATAAAGGTAGCACTACTGCATTGATATGTGCTATGCTTACTTTTCTAAAACCAAGAGTATGAAGAAAAGATTTCAAAACAGTTTTTCGTTCAAGCTTTGGCACAACATAAAATTAATATGTACTGTATATACATGTTGCTG
>Unigene11462_All    size  309    gap  0  0%
GTCCATTTTATAAATGTTTTCAACAAAAGGCCGGTATCTTCTACATGTACTATTATAGGGAAAGTAAAGAGATTTTTTTAAAGGGGAATCAAGCTACTTTTACAACCCACCATTCATACATTGCACCAGTAATTTCCTTTATGTAGAAATGCCAGTTTAATGTCTCAAAGACGAATTTGACGATGAGAAAATGCATCTGATAATTTCATGAACATGATGGAAAAAAATTATGTCTTATGAAATAATGAATACAATGAAACCACTATGTAGGGTTATGTTTTGCAATGTATTTTCACGTAAGTATATTTG
>Unigene11564_All    size  660    gap  0  0%
CAGGGTGTTGAGAGAGTTTTATCTACAAAGTATCTGTCAGTGAATGTGATGAGAAAAATACTTCAAGCATGTCTACAGCAGTTCACTAATAAAGATTGTTTAGATATAGACAGTAAGATGTTTGTAAGATATAGTGAGCTAAAGGATGGATTACTACAGACATACCAAATGTTAGTAAAAAGTCACCAAGCTATAGTGGATCAAGAGAGTAATCAGAGCAGTGAGGAAATTTTTGAAAAATCTCTTGATCTGTCAGGTTCTGAGGCCACACATATAGTCTCACAACTTGATCAGTATTATTCTACAAAAAATGGTGGGAATGGAGAAAAATCAGTAAAGCGTGTCAAATTTGAGGATGACAAAGAGGGTATGACACCAGCTGGTTTCCTAAGCTGTTTCCAATGTCAGCCACACTTGGTTGAGCAGGATGCTAGTCAGCATGGAACTTATGAATTGATGAGTAACTTATCAGATGATAAAAGAACAGATTTAGTTAAATTTTTGTTTGAGCTTTCTCTGAGAGACAACAAATCAGCCAATGAACTAGGTATCATTCTACAAGATAGCTCTCTGTCCCCAAAGTTGTTAATGCATATGTTGATATACTATTGGTTATCGTATGTTGAACCCTTGGTGATTTGTATACCTGCATTGTACCAC
>Unigene11578_All    size  308    gap  0  0%
GACGGTGGATATATGTAAAACAAATCTGGGATAAACACATAACAAAACAATATTCCAGCCATAAAGGGGTGCCTAGATAATAAAGCTGTGAATATATATATAGCATCAACATCTGATGCCCTTATGGACAAATATTTCTTATATCTTTCTCATGAAAAACAAAGAGAAAATGCTTTCCTGTTTTGTCTTATGTTTCTCACGGCACTATACAAGTTTTCTTGATTTCACTGTAAAGATACTTATAGATACAAGTTTATAAAGTCTCACACATATTATTAAAGTATGTAAATAGCGATTATATGAGTATT
>Unigene11671_All    size  333    gap  0  0%
ACGAAACAAAAGTTACATAGATGCTCATTATGAACAGTTGTACTTATTTTTAGAAGTTGCAATGAGAGTTGTGGCTGAGGAACAAGAAGAAGAAGAAGAAAATCTTAGAGATTATATTGACCGAAATATCATAGAAAAAGAAATCACAGAAAGTTTTATTAAGTGTAGCATTTGTGGAACATTGAACTCAAAGAAAAAAAGGATTTGCCAAAGGTGCAACGAAAAAGAGGGAATAAAGAAAGCAAGAACAGAGGAAAAGCTGAATGACAATCAGGGAAATGAAAGACGAAAGACAAAAGAAGAATCATTTACAAAATTAGAATTTGACATAGG
>Unigene11791_All    size  550    gap  0  0%
ATGAGTAGTTTCCAACGCTTTCCAATTAAGTTATTTACCTGGCTGTTCAATCGTCATGATACATGTACGAGCATCACAGATGAGTCAGCAGTCGAAACATGGATTTTGCGTACTTGATTAACAGGATAAGAATCGTCAAACTCAATGTGATATTGGTTTCATTGGGTACAGTAGTCTATAAATTCAATTTCAGTACTTTTATACATTTTTAAAACCACACCATATCCCTATATTTGATGCGTAATACTGATTTGTAAAGAGTAGGAGGAAATGAGGTTATTATATTAATAGTACCTGAGATTTTATAACGATTTCTCTAAAACTATTTTCTAGATAATGTGGTAAGGTTGGTCTGACTTCGGTTAATCTGACTGAGGTTGAGCAAATAAATTGAAATGTCATCAAAATCCCTTTAGAACATTCAGTAATATCCGCGTATGCGAGCTTCAGAAAAAGAAGAAAAACCGTTCAAGGATCATTTTGGTTTGTTTCGTAACGGCTACGAATACATCTTTTTTTTTTAAAAAGAGATCATATTATTATGTTGAAT
>Unigene11845_All    size  506    gap  0  0%
TTAATAATCCATGACAATTTGAATCTAATATGAAATATTACAAAAGAATTTTCTCATGATAACTTGATCAGTGCCTTCTATCATGACAGTCTTCTGGTCATATGTACATGGCTGTAACTTATATAATGAAAGGACAATGACCTGATTCAGGAATTTCAGGTGATAGAACTTAATAGCATCTTGGGGATATCAAATTTAAAAAATAATAATTCCAGTTGAAATTTATGGTGTGTAAGAACATCTTATAACATTTTTGAATGATGGATCTTGCAGTAGTTATCAATATAAATATAAGTAGATGTGGGATGGTTTCAAATACAGCAACTATATACAGAAGCCAAAGGACGATAATGTTAACAACTTATTACAGGTCACAGTATTATCTTAAACATTAAGCAAAACCAAGATTGTATATAGTAAACTATGAAAGGCCCTAGCATGAAAAATGTTAAACAGTTAAAGAAAAACCAACAATTGTGTGATTTGTGTTAAAAAAAATATGACTA
>Unigene11961_All    size  269    gap  0  0%
GCTTTGTAATGCTTTGTACAATAGCCAACACCTTAAATGCAAAGAGATGGATAACATTTCATGTGTGATGTATATAAAAACAAGTGCAGAGGAATATACATGTGCAGTGAATTATGCATACTACTATAAGTAGAGTTATAAAATATTGGGTCATGCATCTATGTCCTTATGACATCCAATTTCCTCCTATATAGCTATCTACCTTTTAACCTTAAAAATATTTTCGAATTCACATAAAATTTTGAAATTCACAACTGCATGTATTCTTA
>Unigene12377_All    size  310    gap  0  0%
ACTGATCGTTTACTTGAAAACGTTGACTTAGAATCAGAGAATTCTGGTAGTGTCACACAAAGAGAACGAATGTCACGTGTGTCATCAGCAGGAAGTCAACGATCTTTACCATCTAGATCTGAATATTCAGCCGAAAGTGATCATGTGCCAAAATCTCCTAGAGCTTTATATAACAAAGTTGTTGACGAACTTGATGATTATTTTTATCCAAATGAAACAACTCCAAAGACGCGAGATCATACAGAGGCCAAATTATCTGTAGAAAGTGCTAATAGTTCACGATCAGCAACTCCAGTGCCAACAATAAGAG
>Unigene12593_All    size  559    gap  0  0%
[truncated: 308,075 more chars]
