# Supplementary material for: Standing genetic variation fuels rapid adaptation to ocean acidification
Source: Nat Commun. 2019 Dec 20;10:5821. doi: 10.1038/s41467-019-13767-1 (PMC6925106; doi:10.1038/s41467-019-13767-1)
Supplement: Supplementary file 10 — Supplementary Data 7 [file 41467_2019_13767_MOESM10_ESM.txt]

>CL52.Contig3_All    size  756    gap  0  0%
GAAAATTCAACGGGTACATAAAATAATCTTACCATTACGAAAAGTTGTATTCTACGACAGATATTTCAACTAGTATTACCTATGATTTATTTTATGGAATATTTACAAAATGGCATGTTACAACGTGAAGCCATCGGAGATTTTATACTCTCAAGTTTCTATTGCAAACAAATTCAAAAATGGCCGCCTGATTGGGGAAGTTCTAGATGACATATTAGAGGGTATCACGTCTGTCGGAGAAATACCAATGATTGAGGTTAAACTTATTGACGGTAAATACGTTTCCGCTGATAATAGACGTTTATGGGTTCTGAAGGAGTTAGAAAGGTTAGGTCTCCTTGAACATATTGAAGTTATTATAACAACTAAAAAAATGGACACGAAGAAATCTGAAAGGACACATCATATAAAAATTCGTGGTGGTGGACCTGGTGGAAGGTCAACAGATATTAAAAAATATGATTGTCAAGTTATGATCAGTGAAGAATAGACATATAAAACGTAAAGAAACAATTATTAAAATAAGGTGACATTTATAGAGATTGTCGAAGGTGGATACAGTTGTTGTTGAACTGAAAACGACTGATTCGCAGGAGTTGGAAATGATATTGGGAAACGAAATGTGAAGTAGTGTTCTTTGTGTATATTCCTTTGTGACAATTGAGAAATTTATTTAAAGCGGCGAAAGTTAAATTGTATATGCACAATATGTATTCATTAATAATTTCAGTTTTATTAAAACTTTTCATTCAACCG
>CL229.Contig1_All    size  365    gap  0  0%
GTTTCATTCATAATGTCCACAAGTATAGTTCCACCGAAACAGGAAAATCTTAAACAGTTTATTAAAGAGGAAGTGCCAGTACTGAGTCACCAGAGCTTACTCATACTTGCCGGCGCAATGTCCGTAGAAACGGCGCAGATGTTGGGTGTCGAGCTCGGACTTCAAAATGAAGATATACTTAATTTAAAGACAGTCAACCAGCCGACCGTTCTTACCGTCTTTGAGATACTTTGGATGTGGCGAGGAAAGCAAGTCAATAAAAACGACGCTGACCAACTCATAGAATGTTTAAAGAGAATAGAATCGGTTCATTTATCAACGGTTGTAGCTAAAGCAAACAGAGAAAAACGTTATTTAACTAGAAC
>CL298.Contig2_All    size  394    gap  0  0%
TGTGTGTTTCATAATGTAGCTTATTTATTTTCAAACACTCTATTTTTAAATAACACCTCACATGCTATTTTTGTCTTTTCAAGAAACCTAAATCAAATATGCCATTGCAAATGTTCTTTTATTGTATGTTTATCATATTATTATGGTGGAATCTGTCATTTCAAAAGGTCATAAGTAAGAATGGGTACAAAAGGACAACACTTCTGGATGGCCACTTTACCCTCAATACATATATTGAGACATTTTGTAAGACTTGCACATACAATACACTGAAAAAGTGTTAAGCTTTTATAGTCAAAATCTTTACGAAGAGTTGGTTTGAATTGAATGGGTGATTTATGTAAAATGCAAACAGTTGTCTTGAGTTTGTGCTAGTCATAATTAGACATACCGG
>CL419.Contig2_All    size  1090    gap  0  0%
AATCATCAATTTAAAAAAAAATGACACTTTACTGTTTGCCTCAACGTGGAATCAGATTGGTGAATTAAATGGGAATAACATCAAGAAATTATATAGTTTCAACTTGGAAGTTCTAGTTTCAGAATTATACTAGGAAATACTTTGCAGTTTACCAATAAGTGTGTTGATAGTAAAAATGCTAAAACTTTGGCAGGGAAAGATTTTATCAGATAATAAAAAAGGTCAATAAACATTGTCCCTAATGGGATTTCTTCAGATCTTTTGGGCCACAAACAATCTATTGGAGCAGAGTGAAAGATCTGATTTTAATCACATTGTGTTACATATCAAATACTATCATTTTTGTCTTCCTTTCTGTTTTTACATTCATCATGTTCATGTTCACTTGGCATGCATCGGAAATACATGTTAACATATTATGTCATTGCAAACATACAACAATAATAAACCAAAGAATTCTTCCAAAAAATATATATACAGGAGCTAGTAAAGATTTAAATATCATTTTTCTGAATTCATGAGTAAAAACTTGGCAGAATGCTCAGAAATGAAACATAATCTGAGTCCGTCAGTCCTTCAGTCAGCTATCTGACCCATATTCAAACCACTATTCATACATTATTTGAGACCGTTACAATATAAGGAAAAGTGGTCACAAACATTAGATGATGCCTACAATATTTTTGTTTTAACTTGTGATTCAGTCTTAGCATGAAAATCAAAGGCAATATAGGAGAGTCCAGTTCAGGGGGTCTTGAATTATGTAAGGTTTCAGGTCATTGATCTCTATTCTTTATTTTTTTGGCCTAAAGTTTTCTATTCTTTATTTTTATGTAGATTTGGTCAATTATTCTCAATTCTGAAGACCTCATCCACACTGTTATATTAAAAGAGTACACCTACAAATATCTATACAGATTTTTAAAAAATTACTTGTTTGAAAAGTTCTGAACCCTAAACAAAAATATAAAGGTTATGGGAGGAAAAGCCTGAAAATATGTATGGAATTCATTATCAAAACACATCATCATTACCAGGTCAATTGGATTTGACTTCTTTGATTCAATTCTTCTACAGTAGTAAGAATTCC
>CL588.Contig1_All    size  493    gap  0  0%
AACTGCGCGTCACATGAATGAGTTCACGTCACATTGCTGCAGGAGTAACAAAAGATATTAACAGGAATAAACAGGTCAATGATAAGGGCAATGCTGTTGTGGCTACAAGGTTTGGACAACTTCTAGGAACATTTGAAACAAATGAGATGGGAATATGTAAACAAAATTTAATTCTAGAAGAGGAAATTAATTGTGAAACAACTTTAAGTGTACGTGAGGCAGCAACCCATCAGTCATTATCCGGAGGTCAAGGATTTTTTAAATGTTCTTGTAAATCTAAATGTTTAAGTGACCGGTGCAAATGCAAGAAAAACGGGAGAAAGTGCAATAGTCGGTGCCACAGTTCGACAACTTGTGATAACAAATGATTTTAACACAAATTTGTATCAAGTTTTCATGTTTTTTTAAGTAATAATTGATGAGTTTTAATAGTAAAACATATTTTATCTGTGATTTTATTTCCAGTAGATGACATTTTAAACTCCAGTTCTCG
>CL600.Contig1_All    size  968    gap  0  0%
GAGGAAACTTACAGGGGAGATAACAAAAAACAACAAACAAGCATGGGTAAAACTAATCATCAAAATGGTCCTATGACTAAACCACAGAAAAGTAAAAAGCACAGGAAGATTAAATTTGTAGACCCATTTTACAATGGTGAAAGAAAGCAAATCCATCAAAAAACTCGTCAAGATGAGGCTCCAAAAAATGATGACACACAAGAAATTCCCCGAAAAGTGCAATATTTCATGGACAATAAAGAAAAGTTTAAACAAGGAAAAAAGCAAAAATTCAAGAAAAACAAAGCAAAAGATACCTTTCAAAAGCTGGTCCCAGGACAGACAAGACCTCTTGATCCACCTCCAGTTTTTATTCAGAAGAAAAAAGAAAAGGAAAGAGATTTTCTGAATCGTGTTGATAATACCACACAAAAAGTTTTACTACAGTCTAAATTATCGGATCACTATGGGCTGAACATTGAAGACATAGATGAAGGAGATTTAACGAAGAAGAAAAAGTCAATGAGCAAAAGTAGAAAAGAGAAACTAAAACACAAGAAAGAGAAAATGAAACATAAGAAACATGAAAGAGATATCGATAACAAAGAAACAGAATTTTTAAAAGATGACATACAATTTGGTGAAGTAGTTTCTGCACCCCCAATATTGACATCTAAACCAAGAAAGGCAGTAAGAGATGAACAGTTTTCTAAGCCTGGAAAAAGATCACTGCTTCTAAAAGAAATCATTTTGGCAAATTCTGCTTCTAGTCCAAATAGTAGCTTACGCTCAAGTAAAAGAGAAATAGGACAAACTACAAAAAGGAAAAATCTTTCCATGGCTAAACAGCAAGTTATGGACGCTGAAAGACAGAAAGCTATTGATATGTATAGATTGATGAAAAATAAAACAGTAAAAGTCTCATAATTTATATATGTTATATTCTTGTTACTTCCAAATGTCCAAAACCATGTAAAGTATAATCAGAC
>CL606.Contig1_All    size  785    gap  0  0%
AAAAATGATGATCTAAAGGACACAAGTTCTAAAGAAAAAGCTACCTCCAAAGCATTAAATACTGGTAAAAAAGAAACCAGTTCCAAAAGTAATACCGGTAGTAGTTCCAAGGAAGATAATGCCAGTCAAAAGGCCACCAGTTCTAATGATCAAGATAAGAAGACACCAGATGATCCACATGCAGAACATGATCAGAATGAGGAAAGTAAAGAAGAAAGCCAGGAGGAGCACAATGATTCTGACTGGGATTATTATGGAAATGAAGAGGAGTTCGACGAACTTACCGAGGATGAAAAAGTAAATAAGATTCTTGGATATAGCTTCCCACATAATATAATTTATTTGCTGTCGGATGGAAAAACAGATATTATACCATCTTGGTGTGGTCAGATACAGGTTCTTGTCAATCCTGTCAGTAAAACATTATCATTATTGATGTATGATTATGTACCATCCTATCCAGATGATATTAGAAGAGAGATATTTAAAGGAATTTCAGCGCCAGTTGTCCGCAGAAAAATTTCTAAGGAATTGGAGAAATTTGAATGCTGCAGAATATTAAGAATGGATGTTCCATTAAAAAGTTTAGAAGAAATCTTTGTAGTTCAGCCAAATGACAGTGAGTTTCTGATATATTCAAAATTGACTCCACCTGCAAAATTTTATCAGAGATTTATCAGTGTCAGTTGCAGGGATCGAAATGATTGGAGTGAAAGGCAGCCATTTTTACCTTTTGAAGGTCACTCGTTTTCAGATTGTTCAAGAAAATACATGCTCATTTTTGG
>CL846.Contig7_All    size  1661    gap  0  0%
ATGTTTTTGTAGTGTTATGAATAATATTTTATTATAAAACAGTTTAAGTATGTCGCAATTCATTGATTATTTCTGTGTCGTATAGTGAAACATAAAGGATGGTTTTGGAAGCTTAAAAGTAGTAGTTTGAAGTTGGAATTCATTTTAATTGTTTATTTTGAAAGTAGAGTTGCCCATATTTTTACAGATTGACAGGCTTTGACCTACCCTATAACCCCCCTTTGTAAATAGTGTACAGATATATCAAAATGGTGGATTACTACAAAGTGTTAGGAATTTCTAAAAATTCTTCAGAAACCGATGTTAAAAAGGCATACAGAAAACTAGCACTTAAATGGCACCCTGACAAAAACCCCGACAAAAAAGAGGAGGCAGAAAAAAAATTCAAAGAAATATCTGAAGCTTATGAAGTACTATCTGACAAAAAGAAGCGGGAACTTTACGACAAATATGGAAAGGAAGGATTAATAAATGGTGGTTCTGATTACGATTTCCAAGACAATTATGATCATTTCCGTGGTTTCCATTTCCACAATCCAAGAGACGTATTTAAAGAATTTTTTGGCGGAAGAGATCCCTTTGAAGATTTTTTCGGAGGTGAAAACAGTGGTTCCTTCTTCACAAATTCTTTTCCAGGATTTCCGTCAATGGGCGGAGGTTTATTTAGTAATGCTTTTGGAGGGGAAACAGGTCGAAGAAGAAGTAGTAGGAGTAGGCGGGGTGAAGCTCAACAGTCAAGACGACCCAGGATTGGTGCATTTCATTCATTTGGTCACCCAGCAGAACATGTCGGGATGCTGGGATTTCCTGTACACTTTGGACTTTCATCATCTATATTTGACCATCATCCTTCTATTGGGATGTCACCTGGAATGTCATCGTTTACAAGTACATCATTTGGTGGACCCTCAAATGCAGGAGGAAACTTCCGCTCAACTTCTACGTCAACGAAAATTGTCAATGGCAAAAGAATTGTAACAAAAAAAGTTGTAGAGAATGGTAAAGAAACAGTAACAGTAGAAGAAGACGGTGTGGTTAAATCACATCTTGTGGATGGCAAGTCTCCGGCAATATGTAAATAATGGGACCACTCTTATTCAAAGCGATTCTGTGTTAACTTGTATATAACTCATGTATTTTAAAACACATCATTGACTAAGATTCATTTTTTATGTTGATGGCTCAGAATCTTCACACTTGGAATAATTGGATTCTATAACGTTTCTGTAGCATGCTGAGTAAATTAACTACATTTCACAGAAATCGACTATGGTATGAAAAGTAGTTTTTATTGGCCAATTAACAAGTTATTTCACAAGTGAGATCATTCCATTAGAAGGAAAGTTAATTATGGTTACAGAATTTTCACATGCCTAAGATTTTAAAAAGAAGGAAACCCACAAAAAATAATGGTCAAGTAACAACTGTTTAACATAAGTTTTATGTAAGAATACAGAAATAATGAAGAGCGAATCAGCTATATAATAAGTGGAAGGTATTGTAATCCACTGGGATATAGGATAGATTTTGATGTAATTTTACTGAGTCAGACAAGAATGATAAATCTAACAGTGATTTTGTTCTGTAGATTGTAACATATCAGGAAGGTTACATTAGAAAATTAACTAAAAACAAATGTAGCATGCCTTGACTAAAGAACC
>CL1071.Contig4_All    size  3595    gap  0  0%
GAAGAATAAGTATTCCAGTTAAAAGGAATTTCAAAATATTTTTAATCATTTAGAAACAAGTTTCCATATGTCTAGTAGCTCTGTTATATATAGCTCTAAACATTGAAGGCGGAATCTTTCAATTGATGGTCATTATTAAGTATCAAAATGGTCGAAATCGAAGCGTTAAACTTATTACGGCAGCGAAAAGAGGCGCTTAAAAAATTACCAAATCCCGCCGACCAAAACATATCATTTGAAAAGTATGAAGAAACCGTATCAAGGACTATGACAAAGACACAGACAGATATAGAAACAGTATCCAAGTATGCAACAGAAATTATAGAAGAACTGGAAAATGTCAGAGAACTGGTGAAAAATTGCAGCATCAAAATTGGCGAACATCTACAAGAATTGATGAAAAAGAATTTGATAAAAATTGAATTTTCACCAGAAGGAAGACCGCTGAATAGGGATGATATTGATATGAAAAAACTAGAACAAGTTCAAACAGTGCAGAGACTTGCAAAACAACAACAAGAACTTATGGAGTTCATAGCGAAAACAGAACAACTAGTTTTGAAGATTGAAAGTAATGCAGCTTTGTCATTTTCCGATTTAACTGGTGTGTCAAGTCAAATGAAACAATGGTGTGATGGATTAGAAACATTGGAAGAACAGAAGAAAAGAAAAAGGGAAGAAAAGGAAGCAGAAGAAACCCGCAAAAGAGAAAAGGAAGACGCAGAACGGAGAAAAATAGAAGAGGATGAACGAAAAAAGAAAGAACAGGAGGAAGCTGAGAAACTAAGAAAAGAACAAGAAGAACGAGAAGCTGAGGAGAAAAGAAGAAAGCAAGAAGAAGAAAAGAAAAAAAGAAATTGGAAGAACTGGCCACCATTCATATATTACAATCCAAGAAAAAACAAGTTTAGTCAGGATATCTGCTGTGTCATTTATACAATGCCTGATGGAACTGACGCTAGTGATTTTAGCTGTCAAGGCTCAGATGCTGTAGAAGATCTAGATAAATGTTTGGAAACCAATGACGAGCAAGTTATTTCCTCTGTTATCACAATTAAACCGCAAAAGGTCAAAAAGACGTTTGAGTTACCAATGCGTGTGTATGTGCCAATTGTATCGCATGATCAGAGCCTACTACCAACACTGAAGTTATCAATTAATGGTCAGAAATGGAGATCAGGAAAATCACTCCCAGAAATCCAACTACCAAAAGTGACAGGTGTTTCCTTTGTTGGAGTTGAAATACCAGTCAAACAATTTGAGAACATTCAGTGTGTTGCTGTTGCTCGACAAAAACGTCATGAAATCGAAGTCGACGAAAAAGGGAAAGTGTTTGAACCAGAAGTTGACAGAAATATCAAAGTAAAGTTTCCACAGAGAGCGTTTCCTGGGAAAACTGTTGTTGCTACAAAGGCAGTACCATGGACTCATGCGGACATTAAAAATGCCTCAAAGAAGCACAAAGAGTTGCAAAATATTAAAACAGCTGGTTCTTATATAGATATATCCTGTGAAAATACAACTAAGGAAGATTCAGATTTAGAGATGTATGATTTTGGATGGGTTGTTGACAAAAATATAAACAAGAATCAGTCAGTCAACCAAGAAACTCTGAACAGATGTAGCAGATGGGTAGTCAACAATTTAAACCCTGATGAAAATGAATTGCAATTAAATGATGTCTTTGATAGTGACTTTGTTGATGACCTGAAGACAAAGGAGACAGATGGGGACAAGAATCGTTTGATTCTACGTCATTTGCACGATTCTGATTCTGATAGCGATTTCGATAACTTTTTAGTCGGATTGAAATCTACCCAACCAAATGTGGCAAATAGAATAACTTCTGTAAAAAATCAAGTCAAGCTGTCTAGAAAAACTAAAGACACGGACGCCGAGGACAACTTTGCTAGTGATTTTGATCCAGATTTTGAAAAGAAGGAGGGTACCATTTGTGTAGTTTCAAAGTTGACCGGAAAGAGTTGGGAAATTGTACCTATAGAGGCATCTGAAGAACATCCGAAAGCAAGGTTCCTCAAACTGCCGTCCGGAAATGATAAATATCAAGTTTTAGGTCTAGTTGTTCCAGATAACATGTCAGACGAAGATATTTGCAGAGCAGCTGAAATACTGGAAGGATTAAACTGTGTCACCAATGTGTCAGTAATATGTCGACAAAAGCATTCAAATCCTCATGAAGTAATTATTGAATGTGTTAAATCTGAAAATGTAGCAACCACAATGCAGCACTTGGATTCTATTGGTTATAATGATGGACCGGCTGAGAGTGCAGAGTTTGGTGTTGTTGATGGAGAAGAGATCGAAATAAAGTTTGAATCAAATCTTTATCTAGAGCGTCTAAAACATTCACTTCTAAAGATAAAATTTTATAAGCACCTCCCTTCTAGCAGATATTCCGAACACCTAGTAGTCGTCAGCAAGGCAGAGCAAGGAGAAGACAGCAACTACCATGGATATCTGAAGTACTGTGTACATCCCGGTCGTTTGTCTTTACCAAGATCAGGGTCACTTGTTTTGTATGTTCCAAAGCCTCTGGATGAAATAATTGGTAACTTTCCATATACTATTGATGTACCAGTTAAGGCACTGGCTAAGTTCATCGCTTGGCAGTTGACACGTACAAATTTTAATTCCACAAAATGGGTACGACTTGGTGGATTTTTAACTAATAGTGACTCCCATCTGTATCATCAAATCATTAAGAATATTGACGAAGAAGCAACAAAAGCACCACAACGAGAGAGATGCGAGCACTTCATTTTGTATTGGGCAAATCATCATGCATCTTTAGAATCAGATAGGATTGAGGAAATAATAGCGTCTCATCATGATCCAAATTTGGAATCAGAAGCGCATCAGTTTATAAAACCATACCTTCCTGGAAAAGGAATGTTTTCAAACGACAGCTTAGAGAAAATGTCATTTGCAATAGCTGGAGAATGGGAATCAATGGCGAAAAATCTTGGTTTTCCAAATGATGAAATAAATAAAATCAAAAATAGTCAACCAGGAGCCGTTAAACAGACACTAAGAATGTTAGATTTGTGGCGATTGTCGGATAGCGCAATACAGAAAGGCACGGATCTTGTGAAAAATTTCCATGAAACAGCCAAGTCAGCACAATGTGGTGCGAAATTGCTAAACATAATATCTAAAAATATAAATTGAGGGCAGGACGCATACAGCCCAATTACCCTACAATATATATTACATAGTTATATAACATTAACCCATTTCTCTGACGTCAGTCTATTGTTCTAACAGTTGATTATTTTTTAAGAATCCACTGACCACCATGTTAACTTAAGATAACTTATGTCATAACTTTAAGCTTTTAACTTACGAAATGTAATCCTCTCAAAAACGAGTGACAGATGAAAGGTTCGATCCCGCGCGTATTTTCGTCAGTGAAGATTGTAGTCTATGCATGATACAACTAGACCACGAGCGCTTATATAAAATAATATTTTAATATTGGTCAATACATGTCAATGAACTGTATTTATGTCTTTTTGATATATAATAAAATAAATAACACCATACAATCAAGGAATTGTAAGCATTACTTATTAGA
>CL1586.Contig4_All    size  10233    gap  0  0%
CAAGCCTCTTACCAATGCTGATTTCCACACGAAGAAACGAAACTAGAAAGCGTTATCCAAGTTTAAATCGCTTGTATTAACGTAACACTTATCATAAAAAGAAAAGTTGCAAGCATTTCTATTTGCTTGTCTACAAAACTACATTTTTACCCCATTTTAAAACAACGAACGGCTTCTTGGAAGTGTAGACAAGTTAGACCATGCGGCCATACTAAAATTCACAACACACAATGGAAGAATATGACCCGGCCGACCCAACTGAGGAGGGTAGTCATGGAGCGGCAGCAGCAGCAGCAGCTGCAGCCTCTAAAGGTGAAGAGGACCGACCGACCGAGGACCGACCTGAAGGTCCTCCCAAAAGTGAAACATCAGACAAACCGGAAATAAATTTGGCAGACTTCCCCACACAGTTTGGAAAACCTGCCAAGAAAAGAACAGACAAGTCTTATTTCCATGAAGGTATGGCAGATTTACCGTCACGTTACGATGATGATGAGGAGGAAGGAGGTCGTAGAAGATGGAGGAGAGGAGATGACAGTGACGAGGAGAAAAGATTTGAGGAGGAATATGATAATGACAATGATCGAAGGTTTGGTAGGGGACGAGGTAGAGGTGGAAGATTTAGTCGACCTCCCAGACGTTTTGAAGATGAAGATGAATTTGGAAGAGATGGTCCACCACGTATAGAGGATAATCCTTTCAGAAGATTAGAACAGGATGGTCCTGGACGACCTCCCCCAGGTAGAGACAGACCTCCACCAAGGGATAGATACAGTCGAGATGATGATAGGCCACCATATGATGATGACCCACGTTATGACCATAGAAGATTCAGAAGGTCACCACCTCCTTTTGATGACAGAGATGACAGACATCCTAGATTCAGGAGAGATGGCCCAGGCCCTCCATACGATGGTCCTCCTTATGATGGTCCACCATATGACAGACCTCCATATGATGATGACAGATACGATAGACCTCCAAGATTTGGTCCCCCAAGATATGATAGAGATGGTCCACCAATGTATGACAGAGATGGTCCCCCTCCACCAGGGTATGATGATGACAGACATCACTATGATAGATTTCACTTCCATAGAGATAGACCACCACGCTATGGACCACCTCCTCGTCCAGATTCTCCAGACTTTGGGCCACCAATGCATCCTGGACCTCCAGGTCCTCCAAGACCACGTGGAGGGTTGCTGCCAACACCCCCACCACCATCTCAGCAGCCATCTGAACCTCAGTATCCTCCACCACCGCCTGAACATGGCATGCCTTTTCCTGGACCTGAGGGACCCCCAAGATTTGGACCTCCACCACCAGGGCCACCACCACCACCAATGGGACCACCTCCTTTTCAAGGACCACCAATGCCATTCCAGGGACCGCCAGGCTTTCCAGCTCCACCACAACACATGCCAGGACCAATGCCTGGTATGCCACCTCCAGGACCTGAGATGCCACCAATGTCTGCTGAACAGCAATATTATGGTCCGCCACCTCCTATGATGCCCCCACAGGGTGATCCACAGTGGGGTCAACAGATGATGGCACCACCAATGCAGGGGATGCCACCACCGCCTCCCCCGCAATTTCCACCACCTCCACCACCTATGGATCCATCTATGGGATTTCCTCCAATGGATCCTCAGATGATGCAGCCACCAATGATGCCACCCCAGCCTCCTATGGCACAGCCACAACAATACTATGAACAAGCACCACCACCTCAGATGATGGTGTTCCCTCCTCCACCACCTCCTCCTGAACCAGTGGAGATTCCAGAACCAAAACCAGAACTTATTCCTATCCCTCCTCCCCCAGCAGAGGAGGAACAGAAATCAGATGACATGGAGATTGACAACACAGAGATGCCAGATGTTCCAACAGTTCCAGAGAAACCTCTGGATGAGGATCAGCAATATAAGATGATGTACTCTGCTGAACCTACAGTCCCGGTATCAATCGAGCCTCCAGTCTCTTCTGCAACAATAGTATCAGCACCTGTGAGTTATTCAGCTCCCCCAACATATTCAGCTGCGCCAGCTTTAGCACCAGTACAGAAGATGTTTGAGGCACCAAAGTTTGCAGCAGCTCCAACAATGGCTGATTCAAGGCCACCTCCGCCACCCCCACCAATGGTAGTGTTCCCAACTCATATTTATAGTGCACCACAAACAACACAGGTCTCGGAGGAGGATAAGTCTGTAGCTCAGAAAGCTGCTGAAGATCTTATGATGATGACACAGGCAACTCCACAACAAGTTACCATGCCTATTGTTCATCCAGTTGTTCAACCAGAACCTGAACCAGTGGTTCAAGACCAACCAAGAGGTTTTGTACCAGTACCTACAGTTGAAACAGAACCTGTAAAGGAACCAGTTTCATATCAAAAGGAGGAGCCAGAACCAGAGCCAATGGAAAGGGAAACAACTCCAGAAAAGCAGTCTGGTGACCCTATCAAAACAACAGCTCAACAGTTATTGGAAAGAATTAAACAGAAACAACTGAAAGCACAGGCTTCATCATTACAAGGTGGTGGATCAAATCCTTTAGTAAAGTCATCTCGTAGATTCTTTAATCCTGTTGCAATGGTGGCTGGAAGTAAAATTCAATTTGCCATGGCTACAGCTAAAAAGAGTGTCACCGCGGACAATCCTTTGAAGAGCCAGGAGGAAGATGCAGATAAGAAGAAAAAAGGGAAGGAAGGAAAGAAAGAAATGTTCAGACCTGGTTTAGACGGAGAAGAAACATTGTCTAGCATCATGCAGAAATATCAGCAGCACCAGAAATTTATTGATCAAATAAATAAAAACAAGGAAGGTGAAGGGGACGGTAGTGAGGCTCCATCAACAGATGCAGCAAATGTGAATGGAAATTCTACTGAGGTCAAAGTGCAAGAGGAAATAGAATCAGCTGATAAAGAAAACGAAGGACAAATGGATGAAGATCCAGCTGACAGTAAAGCAAAGAGATCAAGGTTTGCTGATATGACAGCGGAGGAAAGATTGTTTGTGAAAGAAAAAGAAAATGAAGGATCTGAAGAGACAGAGGAAAAGAAAAGAGATGCTTCTCCTGAGAAAAGAAGGGAGGATGATAAAAGTTACAAGTCTAGAAGATCACCAAGTCCTGAAGAAGATGAATCTAAGTCAAGACGTCGTCGAAGCTCCCCCTCGCCAAGAGATAAACAAAGATCACGTTCCCCTGATCACTCTCGCGATAGAAGGGATAGAAGGTCTAGATCTAGGTCACATGAGGATAGATACTCCTCAAGGAAGTCCAGAAGATCACCAAGCCCGAGAAGAAGAGATTATGATGACAGGCAGCGATTTAGATATGGGGATTTCAGGAGGGAAAATGATTTCAGGAGAGGTAATAATAGAGGTGGCAGTCCTTATGGGAGAGATTCTAGAAATCGTAGGCAGGACCTAAGTCCTAGGTCAGATTACAGAAACAGACAAAGTCAAAGGGATAGGTCACCTAGTCCTAGGTCCAGAGGTTACAAAGGTCAGCAGAGAGATAGGTCGTCAAGTCCTAGATCTAATTATAGAAGAACAAAAGAACGATCACCAAGTCCAATGCAGACAAAATCTCAGCAAAGAGAATACTCACCTAGTCCTAGACGTTCCAGCGCGAGAGAGAAATCCCCTGATGAATCTGATTACAGAGAAAAGCACCGTGATGTATCACCAAAGATGGCAGATAACAGGTCTAGCAAACAGAGGGAGGCATCTCCTCCACAGAGGCAACCTGAAAATCCAATGTCTAGGCAGAGAGATAGGTCTCCACCAGAATACAGATCCACTAAACAGAGAGACAGGACACCTAGCCCTGAATACAGGCCTTCAAAACAACGTGAGCCATCACCAAGTCCTAGACAGATGGAATACAGAAGTTCTAAACAGCATGATCTATCACCAGACCCAAGATCTGCAGAATACAGATCATCAAAACAAAAAGAAAGATCCGTCAGTCCAGAAGTGGTCAAACCAAAGCCAAGAGAAAGGTCTGTTAGTCCAAGGTCATCAAGATATCCACAAAAGAGAAGGTCACCTAGTCCTAAGATGGTAGAAAAGCCTAAAGCAATGCCTAGTCCAAGGGCCAGAGCAAGTCCTGATGCAAGAAGAACAAGTCGACCAGTCCATGATGAAAAACGAACAAGAAAAGAATCCTCTTCTTCTTCATCATCTAGTTCTGATTCTAGCTCATCAGATGAATCTGAAAGTGACAAGTCTTTAGAAACACCAGAAGATGAAAGAATAAAGAAGGAAAAGCGTGAGAAGCTTTTGATGGAACTGAAAAGTATTGAAGAAAGTCTTGAAAAACAAAGGACAATGAAAAAGAAAGGAAAAGGTGGAAAGGAAAGTGTCAGAACAGAAGACAGAGAAAGATCAGAAGACAGACAAAGTTATCGGTCGTCCAGGTCAGAAGAGGAGAGAAAGAATGAAAGTAGATATGACCCACGACAGAGAAGAGAAGAAGGATCACATTCAAGGATGGCACCAGAAATGGTTGAAAGAGCATATGAGGAAAGGCCTAAACAGGAAATACCAGATGTGTATCTGAAGTCCATTGAAAAATATCAAAAAGAATTCAAAAGTCGACAAATTGATGAACCGAGTAAAATGAATCAAAGGGAAGAATATGAACAATCTTATAAACCAGAGGAAAAGGGAACAAGGGATAGAAGAGAAGCCCGGTCAGAGTATAGTGAACCAGAATATGAAGGGGAGAGACGAAGCACTTCTGTAAAACGAGGGAGTGGAGATGAAAGAGGCAGACATGAAGATAGGCGCTATCCTGGTGAACCTAAAACAATGTATGAAGATGATAGAAAACGTGAACAGCCAGACCCTAGAATAAGGACAGAAAAACGAAGGCCTGATCCAAGAATGGAAAAGGAGGAAAGTTCTGATGAAGAAGTAGTCCAACCAAAACAAGAACCTGTACGAGATAGAAGGAGAGATTCAGGGTCCAAATATTCTGACAGAAGTCCCCCTGATGACCCAAGATATGATGACAGGAGAGAAGTTCCGAAAGAAAAATATAAACCAGAACGATCTGAATCTAGAAGATTTTCTGAAAAACCGAGAGAATTTGAAGGAAACTATGCTGATAAAAAGAGGGATCCAGCTTATCAAGGATATGAGGATTTTCCAGATAAAACAAGATCAGAATACGAAAGGAGACCACAAGCTGAATATGGTGAGAGGAGACCTTCAGAATATGGTGACAGAGGACCAGCTGAGTATGAGGAAAGGAGAGCTTCAGATTATGAAAACAGGAGACCTGATTCAGGAACCCGTTATGAAGAAAAACCGAAGTCAAGAAATGAATTTAATGAAGGAGATAGAAAAAGAGATTGGGTTGAACCACCCACAGAGTATGAGGAAAGCCCAAGGAAAAAAGAAAGATTGGACCGTCCGTCTAGGAATAGTGAATATGAAAGTTATGAGGGTTATCATCCAGAGAGTCGTAGCACTTCAGAAAAATCTTATAAAATAGACCCTGTTGATGAACTTGATTACTATTTAAATCGAAAACCGAAAGCAGCTCAAGGTCAGGTTGAGAAAAATGGAAAATGGCAGACAGAGCCGGATCAAAGTCCACCTGACATAAGACAATCATATTATTCACCAAATCCAGTTGAAAAGGAGGAAGAGGACCGTTTTGACAAAAAGGCCAAGAAGAAAAAGAAGCACAGGTCAAGGTCACCAACGAGTCGTGACTCAAAGAAAAAATCCAAAAGGTCCAAGCGATCTCCATCTGAGGAGGAGAGTGATGATGCAGGCAGATATAGAAGATCTAACAGATCACCTGTAGTTGAGGAGTTTGAACGACGACGATCACCTTCTCCAAGGTATAGACGAACATCATCACCAGAGGACCAACCATACAATAACAGAGCTGAAAGATACTGGAGACCTCCTGATCATAAGCTTGATGAGATCCATCATTACACCGATAAGAAACATAAAAGTGCCTCTATGACCAAAGATTTCCCAGAATTACATGAAATCGAAAAGGCAACCAGGAAGTCGGACAATGCTAATGATAAGGAGGAAATGGAAAGAAAGTCCAGCTATGGTAGTAACATTGATAAGGAAAAGTCCTCAGAACCAGATCCTCTAATGAAATGGGAACCAGTTGATCCTCCAGTTAGACCAAGTGATAAAACCCCAATGGAGAAAACAACAGAGTCCAAAATAAAAGATACATCTGAAATCAGCACAGATAAGGCCGTGAGGAAGCGTCCAAAGATCAAACGCTTGCCAGTTCCTGATACTCCACCCAGTGATAAATCCAATCAGAGTGACTCACAGTCTGAATCTTCATACATAAGTGATGGGGAAAAGAGTGCATGCAATGAACAAAAAGTAGACCAAAAATTATCAAATAAAAAAATAGAAGAGGAAAAGATACCGGAGAAAGCATCAATTCCATTGGAAGAAATTGCTGAAAAATCCTCAAGTGTTATGACAAAATCAGGGGAAATAAAATCTGATAGTGAGAAAATACATGGACTTAGTAGTTTTATGAACATTTATGAGGATTCAGATGATTCAAGATCTTCTGTTAAAAATAACATGGAAATCCCCAAAACTAAGGAGAAAAATTCCAATCCCTCAGCTTCATCATTAGACAATTCTACTGTTGATGTAAAAATGAAGTTAAAAAAGGAAAGTACACAATTTGAACCTACTGTCAGTGGTGTTGCAGATGCTGAAGACTTGAGAAGAAGAAGCATCATTGCCGATTATAGTGACTCAGATGAAAACACAAATTCTAGTCTTAAAGATAATGTTACAGACACAACCCAGACTCGTGCTAAACATGATTTTCTTCATATATCAAGTAAGATTGCTGATGAAAACAAGAAGACTACGATTGAGTCAGAAAGGAGGGAGACTGAAAAAATTGAACAAGTAAAAGACAATTTAGAAGTATCTGTTTCAAAGGTGGAACAGTCCTCTGAAAAGGATGATGACAAACAGGCTAATGCATCAAAATTAGATCCAAGTAATGACGCCATCAAGCTACAATATAAAAGGACCCGGTATGGAATACGGTTACGGTCAAAAGACTCTGAGAATAAAAACAAAACTCGTGTTGATGTAAACTTTGGCAGCAAGGTGAAGGAATCAATGGCAGTTGAAGATGATTCTGTAGAAGTTAGCATTTGTTCTGTTGACGAAGCTACTTCAGAGACTTCTCAAGCAAAAAAACAAGATGATCAAAAGGTTAAAAGGTCACCTAGAAAAAATGAGCAGAAAAGATATTTAGCAGAAAGTGCAAGCCAGTCATTTAGAATGGACACAACTAGACATGAAACTGATGAGAGAAACAGGCAAGAAAACAGTTATTCATCAGAATCTGACAAACGCAAAGAAAAGTCTGATCGACCTAGATCTCCTGAAAGGTCAAGAAGGAGGAGTAACTCCCCTGAGGTAGATACATACAGAGAAAGAAGAAGGGATGAAAGTTCAGAAATTTCACCAGAAAGACGAAGGAGGAGATCAATTAGAAGGGATGAAAGTCCTGAAGTTTCACCAGATAGTCGAGGTAGACGCTCAATAAGAAGGGACGAAACTCCAGAAATGTCACCAGAAAGACGTAGAAGATCAATAAAAAGAGATGAAAGTCCTGAAATTTCACCGGAAAGACATAGTAAAAGATCACTAAGAAGGGATGAAAGTCCTGAAATTTCACCAGGAAGACACAGTAGAAGATCAAAGAAAAAGAAAAAATCTAGTAGACACGAATATTCTCCAGACAAGCATGTATCCCAGAAAGGAGATAGAAGATCTCGGGAAAGAGAGCAACCTTATCGATCATCATCAGAAAGACACTCATTAGAAAGAGAACAACCTTATCTATCATCATCAGAGAAACACTCATTAGAAAGAGAACAATCTTATCCATCGTCATCAGAGAGACACTCATTAGAAAGAGAGCATTCAAAAACCCATACTGATAAGAAGGAGAAAGCTGAAACTTTATCTGCAAGGCATACACAGTTTGAAACTTCAATAGAATTACAAAGTTCAGATACAAAGGAATCCAGTTCTGATGTTAGCTTTAAGATGGGAAGAAGTCAGGTAGAGGAAGGAAAGTATGATCCAGGAGGTACCCAGAAAATTCAGGCTTCTGAAGCTACAATTGATAAGCCAAAACAACAGTACAGTGAAGATACTGAGCTTAAAATGTTGGAAACAAAGGAAACAGTAAGAATGCAATCTACAAAATCATTGGAAGAACCTCAACAGAGTGGATCATCAAGATGGTCTCTTAGATCAAAAGCTTCAGATTCACAAGATGATAGTCCTAGACGCACAACAGCTAAGGAAGATAGTCCCAAACCTTCCACTATGACTAAAAGGTCAAGGAAGTCTGAAGATGAGGATGCTCAGCGAGAAGTGGCAGAAGAAAAACAGGCTGCTAAAAGAAGAACAAGATCATCACGATCCACTGAAGATTTTGTTGATCAGAAAACACCAGATGTTTCTATTGAAAGACAGCTATCTAAGCGTCATAAAAAGTCTCGAAAAGGAGATGACATATCTATAGAAAATGACCCAAAATTGAATAGTACCTTATCTGTGGATTTGTCCAGCATTGCATTACCAGGAGAAGGTATCAGAATCAAGATTTTCAGTGAAGCTTTAAGTCCTACTGGAAACAGAAAGAGTCCAAAAGTTAGTCCAGTTAAGAAGGCCCATGCTGATTCACTGACAGATTTGAGATTGGAGGAAATCATTCTCCCTGATGCAACACTTAGACAGGAAAAATCAAGCTTAGGAGACAACTCAAGAGTTTCATCGGAAGTTAAAAAAGCTGAAGAGGTGAAAGCCAGTGTAGAAATACAGCCAGAAATGCAAATAACACCAATGCCTGTACAACCACCAAGAAAAGAATATCCAATCAGATCACAGAAAACTGCTTTCTCTTTTAATACATCAAAGAAATTGCCAGATGACAAACGTCCACTGGTTAAATTTGGTTTACCAAAATCCAGTAACCCAAATAAACTGTGGGAGGATGAAGAGGATGTTGATTTTACAGACAAACTTCTTGGTAAGAGAACAGTGGATGAACCTTGTGACACACAAGCTCCTCAGCAGGCAACAACTCTGGAAACTACTACACCTCCCCAGATGTCAGAGGCCAGAACCTCTCCAGAGAAATCAGTTGATCAATCGACAACAGAAAAAGTTAAAATGAAAGAAAGGTCTGTTACCCCTGAAAAATTAGTTGTTGTTGAAGAAGATGACAGCTCCATTAAGAAAGCAGACAACAGCTTCACTAAGAAAGCTGATGATGTTTTCGACAAGAAAGAAGACAATAGTTTCACCAGAAAAGCAGATGATAGTTTGACCAAGAAAGCAGATGATAGTTTCACTAGGAAAGCAGATGATGTTTTCGACAAGAAAGAAGACAATAGTTACACCAAGAAAGCAGATGATAGTTTGACCACTAGTAAAGCAGACGACAGTTTCACTAGGAAAGCAGATGATAGTTTCACCAGGAAAGCTGATGACAGTTTCACCAGTAAAGCAGACGATAGTTTCAAGAAGAAGGCAGATGACAGTTTCATTAGCACCTCCAGTGATGATCCAGACATAAGCTTTAAAACACCAAGTCTTGTCATAAAGTCAAAACCTGTGGAAAGAAGGGTTGATTCTCCTGAAAAAGCACCTTTGATAGTTGCAGCTCCTAAAACACCTGTTTTAAGTCCATGGAATAAAACAGAGGAAGGAAACAAGGTTGTTGAAAAACCGGTGGAATCTATTGATGCAACCACAACAACAGTGCAGAGTAGTAGTGATACAAAGAAGCAAGAGAAATCTAGTAGTAGAAGGTCAAAAAGTAGATGGGATCCACCTGTGGCTGTGCCAGTGTCTTTGCCTATTGTGGAGCCACTGACTGTTCCAGTGGCCGTTGACCTGTATGACCCTCTACAACCAACAGCTGAAGATTTGTATGACCCTTTCATGCCCACAGATGATGACACTTCACAGAAATCTAAGTCGCAGGATGATGACCAGGTGTCGCAAGTTGAGGCATCAAATAGCACAGAAGATCTGTATGACCCTCTACAACCAACAGCTGAAGATTTGTATGACCCTTTCATGCCCACAGATGATGACACTTCACAGAAATCTAAGTCGCAGGATGATGACCAGGTGTCGCAAGTTGAGGCATCAAATAGCACGGAAGATCTGTATG
>CL1672.Contig2_All    size  3812    gap  0  0%
ATCGCATGTCATTCGGATATCAACTATGACGCTCTTTAATGATGGATGTTAAAAATGGATTCAAAATATCTTGGAAAACTTTGTACGAAGATAGGTTTAGAATGGCAGCTGCTTGGGGTACATCTAGGTTTCAACACCGTCCAGATGGAACAGTTGCGTGCTGCGTACCCCTCGAGTATTTCACAATGTGTGTCTGTAATGTTAAGTCATTGGAAAATTGTCACAGAGCAGCATAAAGTCAATTATACTTCTGTATTGGCTAATTCTTTAAGAGAAGTTGGAAGGGCAGACCTTGCAGATGATATTAATGGCTCAGTGCAACGGCTTTCTTGTGATTTCTCAGTAAAAGAGAAAACCTGTTCGATATCAAGCACAGACGGAGAGGACGAACTTGATGGTTGTGCAGACAATAGCCGTCAACATGTAATGCTAAATGATGACAGTAGGAGGTATAAAGATGAATTAAAAACTATAGTCTTTGAGAACAGGACTAGTGATCCATTGTACAGATACATAGAACAGACAAAGGTATTCATGGAGCATAAAAATCAAAACATTGATTTATTTGTGAAAACAAGAGCATTTGAGAAAACAATGGAACGATTGTTGATGAATGGCATTGTTATAATCATTGGTAATGCCGGGGATGGGAAAACTACGCTTGCCGTTAATGTTCTAAATAGTTTGCAGAAAAAAGGATATACGCCCCTCGTATTTTCTGACCCAAATTTTCTTGAACAAGCAATAGATCCAAGTAGACAAATAGTATACTTCGTCGATGATGCATTTGGAACCCCGACATTAAACAAAAGGTTCATTGAAATTTGGTCAAGGCTTTATGATAAAATTGACAGCATCGTATCAAAACAAAAAATGTCATTAATTCTTACCTCAAGAAAAATGGTGGCTCAACAAGCAAAAAATATGCTGCGTTCCTGTGAACGTTACTTTAATTCACTTCTCGATATTACCGACGAAAGCTTATGTATGAATAATGTCGAAAAGCGAATGTTAGTTGCCCGCCACTGCCAAGGTCATGGCCTTTTCCCAATGCAACTTGTAAAAGATATGTCAGGATATACTCCCGGGTTCCCTTTGATTTGCAAATTATATGCAAAAAATCATCGTTTGAGAAATAATGCAAATTTCTTTGAAAACCCATTGTCGGTGTTACAAAAAGACATTTCAGAACTTCTTGATTATGATATTCACTCATTTTGTATCATGGTTCTAATTGTTCTCCACGACGGGCGCCTTCCAGTTGAATATCTGGACGACGACTTTGAAGACGATGGTATGGACGAAGAAAAACTGGACACAGTCATCAAGGCATTTGATATGAACAAAAGGAAAGCTTTGCATCAGATGGAGAAATCTGTAGAGGCAATATTAGGGGTATATGTAGAAGAAGTAGATGACGTGTATGTATTTTTACACGACTCATTTTTTGATGCCGTTTGTTTAGTTTTTGGACAAAAGCACCCGAAAGAAATACTAAGATTAGCATCAGCTCACTTTATTGAGCAGCGTGTTAGGACCAAAAATTCAGTTTTATCAGAAAATAGTGATGAGTTAGATGTTATCGTTTTGAAAAAATCGCATTTAAAATGTCTGTCAAAACGGTGGATTTCTGATATACAGACAGGAAATATTAGAAATGTCATGAACAACCCGTCTATTCAAGACGATGTCATGTTGTCGAAATTTATTGAAAGCATAGAGCACTTGTCGGCAGTTGAATTTGAAAGTTTTATCGAGAGCATGGATGGTCAAAGATCCCTAGTCGAATTTATATTAGACGATGGTCATACTAAATTAGCTATGCATTTGCTTCATAAGATAAAAGATACAAATAACTTATTTTTTGAAATACCAATCAAAAGTCTCCATTCAGTTATAAATAGGAGAGATGCTACACTAGTTAAGCTTTTGCTAGATTTTGGAATGGATACGAGTAGTATCACACGTCCATACAAATTGAATGGTGTGCATTGTGCAGCTCGATCAGGAGATGTTGAAATCTTACGTCTGGTAATGGAAAAAACTGGAAATGGTGTCGTTAATAGAATAGACAATTCAGGCATGCAGCCAATACATTACGCATGCCAAAGTTCAAGTGATTCATGTGTAGAACTTCTTTTAAAAAATGGAAGTATCGCTGATAATGCAGATTATGCCGGAAAGCAACCTATCCACTATGCATCATACGCTGGTAGCATTAAATGCGTAGACCTGCTCAACAAAGCCGGTGCGTGTTTAAATGAAAAAGACTGGATGGAAAGGACATCTCTTCACTTTGCTGCTATGAGTGATAACGTAGATCTTGTATGCTTTCTTCTAGAACATAGCTGCGATCCCAATGCAAAAGATAGCGATTCGTGTGCACCGTTATTTTATGCTTGTAAAAATGGGCGCTGGAGAACAGTTAAAGCTTTAATTCAGAATGGCGCTGACATTAATATTTGCGACAAGTATAATAGATTACCTATACATGCAACTACAGAAGGATGTCACTCTGATCATGAGGGTGCATACTCCTGTTTGAAACTACTGTTAGATGTAAAGACCGACATCAATGCTGTAGATGACCAAGGCAAATCCGCTTTACATTACGCATGCGCTTGGTCATATGATCACAGATTTGACAGTGTACAAATGCTTGTCGCATCAGAAGCTGATGTCAATATAACGGATGGTTTTAAGATGACCCCATTGTTGTACGCATGCAATAGTGGAAGTTTTCGGTGCGCGTCTCTTTTACTTCATTATGGCGCAAATCCTAACTGTGACGGAACACGACAAACTAAACCGATACACCTTGCATGTGCGGATGGTAATATTGAAATAGTCAAACTTCTGATTAGTAAGTCAGCCGATGTTAAATCAACAAATGCCGATGGTCGCCAACCAATTCATTTTGCTAGTCAATATGGAAATAATGATGTAATTTGCTTTCTTGTTTGGAATGGAGCTAGCGTAAATGTTCAAGATAGTACGGGAAAGACTCCACTTCATTATGCATGCAAATGGGGACGACGAAAATCGGTTAAATGTTTGATGAAACTTGATAGTAATCCACATGTTAAAGATAATGATGGATTGTATCCACAGGACTTAATTCCGCAGTGGGCAGAAAGCAGTAAATTTATCAGACAATGCTTATCTAGTACTTCTAGTTCTTTGTAGCATCCGTTCGAAGAACATTAGCCTTAGGTCGATCATGCATGTAAACCTTGACTTGAGGTTCTTCAGTAAAGAGAGAAACTAATGTAAGATAAATGTATCAAATAATGACTTTTGAAGTTTCTAATGAAGATAAATCCAGAAAAGCGCTTGCGGGTTTCCTTATGTATATAAGCAAGTACATTCACTTTTAGATAAAGTGTATTGCAATACATGTGTATTTGTTTCTCTAATTCTTATTTTTATTTAAGGGTGTTTTCGGGGGAAATTTTAAAAATCTAAAATCTAAAAATGATGCTTTTAGTCAGTAGAGAGTTAAGGAACACAACAAGTGAAAAATATTGATAGACTATGGAATTCCTTTTCGAGATCATTGATTTAAAAAAAAAATGGCTGACAAAAGTTGTCTCTGACTTTACCTGATATTTTGCCTTGCCATTATTTGGGTGCTTAAATAGTTATGAAAGTAATCTACGAGCCTAGTTAATCAAATTTGAAATAAATAACTGTCTCGGTGGAGAAATGTCGTATCACACTCCATGAAATGGTAGAACTTGAAAAAAAATCAATTAAGTCGGATTACAAAAATGAGAGGATTCTTTAATGTTAGTTTATTCAAGACGCAGCGA
>CL1722.Contig3_All    size  1464    gap  0  0%
AGCTGATTTTACAGAGTTATCTCTCTGTAGTGTTAGATACCACCTTAAAGCCTATAGAAAATTAGTATTTAGTTGCATTTAAATTGTGGTTCACTTATATACCAACAAAAATAAGTATCCAAAAAATAATAATGAATCCACAGTAACATTGATAAAAATTTAGACGTATATATTAGCACTATTCTGCTGGCCCACGAACATAAGTTAAGGAAACATGCCCGATAAGTCACTTTATTAAACATTTTTTCTTAATTTTCAGAATCAAACTATGCTGTGCTAGCATTATCACATTTCCATGTTCATTGATCCATAAAATTAGGGTCACAACCCTAATTTGGCATACATCTTAATATATTCGAAATTCACATCATAATGAATGTGTATCAAGTTTCAAGTTAATGTGACCACTTCATGGTAATCTAGTCATCATAATTATTCTTGTAGAGTGTAAGACTTGGTTGTGAAAAAGGGAGGACAAGGGAATTGAAGAGCCATCATTTTATATAGCGATATGGACAATGTCAGTCAGTAAATAGTATTTTGTGTTTAATGAAAAAGTTGCTTATGTGCGAGATACTACTTATATGAATAAAAATGTTCCTACATCTGGCGAAATGTTGTATATGAACACAATAGGATATGATTTTTAGAGTAGATTAAATTTTCCTTGCATTGAACAAATCTCAGGATATTGATGTACACTATGTTAAATGTAGACTGCTGTGGCAGATCCAGGTGGAAGGTTTTGGGGGTTGACACACTCCTTTTTTTTGACAATCAATGCATTTGAATGGGGGTATATTGTTGGAACCCCTTTGAAAAATGGTTAGATTTTACCCCAGTCTGGTGAGTGTCAAAGTCTGTTAGTGACAAGGGTATTCTGTGTTCCTGATTAAGGCTTTTTTTCCCCCATTGCTTATTTTTATACATATAGTATTTTTTTCCATTATTATTTTTTGCCTCTTGTTCTCTATTCTTTTTTTAAACCCAATCCAGACACTTGTGTAAAAAGGTACTAAGAATTTCACCTGATGTAAAAATTCAACATGTGGTAAATAGAAAATAGATTCATTTATTTTCAGTTTGTTGGATACGTAGTTTATTCATTTTGAATATTCTGAATTCTGGCATTGGCCATTATGAATTATTTTTTGGATTGGGTTGCTGACAAGGTCTCATCAACAAATTCAAAATTCAATTTTTTCTTGCCGATATCTCCATTACATAAAATGAAATACTGTAAATTCAGAAATCATTGAGTTCATTTATAATTACGATTTTTCAAGAATGGACAAAAATTTTTTTTTTTTAATTGAGATTATATTGAAAAAAATCTGCATACCGATCTATGTTTCAGTTATCAGAATGTGTGTTCTTTTTATTGCGATACTCAGTTGCATTATTATATGAAAAAATCGTGCATTCCGATTTATGTTTCAGTTATCAGAATGCAGTTCTAATTAT
>CL1742.Contig7_All    size  3068    gap  0  0%
TCGAGCAGGGCTATGGAGCCATTGCAGTTGTGTAAAATATTAGCTAGCATTTAAGGCAGATTATGCAGTGCTGCATTTTTGCAGCAGGCTTAGTTTGCGGATTTCTAATTTGCTTTTGACAGTTTCATTAATTGTAACATCGTCTCCAAAAGTTAATTTCGAAAGTTATTAGTTATATTTCTATTAATCGAAAGTGATAACAAAGAATCATTTAAATTTCCAGGCTTTTAAGCTGCCTAGTGACGATCTGAATTTATGTGACAATGCCGCTTTCTGAATTTCAGAAGGTTTTGACGAAGAGGACAAAAGGAATTACTTTGTTTGTGTTTACAGCAGACGTAGTTATCTTAATAATAGTTTTAATAATTTTATGGGTGATGCCAGAGCCCCGTACCCCCGGGGAGGACTGTGGTTATATGTGCCTGCAGTGCACGACCGACCCTAGTGGTATATGTTGTGGTTGCCGAGATGTCATTCTACAAAACTATATGGAAAAGACCTTCGATGAAAAACACAATGAGATTTCTGCCGAATATTCAGCGATGTTTGAAAGAACAGTTGTTAAAATCCACAAAGGTTACATAGGAGACGTGAAACCGGTTGCACATTTGATTGGAGAGGATCGAGACATGCCAGCCACAGATGAAATAAACAAGAACATTCTCCCAATACGGAAGTGGTATAGGGGAAACAACTGTTTGCTGTTAAATGGTGTAACATTAAACAATGGCCGTGTCCGTGTTCCTGTCAGCGGATATTATCATGTATATAGTGCCATAGACTTTAACTACCAGTTTATCCGAAACAAAACACAAAATACCATTGATGTACAGTCCAAGAGTTCATGTTTAATTCATTCAATATATAAATCAAACATTAAAGAAACTAAAAGTGGCGAGAAGGAAGTAATGTGTACCCACCATCCATATGAGCGATCGGAAAACGCAATATTTTCCAGATACGATACGTACATCTCCGCAGATATTCATCTGGAGGCAGGAGAAGAAATTTATGTTAAAGTAGCCAACATTTCATATGCTTCAAGTCCACCAAAGAATGTTTTTGGAATACATTTGATTTAATCATGTTAATAAGAGAAAGCACGTACTGGTCATGACTCTATAAAACACACAAAATGACATACGGACAGTTATGATTTTCATTCTATACAACAATAAAAAAAATATATATGATTGACCTACACAAATAACAGAAATATACACACGGAGAGTTATGATTTACTTTGAATAAAAACACACACATACCGTTTTATGATTTACATGTTTCAAAAGCACACACGTAGAGTTATGCTGTGCTTGTTCTAAAACATATAACGGAGGGTTAAGCTTTATATGTTTTTAAAACACACACACAGAGTAATATTTACATTTTTCAAAAACACAAACACAGGGAGCGTAAAACTTTCTATACATGTTTAAAAAAACATCCACACTCACCATGCTCACAGAAGGACGAGATGTTTTAAAGTTTTTGGGGAAAGACGGCTTCAAGCCGTCAATTCCCTAATGGGGTTGGCCAGAGTATCATTCCCTCACGTCAATCATTTTGTTTTTATAGTGTGGAAAACCCCCCAACAAATCTTACTTAGATTGAAGAGAAGGAGACCCAGAAATGAATAGTTTGACTTTAAATACATTTTTTACACATTTCCCTTCTGTTTCTCATGAAATTATCGTATATTGAGCTTTCCCTTACACTATATACGTTTCTTTTACAGTCCGGAAAAATCAGTATTACGAAATATTCTAAATATATCTAACCTAGTGACGTCATTGTTGGAATGCCACACTACACAGGGATATCCTTTATTCAGAATCATTATAAAAATCATTCACAGTATTTGTATACTAATTTAAAATCCGTATTTGTTAAATGTAAACCTAATGATGTTTGCTGTAGTGTAGATGATTCACACACCAACATGCAATGCTTTAATCTGAGGCTATAATCAGATAATTTGTAGGTCAACTTTCGCGGTAAACAATGTCAATGGGGATACATGAGATTGGGGAGAGAAACGGCAGTTTTCATTGTTTCTGTAAAGTTCTGTTTTTAGAATCTTCCTCCAATTCAGGAGCACCTCCATTGATGAGTAATTATACACTAAAATCAAAGTAAATGTTTCTGAACACTTAAAATGTGACATTTAGTATATGATAAGTAGTCTTCTATATAAAACTAAAATTTGTGTACCAACAACCATCCCCCCCCCCCAAAAAAAAAAAAATTTGACCCCCAAAAAATTACCCTCATTTCAAGTAAAAGAGCCCTAAATTTTCATATAAAACAAAGCAAAAAAACACCCCAAAAAACACCAAATTTTCTTACTCCCAAAAAAAACCGGGATAACAGGCAGAGAAAAAATTCTGTGGGATTTAAGAGAAAAAAAAAAAATCAATTTTTACTTTAAAAAATGAAACAACCTACAGCTCCTGATTTATATCCAGAATTACCTGTAGAAGATGGACAAAATTATAGACTACAAAAAATAACAGAAATAGAAAAAAACATTAATAAATGAGAGAGATAAACGTAAATCACTATACAAAAAATATAAACGCGGAGTTAATGTTACTGATGGTGTTGATACAAGTTTAATTTCGACATCTGTTGTTTTAGCTGGTATAGGAATAGCTTTTCCTATCTTACTTCCCATACAAATTGCAGCTGTTGTATGTGGAAGTTTAGGAGGTCTAGTTAAATTAATTAGAAGAAAGTTGACAACAAAATCAAAAAAACATTATGAAATTAAAACAATGGCAGAATGCAAGTTAAACAGCATAAAAGATTTAATATCAAAATCTTTAACTGACGGACAGATAAGTGCAGAAGAATTTAAATCAGTTTTGGATGAATTAGAAAAATACAACAAAATGAAAGAAAATATACGAACAAAACAAACACAAACAGTAATGAATGATAATGAAAGAAAAAAATTAATTGAAGATACAGAAGCTAGGGTAAAAAGTGAATTAAAAAAAAAAATGGAAAATATCTAATTTTTTTTAACAAAATTACAATAGTTAATCATGTTAATGACCCTCCTC
>CL1888.Contig2_All    size  4611    gap  0  0%
ATATAACAGTGCCAGATATTTGTTGCTGCTGTTAGCTATATGTATACCATATGTACTGACATTGATATTCAGTCTCTTGAAGACATTGTTTGGAAATCTTGCTGTCCCAAGCAAGGGTACTATCATTATGGTAACATTTATGGAATGTGCTCACTCTGTGGGATTGAGTTACCTAGTCTTCAAATATTTAGGAGAAATGCATTCAGCTCGTGGGATCATGGTATTGAGTGCAACATGCATTTTGCCCAGCATTCTAAAACCTTTTTTTGCCAAAGATGATTCTACCCACAGAGGAGGTTGGAGTGCAAAATTCAAGAGAATCCTAGGATTTGCAGCAGATTTGATGGCAATTATAGCACAGATATCAGTTATACCTGTCGTCATCAATAATGGCTTTCTTTTAGAAATACAGGAACCATCCAAAGATTGGGAGACTGTACTTGAAGTTGTATTTTGTTTGCTTCTTTGTTCATTTTCATGGTGGGAAAATTTTATGGATGATCGAGCATTTGGTTCCAGTCGAAGTCTCCTACAGCAGTTTGTGCTGAAGATAAAATTTGATTTACAAGAAAGTCGACCAATTGTTACAACTGTAACATCATTATTCAAAATAGGTATTACCATAGCAATGGCTTATGTTCTACGTGATGATAGAAATATGGATGTATCTGCAGCGATGTCCACCCTCACTGATGACAGATATGAGAATGTTTTACCAGAAGCTATGTATGGTCATTACAACTACATTAAAGATTACACATCTATAATATGTATAACAATTGGATCATATCTGGCTTACTACATTTCTTACACAATATGTAGACTTAGGATGCAAGTTGTGTCATTTTCAATAGCAGCCTTATTGTCCACTCCAGTTGCTGTAGGCATCATAGTTCTGGACTGTGAATATCAAATCTTAGATCCCTTCACAAAGGAACAGTTATATTGTCAGCCTGAAAATGCTACAAAGTCATATGGGGAACAACACTGGTACCATTTCCTACTAGGATTGCTTTGGTTGATTTCAGCCTACTGGATAGCAAAATATATCTGGTTCCCTAAACAAGAAAGATTGGCAAAGATTGATAGATTATTTGTAAACCCATTGTACTGCAGTATTTTGTTAGAACAACATCTTATTATGAACAGAAGACGACACAACAAAAAAATTAGAAGAGAGTTTGAAGGTGAAAAGGAATCTTACAGGTTAAGCAATGATGATTCTAAACATACAGGCACTGATAGATCAAAAATGAAGAAAATACCTCCAATGATATACGCTTGTGCCACAATGTGGCATGAAAACAGATTAGAAATGGTGCAGATATTAAAGTCTCTATATAGAGTTGATATGGACCAGTTTATAAGAAAACAGGCTGTTGATATGTTCAGAGAATCAAACCCAGAAGAAGCAGAAAATCTAGATCCAGAAGACTTTGAATATTATGAATTTCAAGCACATATTCTATTTGATGATGCATTTGAATTTGATAATGAGGAAGACAGAGTGCCTAATGCCTTTGTGAAACTGTTTATGGAGGTGATGCAAGAAGCTGCAAATGCCATCCATCATAAGCAGATCAAACTGGCTACTCCTATGAAGATCCCTTCCCCATATGGTGCACAACTTGTTTTTGATCTTCCTGGGGAAAACATGATGTATGTCCATCTTAAAGATAAGAACAAAATACGACACAGGAAAAGATGGTCACAGGTGATGTATATGTACTATTTGCTGGGATATCGTATTATTAAAGAGTGTCAAGAGAGGGTACTTGGTGCCTTAGCAGATGATAGAATCAGTGAATTGGCAACATGGGATTACAATAATGCACCTGGCAGAGTTGGCAAGAGTCAGATCTTCAATATATTAGATGATGAAGTGTTGTATAGGGCAGAGAATACCTTTATCCTTGCTTTAGATGGAGATGTGGATTTTACACCTAAAGCTGTCAGACTACTGGTGGATAGAATGCAGAAAAACGAAGAACTAGGTGCTGCATGTGGACGTATTCATCCTATAGGAAAAGGCCCCATGGTATGGTACCAAAAGTTTGAGTATGCTGTTGCTCATTGGTTACAGAAATCAACAGAGCATGTCCTTGGCTGTGTGCTGTGTAGTCCTGGATGCTTTAGTTTGTTTCGTGGTTCTGCTCTGATGGATGACAATATCATGAGAAAGTATACCATCAAACCAACAGAGGCTTCACATCATCTTATGTATGATCAAGGTGAAGACAGATGGCTTTGTACTTTACTGTTACAACAGGGATATAGAGTAGATTATGCTGCTGCCTCAGATGCCTATACGTATGCACCCGAAGGATTTGGAGAATTCTTTAACCAACGTAGACGCTGGATGCCTTCAACCATTGCTAATATTATGGACTTGCTGGCTGATGCAAGTAATACAGTGTCTATAAACAACAACATCAGTTGGCTATACATGTTTTATCAAGGTGCATTAATGGTGTCAACTTTAATTGGACCTTCCACTGTTATAATGATGATTGCTGGGTCCTATTTAACTGTGTTTAAATTGGACCTTCTGACATCCTATGCCATAGCTCTCACACCAGCATTCGTTTACACCATACTTTGCTTCACAGTGAAAACAAAATACCAGATCATGGTAGCAGAAATCTTAAGTGCCGTATATTCCTTCATAATGATGGTGGTATTTGTTGGTTGTATAATTACAGCTGTCAGGGAAAGTCCGTTTCATCCTAGTGTTATCTTTTTATGCGCAATGGTTTTCATTTTCTTGTTTGCTGCAGTCTTACATCCCTGGGAATTCAGCTGTATCATATACGGAGCTCTCTACTTCCTGTGTGTGCCGAGTGGATTTTTACTTCTTGTCATTTACTCTCTGGTTAACATGAACATAGTTTCTTGGGGAACCAGAGAAGTTCCCAAAAAGAAAACAAAGGCAGAGATAGAGGAAGAAGAGAGAAAAAGGAAAGAAAAAGAGGAAAAGAAGAAACAGGGGTGGTTCAGTCGTTTCATGCCAAAGTTTCAGTTACAAGATCTAAAAGGATTGATGGACATGACCAGAAAGGAAGACAAAAGTGTTGTTCTTTTAGAACAGATGAACAAAAATATGGAAATGTTTATGAAGTTACAAGGTAAAAGTGGAGCTGTACTAGAAGAAGTCAAAGTGGATGAAATAAAGCCTCCAAAACAAAGAAAATCTGTTTCATTTGCTGGAGGTATGTCAGATTCTGACTCGGAGGAAGAAGAGAAAGAAAAACGAACAAAAGAAGATGAATATATTTATCAAAAAGAGAAGAAACAGAGAAATGATCTCAAAAATCCCAAATGGTTAGAGCTTAAAGAATTTCAAGTTGGACACACAATGCAGATGAATAAAGAGGAAATAGATTTCTGGCATAGTTTTATCGGAAAATATCTGGAGCCATTGGAAGCTAACAAAGATGAACAGAAGAAAGTTGCCAAGGAACTTGCTGAACTACGGAACAATGTTGCAGCAGGGTTTGCCTTTATTAACCTAATCTGGGTAGCAATCAACTTCATGTTCCAGTTGAGGAAGCCAGCAGTTATAACATTTCCTAGTGCTACAGGTGCAGATGATGTTGATGAAGACAACATAAAGATCGATGCTCTTGGATTAATGTTTGTTGCATTCTTTGTTGTAATACTTCTGATCCAGTTTATTGGAATGATAGTGCATAGATGGGGCACATTCATGCATCTTATTGCCATTACAGAAATTCCAAATCCATGTAAAAAAGATATTGATGAACAGGTTCGGGACAGTAAAGATAAACAAAGAAATGCAAGAGATATGATTCGTCTTTGTGAAGAAATTGTCGGTGAGCCAATGCCTGACTATCCGAGTGATGAGGAAGATGAAAATTCTCGTGAAAGAGAAAGAGAAGAAGTGTTGAGAATGAAAATAGAAAATAATGCAACACAAGGTGTTTCAGAAAACCTTAGAGAAAGTATCAGAAATCCTGGTATTGGAAAGTCTCTGAGAAATACTAGAGTAGGAAATATAGGAAGCACCAGAACACGTCTCGGAGAAACTGTTAGGGAGGGTAACTTCAAAAGAGTGGCCAAGACAATATTAGCTCGCACACAAAGAGAAGTTAATAAAAGTGAAGAATCTGGTAATAAACTTAACAATTTACGCCAAAGGGGCAGAGGAAATCAAGATCCCAACAGGATAAATAATGAGCCTGTGAGGAAATTTGGTCACAATACACCAGTGTTTACAGACTTCATGGAAAAAGTAAACGATCGTAATCTTAACACATGGGACAATGGGGCTGACAGGAATGGTGGAAATTTAGGTTTAGGTGGCACTTACAATCCAAGAAATGCTGCTATAGATGATGAAGAGTCAATATATGATGAAATTCCAGGTGCTGGTACACTAGGTCGTGCTTTCAACAAGAAAATACAAAAAATGGCAAAAACTGGTTTAAGGCCTTCTGATAGAAATAATCCTTTGCAGGTTTCTAATAACATAGAAATGTTTCAAAGACATAATAGAGATCCAGAAATAGGAAATAGGTTTTGATAAGACAACAAACTCATTGAAAAAAGGTAATAGGAACATTTAAAGACGGCATTCAGGGGAAAAGGACA
>CL2173.Contig2_All    size  2699    gap  0  0%
ATTGCACTTCTTCTTAATTGCCTAAGTGTGAATCAATGCTCAACTTTCAAAGAATTTTCCTGATTAAATTTTAATATCTTTACAAGTAATCTGCAATGCAAAAGAAGGGGATAACAGAGATCTTTTCATGGCAGTAACTGACGTTTTGTCATGGCGGTCTTTGTCAAATGATATAAAAATATAGTCGGTTACTCTTCTTCAGAAAAGAAACACTAGAATTTATTGGCAGCATGATTTTTTCTAAGACATACAAAGCTAGTCATGGCACTGTAAGCAATTAAGATGGATTAATATATTTTTAGGCAAGTACATTGCATCACAACATCAAAATAAGTAACTAAAAACTTATGACATTAGAATATCAAAATATCTTTTTTGTTAATAACTGGTCAAAATCTGATAAAATTCATTCACTGTGTAAACCTTTCAAGTATATGTTACTGGTATGTTCCTCAAATCTTTTAGTCTAGTCTTTAAACTAGTGTTGGCAGATTTTGTTATCTATTTTTCAACATAGATGAGATCCACAAATATTCAAACGGTTACCAAGGGAATAGTAAGCATATTTTTTTTACGTTTACGTATAATTCAAAATTATTAATGCTAAATTTAAATACTTCTTTCAATTCTAAGAAGAAGAAAAATCAGCAATAATAAATATATGGATAATGTTTGATGCAACATCATTTGAAAGCAGGATATTGATCGTGTATGGTTATTGTTTGATCTGTTCGTGTGCAATATAAGCTAAATACTTTGTTCTAGGTTCTAAGTGATAAGTCAAGTTTACAAGAAATATCGGTAGGTTAGAGGCTCAATGTATTTATGAAGCTAACGTCTAACACAAACACTTATGCGAATTATGTAAATGATTTTTTTTTTTGTTCCCTTTCAATAATATCTTAAGTAGTTATGTATAAAGAATTACGGTGAATGTATTATACCTTGCTCCCTGCATACAAAGTGCTAAATTTGATCAGAACCATTGTTAAACATATCTTTTACTCTAATTTTCTCTCAAACAAAAGTGTATTAAAACACGATCCACATTTGTATGAAAATTGAACTCCATGATTTTGATTTAAAAGATAAAATTTATCGATGAAGGAAGAAAAATCATCAACTATAAAAAATAAAATGTCTCATAATTTTCTTGGCTATTCAATAAAAGAACACATAAAATATATTTTGTAAAAATATAGAAACAGAAAAAGAAAACAGTAAGGTAAAAAAATAATCTGGTCCCTTTTCAGCAATGCGTACCCTTTCTGATATAATAAATAGAAGGACTGCACAACATATACAAAATGAGCATCACTGTTTATGAGCATGTCTGTACATGACTATTTACATGGTTTATATACACAAATATCATTAATTGTCTACACAATCTTCTCAAGCCTCATTGGTTCTTTTTGTCACTAACTGTAAGTATCCTTCTTAGAAAAGTCCACAGTCTTTAAGATTGTTTTTAATGATGACATCAGTGACAGCATCAAACACAAACTGTACATTGTTTGTATCTGTTGCACATGTAAAGTGGGTGTAGATTTCCTTAGTATCCTTCCTTTTGTTTAGATTCTCAAATTGTAACTGGATATAGGCAGCTGCTTGTTCATAATTATTTTCACCTGCAAATTCAGGGAAACAGAGTGTAAGTGCGGATTTCTTTATTTTCTCTTCAAATAAATCTTTCTTGTTGAGGAAAAGGATGATTGATGTATCTGTAAACCATTTGTTGTTACATATTGAATCAAACAATTTCATACTCTCCATCATACGGTTCATTTCCTGATCTTCCACCAATGTCAAATCATATTCACTCATGGCTACAATAAATATAATGGCTGTTACTCCTTCAAAACAATGAATCCATTTCTTTCTCTCTGATCTCTGACCTCCTACATCAAACATTTTGAAATGTAGATCTTTAAATGTAAAATGTGTTTCTACAATTCCTGTGGTTTTAACTCTGGTTCGCAATACATCCTGTTCCGTAGGAATATATGAAGGCTGAGAGATTCTATCTAAGGCATTCAAATAATATTCCGCTGAATCATTTAATTGGTATTCTCTTGATCGACTAAAACATTCCTGTACTCCAGAATCTTTCCAAAGTCTCTTCATAATAGCTGCTAGTTCTGGTGACAGCTCACCCTCATCAGCATTACCCATTAAGGCAAATAACTGTCTAGCATCATCAGCTCTATCTGGGTGACCAAAATCAATTTTCAGTTGTCCCATCGCTCTAATAATGGCCATCATTGACTGGATAGTGTTACTGTAGACCACTGGTTTATACTGCAAACATTCTTCTTGGGAATAACCTTTTTCATGTATAATTTTCATTTGTTTAACTATTGTACTCTTTCCAGATTCACCAGCACCTAATAATAACAATTTTACTTCTCTCGCTGCTTTTTCGCCATCTGCACGAAGTGTTTTGTCAATTTGTTTTGATCTTTCCGATGCGGCTTTGTCGTCGGAAGAAGTAGCACACCCCATAGTTTATTTGTAATGTTAATCCAAAAAATACACCATAAATTATATAATAAATCCAATGAACCAAAAATATGTGTGAAAATAGATGAGTAACACCCAAATTTTAAGAAAACTTCCTGTAAATCGTTGACATTTTCATCGGTTGTCTGATGCTTTTTGAATAAACTCCCCGGATGTGGACGGGCACCTTGTCGAGA
>CL2239.Contig2_All    size  1657    gap  0  0%
GCAAAGTTTTATGACTTCAACCCCAGATGTAGTTTGAAATAGCTAACACAGCAGTTATCACGACGATTTCAGATAACATATGATTTCCATGATTTATTGTCATATCATTTTCATACACCCTCGCCAACATAGCAGCTGACACGACTGGATATTCTAACTGATTTTCACTCTGAAGAATGCCTTTCGCGTAATTCCAAGTGTTCGGAGCTGCTAAATGTATTAAATCGCTAGCGTTAGACAATAGAATTTCGGGATATATGTATGCAGTAGTAAATGTACCTTCGATCTTAAATTGCTTGAAAAATGTTTTGCTGTTTACCTCGGGTTCTCCACAACTTGTTAGATTACTGTTTTTACACTTTAGTAATATGCAAACTTGGATGTAATAAGTACCTTCATATGTATGTAGTCCATCAAACGCACCAAAAGCAAAAACATCATCAGTATCCGTTTTCTTTTCGTAGGTGAGTGAACAGCAAAGTTTGTTATGACATATTGTCCTTTTACCTTGAATATCAACTAATGGTACAAAATTGTAAAGATCACGAAAAACAAGGGACTGAAAAATATTATTCGAAGTGATTGAATTGTTTTCTTCTGTCATATTTTTAGGTTCAGGATAGGAGTTTCGTTTCCTATTGCGAATAGGAATTTCTGCTATGAGAAGTTTTCCAACATCTTCATTATCGTAATGAAAATCGAGATATCCTTCTGCGGAGTAGATACCACTGCCATGAACTTTGATACTAGAGTTTTTCAAATTCGCAGCGAGGAAATTTACGTTTGCACCGGCAGCAAACGCGGAATGAAACTGTATCGCGGCTAATATCGGTAGAGCATCCATCCATGCCGTTGGGAATACGATATTGTCAACGTTATGGTTTTCTAGCAACTCAATAGCGGGATTCCGAAAAATTATATCAAAGCATATCATCACTCCAAATTTTCCAAAAGGGGTTTCGAATGATACAGACTTTCTTTCCGGTGGGACATCAAACTGATATTCATAAAATAAATTGATCTTGTGATATTTAGTTATCAGGTAACCAGTTTTATTGTATACTACTGCTGTATTAAATTGGTAATGATCATCGGACGGACAATTCGGATCATTTTGTCGACTACATGGTTGGTTATCTCCTATATTTGCTACAATGTACAATTCATTGTCTTTTGCCATACAGCTAAGAGAGCGCTGAATTTCTGTATTGTTATATCTATCTGGTTCATCACAAGCATTCCAATCTTCAAGGTCTGGATCTGGGATGTATTCTAGATAAGATTCCACACCTTTTCTATTGAACCTATATCCATAGATTCCATCTTCTGGGAAAACTAAAATATCCACTTTCTCTTTTCCTGCTTTCATTGCCTGTTTTTGGTAAACATCAATATTTTTCATCATATTTCCTAATGCATAAGATCGATTCACCCATTCTTTTGTATTCTCTGGCATTATAACACTATGTTCGAATACTGCTCCTTTATATGTATGCACATCTAGCATGTCTAGTGAATTTGTACAAGAATAAAAACAAAATAAAATTATTTCGAAAAACATCTTTCCTGTAGAAGAAGTACTGAAAAAATGTTATTAATAACTTTTTAATACTTTACTCTATTGAAGTAATTACTTCGAATGAAAGTGTATAGGTTT
>CL2251.Contig4_All    size  761    gap  0  0%
AAAAAAAAAGATAAAGAAACTCATTAATAATTAATCATCATAAGTATATGCATAATTAAATAATGTATAACAAATTTAAAACAACTCCTGGGTAACAAAATATGTGTCTTGCATGTTGATACCACCATAAATTATATTTATTTGTAATTTTATTTTATATTATGTCCTCAGATTATGTCTCTATATTTTTAAAATGAATTTAAATTTCTACAATACAAATTATTGTAATGTAATGCATCAACTGTTTATGAATTAAAATGATGTCCATGTGAATATTTTGAGGTCACAAAGAAAATTGTTTGATACCAGGCCAGTAACCATAATGCTAGTGTAATTTCTTTTTGAAGTCACTATGACTTATATTTCAAAATCATTTTTCAAAATCCCAGCTAATATCTTGTAAAAGTAATGCAAGCAACAAGATCTAGATGCTTAACAGTGTATACATATTAAATGGAAGATATGCAGTGGTGTAAACAACACCCAATATATAGGACAAGCTCATCTAGGTAAATCCATGTGTGTTGCACTCCTGTTTATCTATTTTACTACATATTGAGTTTCAGACAGTTGATATTTAAATTAGTCTTCTTTTATACAAATAAATTGTGATTTATATTTTTCCCTGCGTGACACATTGCAAGACACAGAGAAAATACATATGCTCCCACATGTAAAATTCTTGCCAAATTCTATTAAAATTATATCATAGATATATATCAATAGCAATATGTCTCATACAAGTTGAAAATTGGTGCCAA
>CL2500.Contig2_All    size  1562    gap  0  0%
GTAGGATACAGCTACTCTGGTATCCATGCTACTGAAACATCAGACGGTATCATGGTTGACTCTCTACCACCAGTTACTGGTACTGTCTATGATGGTATAGGAATGCACGACACAGAATATCAGAATAATTCAAAATTGGTCGGAGCTTCGTGGCATGGGTTTTCTGATCGAGATTCAGGAATAACAAACTACATGTGGTGTGTACAAACTAAATCTGCTTCTGTACCTTGCGACATAAAAGACTGGGAAAATGTGGGGATTCACCATTCTGTGTCCAGGGTTATTAACAGTTCACACATACATACAGGAGAGGAAGTTGAAAGTCTAGTGTATGCATTAGACGGTATTGGATATAGATCCAAAACATCGAAATCAAATGGCGTCATGATTGACACTACACATCCAGAACCAACACTTATGGAACATTTGGATCAAAATATTGCAGCAAATCCCTCGTTTGAAGACATAAATGGTCAAGCAATTGATTGGGATAATATAACCAATGTTAATTTTTGCAACAACATTGTGTATGCTTTACAATGGAATAACTCTTTAGGAAGTTGTGTAGGAGTTTTAAAATCTGGTAAAAATGTAGCTATAGACGGGAGGTCATTTATATTTGTTGAAGGACAGATATCACAGTCATTAAAAAATTTAAATGTTGGACAATTATATCGCGTGACTTTTGTAACAGCACATCCTCCCATTCTTGGTGCTGTTTTGGCAAATAAAGAGGGATATATAGAATTTGGTAATTCAAGGCACATCTTTATGGTCTATACAAAACAAGATAAACACGGAAGTGCGTCGAAAGACTTAAACTGGCACCACCATACATTCTACTTCCGTCCTTTCACAACGGCAGAAACAATCATTCTTGGCAGCATGACTGGAAATACTGGTATTCTTTTTGATGACTTAAAAATCCAGGAAACTATTCTCCATAATCATGATGAAGTCAATAAAAATGGCAAACATATTCACGCTCACGTGGTGGCTTTACATCAGTGGTCATCAATCCATGCTTCTTGGTTATTCGAAGATACAGAGAGTCCAATAGTGCAATACTTATGGGCAGTTGGTTATACAGAGGGGAGTACAGAAATACAGGGTTTTACTAGCGTTGGCGTCAACACTTTTGGGTTTAACTACAACGTTACTCTCGTACACTCCACAAAAATATACGTAACCGTGATTGCAGTTAATGCTGCGGGACTCTCAACAAAACTACACTCCATTGATTTCCTGGTTGATCTTACCCCACCAGAAATAGCTTACGTAAATGATGGCACAGGGTCCGATATTGATGGTCAGGTTTCACATACAATATCAGCTAATTGGAATGTTGTTGACGAAGAATCCGGTATTGCATATTGTGAATGGGCTGCTGGTTTACAACTATTTGGAAATGAGGTATTCGAATTTACCAAGACTGCTGAAGTGATGAAAGCAACATTAACAGTGGACAGAGACAAAGTTTTTAATAAAAAGATCTACCTTACCATTCGCTGTCGAAATATGGCAGGATTATATACTACAGCTTGTTCTGATGGAATTGTTAT
>CL2521.Contig1_All    size  1120    gap  0  0%
GATCTGTTTACATTAATTGTATTATAAATAACTCTACAACAATCAAAACATAACTTCTCTAGCGCGTAACAAAACATAATTTCTCTAGCACGTAACAATGTGCTCCCACAAAACAAAAGCCTGGGGAGATCTCCCTTTTCAAAAGGTTATAACACGTATGTATGTCTTTCACAGAAATACAATCTGGATTAAGTAATTTTAAAGAAGCCGCATCTTAAACATCAAACCAGCACCAAAGCAATTTTTTTTCTTGAGACAATTACATTACATAGGACATTACAATAAATAATTTGAAACACTTTTTACCCTTATTTACAAATGAAGTCATTAAATGCAATTGGTGGCATTTTAATAACAACCTGCATACAAATTTTGACACTTGTGTTTTTATCTGAACCTTAAGATGTTCGCTACTCAGTTCTAAAATAACCAGCTTTTTAAAAAACTGCTATAAATTGATAGAATATAAATAACATACTAAACAGAAAGAAATGATAGTTCATTGTCCTTTTTTGAGATATAAGCAATTGAAATTTGGTTGGAAATGAATCTCTCTAGATTTTATCATACACTGGCACCTTTTCCTTTTATAAAAAACTAATAAAAAAAATAAGGATTTTATAAGATTTTCATAACAGCCTTCAAACAATAAATAAAAGTAAAAGAATTATGATAAAAAAAAATAAGGGGTTAGTTGGCAAAATAATTTAATGGCCCTGCATGGATAAAACTAGAGGATTCCAAATATCTTACAAAGAGTCAAGGGTAGCCAACATTCTGATGCAAAAGTTACAAGTACATTCCTTCCAAAAAGCAGAAAAAGTCTGATATTCAATAATCTATATTTTGATGTAAAACAAGTTTACAACATAAGTTGGCGTGGGTTTGATGATCATGGTGGAAATGACAAATACCGGGTTTGTTTCTGTGAATAGTACAACAACTATGTCAATCACAACACTCACAAGTTTACACATCCTATCTAGCAATACATTTTAAACAATTCTATTCAACATTTAAAATCTGCAAAATGACTAGATCTTCTTGACATAACACTTAAAAGCAAAAAAAAATTATTCTAACTAAAGTTAAATCAGGACAAAAACTAATTTAAATCAGG
>CL2571.Contig1_All    size  2491    gap  0  0%
GGAATCCATGTGGTATTGACTTCCGGTAATTGCACGTTTATCTTTTTCTAGTGTTCCTTCATTTGGATAGAACTAAAATGGGAAAACCTGGAATGAAGCCGACTAAGAGGGATGGCATTAACAAAGCAAAACATAGTTTGAACCCAGATCGTCCAAAAATAAAAGATGGAGGAGGCACAAACATGCGAGACCGGTCTACAATCAAACGGCTTAAAATGTACAAGAACTTCAAGGCTAAAAGAAACAGGTCGGGAGAAATAATAAAGGCTGCCCCATTCCAGTCCTGGTTACCCTCAGGATCTGTTGCTAGGGTAGAACCTAATAGAAAATGGTTTGGTAATACAAGAGTAGTCACACAGACAGCATTACAGAATTTCCAGGAGGAAATGGCCAAAGTAAAAAATGATCCCTATAAAGTTGTAATGAAGCAGACCAAATTACCTATTACTTTACTAAATGAAACTGCTAAACATGCCAGGGTACATCTTTTAGACACTGAATCTTTTGAAACAACATTTGGTAAAAAGGCACAAAGGAAAAGGCCAAATATAAAAATAGATGACTTAACGTCGTTAGTGAATAAAGCAACAGAATCAAGTGAGAAATATGATGTTGAAAAAGACCAGGATTTGGAACGAGGTGAACCAGAATTTAGAAAGGAAAATATAGAAGTAATATTTAGAGCTGGACAGTCAAAGAGAGTATGGAATGAGTTGTACAAGGTAATAGATTCATCAGATGTTGTGGTACAGGTGTTAGATGCCAGAGATCCAATGGGAACCAGGTGTTACCAGGTAGAAAAATACATGAAGAAAGAAAAACCACATAAACATCTAATGTTTGTCCTCAATAAAGTGGATCTTATTCCTGTTTGGGTTACACAAAAGTGGGTAGCTATATTATCTGCTGAACATCCAACAATGGCTTTCCATGCTAGTGTTACAAACCCATTTGGTAAAGGAGCTATGATTACTCTACTGAGACAATTTGCAAAGTTGCATTCTGACAAGAAACAAATCAGTGTAGGATTCATTGGATATCCTAATGTTGGTAAAAGTTCCATTATAAATACTCTGAAAGCAAAGAAAGTTTGTAAAGTAGCACCTCTAGCTGGTGAAACAAAGGTATGGCAATATGTGACATTGATGAGAAGGATATATTTGGTAGATTGTCCTGGGGTAGTATACCCTACTGCTGAAACACCAACAGAATTTGTTCTCAAAGGAGTTGTAAGAATAGAGAATGTAAAAACCCCAGAAGATTACATTGAGGCCATGTTGAAAAGAGTGAAAACAGATTACATAAAGACAACATACAGTCTTATCAGTTGGGATAGCCATGAAGATTTCTTAGAACAGATTTGTCGCAAATCTGGCAGGCTACTCAAGGGAGGTGAACCAGATATATCTACAGTAGCTAAGATGGTTCTGAATGATTTCCAGAGAGGCAAAATACCCTACTTTGTTAAACCACCTGGTACTGAGGGAGAAGATTTTGATAATAAAGTAGAAAAAGGTGAACAGAAAGTAGAAAAAGATGAACAGAAAGTAGAAAAAGGTGAACAGAGTTCTGCTACCACTAACAAGAAAGAGAAGAAGTTACCTCAAGTAGCTCAGAAATTCAGTAAAATTAGAGTTGAACCCGAGTTTTCTGGAAATGATGTAAAAAGTCTGGATGAAGAAAAGGACCAGGATGTTTCAGACATGGAAGCTATGTCAGATGAGGATGAAAGTGTTGATGAAGATGGTGATGAAGGTGGAGAGTTAGAGGATTCAAATAACAGCCTAAAGATGGAAACTGATGTTGAAGTAAAAGAGGAATGTAGTAGCACTCGAAGTGAAGCAAGTATGGTTGAATGTGATAGCAGTACTGATATAGACAAAACAACCAAATCATCTAGACGTGTTGTTGACTCCAAAAACATTAAATGTGATAAAAAAGGAAAAAATAAATCAGACAATAGATCTAAAGCAAAAAAGTCAAAACATACAGACTTAAGCTCAGATAAACAAAAAGTTGTTAAAAAAGAAAGCAAAGAAGTAACAGAGGCTTCATCAATAGAAAAGGAAGAAACAGACAAATTAAGAAATATTGATAAATATACACCAAGTCGTAAAAGACAGTTTAAGACAACAACAAGTGGTAGCTTTGTTGTAGAAGATCTAACTCCCGCAAAGAAAAAGAAAGATATTGCTAATCCTACAGATGGAAGTTGTGTTTACACTGTAGAGGACAGTCCATCTGTGACTTGTGTTGATGTTGTTAGTAATCCTAAAGCTCCCAAGAGACCTAAAAACATCATACCTGAAGACCCTGTACCTCAACGGAAGTTAACCAGTAAACAGAGAAGAAAACTAGAAAGGGATGCCAAGGAAACGAAGATCGGGACTCATTTCTATGCTACTGCCAATGTCAAAAATCGAAGGAACAGAAAATAAATTTGTGTGAATACATATTTATTAAATATTTATTTCATTGTTTTTATACCCCC
>CL2614.Contig1_All    size  3303    gap  0  0%
GCTGATTTGAAAGATATTAACCAAAAGGTTACTATTTTTTAATATTATTAATCCTTTCTACGAAGGTGTCAAATTTAGTGTTCATTGAAAATCTGAATGCGGAAGTTCTATAACGACTAATAGAATGGAATAGATTTCAACAAAGACATAAATAATTTAAATGGTTGTTCTCGTACGTGTAGTTCAGACTTCATTGACGTTATAGCATGGGCTGATGAGACCAGGGATAAATACAGATTAGTGTGTTCAACCGAGTAACATGGCTTCAATTTCAAAAGGAGTTGAAGATTTGTCCCAACTTGAGAGACTTGATGAAGACAGCATTCAAAATGTTCTGAGAGACAGATATGCTAAAGATGAAATATATACAAACTGTGGAGAAATTTTGATAGCAGTTAATCCATACAAAAAATTATCAATATTTGATATTAATAAACATGAACAGTATGATTGGAAAAAGTTTGAAGCTAGTGCACCACCTCACATATTCAATGTTGCTGCTCGTGCCTACCAAAGGATGCGTGAAACAGAGACTAATCAGGTCATATTGGTTAGTGGTGAGTCAGGAGCTGGTAAAACCGAAAGTACCAAACTTATGGTCAAACATTTTGTTCATATGTGTCCACATGGTAATGAAGATCTACATGACAAAGTGGTGAAGGTAAATCCCCTGCTTGAGGCATTTGGAAATGCACAGACAATTATGAATGAAAATTCCAGTAGATTTGCAAAGTTCTTGGAGCTAAGTTTTGAGGAAAATGGACAAGTGCTTGGAGCTGTTGTTCGTGACTACATGCTAGAGAAATCAAGAGTGGTAAATTATAGTTTTGATGAAGGGAACTTCCATATTTTTTATTCCTTGTTTGCTGGTGCCAGTAGACAACAATTGGACGAACTAAGTCTAAAAGAAGCAAAAGATTACAAAATATTGAAGAATGGTAGTCAGGACTTATTGAACAAAACAACAGAGTACAGTCAGATGTACACAGACCAGATGAGTGTATTACAACAAATTGGATTTGATGGAGAAGACATGGGTATTCTACATTGCATGCTGGGAGCTATTATTCATATAACTGAGGTGAAGTTCAGAGAGGCAGAGAGACAAAATGAAGCTTTAGAAATAGTTAACCTTGAACATGTCAATACAGCTGCCAAGTTGTTGAATGTGAATCCATTGGACCTTGGTGTAGCTCTAATAAAGACAAAGACAGACTATGGCGGTTATGGAGGTGAAGAAATCCATGTTTTAAAAAGTTTGAGCCAGGCCAATGATGGAAGAGATGCCCTCGCAAAAGCTATTTATGAGAGGCTGTTTGGCTGGGTCATCAGAACAATTAATGATGACCTCAATCCTTCCAAGCAAAGTAGTAGAATTGCTGCAAGTATTGGAGTTTTGGACATAGCAGGTTTTGAAAATTTGCATAACAACAGTTTTGAACAATTGTGTATCAACTTTGTCAACGAAAGATTACAGAACTTTATGAATGAGAGTGTATTTAAAACTGAGAAGGCTATTTATGATGAAGATGGCATTCCATGCCAAGATGTAGATTTTAAGAACAACATGGACATAATTGTAGTTTTTACAAAGAAATCCGTAGGTATCCTGTCACTTTTGGATGAAGAAACCAAACTACAGCAAGGTACTGATGAAAAGTTTGTACAAAAAGTTACCAGTAATCACGCTGATTCAGGTATCATTATGAAGAGCACTACCAGTGATCCTGTGTTTGGTATTCATCATTTTGCTGGACAGGTTTTATACAGATGTGAAGGTTTCTTAGAGAAAAACAAAGATACACTAAATGATGATTTATTTGATTGTATGAAGGGAAGTGAAAATCCATTTATAAATGACTTGTTCACAGTCACAAAAGGACCAACAGGAACTATTTCTGAAACCCAGTTCCATTTAAGACAGTCTAGAAGAACAACTATGGCTTTCCATAAATCAAAAAAAGCTGCTACACCTAGATCTGATGATGTGAGGAAACTTAGTAGAGAACTTGGAAGATCTATGAAGAGATATGGTCAATCAAGAGGAGTGGTGCCAAGTTATAGTAACAAGAAACACAACACTGTTATTTCATATTTTAGGGCTTCTATGGACAAACTGTTAGAAAAAATGAAACAAGCAGAAGCCCATTTTGTTAGATGTATAAAGCCAAACAACAAGAAAATGAAAGAGAATTTTGATGCCTCTCGAGTTAAGGAACAGCTGTTGTATAATGGGATAACTGAGGTAGCTAAGATCAGGAAGCAAGGTTATCCTGTCAGGAAGTCCCACAGTGATTTCTACAAACGGTATAGTGCTCTTCACCCAGATTTTTCCAGGAAGACCACAGACTATGGTCAAGGTACAAAGTCTCTGGTGGAAAAGATTTTACCAGATAGATTCAAAACAGAATACAGAATTGGAAAACATAGGATATTTATGAAAGAACCACCCTATATGTTTTTGGAGAAATTTCTGTACATCAGAGAACAATCAGCCAGGAGATCCATGTCAACTGGTATCTATAAATTGTGGTTAGCGAAGAAAGCTGCTGAAGAACTAAAGGTCCAACAGCGTCATGAAAAATTAGCACAACTACAAAGTGAAATGGAAAAAGAAGCTGCAGAAAAAGATATACAAGACAGACAACAAGCTGAAACTAAAAGGAACATTTCTGCTTCAATTGGTTCAACAACAAGTACTAGACTTGGAGAATCAATGAGTTCTACACAAAATTCTTCGAGCTCTGATTCTTCATCATCCGGACATGTTGCATTTGCTAGTTTGTCTCGTACGAGAAAACCTGGTGGAGGAACAAGGACAATTCCAAGCCCATCAGATTATAGTGACTCACATCCGACTGAATTTGATATCAATGATCAAACTGATACCAAAGAACCTTGGGTTAATACATCTCAGTATGAAAATGGTAGACCAGGACAGTCTGAAAAGAGTAGACCAGGATCATCAACTAAAGGAAAGGCCCCACCTCCACCAACAAGGAGTCCACCCCCTAGAAAAAAACATCCCACAGAACCAGAAAAGAAGAAAGAATCAAAAGCATTTTGGGATATATTTGCTAACATTCCCCGAGAGAAGAAGTCAAAAGATGTCCATGAGAGAGGTAGTTTACGTTTCATCAAAGTGATCACATATGGTTTACTGTTCCTTGTGATGTTTGCATCACTTGTATTTCAGAAAATTAGTCTTATGTTACTTGTTAAAAGCCAGGATAGAAATATTACTAACGCAAACAGTTTTATGAAGAGTGAAGAATTTGTGGAGAAAGAAAAGTTATATAACAA
>CL2630.Contig2_All    size  783    gap  0  0%
CTAATATAAAAAAGAAGATGTGATCTAATTGCCAATGAGACAACTCTCCTCAAGAGACCAAATAACACAGATATTAACTATTAAGTGTATGGGTTTTATTCATTGTTGAAGGCCATGCTCCAACCTGTTTTTGTTTGCATCTTTGTCCATTGACTTGACTTGATAGTTGCCTTATTGACCTTCTATCAGGACATTAGGTGATAGTTATTTAACCATTAATCTTGTGAAATCTAGACAAAATATTTAGTTCAGACATGCTTTATTTAAGACAGAATTCTTGATTTTTAAGGTGAAATATAAGTTTAAGGAAGCACATATATAATTATGTATTGATTATGCAAAATGAGCTGCCAGCCCTACCTTTAAGTCATAAATAACAAAACAAAAAGCATGACTTTCTTACTCCTGATATTTTCACCATTCAGGACATCTTCAAGAGAAAATGACAATATTGAGGCTTTTCATGTCATCAGTCATAAATAACAAATATTTAACAAATTAAAATCTATTTTTTCTTTTATATTTTGTCAAGAGTAGATTACAGCATGGACAATTTGGAGGCTATTAACTAAAGTCAGGTTTTTGTTTTCAATTATCAAACTTTGAATTACACAATATCCTCAAACAGTGTGCAATATTCACAAATGTACTCATTCAGAAAAAAACACAACCAAGGTTAAGGGTCATACTTTCATACTTTTGCACACAAAACATTCCTTATTCTTAGAAAATAGCACACATACACTTTTACTTTGATAATTACACTCAAAACAGATTTGCAAT
>CL2823.Contig2_All    size  838    gap  0  0%
ACAATATTTTAATTTAAGCCTTATAGTGAATATATTAAAAGTTACTTCTAAACATGTGTTTCAACATGTTCAGTCTTAAACTTCGAGAGTTATGTTTCATTAACTTTTCAATTTAAATTAGAGTCTACATGGATTTAGTTTGCATGTTCATGCTTGTTGTAATTGTATGATTTAATTTTACATATCTTTCCCACAGATGATCACCAGTAATATCTATAAGATGAAATATGTGTTCCTGAAATGATATCGAGAATTTCATAATGCACTTCTATGATTCTTTAATACTTCTGGGATTTGAAATAAAACATTATCAATAAGATGTCTGCAAAGTATTCAACAATTTTGTCAAGCAACCACACCAGTATTGATGATTTCATTTGAAGAATATACCTTGAAGAGCAATTTTGTCAAAGTGTTTTATTAATTGATGTTTTCCTAAAAATGTAAGTATACCCTCCCCAAAAAATATATACTAATTAAAAATAAGAATTTGTGGAAACTTTTCACGAAAAGTCTTATGATTTTGACAAGAATTTATAATTTGATGTAGTTTGAAAAATATCTATGACAATTGTATTGCAAGAAAGTTGAAAAGTCTCCAAACCATAAGATTAAAAGCCATCTTGCTAAAATTGAAAATGAACACATATTCCATCTTAGATACAAGTATATTACAATTGAAATTTACAATACCGGTATATATTTGCATGTAAAGAAATCACATACAACTGCATAACTACCCAGACATATTGATTTAATTTGCAATTAGGTAATTGAAAAAAATGAGAACTAAATGTTCTTGAGTACTTAAATGTATCTTATAAATAAAGTTAAACAA
>CL2920.Contig2_All    size  1657    gap  0  0%
GATATACAAGTTTTCAGATACTTAGTAACCTAAAATAAATATTCTTTAATTATTTTTATACTGATTTTTATTGATATATTAAAATCCAGGCACCATCCGTCCTTTCTTTTTGGAGCGTTTAATCTTTTTGTCTATTTTAGCTTTTTTTCTAGAGTCTATGTTTTTCTGTCTTTTATCTTGCTGAGCTTTCATTCGATGTTCAGTCTGAGATGTTCTTTCATCCCACTGTTTCTTCCTTTTTTCCTTAAATTTCTCTTTCTTTTTCAAACTTTTCTTTAACAAATTTGGATCGTCTTTTATCTTTTCGCCCTCAGCTTTGGCCATAACTTTTTTCCACGACTCTTTACTTGCGACAGCTTTGGCAGCATCAGGATTTGTTTCTTTAAGTTTTTCTATTTTCTGCTTTTTCTTCTCCACTTTTTCTAAAAGTCTCTTAAAATCCTTCCCCTTAAAGTTATTCTGGGGGGCCTCTTTATCCCCAGAGTCAACAAAGTCAAATTTACTGAAAACCATTTTTCCCGTACTTTTATCCTTCACAGGTGTGACAGCTGGTTTCTTGACAGAAATGTCTCCATTGATTTCTGGTTTCGTCAAATTACCTTTATTCTTATCTTCCTTTTTTGTCATTTTCTTTTTCAACTTGCTTTCTCTTCTTCTTAATCTTTTTTTCTCTAATAATTCATCTGTAGTAAGATTTCTTTTACCTTTCAACTCTTCAATCCTGGCCACTAACTTTTCTCTAAGCATCTGCGACCTCTCATTTCCAGCTTCTGTATCTGTTGATTCTTTCTTGTTCTTTTTGTGTTTTTTATGCTTCATCTTTTCTTTAATTTTGCTGTATGTCCCTGTAGAGGTGTCATTGTCAGCTTGCATTGCTGGAGCTGTTTTATTTGAAAAACTTCCTTTGTTCCCAGACTTTTTGCCAAGGGATTTCCCTTTTGATAAGTACATCTCACCTTCATCTGAATCCTCTTCAATCACCTTACTTTTATCCATAAGAATGTGTGGTGGAACCATATCTAAATGGTATCTAATAAAATCGTAATCTTCTTGTGTGGTGAAAACAGCAGTATTCAAGTCTGATCCTTTATTTCCCTTCTTGGTTGACAAATCTTTCTGTTTTAATTTTGTATGGCCTTCATTCTCAGTTACATTTTCTGAATCATCATTGTCAGCCTTATGTTTCAATTTCTTGTGATGACTGTTTGAACTGCTTGGTGTTGACTCTGTAACCATAGAAACATTGTCTGATAACAATTTTTGTTTAGCAGAAAGTTTGTCTTTATCCTTCTTTAAAATATTGTTCTTTTTACTTGAAGGAGACACAGACCCTAGTTTAATTGCTGTCACTGCAATCTTGTCTAGTTTCAATTTTTTTCCTGATTTGGTCATGTTGTCCGGACTTTGAAAACTGTCTGGCTCGTCAATATCTTGGTCATCAAGTGATTCAACTGCCCTTTTCTTGTTTTTCTTTCCCATGCCCATGGATGGAGAAGTTCACACAGTTTGAAATTCAAAACCTATGTGCCACTTCTGAATCGTAACTGTAATAAAAATATCAATTTATAACAAAATGCATTACTATGTTGTCATATCAGTTTAAAATATATGCTGTTACTTGATTTTGAAGATATTTTCCCACGTGTTGAAACTCCGG
>CL3042.Contig4_All    size  2129    gap  0  0%
GTGTTTTTAAATATTAATACACAAAACCACAGACATGGGCTTATTGATATCATTTCTCATACTCTGCTCTCTTGTTCTTTGGACTAACGCGGATGATGTTAAAAGGGTGTTGGTGTTTGGGGGAAATGGTCTTATTGGTGCAGCTAGCGTAAATAAAATGCTAGAATATGGACACGATTTGACTTTAGTAACCAGAGGAAATTGGTACTGGGACACTGACGATAATATCAAACCACGGGTAAAGCATTTGAAATGTGATCGAATGAAAAGTTTAAAGGATTGCTGGAGTGCAGAACAATATGATTTTTATGATGCAATTGTAGATTTCAGTGGTTTTGATCCGTATATGATCAAGGATACATTGAAACTTTTGCAAGGTCGAGTTGGTCGTTATGTCTACATCAGTTCTGACTCTGTTTACGAAGTCTGCACGAAAAATCATACTCGGCCAACGGTAGAGACCGATTCTGTGCGACCAGGTGACATAAAAGAGCAGGAGATTTTGAACAAAAAAGATGATTACGGACATCGAAAATTTTCAGGGGAAGAGGTTTTGGTAGAACAGAGGAAGCAAGGTGGGATGCCATACTTCTTCATCAGACTTCCTGATGTTATTGGGTCACGTGATAACACATACCGTTGGTGGATATACCAGTCATGGTTGAGATTATCGCAATACTTGGAAACAAAGATAGCTATTCCGAAAAATCTTATAAACTTCCCAATGAGCTTTGTTTATGTTGAAGACGTTGCAAATATCGTATTACAAAGTTTAAATTATGACCAAGACCTTTTAGACGAAGCATACAACTTTGCTTTTGATGAGACGCCAACGCTACCAGAAGTTCTTAAAATAATGAAAAAATATATGGACAAACTAGATATTGATATTCCAGTGGCTGACGATGAAGATGTTGTTCATTTATTCCCGTCCGTGACAAGAGGTCCTATATGCTGTGATAAAGCAAAACATAAACTTGGCTTCAAGCCTACATCTTTCGAACAGGCAGCAAAAGAAACTGTCGAATTTTATGAACAAGCAATGTTAAGTAACAAATTTGAAAGAGAAAGATTAAGTGTATTACAAACGTTAGAAACATTTTCTCCTAATAATCCTGGAAACGTTTATATAGGACTCCGAAAGGAATATGGTTTAGATATAAAAAGTCGAGAAGAACTGTAATAGATAGGGAGAGATCCGTTTGCGCCAAAAATGCGTTCTTTTGCGCCACAACTTTTTTTCTCCAATGCTACGTTTGCGCCACATGTTTTAAAATTACATGGTATCATTTGCGCCAAAAATAAAACATACGATTGCGCCAATTAGAAGAAAAATGACTACCCTCCACCTTTATTCGGACTTGGAACCGGCAGTGTAACACGGCACATGTTTCCTTTTCTGAAACATATGTTTTTATTACTGCTGCTGCATGGGTACTTCCCAATTTAATGTATGTAGTAGCTTGTAACTTCACTTCATTGTCCAAAAACACAAACATTGAAGGATGATATATGCATAAAACAGTTAATCATAATTCCTGTGGAATGATTCTGGTCCATTACTGGTACGTTTTGTGGTAGATAGTTTCAGCCCATATGCATGGTTTGAACAAAGCACTGTGTCATCAACATATGTGGCTAAAACATAATCAGCAAAAGTTCTATTTTCCTCTCTTTTGGCATATCTTGTATTAAATATTCAGCAAAGCAATAAGTTTTATTCTCTCTCTGTACATTGACTGTCTAATGCTGCTTAAGTCATTTAATTCTCTTCAGAAACTCGTCTTTATGGTGAAATATCTCCTAACATGTGCTACCTTTTGGGGCAAAAATAAGAATACATATATAGTAATCATTAATATTTATGATAGATATATGTACAGGTAAATTGGCGCAAATGAGTTCCGAATATTGGCGCAATTGATACATTTTGAAAATAAAATTTGGCGCAAATGATACCCCTGAAAAACAGTAATTGGGCAAAAGGACTGCTGCCAAACTTTCATAGGGTTCGCAATAACAGTACCCATGCAATGTCTTTTGCATATAAATATTTGCTGACTTCCAAGACAATAAGATTGGCAAATTATAAAATTAAATATGAAGGTAACTTTAAAAATAGTCAAAGT
>CL3309.Contig1_All    size  1162    gap  0  0%
CGATTCTGCAATATTTATTTTTTTTTCGTGAAAAAGCAAGAAAAGTTTTAATAACGTTTACCTCCCTGAAAGTTATTTGCATGCCCTGACAATTGTTTGAGTTTTTTCTGTTTAGCTACTAAAGAACTATGGCACATTACAAGGGAGCAGCCTCAGAAGGAGGAAGAGCAATGATTCTTATGAAGAAGAGACAAAAAGAACAGGAAGAAGTAGAAGCAAAGAAGAAAAAAATTGAAGAAGAACTTAAAATTGGCAACATACAGAATAAATTTGCTACTCATTATGATGCAATTGAAGCACAATTAAAGTCCAATACTATAGGTCTTGTTACATTGGATGAAATGAAAGCTAAGCAAGAAGATATTGTTAAAAAGAGAGAAAAACAATTGGCAAAGAAAAATGCTGAAGCTCAGTTGATAGAAAAACAAAAAGAGGACAGAAAGAAAAAGGAGAAAATGAAGATAGCCAATTTGTCATTTGTAATGAATGAAGATGAAGATGAGGATGATCAGGAAGAAGAAGAAGAAATAATTGAAATTCCAAAAGCTGACACAGGAAAAAAGAAAAGATTGGGTAAGAATCCTGATGTTGATACAAGTTTCCTGCCAGACAGAGACAGAGAGGAAGAAGAAAACAAACTGAGGGAACAACTTCGTGAAGAATGGGCCACTAAGCAAGAGAAATTAAAGAATGAAGAGATTGAAATAACCTACAGTTACTGGGATGGTTCTGGACATCGTAGACAGGTACGAATGAGGAAAGGGAACAGTATCCAACAGTTCTTGCAGAAGTGTTTAGAAGGATTAAGGAGAGAATTCAATGATTTGAAATCAGTCACTGTTGATCAGTTAATGTATGTAAAGGAAGACTTAATTATTGCACAACATTATACTTTCTATGATTTTATAGTGACAAAAGCAAGAGGAAAAAGTGGACCATTATTTAACTTTGATGTGCATGAGGATGTGCGATTGGTCAGTGACGCTTCAGTGGAGAAAGACGAGTCTCATGCCGGCAAAGTTTGTCTAAGATCTTGGTATGAAAGAAACAAACACATTTTCCCTGCTAGTCGTTGGGAACCATATGATCCAGAGAAACGCTGGGATTCTTATACTGTGTCAGATAAAAATGCCATAAAAATTATGGTAAAATAAGTTATTAC
>CL3310.Contig4_All    size  4097    gap  0  0%
GTGCTAAGTAGTTAATGCCTATTAAGGAAACCTAGATGCAGTTGTTCCGGAACATCTATCGTTTCCATGGCTATACTTGATGGATTAAACGGGAATGTTACTGGGAAAGTGTATTTTGTGTCCATTAATAAAGTGTTGTCGGCTTCCTGCCGTCCTTGTAATTTCTTCTGAATCTTCCTAATGAAACTGACTGGTACCCTCTCTTCAAACTCGTCAACTGGTGTGTACAGATTAAGTATCTTAACAATCTGTGGAGTTGTTAGTTTAGAACACATTTCACATATACTGTCCACATCAGCATCTGTTTTCCTGGCCTGTAATAACTGGGAGGCTTGGGTAATAGGTTCTAATGCTGACAGGGCACCAGATTCTCCTAGTTTGTTGTCACGTAACCACTGTTCTAAATGGCTCAGATTGTATCTGATCTGCATTCCTTTTGACCAATTGCACATATCTTTACGTAGAAGTAGGTTGTTGAGAGCACCAGAGGCAACAAAGTAATATAACTGTCGGAAGATCTGTTTAACCAGTTCTGGGTCCACGGCATGCTGGGCTAAAATCTGACTGTATTTGTTCATCACTTTCATAAGAGAATCAAGAGACAGTTCTTTTTCCTCCAGTTCATTGGCATTGCTGGAACTTCTTCCTCTCATACCTGAAGGTTTGGAGGCAGTCAGTCCTGCTATGGCTTCATGTTCTAATACTGCTGGTACAATCATTTGCTGCACTGATTCCTGCATCTGTTTAATCATGGTTTGGTAGATCCACACGGCCAGATCACTGAACACTTGTCTGTACTCTGACAGGTCAAAGTTACGTAGACCATGCTCGTTTTGTCGTGGGGAATTATCTGCTTGGAAAGCTTTTTCAACCTATCTAGTTTTTTCGCCACTGTACTGTTTGAGTGTATGCAGCAGACGACAGGTGTTTGTCAGCCATAATGTTACTCTCTCAACGTCACTGTGATGTTTCTTGACACATTTTTTTATTCCATTAATTGTATTTGTCAGCAGACCTCTAACTTTCTCGTCATCATTAACATAATCAGTATGTCTGACACACATAAACAAAACATAGGCTGGTAACCCTGGTAACAAACCAACAGCTACACGAGGTTTTAAATCCATAATTAGGTTTTTGATGAGTGCCTGTTCATCCTCCTTACGATATTCTAACATGCCCATGTAGTTCCTCTCCCGATGTTTTACGTGGGCAACATTGTCTTCACTGGATTTAGTATCGTCTTTATCCATCTCTGCAGCAATCTCAGCCGCTTCACCATCTTTGAGACGTTTGGCGTAAGTTTTTAACATTTTCTTCAGTTTGCGTATCTGGTCTTGGTTCTTGTCATTAGATTCACGTAGATCCAGATTTTCCGATGTAAGCCTCGTAATTTCGTGCTGCATGGTAGCCTCAATCTTAGCCTCCGGACCAAGCTGTAGATTACGAGTTATACTGTTATGCTGTTGAATGATCTTTTGCTGTTTCTCATTTTCTTCCTTTAAGTCTTTCACTTGTTTCTTTAATGTTACTTCTTTCTTCTTTGAATCTTTTTCTGTTTTCTGTAACTGGTTTTCTAGTAGTCTGTTCAGTTCTTTCTGCGTTCTGTAAGCCATAGCCAGTTCATTATCCTCGTTCACAATATTATCGTTCCCACCGTAGGATTCCTTAGCTATTGCATGGGTTGTTATACTCTTTTCTGCCATCATGGCTCGGAGCTGTAGACATTCTTCACGTCTTCTCTCTAACTCATCATTCATAGCCTCAAACTGGTCCATTAGTTCTTTACCAGAGGGGGACACTTCTTGTTGGGTGAAGTCAGTACTGTCAGTAATAGCCTTCATCAATTTACCAACTTCTCTCTTTAACTTGTCATTCTCATTCTCAAGTTCTTGCATTTTGAGTGCATTAAATGCTGAATCAGTGATGACATCACTACTAGGGGTTGGTTTTTGTTCTTGTTCTTCACTTGTGTCAATTTCTTTCTGCATTTCAGCTTTTTCTTTTTCCAGATCTTTGACACGGTTTTGTAACTTTAGTAACAAGCCGACATCAATATCCTTAGTTTCTCCATTAACAGGTAGTGGAGGAGCTGGTGCTTTCTTCTTCTTCTTTGACTTCTCTGTGCCATATCCTTGATCCTCTTTTTCATTTTCCTCTTCCTCTTTCTTCTCATCAGGAGACACAGAGCTGGTATAAGATTCCAGACTAATGGCACTAATGTCTGACGGTGTACGTTTGTGACCTTGAGGACTTGTGAGGTATTCCATTTCTCCATGGAGGTTCTCTAATCTTTGTTGTAACCGAGCATGCTCCTTGACAAGTTTCTGATGGTGCTCTCTTTCGGAATCCAACTCTGATAGCAACTGTTTCTTAGCAGCCTCAACTTTAGCTTTCACCATATCTGCAAGTTCCTTTTCTTGTTCATCCAGTTGAGTTTTGGCAAGTTCTAAATCAGCTGATAATTTGTTGTTCTCCTCTGTTAGTTTGTTTGCAATCTCCACTTTGTCTTTCCTCATTATTTCCTTCTCAGCGATCAGATCTTGTTTTTCTATTTGTTCTTTCTCTAACTCAATTTTCAAAGCCTTAATCTCAGCCAGCAGTTCTGTAATTTTATTAGATGACTTTTCAACTTGACCTGACGACCCTCGTAATTTCTCCAGTTCTACTTTCATTTTGTCCATTTCTCCTTCTTGTTGTTTGACAGCATTCATTTCTTGTTTCCTGACATCCAGTTGCTGTTGAAGCTGTATAATCTTGTTCTCTAAGCCTTTGTTTACATTCTTAATATGGTCCACTGATTTAGCCTCAATCTTTAGTTTTTGAAGCTCTTTCTTGGCCTTTCGTCTTCTATAATGACCTTGTAACTTGATGATACCTCTGATAACACGACGATATCTAACACGAGCCAACCATCCACGGGCATACCTCTGTATAACCACAGCTCTGTGAGTATGTAGGGCTTTCTCAAACTCTCTTCTTCCAAAGAAGCCTCGGATACTGGCCTGTAATATAAGTACTGCATTCCTGACATGCTCGTAGTGACTCCTGGCTTTGTAGCCCTTCCATCTCTTCTGAATTGTCTTTGCTGCCCAGGTCTCCCGCAAATGTCTGGCATATCGTCTAGCCAGCAGTCCTCGTCCATATTTTTGTAGGAGTGTAATAGACTTTGTGATCTTCCTGTATCGTTTCCTCTCTAACCACCCTTTGACGTGCTTCTGTATCATGATGCCACACGATCGTAACTTGTCAGATCGTAGCTTTTCTAAGTAGGCCACTTGTCCTGCTCGGAAAAATATCTTTGTCTTTCCAAATCTGTATTTGTCTGGATCCTGTATAATTGATATCAGGATATTCTGACATGTCTTCCTTGGGTTAGCTCTGTCTATGTCCTTAGATCTGGCTAATACTCTGTATCTCTGGAAAAACTCACTGTACGTCCATCTTGATGGATAACCAGCTGCACTGATTCTGATAGTTTCCAGAACACCACAGGCTCGCAACTGTTCTACTCCTCTCTTAGGGTCAAATTGAAATGCTTCTTTCAAGTCGTTAGGTTTAATACATCTGATATAATGAGGGGTTGTGGCGTTCAAGGTGGTCATTAACATAAACAAGGAGTCTCGGAACTGTGAGCCAACTGTTTTCTTGGTACTTTTACTACCTTTAGGGTTGGCTCGTAGGGGCTGAGTAGGATGGGAACCAGCTCTCTGTTTCTTTTCATTAGGATCTGGTTTGTCTTCAAATAATTCTGCCACTAATGCATGCTCACTAGCCCTGAGTATATTGATATGGTCTTCTAATACTGTGTCCCTGTTCTTCTCCAGGAATCCATCAGCCTGGTATGTGACTTTGTCAGCAAAGTGGTGTATGATAAATGCCATGTTAGACATTCGTGGTTTGTCGAAGTGTTGAGCTTTGTTATAATGTTTATCATATAACTTCTGGCACCAGTTCTTATCTGAACCTTTTGGCATCCTACATTCTTCATCCAACAGATCCAGTATACCAAGTTTACTTTCAATCAGATCAATACATGGCTGGTTGTCATAGAAATCAATAAATGACCATTCAATGGCTTCCTTCACATATTCTTC
>CL3329.Contig1_All    size  1201    gap  0  0%
TATCTAGAATTCAAATGCAATATTTGATCAAGTGAGTTTTGTCTTGTACATGTATATCTAAAATACAAGCATTTTTTGTTTATGCCAACGCAGGTTTACACGTGCAGTCATGTGGCAAAATGAAAGTTTACTACTCATGCGCCGATTGCACGGCGGATTATGTTACTCAACTGTTTAGACTGTAAACGTGGCATTCTTTTCACATCAGCATCAAGACATGGCGACTTTCAGTTGGAACCGATCTCTCCTTTTCTTCAGTTTCATAGCTCTTTCACTGGCTGGTAATTTGACAGTAACAAAGAAAGTGTTCTTCGATGTTTCAATAGATGGCAAACCACAAGGAAGAATAGTGATGGGATTATTTGGAAATACAGTTCCAAAGACAGTAGAAAACTTCGTTGCCTTGACAACACATAGTAAAGGTTACGGATACAAAGGCAGCAAATTTCATCGTGTCATTGAAGATTTTATGATACAGGGTGGTGACTATGAACTTGGTACTGGTTACGGCGGAAAGAGTATTTATGGAGAGTTTTTCCCAGATGAGAACTTCAATGTCAATCATTATGGACCAGGATGGTTGAGTATGGCAACCATGGGAAAAGACACCAACGGATCCCAGTTTTTCATCACAGCTAAGAAGACCTCGTGGTTAGATGGTAAACATGTTGTTTTTGGAAAAGTCCTTGAAGGAATGAAAGTAGTAAGAAAGATTGAATCTCAGAAAACAGAGGAGGAAAAGCCATTAACTGACATTGTTATTACAGATTGTGGACTTATAACAAAACCTTTCAAACCATATGAAGAAACTGCAGAGGGTGTACCAGATACAGTTTAGAGGAGCAACACTTCACAATTTCTCTACAATGTCATAGTTGTTAATTAAAACTTTTGCAGGGATATTTGTATTTTTTCAGCAAGTAAGCTTCATCTTCATATTCAGAAACTAATACTTACACAATATGGGAGAACTCATACCACAGAGAAAACTAATACTTAATTATATGTGAGAATTCATACTTATATCATAAAACCGATATGTTATAGACATCAATCAACATCAACAGTAATATAATGAAGAAGTTATATCATTTTTGTATTTTAACTAATTTCTAGATTTTAATCTAGAAGAAAACATTTTTTTTGAATTAATAACATTAATTATATGTATATTAAATAAGGGACAAACATTCCTTTTTTT
>CL3434.Contig1_All    size  501    gap  0  0%
AAACCATGTGAATGTTTGCCTTTATGGCTTTCGGAACATAATGAAGATTGGTCCGTGGATAATAATTGCAGATATTATCCGAGTTATGTATGCAACTGATCATGATGTATCCTCCATAACATCTACGGCAGACAAATTAACCATGATTCAAACTGCCACTCACACCATGGAAACCATGACAAAAACAATGACCTTTACAGTATCGGAAGCACAGGTGTCTTCTTCAAAGGCAGCAGACAAGACTGCTACGTATACTTATACTGATAATCAATCCTTAGGCTTGGATGATGAAAGATTGGCATGGTTGTATTCAACTTCATTGCTATCGCCCTGATTGTCTGCTGTTACAGATGCTTTAAAGCCAGAGCCCGCAATTCATCTAAGACGGTGAGTGAAAATGATACAAAAAAAAATGGATGAGAATTTAAAAAGAAAAAGAGTCGAACTTTTGAATGCACGAAAAGCCCAAATAAAAGAAGAAAGCATAATAGTGGACATAAA
>CL3439.Contig2_All    size  511    gap  0  0%
GCAGAAGTGTCTACTAAAAAGGCGGCACTTGTATTTTTTACTTCAGGTACATAAATCAACCTTTCGTCTGGCAACTCAATATCAGTTATACGAATATGCTGGTAGTTTGCAAAATAAACGAACATAAAGAGTAAAAACCCAAAAATGAAACACATGAAATTGCGTTGTTTCCTCATGTTTTGATAAATACCGACAACCGCTTTTGCACTTGTGGTAAAAAAGTATTATTAGGTGGTGTATTGTTCTCTTCTATGCATCTAAGAAATCATTCTTTGAAGGTTGTTACGTTGATTCGATGAAGTGACATAGTACATATGGAGTACCCACAATTACCATTTTTCTGCTTCTTTACATTTTTTACCTTTTATATCCGATTCGTGGTTACCCAATTTTGCTGGCGTTGATACACAGTGCTGATGTTATCGTAATGATTAAGGTTTAAAGATATGGGTAAACGATTACTGAGCTAAATCTTCTTCCTCTCTCAATGCTGTATCTGTATGGTAAAGAA
>CL3461.Contig1_All    size  650    gap  0  0%
CATTTTCAAAACGGAAGCCAGTCCATTGATGTTTGTGTTGACAGGTGTAGCGCAAGATGGTCATATAGGTTTCAATGAACCAGGTTCCAGTCTTGTGTCAAGGACTCGTATTAAAATCCTTAGTGAAGACTTAAGCATTGTCGATAAGAGCGTGTTTGGAGAAAACTGTCCTAAACGGGCCTTAACAGTTGGTATACAAACTGTTATGGACGCGAGAGAGGTGATGGTATTGATCACAGGAACCAAGAAAGCCTACGCCTTACACAAAGCGATAGAAGAGGGTGTCAGTCACATGTGGACCGTCTCAGCATTCCAACAACATCCGCAGACGATTTTTATCTGTGACGAAGATGCAACTTTAGAGCTTAAAGTCAAAACAGTCAAGTATTTTAAAGGTTTGATGGTGCGTTATAATAAGCTGATTGAAGAGAAATATGAATAGTGAAATGGAATGGACCATCATCGAGTTGTTATAAGAGAATTGATACCTGTGAACTTGTGAAGCCATGTTTTAAACCAATAATCTAAATATGAAAACTGTTTTGCCTTCTTTGTTATCACGGGTAACATTTGTTCTTAATTTTTTGTTTGTTTACAGGCTTTTTAAACACTGGTACTTAGTTAATGTAGATATTTAAGATATTGTGAAC
>CL3469.Contig1_All    size  2549    gap  0  0%
AGTATGTGAATACTGTGCTTGACCTGAGGTAGCAGTGTGTCCGTATTGAACTTGTCCGGCACCTTGTGCAGTGTTTTGTGCGTATTGTCCTTGATTGGCGCCATAAGGCTGTTGATACCTTGGTCTTCGTCTAGGTGGCGGTAAACCTAAAGGTCTACGAAGCTCAGGGAAAATGTTCATCAAAGCAACATGGACAGAGCCACGTATATTTTTGGGATTAATTCCCATTGAATTCATCAAATCAGGACCAGTTGTATATAACACTGTAAACAAATCTTGCTTAGTTGGAGCCATAGATTTAATCATTTTCAACATAACAACCCTTGATATAGGATCCACATCCCGTGGAGATAAATCTTCAGCATAGTAAATTATTGGCGGTGGAGTAGGAGCCGGTGGGGTAGTTGTCGTAGGCATAGGAGTGGTCGTGGTTGGTATAGGAGTTGTCGTCGTTGTAGGTGGCGCTGGCGTTGCAGCAGGTGGTGGTTGTATATAACCTTGCTGTTTCATTAACTGAATCAGCGCCTCCATTCCAGTCATAGGCTGATTTGCTGTTTTGGCGGTTGGTCCCTTTCCTTGTAAAGCATCCCAGTCAACGTTTACCATTCCCCCAGCAGCCATTTCCTGGATGGTTCGAGGTTTAGTTGTCATCATCATTTGATTTTGAAATGTTTGTTCTGTCTGTAGAGGTGCATTGAAAGAATTAAGAGTATTGTCTGTAAACATTTGGTTATTAGCAGAGCTTACAACATCTTGGTATGTTTGTTGTATTTCTACTGCATTCGCAATTGGTGTAGCGATTTCTACAGTTCCACTAGCTGAACCTAAACTTCCGCCTTGTATGTTATTTGCAGAGGAAGATTGTTGATTTATTATGTCAGCAATTTGTTGATTGGTAAAACCACCAGATTGCATAGCTGTGTTTTGTGAAGTTAAAGTCGCCATTAAATCTACAAAGTTCTGGTTCATTGATGGAGAGTTTTGGGTTGCTGGTACATCAGTCATTAAACCAGTTCCACTTCCGGCATTTATCAGGGATGACGAACCGACTGCATCATTCCATGTAATAGGTGAAACTGTCGTAGGAGGTACATTGTTCCATACATTGGATGTTCCTGTCGTTTGAGGATTATAAATGTGATTGAAGAAACTCATTGAGGCCCCTCCCACTGCATCAACAACTGGTGGGTCGGTTGTTGTCGGTTCAGTGGTCGTTGTAGTTGGTATTGTTGTTGTTGTCGGTATTGTCGTGGTCGTCGGTATTGTTGTCGTCGTTGGTGGTGGTGGTGGAACTGTCGTCGTAGGTGGTGGTGGTGTTCGAACAGTTGTAGGTGCAGGTTTCGGCGTGGTTGTCGTCGTTGTTCTTCTGGTAGTTGACGTGATTGTAGTTGGTGGTGGTGCTAATTTTGCTGTTTTTACAACATCCACCATTTTCAACTCCTTGACGTGACTAACTGCAGAAGGAGTTGCTGGTATGTTTCTATCCACGTTCTGTTGAATCCTTCTTATTGTTGTTTTGACAGATGACACACCAGGTTGTAACTGTGGACTATTTTTTATCTTTTGCATTAAATCAGCCATAGTCAACATCATATTTTCAATTAAGACTTGTGATTTCGCTTGCATTCCGAGAGAAGCGCGTGGAAGTTTGACAGACTGTTCTTTTATCGTTGCTTGTATTTCATTTTTAATTCCTTTGGCACTATCTTTACCCTGTTTGACAACGGTATCAACGGTTATTTTCTGGTCAAAGTTCTCCTTGAACCCATTATAGGATCCTGAAGGTGCAACGTTTTCAATCAATTTAGGAACTTGTTGTGGTGCGTTTATAACAACAGTTTGTTTTGTTGTACCTGTAGTTACACCAGTTGTTATCATAGCTTGTTGTAGCGTCGGTTTTGTTTTAGTTGTTGGTGGTTCTGTGACAATCTGTGCAGCATTAATTGTTGTTCCTTCCGTAACTACAGTCTTTACAGTTGTCGATGAAAGATCTTCAACTACTGCACCGTATGCATTTTGTTGAATACTGTCAACTGCGGATCCAAGGACTGGTCGATTAGTTGACAATCGTTCGGTGGTTGTAGGTACAGCTGTAGTTGTAACTTTGACAGGCTGTGTTACTGCTCCTCCTAGCTTTGTAGATTCAACAGGTGCTTGAGAAGTTGTTGATGTCTGGGTTGTTGTCTTGGCATCTGTTGTACTTGGTGTTGTTCGTGTTGTTGTGCCGTCTGTGAAAGGTATTTCAGCCCAGTCATAATAACCTGGCGTTGCCATGCCTGACAATTGTGTCCACAAACCGCTATTACCCATGATGCCTTGATTGTTAAATTGTTGTGTTCCATGTAGCATGACTGGTTGTGTCAGCAGCTGATCACTTGGTGCTACTGTGACCCAAGTAGGATTTGCTTCCACCCATGGACCTTGCGTTGTCGTAGGTGGTAAAGGCTCAAACATAGATTGGAGAGACCATGTATTCGTCCCTGAGAGACCTGATAGACGAGGTTCGACTATTTTAACTTGATTTGTCCCCGCCCCTAATAGACGAGGTT
>CL3686.Contig3_All    size  1058    gap  0  0%
GTCTGACATGAATTTTATTTTAAAAATGATGATGATTGACATTTGATGAGTTACAGCCTCATATATGTACATTTGTAGGTGATGATATGTACAATGTAAATGTACAATGTAAATGTACATAGTCATTGTAGGTGTTCAGTTGAAATTCTTGTATGATACATGCATGACATGTATATCATTCTGTAAATGTATGCATGCATCACTTATGTTTCTCACTATCACGACTATTTATTTCAGCTGGTTCAAGTTACGGAAGAAATGTCACAATAGTATTTTATACCATGAGTACAGGTTTACTCAATTTTATAGGAATAAACTCTGAGATGAGACAGATGGTTACGTTTTTGATTAACATGATTAACTATCAGAAGGCTGAATATATGTCTCTTCATTCATACTTATTCTAGTCACTCTTGCACCATAATAGTCAATTATGTAATCTGAGCCATCAGAAGGCATAACTACTTGAGCCGCAATTAGCAATATGTCAACTAGTTGTCCAAGAAAAAAAAATCCAAGTGTTGAAAATTTCAGTAGTCCTATCGCTGGATATCCAAGATAAAATCTGTCTATTCCAAACATTCCTAAAAAGACAGACAACAGAAGCGCTGTTTCAAAAGAATGTCCATTTGTCCATCTGCACGAGACATTCTTGTAAAATCCTGGAGTTGTTCCATTAAAAGTCACTTCAGCCCCACCATATTTTGAAGATTTGCATGTCACATTAGCTGCCGGCATGCACTCCACTGGAACAGTTTTTGTAAGTTTATCACAATTCTCCTCACTTTGAGTTTCTACATCTACAATTGGCTCTTTGCATATATACTGACCCAGTTGCAAATTTTCACAAGGCACAGCTTCCTCAAAAGATATTGCATACACTATCACATTTGTATAGAATAGAGTCAAGATGTGAATTGTCAATACACTTATCAAGTAATTTTTGATATATTTTAAGTAGTTCATCTTTGTTTATTCTCATAACTAGTATAAACTACAAGACATCACCTTATCATTATGAGAAAGTACTTTCGATTTCGTTCAGATGTTGTTTGTTG
>CL3770.Contig4_All    size  2833    gap  0  0%
AATACAAGTGATAGATACGGACAAAGTGATCAGATGGATTCAAGGAGTTACGGAAGATCACAGGATCAGGATAGTGGTTATAGACAAGAGAGAAATCAAAATGGCTACTCAAATAATTCTAATGGTTACAGTAATGTGCGTGACTCTCGTGACGTTTATAATGCTCGTAATGATAATCGTTATGAAGATCGTAATGTTGATGATCAAGAAGGTTATTCTAGGAATCCAGGAGGTTATTCTCAAGAACCAGAAGGATACTCTAGAAATCAAGGTGGATATGCTCAGAATCAAACAGGATATGCACGAAATCAAGGAGGTCAAGGAAGAGAATCTGAAGGTTATTCCCAAAATCAAGGTGGATATGCTCGTGATCAAGATAGACATTCTAGGGAACAAGATGGATATTCACAGGAACAAGAAAGAAATTCACGCAGGCAAAACGATCAGTATTCACGGAGACAAGATGATCAGTATGATAGACAGCAAGATGATCAGTATTCACGAAGACAGGATGATCAACAGTCACGAAGACAGGATGATCAATATTCACGAAGACCCAATGATCAAGAGTCACAAAGACCTGATGATCAATATTCAAGAAGACAGGATGATCAGTATTATGATAGGAGGGGAGCTTCTCCATCTCGATATAGGAATGGAGATGAAAGAGGTGATGATGACCTACAACGTGAAACAGAATATCAGGAAGATTTACGGCACAGATTGGAAAACAATCAAATACATGACTCTGAAGTTGTTATACCTCGCATTCCATTAGATGAACAATATAGAGATTCATTAGATGAAAATGGATATAATGATCAACGTAATTTTGCTAGAGACTCATTAGACCAAGAAGGATATGGGAACTGGGGAAATCCCCCTCCAAATCCTTTTGGTCAAGGTCGTGGTGAAAACGAAAAGTATTTAAGTCAAAGGGAGGAAAAACCTGAATATGAAGAAGATATGGATACCGCTAGGATGGAACTACTTCATCCAAAAGAGCCAAGAGTCGATTATGTAGAAGAAAACAAATTTACATATGGACTTCCCCCAAGTAAAAGTTATAAAACATTAAAAGAGAAAGAAAAGGAAGCAGAAAGTAAACTTAGTGATATATTTATTCATCCCAAGAAACAAGGTAAAAAACATAAACGAACAATTCCATTGCCAAATGAGGAAAAACGACCACCTCTTACCGAGTTACGTGGCAATGCAGATCAAGGGGCTGAGGGAGTATGGGCTAAAAGGTCAGCACAGTTGGCTAAACACAAGGATGGTAAAACTACTACATCTGGTTCTGTTAAAAAATCTAGAGGTCTTCAAAAATATCCAAGTGATGGTCACCTTCAGACTACAAGTCAAGGTCAGATTCAACAAGGTCAAGGTAGAATGTATGGCACCCCAACACGTAATCAGTATCTAGAACCTTTAGGCTACAAGCCACAAGTTTCAAGGGAGGAGCCAACACAGTCCCCAGTATATAGGGACACAGGTTCATATAAAAAACCAATCGAATTAAAGCCGATTAAAACTGAAATTATGACAGATGATGGACAAAAAATAAGTGTTGACATTAACTTAAAAGTATTAAGTCCAACGTTTCAACGAAGAGTGAAATCTCATCCTGATGATGCCCCAGGATCAGAGCCACCATTTAATGTTCAAGCTGAAGTCAGACAGAAACAAACGGGTGACAGACGTCCAGTTGGTGTCCAGTATCAACCTTCAAATCGTGGAGGAGGAGGAGATCAAACAGAAAGCCGGTACCAGAGCCCACCGAGTGACAACCATTCTCATCAGTCACCGATAAGTCAAGGAAGTCGACAGTATCCAGCAGATAACCAATACAATAGGCAATATCAGTTCAGTACAGGTTATATGGGATACTGGGATCAGCCACCTCCCCAGCAACCACTACAGACAGAAGCTTACAGAGGGAATGATTATGACGGCATCGATGAAGAGGCACTACTTAAGCAGGAGGAGGCATTAATGGCAGAATTAAATTTGTCACCAAATCCTTATGCTAAAATTCCACCAATACCGATCCGTGATGAGCTTACTGTTCCTGTCGTTGTTGAAAAAGGAGGGTATGCTTCTATGTACCAGGAAAATAAGCAGAAAGATCAAAACCAGGAACCATGGTACCAAGTTTATACAGTTAGAGACTTTAAAAAGATGCAGAAGGAGGTTCGACTAAATAGAGGAACCCTTGGACCTGACCTGGATAATGAAACATACAAGGATAAGCTTGAGAAGAGGCATAAACAGTTTGAGTATGCAAGAATGGTAATGGAAAAAAATAAACATGACTTACATGATAAGAAACCAACCAACAAATATCCTCGTAAAGATCCTCAGGCAGAGGAATCTGAAAAAAGTAAACGAAAGGCACAAGAAAATAGTACAAGAAAGGCCCTTGATTATGCAAAGAATGTTCCAAAGCCAGCAGTGAAAGCTCGTCCAACACAATACAATTCTTATGAAGTTGCTTCACAGTTATCTCCCATTGTTAAGGCAGGATCTACTGGGTCAAAGTCACCAACACATAGCACACAAAATGTTGATGTTGTAGATCTAAAGAAACTTCAACAAAGACATGAACAGGAAAAGAAAAATATAGCCATGATGAGATCTAACATGGAATCAGTCCCTCAGAAGGCTTAATAATATACTGTTATACTTGTTCATAGTTTATAAAAAAATCTATATTAAATATTTGTTCTATATTTTATTTTATAAAAAGCAAAGGAGAGCAATATAAAATTATGCATAACTTTGTATTTTTTTTGTCAAACCATCTGATGTACAACATGATGTATGGATTACC
>CL4088.Contig4_All    size  2946    gap  0  0%
GCTTGTTGCTGGGCAGGTAAACAAATGCACACCGGGGTCAAATAGTTTCACTTTACATGTGTTCATTCGTTTCGTTGCATTAGAAATTTGCAAACATATCAAAATACATTGGAAATATTGAACTTTTATCAGGTGTTTGGAGCCTAAATCGATATGATAATTTAAATACAGAATTAAAAGGATTTTTCGGATAACAACAAAATCAACATGGCGTCTCGATATAACGGACATAAAGACAAGGATGATTATGATGACTATGATTACAGTGATTCATTTGTTAGTGATGAGGACGACGAAAGCGTCAAGAAACAATCACCGCAGACTAGAAAAGTAGCTCAAGTAACAGCAAGGAAGAAACCTCCGACACATCGAGGACACAAAGGGAGAATATCGAGCAGAGCAACTGCGCAGTCACAGGAACCAAAAGTAGACAATGCTGTCCAGAGAATGTTGTCCTCCAAAAACTTGCGAATTAATGAATTAAAAAATCAACTTCAAGATTTCCGGTTAAATTTAGATGAAATGAAAGAAGAGAACAAATTGTTAAAGAAAACACAAAAAAGACAAGAAAAGGCATTAGGAAAGTTTGAAAATGAGGAGAGTGATTTACCGCAGCTACTGCAAAGACATAACAACGAAGTGAGAACTTTACGGGAACAGTTAAAAAAAACACAGGATAAATATCAACGGACAGACAGATACTTAAGGGATGCTGAGGACGAACTCGATAAAACTAAAAATAAACTAAAAAAATATAAAAATCTTGCTGAAGACAAAAATCTTTTAGAAAGACAGGAGTTACAAAAGAAAGTACAACAAACTGAAATAGATTTAGAAGAAAAGGATGTTAAAGTTAGGGAATTAGAGAAACATATTAATCATTTAAACAAGAATCATCGTCATGAGTTAGGAATAGAAATAGCACGTCACAGAGATTTTCAAAAACAGATGGAAAGTTTACGGAATGACAACGAAGAATTACAGAATAGATTAAAGGAAAAAGTAAAAGCTGTTGAACTAGCAAATATTTACAGTTTACGGAAAGGTAAAAAACTACCAGCCTCATATAGTGGGACTCCAAACAGAACACCGCCACCAGGACGTAGAAAACGTAATCCATCACTACATGATATAACACCTAGAGAGAAAATGAAAATGTTTGAGGACAAGCGGAAAGAAGAAGAACGTCTCCAAAGAGAGTTTCAGAGAGGTGATGGACCTAAAATGGCTTTCCAAACAGCAGGCAGTAGTAATAGAAGTATCCATAAAAATAAAGAGTCTAAAAAACAGCCAAACCTTACCTATCGATCAACGCAAAATAACAGCTTTGATAAAGACAGAGAAATTGATAGCAAAAAAACTAGCAATGACCTGAACTCCTCGTATGATAAGGGACATAGTGGGACAAATTATAGTTCTGAACCACATGGTTATGACTATAGTACTACACAAGAGCAACAAGAAAGACATAAGAGAGACAGAGAGGAGCAGCTAAGACAAAGAGCTGAGGAGGATGACCGAAGGAGACAGAGGGAGAGGGACGATCAAGAAATGAGGGAATTAGAACAGTTAGAACAGGAGAGAAGGCAGAGGGAGTCTAGGGATAGGGAGGAACAGAGGAAACGGGACCAGGAAGCAGAGGAATGGATGAAGAAAATGGAGGGTGAGAAAAGACAAAGGGAGTCGGAGGAACATAGAGTGAGAGAAGAACAGCAGAGGAAGGAGAGGGAAGAAAGGGAAAGGCGAGATAAGGAAAGACATGAACAGGAAAGAAGGGCAAGAGACGAAAAAGATAGAATGGAAATGGATGTTCAGCTGGCAGAGGAGCGAATGAAGAAAGATGAATTACTGAAGAAGTTACGATTGATTGATGAAGGACAGAACAAACAGGAGGAAAAGAAAACGACAACAGGGGGAGGAGGAAGTGAATTGTTTTTTGTTACCTCTAATAAACAGAGGCGTGACAGTGATGCCGGGTCTGCCACGTCTAGTAAGAAAAGTAGTTATTCATTTACTAAACCTGTTGAAAACATGCATCATGGTAAACCAGCAAGAGATGATGTCACAGTTCCTTACATCGAACGTCAGAAAAAGCAGCAACATTCACCTCCTGTCGGTGGCTACCAGCCATCATTTGGCATGAGTAGTGGGATAACAGGAGGTGGTAAAAAGACTAAAAAATCTACTGGTCAGGTGATCTTTGATGATTATGACAAAGATGACAAAGCCAAGAAACCACCAATAAACAAAAAAGGGGACTTAATGTCAGAACTGTTTGGAAATCAGGCGAGTAAACCAACAAAGTCCACGGATTTAGATAAACTGTTTGGAAATCAGGCGAGTAAACCAACAAAGTCCACGGATTTAGATAGTAGTGAGGATGTTTTCAAACCACCTGTAAGGAACACAAAAACAACGGCAACTAAAACATCAGGTTTTCCCTGGGAGGATAATAATAAAAAATCAACTACAACAAATTCACTAATGGGTGAACGAGCATCATCATTGTTTGGAGGTGGGGGCAGTGGTATTTTAGATGATAATGACTCATCGGTGTTCGATTCATCGAAAATGTTGCCAAAGAGAGGCAGGCAACCAAACACAACATTTCAGGCAAAGCCAGCTGTTTCTGCAATAGACCATTCCCATTTTGATGATGATATTGAAGAAGTTATGTTGTAGTGTTTAGGTTCTCATTGAAATAGAAAAATTCAGGGAAATATGATAGCTAGAGTGCTTATGCAAGTTTGAAATTGTTCCTGTGAAATTCACACAGATTTCTTGAGAGTATAATTTACCTTTCAGACAATTCCGACTTGTCATTCTCAATGAAACAGAGAAAGCACAGTCATTTGACAGTAACTGGAAATGGTGTACATGGCATTGCTGTACAGAGCATGATTCACAACACAAGTCAACAAACCAAGATCTACAAGAGAAAGGCCA
>CL4180.Contig3_All    size  3311    gap  0  0%
TGCTATCAATCCATATGTGTTAGACAATTTCATCACGGATAGGTTTTAGGGTGATACATAAAAGTTTATAACATCTCGATTTACATAGAACAGGGAAGAAAATGAATATTGGAGGACTCTTTTGGCTCTCTATAATTGTAGCTGTAAATAGTTTTAATGTTGATGTTAAAAATACGTTAACATTTTCTGGTCCTGAGAAGTCTTATTTCGGATATAGTGGAATATTACAGGATAATTGGATGGTAATTGGCGCCCCTAAAGATAATTTGACCAGTGCATCTAACCTCGTTTCTCCTGGAGTCGTGTATAGATGTCCTGTCGACTTTAAAGGATCCACTGTCCCACAGTGTACTCAACTACTCATCAGTACACCAGAAACACATACTCAAGACAATCAATTTCTCGGAGGAAGTATGGTTGATATTAACGGAAATATTGTGGTATGTGCTCATCTCTGGAAATTTCCCACTAACATCGATTATACTGTTGGTCGTTGTCACGTGATCACCAAAACCAACGTGGATATAAATCGGAGATTTTCATTCACTCTGGATGATTTGTATGACTCAAATGGCTTTATAACTGCATATGGTATGATAGGATTCAGTATTGCCAGATCCAAGACTAGTTCTGTGGCTATATTGGGTGCTCCAGGAATGAATGTAAAAGGTGGATATGTGAGTTTTAATGTTAGCCAGTTTGGGTATCACATCTACAAAGCAGAGGATGGTGCAGACACAAAATTTTTCAAACCGCAGTCATATATGGGGTATTCAATAACTGTAGGACATTTTTCTGGGTTATCCAACTGTAACAATGATCACGTATTGATGGGAATGCCAAGGTTTTCAAGTAGTACAGATGGTCATGTGGGCTCGGTAGTGTTAGTTTGTGGATTTAACCAGAACATGGTCATTTCTAAGCAATTCTCTGGGAACCAGATCGGTTCTGGGTTTGGATACAATGTTATTGTCTGTGATTATAATGGAGATGGAAAGGATGACATAATGGTGGCAGCACCATTCCAGTATTTAAAACGGAATCCTGTAGGTACTGCGGACACTGGAGCTGTGTATATCTTCCTTGGAACTGGAAATATTGACATTTTGGATCCAATAAATGCCACACTGTCTGGTGACAATAGCCCTGGTGGTAGATTTGGAACTTCCATGGTAAATCTTGGTGATATAAATGCAGATGGTGTGGATGACATAGCAATATCAGCTCCATTTGAGGGTTCTGGTGTTGTCTACATTTACAGTGGGAAATCTGGTGAAGTCAAGATGAAATATTCACAGAAAATATACGGACAAAAAATTGATTCCGGATTAAAGAATTTTGGTTTGTTTATAAGCCAATCTCATGACATGGATTCAAATTTATATTCAGATTTTACAATAGGTTCACCAATTGACAATAAAATGATGTTATTCCGATCTAGACCAGTTGTAGTGGTCACACCCCGTATGCAGATATTACCCTCTCCAATTCCTCTAAATTCTAGTGCACTCGATTGTTCTGATGGGAGTAGCGTGGAACCGTGTACAACTGTAACCATATGTTTTTCGTTCAATGGAAATAAATTGGATTCAGTTAACAGTATAGAAGTAAACTACCATCTGTATGCTGATACAGACAGAACAAAACAAAGGAAATCCAGCAGAGTTCATATTGTTTATAATTCAACGGCAGTAAGAGAATTATACAGACAAAAATTAATCATCACAAAAGGTCGCCAAGTTTGTGACATGGTTTATATTCGAGTAACAGCAGCTGACAGACAATTTTTTGCGTCTTTAGAGGATGACATGGTGGTCAAAATGAACTACAGTTTACAAGAAGACTCAATATCTGGACAAGTTTTACCAGTCCTTAATCCTATTTCAAAAATTAGTGTATCTGACAAGGCAATCTTTCAAACTGGCTGCCAGGGCCAATGTAATCCTGATTTGGTCATTAACCTACAAACACAACAGCATAACATTGTTCATGGTCAAACAAGACAATTGGTTATAACAGTTGTACTAGAAAACAGAGATGAACCGGCTTTTGCTCCAAATGTAGTTGTCAAACATAGTAATAACACTAAATATGTTGCTCATCGAGCACTGCTTCAAAGGGGATCTGTGCCGGTGGTTTGTGAAGAGGGCATGGATAATACAACTATCCGCTGTGACTGTGGCAACGTTTTGTATCAACAACAGAAAGCTATATTTCATCTCATATTTGATGTTTCGGTTGAGTCTTTGCACCAAGGAGATTTAAATGCTACAGACATTCTTCTTAATGTTGAACTAAATGCTATAGCTCGTGTTCCTGCAGGCGTGGACAATAATATTGGTAATAATGCAGCTCAGCTAATTGTACCCATTGAGTTTCATTCATTAGTACAAGTAACAGGGAAAAGTCAACCAGAGCAAGGATTTGTTTCCTTTTCAACTAACAATCTCCCGTTCATTCATACTTATGATGTATATAATACAGGACCTAGTCCAATGATTACATCAGAAGTCTTTATAACACTGCCACAATACAAGAGCCAAGAGAGGGTTTTGCATGGATCCTCCATAAAAGTTGGTACTAGCAGTAATAACACTGACTGTACACTTGTGTCGATAAACAACTCAACAGTAAACCCAAATATGAATGATGGAAATGTTATAACAACACCTAGTTCTACAGTTTCTACAGTAATACCAGTGAAGAATATAGTATGTGATGACATATACGATATGAGTTGTCTCCTAATCAGATGTTCATTACAACGACTGGCTGTAGATAGATCTACCAGAATAACTGTATTGTTTGAATTAGATTCAACTAAGTTTAGTTTTATACAGGAGCAATCGGTTTATTTCACAACAACAGCATATGTGTTCCCGGCTGAAACTGATTTTCCCTTTGAACTTCTCCGTAATGACACAACAAAGGTCAGTAGTATATTATATCCTGCCAAAACTGAGCGTGCAGTACAATCTATTAACTTGTGGATTATTGTTGGAGGTATTTTAGCTGGAATAATCTTACTTGTTGTCATTGGCTTAGTTATGTGGAAGGTTGGATTCTTCAAGCGGAAGAAGAGAGAACAAGTGAACGAATATAAGAGAAAGAGCCAATATTATGAGAAACGAAAAACGCAAAGGCTTGAAAATGCTAGATCAAAAGCTTTGTCCAAAGTAATGTCGCGATCAGATGAAGTAATTTTGCACGAAACGTAGAGGACATTTATTTCAGATAAATTACACACAGTTTGTCACAGATATTAAAAATACTATGAACATATTAACATTAACATTAATTCAACTGGCAAA
>CL4181.Contig2_All    size  844    gap  0  0%
CTATTCTACAACGAACTTGGATGTTACATAATAGGCACTGTTTCTAGTGAAGTCTGGTTATATCTGAAAAATGTCAAAGATTAAGAGAGAAAACGTTGAACCGATAAATGAGCAACAAGAAAGTCCTGCAACAAAGAAAGTGAAAGTAGAAACAGTTGATACAGCTTCTGAAAGTAATTGTATAGATGTGAATGGAGCTACCAGAATTAAATCAAAGGAAGGACACGTCTTATATAAGTGTAGACAGTTGATATCAAATATAAAAAATTCTTTAGCTAAACAGAAGAAGGACAAATGTAAAGAAACATTGAATAATTGGAAAAAAGAATTGGAAGAACTTGAAAAGCAGCTAATTATACCAAAAATGACCATAGCAGTTGTAGGAGCTACTGGCGCAGGTAAATCTAGTCTGATCAATGCTGTTGTAGATCAGTTGAGTCTTTTACCTACATCAGGAACACAAGCATGTACATCTGTGGTGGTAAAGATAGAAAACAATGAAGATGGGGAACAGTATGAAGCAGACATAGAGTTTTTATCCAGGGAGGAATGGCAGAAAGAATATGATGTCCTAATCAAAGATATGAACAAGATGACCAAGAGTGATGGAAGAATGAAGAATAATAAACCAGATGAAAAATCTGAAGCTGGAGTGGCTTTCTTAAAAATGAGAGCAGTTTATGGACAGTTCTCATCTCTCAATGACTTAAACGGAGAAAACGACATCACTTCTCACCTGGGAACAACGAAACATTTTAAATCAATAACGCTTCAAGAATTCAGATGTAATATAGAAAAGTATATTATTAGTACTGAGGAAGAAGGACAACACTTATGGCCGATC
>CL4274.Contig1_All    size  214    gap  0  0%
GAGGCTTTTAGTAATGACAAAAATGTGTCTGACTGAGTATGGCAATTATAAGCACTCATATCTGAAATTTGATACATTTATCTGCATGCAGATGGTTTTGGAATCGTAAAAAACTAATCTCACAATTTTTATATTTCTCCAAAATTGCAATAATAGATGAACTGAATTTCTGAATTTACAGTATCTATAGCTAGGCTCAGTAACATAGTTTCAC
>CL4459.Contig1_All    size  708    gap  0  0%
CTTATAACTTTTATATTCTTTGTAAATGCATGTGCTATATCATCCCTTGTTTAAAGTTTTGATACAATAATTAAGATTTGTCAGAAAATCACCGTAACACTTTTTCATTATATATTGAACATGGCCAGCCATGAAATATGTTATCAAATGGAATGCCATTTCCTTTATTAGATGCTTTAGATTTAAATATTTTCAGTCAGGCCATACAAAATAATTCATTACCTATCTCAGGCCAATGACACAAGAAGGGACTTTTATTCAGTTTCATTTATCAAAAAACCTATCTTGAGCTGAAAAAAATAAAAATGGTCTGTGAATTCTGAAAACTTAAATATGTTGTTGCCTTTAAATCCCCTACTATACTATATCACATTTGTTTGCTGTATTCATTGATATAAGTCATAGATAACTAGAAATCATTATCACTATCATCTAGTTGTGGTGGTTGTCGTTTACGAGGATTTGGAGGGGCTACAACATCATCTCCGCTATCATCCTGATCATCAGCATCTAAATCTATTTCTGAATCATCTTCATCGTCATCATCATCATCGTCAGAATCACTATCCTCTTCACTAATATTCCCCATCATATTACCCATAACCCTCTGTTTTCTTTCCCCTGCTGCAGCTGGGTCTTCTGGTATATCAAAACCATCAGGCCTTTGTCTCATCTGTCTCTGTTCATCATCATCATCTTCATCATCAT
>CL4484.Contig2_All    size  361    gap  0  0%
TTGGTGATCTACTTATATTTTATTGCACAATAATGCAATCACTAATTGTGTTAACATTTGTATACATATATTTTTTTCCTTCAATTCTGACTTGTAAAATGCATTTGTGGAGATTTGTATGCAGCATCTCATGTAATGTTTATAAAAGCAATTATTTCCATAATGTATATGTGTATATATAATGTTTTGCTAAAGTAATATAATATCTATATCTTTTTAGTTGAATATTTTGCCAATTGACACAACCATATGTCTACATAATATGTGCAATGTATATCAGATTTTCTAAAGGCTAAATGCTCGTGATTTTTAAAACTTTTAGGTTTAGAATATCAAAATGAACGAGTAGTAGAGAATATTG
>CL4530.Contig1_All    size  510    gap  0  0%
AAGTCAGTGTCATCTGAACTACATGTATGTCATGTGACCTATGTTGTCTAGAAACTGTACATAAAGATACAGTGTGCAGTATTCTCAGGGGGAGAACAGGAGAAATCAAAATGACTACAGTGAACAGAATTTCAATATACAAAATTCCAGGAGACAAAAAAAAAAGGAACGTAAGATATTGTAGGACATTCACAACTCTTTAAGTCGAAGAGAATCTGACATCGCCATGGAAAAAAATGAAAAACAATCAAAATTCAACAGTCTACATTAGTCATTTCAGGGCCTTTTATAGCTTACTATGCAGTATGAATTTTGGTCATTGTTAAGGCAGTACCATGACCTATAGTTATTAAGTTCTATGTCAATTGGTCTCTGTTGGGGAGTTTTCTTATTGGCAATCATATACCACTGTTTAGCTCACCTGGCCCAAAAAGGAATATCCAATTAAAAATATTTACATGGTGGGACTTCCTACCCTCCCCGGAATAGTTTAAAAAAAATCTATGTAGT
>CL4574.Contig1_All    size  520    gap  0  0%
GTTGAAGCTTGGTAAAAGATATGAAAACACCTTTAGAGTGGTTTGTTATACTCTGAAGACAGCTTAAATATCAAGAATCAATACATTCTGTTGAATAGAAGCGGTAAAGTTTTAATTTTGAATCATTTTTTATTGATATTTGTGCCTTTTTTGCAGAGTTATCTCCCATATCAATGCAAATCTCCATAGGAATTTTAAAATCATGATCATTTAGTTTTCCTCATGTTAGATCTTATGGGACTTTTTTCTGTGTATTTGGGGTATAATGCAAAGATTAAAACTTAAAAATCTGCTGTTGCAATTACTTCAAGGTTAGGGTCAAATTTATGCTAGTTTTGCTGGACTAATAGTTCCTTTTTTCAGTTTAGTTAGTTTAGGATAAGATTTTGATATCATATTGGAACCAATCTCTGAAGTGTCGAAGTTGTGATATGAGCGTCACTGATAAGTCTTGTGTAGACGAAACGCACATCTGGCTTACTAAATAATAATCCTGTGATGTTCAAGATTAGAACTTGAT
>CL4790.Contig3_All    size  2529    gap  0  0%
CAGAATTTCTTACCAGAGATGGCTACAAAGATTGTTTGGATGGATCGGATGAAGGTTTTATTACATATACAGATGACATTGAAAACGTTGAAAACGTTGACAATTCAACTGATAATGTGATTAGTGTATGTACTTTTGAATCGTTGACAGAGGCTGGTTGTTTGTTTTATAATGACCAGTCAGGTTCAGACGATGCCGACTGGAAAAGGAATACTGGTGCAACAGGCTCAACAAGAACAGGTCCAGATCAAGCTATTAGTGGTGATTATTATCTATACATAGAGACCTCATCGGGAACTATGGAATTTGGGGAACATGCTCGATATATATCAACTGTTCTGAATCCAGATACAGATATTTGTTTATCGTTTTATTACCATATGTACGGCGACACCATGGGAACATTAGAAGTTATTTTGGAAACTCCGGGATTCAATCAAACTATTTTTAACAAATCATCTGACCAGGGTAACCAATGGTATTTTCAGAATCTCTATATTCAGCCTAGAGATAATCTACAGATTGTATTTAATGCAATTGACGGAAATGGTTATCAGGGAGACATAGCATTGGATCATATCATGATGTTCTTAGGGGAATGTGGGAACTACACGCTTTCTAACGATAAGAATGAATTGATGGCATTTATTCGTTTGGTGGGTGGACAAACTAATAAAACAGGACGATTAGAGATACTAGATGATAAAGGAGGTTTCTTTTCACCTGTCTGTTCCGGTTATCAATATTGGGACAAAGATGATGCCGTAGTGGCTTGTCGACAACTTGGATACAATAATTCGAGAATGCATACATTGTCAGAGTACGGTAAAGGCCGAGTGGAGAGGTCCAGATTTGGTTATACTTTCTACTGTGACGGTACCGAAGATAACCTAAGAAGTTGTGCTAAAGCCACAGTTTCATGTTCCAGCACTACTGATGTAGTAGCTTTAGATTGTTCAAATACAGAATGTTTTGAGAACGAGTACAGTTGTGGTGACTCAGAGAAGACGTGTGTTTCCATGTATTTAGTATGTGATGGGAATGTAGACTGTCCTAATTTAGCTGATGAACAGAATTGCGCATCATGTGGTAATGATCAGTTTGAATGCAGTAACCATGAATGTGTCCCTTTGATTAACCGCTGTGATGGGGCGCCACAGTGCGATGATAAATCTGATGAATTCAGATGTGTGCAAAGAGACAGTAATGGCCAAATCTCCATATATAGAGATGGAACATGGATTTTGTTATGTTATACCACTGATATCACTTTAGCAGAATACCTTTGTAGTATAACAGGATATGGCTCTTTCAACAGTCAGTCTGCTGGAGTAACAATAAATGACGGATTCCTCGCTCAACCTGGCTCCAATCCTAATGGCGTTGTTACAAACTATATATTATATTCACAAACGTCATGTAATGCATTAACTCTCCAGTGTGGGGACATAGAGTGCGGAGTTCCTTCCGTTTCGTCGACATCTGTTGGCTCGTATGTACTGTATGGTAATGATGCTGTCCAAGGAGAGTGGCCATGGCAAATCTTGTTCTTTATGGATGGAAGTTCTGGATGTGGAGCCACGTTAATCGACCCATACTATGCCATTACTGCAGCTCATTGTGTGGAAAGTTGGAGCAGTTATATGATTCATGTAGGTGAAGTAAAAGAATCAGAAATGCTCGGAGCAAGGGATGACGGACAAAGATTATACGTAGCCCAGGTATGGTCTCACCCAGACTACAGAGGATCCAGTAATAGTTACCTGTCAGACATAGCCATTGTAAGACTGTCACAGCCAGCTAATTATAACGCCTATGTAAGACCTGCCTGTCTCGCCACAGAAGTCAAAGAAAGTTTTGATAACTGTTACGTCACTGGCTGGGGATATAGAGAAGACATACATCTTGGTTCTCCAGTGCCAGACCATCTACAAGAAGTTAGAGTTGACATCAATGTAGATGTAGATAGATGTAACAAGAGTATTCAGGCTAACCTACTTATTAATGTACCAGTGACTGGTATCTGTGTAGAGAACAAAAACCCATACTCCCCATCCTGTCATGGTGATTCTGGTGGTCCTTTAGTATGTCAAAATGAATATGGACGCTGGGAGTTGGTGGGTGTAACCAGCTTTGGGAAGCCTTATTGTCGTGGAGACCAAATCCCAGCTATCTATCAGAGTGTACCCTATCATATAGACTGGATTATGGAAAAGACAGGTATACAAATAAATATGGCAAATAGACCAACACCTCCACCTATACCTGATCAACCATAGGATCTTGGACTGACAGAGATCCACCAGAGACCTGATCTTCCATATAGGATCCTGATGGCTGATTGACAATATTTTATAATTCCTTAAACCAAAGATCAGTTTGCTGTTTCTTGCAATCAAATATTATACATAAACGTACCATTCTAATTTTTGTATTTAAAAGACATAAAATTTTGACTAGAATGAACACTGATATATATTGTTGCTTTTCCATGAAATTCTGACAGTGCCATTGTTTCTTTTTAGTTAA
>CL4813.Contig3_All    size  1007    gap  0  0%
AATTCACAAAAAGAAAAGATGGCTTCAAATATCTTAAATGCAAAGGCACCTGTTTCAAAGAGGGGGAATGCGTATGAGTGCGTAAGGTGCCAAACTACCAAGCCAGTGATCAACTCTTACAAATACGTCGTCAATCATATCAGAAAACAACACTTGCTGGCCACACAGTGTCCATATTGGTGCACCCTGTGTGATTACAGGTGTGACACACAGGAGGAACTAGCGAAGCATGTGGACACATATCCTGTACACAAGAAGATAGTGGGTATCCAAAAAACATCAGGAGTTACCATCAACCCTGACAGTTTCTTTGGACACAATGACATGCCTTATTTTATATCCAGTGATGACATTGTGGCCTTCAGCAAAGACAAAAGCCAGGAGCATTACAGCCAAAAAAGAAAGGAAAATGGAAGGACAGCGGCGCGTACTGTGGAGGAGTGCCTTAAAGTGCCAGAAGCAAATACTCTGAGTCAGCAGATACTGGCAGTTCTGCCATCTTCTGAGGAAAGGGATGAGATGGGAGAATATGATGCTGTTACAGTTGCTTCAGGTGATTTGGACAATACTGAGGTGGTGCATGTGACTACAGTTGTTGAAACACCAAGAGTAGATTCCGACAATTCTTCAACAACATCATCTTCAACCTCATCCAAATCTACGTCCAAAGAGGAAATGGACAAGCAAATGCAAAACTTCACCTCCCAACTGAACAAGAACTTGAAAGAAGCATCCAAATTTATAAACAAGAGTTTTAAACTAGGGGAAGAAAATGTGAAGCAATTAACCTCAATGGTCGGGGAACAAACCAAGGCTTTTAATAAAATGGCTAATGAACTAAAAGGGTTAAACCAATGGTTAAGAGATAACAATGAACAAAAAACTACAGATAAAGACAACAGAGAAATTAGAGAAAATAGGGAAAGTAGGGAAAATCATAGAGATAGTAGAGAGTACAGGGACTATAGAGATAGAAGATATCATCCTTATAGATAGATAGATGCTGA
>CL4977.Contig3_All    size  6864    gap  0  0%
GAAATTTCATGAGTAACCAATCATACATACACATGTAATTTCTTTGAGAATAAAGCTAAGGTATGCATAATAAACAGTGTCTATACAAAACAGGTGAAAATGATGATGGAAGATTTAAACGACCTTGACTGGCTTTACAGCCCTTCCAAGGTCGGTATGAAAATTTATGTCCCATTGGTTTAAGTATGAATCCATAATCTAAAAATAGATACATCTACAATCGACGTTTTATCCCCAACTACATATACATGCATATGGAAAGATCCCTAATAACAATAATGTGTCTATATGTCCATTTTTAACTCTTGACCTCTAACTCCGTAATCACATATGTCTTGGTCTATCTAAATTTATCTTAATTACAAAGTTAAGAGCACCATTTGTGGCAGGAGACTTCCAAGTAAGACGGACAATTAATTCCCTTCAATCATTTAGACACTATCATCTTCTTTGTTCTGTCAGCTAGGCCGGTCCACTTGGATATACTTTATTTTGCACATTGCCCATTGTTTTGATTAATAACGAAAGTCCATTTGTGTCAAGCAAAACTTAACATCACTCAATAGATTCTTCTAAATTAGATAAACGAGGACTAGTGACTTCATGTGAACTTGTGGACGATAATGACGTTGTTCGTGGTGATTGATAGGATTTCTGTGGAGTTAAGTGGAGATCGGTCAAATCTAATCCATCATCTGAGTCTGCATCACTGTCAGATAATAAACTATCGTCACTATCTATATCTTCTTGTAATGCTGCCTGGAGATCAGAAATACGTTTAAACGCTAACTTGAGGTCCGAATGATTTTGTTGGTAATCTGTTTCTAATTCTACTATTTTAGTTTCTAATTCAGTATTTTTATGACTACATTCTAATTCTTTCTTTTGTACATCTGAAAATTCTTCTCTCAATTCACGTAACTGTCTTTGTGAACGTTTAAGATTTTCTTCCGCTTGAGTTTTAGAAAATTTCATAGAATCTCTTTCCTCACTTAATTTATCTACTTGCTCTTTAATTCTGTTAAGAGTAACCTCTATACGATGTTTAGAGGTTGTTTCTAATTCAAGTTTATTTTCTAACTCCCTAATTCTACCCTCTAATCGTAATTTCACTGTCTTTTCAATATAATTTTCTTCTAAGTCTTTTAATCTGGTTTGTAAAAGATCAACCTCTGATCTGTATTTATCTTTCTCATTTGTAAGTTCTTCTATCTGTTTGAGATTATCTGCCATGGTAATCTGGTCTACAGATTGCTGTTGTACTACAGCTTTGTATTTCCTCATCACATCATTTAAGTCTTCTTCATTCTCCTCCACTTGACTCTGTAATTCTGCCTTCTCTCTCATTAATCCTAAACTCTTACTTTCAGCCTCTGTTTTAGCTTTAGAGATGTCATCCAGTTGTTGTTGAAGGTCTTCTATCTCTAGTTCCATTGATTTCTTGGCTTTAACAGCAGCAGAACAAGCAAATTCCTTGTCCTCTAAAGTATTTCTAAGTTGTCGTATTGTAGCTTTCATTCCTTCTGCTCCTGTCTGTTTCTGTATCACTATCTCAGCATCCTTTAGTAAAGCTTTGGTTTTCCTTAGATCTCTTCTTATTCTCTTTTCACTTTCTCTATCTCTATTGTTGGTTACTGCTCCTAGTTCCTGTATTTGTCTCTCCAGTTCTTTCTTCTCTTGCATTAATTTCTTCTTTTCATCATATTCCTCTTCCAATTGACTTTCGTAATGTTTTACCTTTTTCTGAGTGGCATATCTCATTTCTTCCATCTCTTCCTCTTTCTCCTCCAATTCCTTCTGATGTTGTTGTCTCGTTCTTTCATAATTCATTTCTAGTCGAATCTTAGTCTGTTCTAACTGTTGTATTTGTCCAGCTTGTTCATCCAATTCTTCCTCCTGGTCTTTGCACTTGGCATCCAAATCATTCTTAGCTTTCTTAAGGGACATAACTTCATTACCACCGGACAAAGAGCCAGCTAATGTGACGTCAATCATCTCTCTATCTAAACGATCAGCCTTTTCTGTTATAGATTCTAAATCTCCTTTCAATCTTGTGAGCTCTTGATCTAATGTAAAGTTCTTGGACATGAATTCATCTTTCTCCCTCTGTAATCTTTCTCTCATACTTTTTTCACTCTTCACCTCCTCCTGAATCTTGGACAATTCAGAGTCGAACCTCCTCTGTTTCCTCTCTAGTTCGTTGTTTCTTGTCATTTGTTCCTCTAGATGTAGTTTGGTGTCCTGCATCTCTGCCGCCAGTCGTGAAGCCTTCTTTTTAGAGGCAGCCAAAAGTCTTCTCTGATCTTCTCCATCCTCAATTGCATCATGGAGCCTTTTCTCTACTGCCTTTTTAGAGTGTTGTTCTGTTTCTAACTCTTCCTCATGTTGTTTCTGGAGACGTTTCTTGGTAATATCAAGTTCTCTTAAAACTCTCTCATATCTGTCCTTGTATACAGAATCATTTCCATCTGCATCCTCGTCATTGAAATCTAAAGCTTCAGCCTGCCATAGATGTACTTGGGTTAACTCCATCTCTATCTTCTCAGCTTGTCTCTTCAACGCATTATATTTTCCCTGTAAATCTTTATGTTCTTTACTAAGCTGCATTCTCTCAGCTGTTTCTGATTCCAACATTTCAGAAGCATGTGTAGCTGTAGAATGTTCCTCTATCAGGTCAGCCTGCACTTCTGACATCCTGCTGTCTGTCTTTTCATACAGTTGTTTATATTCATTTCTTTCTCTTTCAATCTTCTCTAATTTGCTCTTTAAATGCTCCACTTCAATCTCCCTTTCTTGAAGTTGTTCCTCTGTTCTATGAACATTTAACATTGGTTGTACTTTGGTAAACAGCCTCCACCATGACCAATCTCGTATCAACATAAATTTCTTTACATTCTTCTGTATACAGCTGATTGCTATATGTTTAACCCGTAATTCTTTTAGCTTCTTCCTGCCTAAGGTTCCTCGACAACGAGCTTGGAATGCTACAATTGTTCCCGTAATTTTTTCATCTCTAGCTGCTTCTAACTGGCTCAATGCACCAGCTCGGAAAAATACCTGACTAAGTCCCACTCTGTAATTAAGTTTATCTAGATCCAGATTATCCAGTATATGTAATATTGCTTGTTTTTCTGGTAAATCTTTGGCTGGTTTATTATTTGGTGATAGTAATCCTTCAAATCTCTGTCGAAACTCTCCAAAACCCATATTATCAGGAAAGCCTTGTCGAAATATCCTGACTGAGTCTAAGAGTTCGCTGCCCCTAATTTGAGATCTGACAAGTGTTACATTCATCAGTACTTCCTCTGTGGCTCCAGGTTTATCCTGAGGTACAGATGGGGTTTTCAATTCCCAAAGTCCTGCATTATGCTGAGGAAGAATACAATGTACAAAATGACATTTAGTTTTCCGCACAGTCTCAATTATTGAGTCCACTTGGAATTTAACTTGTAAACACATGGAACGTTTTTTAAGTCCTGCAGTTCCTGACATAAATGTCCGTCTCATACTACCAACTCGTCGTAATGAAGCTGATCCTTCCATCCCCACTATAGATCCACTCACCATCCCAGCCACTGGAGCTTTTACACTGTTAAATAACTCATTTATATGTTGCCTTTTAGAGTCCTGTAGGACTTGAGTGGCCACTTTCATATTTGGATTATCCCTACAGCCCCTCAGCCAACCACTGGCATTATACTGTACAGGGTTGGTTCCTTGGAAATGGTTCAGAATAAATGTGTTGCCTAGTGTAGATGCTTTCCTCAGTAAACTATCTCTTCTAACTTTCTGTTCTCCATGATGTGTAAAGAATCTGTCCATGAATGAGTCCTCTGTTGCCCCTGGAAACATACTCTCTTCGTCAAGTATCCATAGTAACCCTTTTCTCTCACTGTCCTTCATCTCTTGTGATGTGTTCTTTATCAAGTTTTGTTGTGCTGGTTTATCTATCAATGACACCATTGAAGCAGGACTACTTGTTACAAATTCAAAATCACATGTTATGCCCTCCTGACTGTATTTGTCTTGTTGCATAGTAAATGTGATATCATGGAATAACAGTTGTAATCTCTCTTGTGAATAATTGTGACATAAATCTTCAAACGTCGCTCCCGTCTGACGGCCACATGTTGAGGGATTCTGGAAGCCTGGAGTATCTAGGATCGAAATGGATGTTGATGTACGATAATTTGAGGATAATGATCTGTTAATGAGTGAGACAACAGCATTAAAAACATCTGAGTACAGCCCTATAACAAATCCTTCTAAAGCTTCTATTGCATTTGTAAGTCCTTCCTCTTGTTTGTGGGCCGGACTTCCCCTGGTTGAGGTCCCTCGTGTCAATGTAGATGAACCAGAAGAAGAGAATATTTGCCGTAGTAATTCTTCTGCCGATAAGCCAAGTAACGAAGCTGCCTTCTGTGCAGAACCAGGCTTAGCAAACTGTGGCTTGTTGTTTTGACCTTTGATGGCTCCAGCCACACCAAGGTGATATATAGCTGCTAGTACATGACATATAGATTTCTTTTCATCCTCAGTCATGCCTACTTGGTCCATGGAAGTGCAGATTTTGCCCCACTGCATCATAGCTTTCTGTTTATCTTCTGTCCTCTGTAATGGAGTCATAAACATATTTGGTTCATTCAGAGTATTTAACTGTAACTCAGTTCTTAATGCAGAATCTAGACCAGCCAACATTTGGTAGAAAACATGGAAGCTGGGTTCTCCTTCAGGTCTTCTCACTACTCGGGATTTCTCAAACATGAAAACCTGTACTGAAGCAGAAGATATCTGTCCTGAGTGGTCAAAATCTAATGTGGTCAGTTGTGCATACCGACTGGCATTTGTATTCAGTATAGTCCTACTGTTACCAAAGGCCTCCATCAATGTGCTTACTGCTGTTAACTTCTCAACTGTAAAAATATTTCCTACACTTCCAGCTGCTGTGATCAAATACTGCATAACATGTCTGGAATTGGATGTCTTCCCACTGCCACTCCTACCCATGAAAACAATGGACTGATCTGAGCGTGACTGTAACATTTCTCTGTACGTCATCTGTCCCATGGCGTAGATGTGTGGCGGCATATCTTCCTGCTTACATCCCTTGAAAATCTGCATGACTTTCTCGGAGTAAATAGATATAGGATGCATGGGGTTGACAACAGCCATGGATGGTCCACAGTATGTATGGACAAGATTGGCTCCATATCTCTGCCGTAAGATGTGTAAGGCACTGGATTCATTGAGGAAACGTAGTGCAGCAATGTCCTCTGCTCTATCATACTGAGGAGGGTTAGCCTTTTCTACATCATCCTCATCCACATCTAATGTATCTCCAGCATGATCTAATTTGATTCTGAGACGGCCCTCTGGTAATACAGACATTCCATTGGCCTTGAGGACACAGGCCGAGGCAAAACCACCTTTGTGGACAAGCCATACCTTCTCTGATTCCATCCATTCTTTTTCTGTCTGGACCTCAGTTTCAGAACGAGCCCCTTTCTGATATCGTAGACTAACACTTCTCTTGAGGGTTCCACCTTTAACAACGTCATCTTGGATCTCTATTTTACCGCCATCTGATGCTGGCCTCACACTCAGTTCTATTAGTTCTGGTATGGGTTGGACACTGATACACAAAATATCACCTGACTTCTGGATGATTTCTACAACTTCTTCCCTTGTCATGCTCTGAACATTGACCCCATTGACTTCTACTAAACGATCTCCAGGAATGAGTCCAGTTTGTGGAGCCTTTGGACCACTGCCTGGTTCAGCAAATATTACAAAGTGTTTGGTCTCCTCACTATCACCACCACCTTTTTCTGTTATTATCCCTTTCCTCAGACTGAATCCAAACCCTCCTGTTGGCTGTCTCTGTAACATAAGTTCACGGATACGTGGTGGTTTTGGAGGAATAATATCAGGCAGCTTCAGTTTGGCATTAAAAGACTTCTCATGGGAAGTTTCTGGCGGAGATTTAGGTGGTGATGTTGGAAGCTGTGGTGAAGATTCACCAGTGCCATTAATTACAGAATGCTTAATTTCTCCATTTTGTTCCCCAACAATATGAGCATTCAGACAGTTGCTGAGTGTATTCTCCTGTAATTTCTGGGGGTCAGCTGTGATAGACTGTGGATTGCTTGTTTTGGCTTTCAAAATACTTTTTGGTTTTGGTGCTGTTGTTGGTGGAAACTTTCTAGGTTCTGGAACTGGTCTAACGGATTGCGGTTTTGGTAATTCTTCCACACTTGGACTTTTATGACCTCCAGAACTTATGCTGCTATCACTGCTGTCTCTAGGTACCCCTTCCTCTTGGGGCGAGCTCTTACGGATAGATCTTTTCTTATCACGATCACTTACACGCCTGAATATACCCTTCTTAACTTCATCAAGTCGGGACATTTCTTCCTGGGTCATTGGTTCTCTTTGCTTATCCTTTTTTTCTTTTTCCTTCTTCTCTTTTTTCTCCTTTTTCTTTTCATCTTTTTCCTTCTTGTCCTTTTGATCCTTATCTTTACTTTTGTGACCAAACCGGCTGAACATCTTGACAATATAAATCTATCAGTGCAATATATACGATATACGATACGAATAGAACAGTAAACTAAAGTAAAGCAAATGTCAGGCTATGTACACTGTGTCTGTGATGTTCCGGTGGCAGAGTACGAGTTTTCTGCCCTTGAAACTAACAATTCACTTGATATTGGATTTGTGCATGATGTGCATACCTCTGCTAACTTTTGTTCAACGGTTAAACACCTGTCATTTGATTAAAAGTGGGAAAATAACATATTCTCGTCTGTTTAAAGTCTCACTTGTCTAGCGAAATACGGCAAAATGGCCACTCATTGATATAAA
>CL5109.Contig2_All    size  961    gap  0  0%
CTAAAATGTTAAATAAAAACAGTAGATGATGAATTTCCTACCCCTACAATACATGTATATAATATAAACAAATCCTGAAAGGGGAAGAAACCATGTCCATACGAAGTTGTATGCAGGTATGCTGCTCACCAAATACTGTATCTAAGTTTATAAGATTCTTTCCAAAGTTTGCTGCTTTGTTCCTTATTTTACATGTTATCCTTCTTATCCTAACCAGTTTGAATAAAACGCACAAAGATAAGAAGGAAAATGGAAAAGAAAACATAGATCTACAGGATTCAATTGATGCTATGCAAAGAGATGACATGCTAGCTTCCAAAAATATACAAGGAGATGATGTGCTTCTGAAAAGAGAAATAAAAGATCCAAGATTACGAAAGAAAAAGAAAAGAATAAAGAGACAAGAAAATGGTTTCCAGTAATACAATTATGTGACATTCTATTTACAGGAGCTTTAAACTATGTTATTGTTAAAAATCACAGCTTTAAAAACATGAATTTCTTACAGTTTTTTTCCTTGAGAAATCAAAACCATGTATTATGACATAATTATTGTGCGGTTATGCAGTTGTAAACTTGAATTCTACTGGCTGCCTTGCCATCTGCTAAATAACCATGTTCGCCGTACACAACCCAATCAAATTGTCCCAATAGAAGAAACCTTCTTACAAAACATGTGCCTGTAGCCAATCAGAAATCGCATTGTAATATGTTGACCTTTAACCTATAACTATTGACCTGAAATCATGTGTGCTATAAAAAGAACAAAGTAAGGTAAACGCTGTCTTGTGATAACCTTCGTGTATTGCCCTACATAAGGCCAGTTGACCTGTTAGCATGTCTGCTTGTGGAAATTTCCACTGGTTGACATCTATACATGCATGACGCAATCAATGGCTTTATCAATCTAGAGAATAATTGTCTATTCAAGCATTGTAATTAAGATTGACATCTGCAAACA
>CL5253.Contig2_All    size  4141    gap  0  0%
TCTTTTACGTAAACTCATCAAAACAAAAAATATGTTACAGTTTACACATGTCATACTAGATGAGGTTCACGAGCGAGATCAAGAAACAGACTTCTCATTGTTGATTGTCAGAAAGTTACTGAGGTCAAATTCTCGTCATGTAAAGGTTGTGATGATGTCTGCTACATTTGACTCTGACATGTTTGGCCAGTACTTTGCAGTACCCATAAGAGATAGGTTAGAACCAGCACCTGTTGTCTGCGTTGAAGGAAAGGCTTACAATGTATCAGAATATTACGCTGATGATCTTACTCAGCTGGGAGAGATACCCCCATTAGATGAAACAAGACCAGAAATATCAGAGCTGGCATACATTCTGGCATGCAGACTTATACAGGAGTTCGATAATCTGGACATTAAAAAGCAAGGAATAGTTAAAGGAAATAAGTTTGCTCCCTACAGAGGTACAGTGTTAGTGTTCTTACCTGGTTATGCTGAAATAGAAAATATGCAGAAACTACTGAAACAGGTTGAAGATATCCATAATCTTGTCATATACCCACTGCATTCGTCAATTACTTTAGAGGAACAGTCTAGAGTATTCAGAATGCCAGAAGAAGGAGAAAGAAAGATTATTTTATCTACAAACATTGCGGAAAGTTCCATCACAGTTCCTGATATTAAATATGTGATTGACTTTTGTCTGACAAAGAGCTTAGTAAGTGATCCAGATACAAACTACACCAGTCTACAATTAGAATGGGCTTCTAGAGCCAACTGTACCCAGAGAAAAGGAAGAGCTGGTCGAGTGTCAGATGGTAGAGTATACAGAATGATAACAAGATTTTTCTGGGAGACTTACATACCGGATTATGGAATACCAGAGATGCAGAGATGTCCTTTGGAGCAGTTGATATTACAAGTGAAGCTGTTGGATCTTGGTCAGCCTAAGGCTATATTGGCTTTAGCTCTGACACCACCAAACCTCAATGACATTGAGAAAACCATACTTCTATTGAAAGAGGTTGGTGCATTATCCGCCCCATCTACAGGTGTTAAGAACCCATATGATGGTCAGCTGACATTTGTAGGGCGTGTCTTAGCAGAACTTCCTGTTGACATACGAATTGGTAAACTCTTGATGTTAGGTCATGTGTTTGGACTACTGGAAGAATGCTTGATCATTGGTGCAGCTCTGTCTCTAAAGTCTTTGTTTTCCAAGCCATTCAGGGAACATCTGAATTCTTTCAAACATAAACTAGATTGGTCCCATGGTTCACTCAGTGATCAGCTGACCATACTCAATGCTTACCAGGAATGGGAAAGACTAACCAACATGAATGGATTTAGATCTGGACAGAATGAAGTTAAATGGGGTAAAATGCATTACCTACAGGTCAGACGTCTCAAAGATACAAGGGAGTTGATAAAGGACCTTGAAATGAGGCTGAATAATTTCAACATACAGAAACACAGGACAACTCCTAATTATAAGAAAAAGTACAAACCAGACCAGGAGAGACTATTGTTAAAGCTGGTCATGTGTGGAGCCTTCTATCCCAATTATTTCTTGAAAGGAGAAATAGATGAAGAGGATGCCGTTCGTATGATGTCTGGTCATGATCCATTGGAAACAGTCATGGTGAAAGGTTTACCAGCTAACCAGGGTAGTTTGTACAAGCAAGCATTGGAAGACCAGTTTAGATCTATTTCTCCTCACCCTACTGCTTATTTTGAGGAAACCAGAGCATACATAAAATTCCCAAGAAAGCAGGAAAACCGACAGACAGTACATCCTGGCGTATATCTTTCTGTGAAGCACAGACTACTCAATCAGAAGATAGAAATTACATTGTATTCTCCCGAGGACGCAAATGAAAAAATGGATGAAATCAGGAAGCAACAAGAGAATGCCAAGGGAAGACTCAGAAGTAATAGGTTTACTGTAGGTGATGTTGGTTTTTCAGAACAAAAATTACAGAGGGAGCCACCACCTGCAGAAACTACTATGGTTGTACTCCATGTTACTGAGGTTGTTGATTGTGGACATTTTTGGGCACAGTATGCTGAAGAAAAGACACAACATGATTTGTTTTGTGTACAAAATGCCCTGAACAATGAAAATGTTTTACCACAAATTAAGCCTGACCCATATCTACGTCGGGGAATGTTCTGTGCAGCACCTTTTGAAGGAGAACTTTACAGAGCCAGAGTAGAAAGTGTGGAAAGAGAGAGGGATAGTCGTAGTAACCAGTGGATTGAAATTGTAGAGGTTTTCTTTGTGGATTATGGGAACACTGAAAAGATGAGAAAAGAAGCTTTGAGAGAAATGCCAAGTGAATTCTTATCAATTCCATTCCAGGCTGTTGAATGTAAGCTTTGCGAAATCCGTCCTTCACCAATTAAATGTCCTGATGGAACCTGGACAGTTGAAGCTAAAGAACAGTTTAAACACCTAGTTATAAACAAGAATTTCATTGGTCAGTTATATTCAATTGTTGGAGGTATATTGAGATTGGAATTAATGGAGTCCCCAGACAGAGGAATACAACTTTCTATCAATAAAGAACTTATAAAGAAAGGGTTTGCTGATGAAGCTGAAGAGACATACTTATCAAGACAAAATCATGAACAGCGAGAAATGGAAGCTATTAGTAACTCTGTTGTGAGTCCTAGTAGAAAACTTCTGCAAGATGAGAGACCAACATTTCAGGACAGACAGAGTGATTGGTTCTCAGTATCTTTAGGAAACAACAGGCCAGCATCTTCTAAAGGAAGAAGGACGGTGAAGCAAAAGTTGAATGGACCACATAATCCTTATGAAATGATGTTCAACAGTTTGACAAATGTTGGAAGATTAAGATCTGTTAAGACTGACCCAGATAGTGTGAACTCTGTTGCTATTGACAATGAACCTCAGGATCGTTATGACAGATTAATGGTATCAGGATTTGTAGGTCTGAATCCTGCAGGATCTACAATGATGGCCAGGGATACTACAATAATGCCAGCCATTTCTGGACTGCCATCTATAATATCACTGTTGTTCTGTCCTGTTGCCGAACTAAGGAGGGACAGAGAAAACAAAAGGTATATTGGATCTATTTGTGGACTTGGTGTGGACAGAGATCAGAGACATTCACTATTTCCTGAACATGACATGGAAATCACATTTGATGTTGAAATAGATAACAAAGACATCTCACAGATAAATGGTGTAAGATCAGCCATAAACCTGGCTATTGGTAATGAAGAGAAGGTATCAGCATGGGGACCTGATGCTATCTATAAAATACAGGAAGCAGCAAGGAAAAAACTTTTGGATATATTATATATTTGTAGAGTTGTATATAAGAAACGAGAGCGTGTTGATCCTGTAAATTACAACAACCCATATTCCTGGAATCAGGTGGATCCCGATGATTTGATAGAGACATCATTAGAAGGAACCCCTGCTGATGCCCCACATCTCCTTAACCTACACAAAGCCCAAATGTTAGAAGAAGAGGTCTATGTGGATAAAGCAAGTCCTGAGTATTTGAAAGAACATGCACAATGGTTGAAAAAGGCTTCAAAAGACTTCACAAAGAGAGAACCTATCACATGTGAGATCTGTGAAATGACATGGCACACACCACAGCTGTTAGCAATACACATAGAGACACGCAGACATCAAGAAAAAGTGGCGGCTTTGTACCAGAAAGAAGATTACTGAACAATATTCTCAAGTTCTGTAATGTACCACGAACAGAAATCACTATGATGATTTAAAAAGTACCAACATTCCTGCTTTGCTTCAATGATTATGTTCAGTCCAAGGTCTCAGTGACCTTGTGGAAGGGATGATCTTATTTTGGAGGACAAAATTGTTCAGATTGTGATATAGAAACTTGTTGAATTCAAAGGTTCCGTTGTGTGAAAGAAATTGGTCAATCAATGATGAAGCACCAATTAACTGTTGAATATTTTAAATTCACTGTAGCAGAGGGGCTTTTTTGATTAACATTATTGTAATGGAGGGAAAGAAGTAAATTCTGATGAGTTTCAATTCATAATTATAACCATATAGAGTTATAGGAGCCGAAATCAATGTATAATCCAACAGATTGCTGAAAACTACTGTAAAAGTTTTACTTAAATTCCTTTGCAGATGATATCAAGG
>CL5632.Contig1_All    size  484    gap  0  0%
TAGTCAAAGGAAGAGAAAGATGGAGTCCCTTAGAAAAAGAAAATGAGACTGATGGGATTTCGTTTTAAAGGAAGAAGAGTCTGAAGCTAACGTGTATACCTACGAGAGTTCTGACGAATCACCAAAGAAAAAGAATAACTCAACTTGAGTTCTGGTGGCCTGGGTGCAGTGAATTCAAAATATCAACAGCGACCCTCAAATACAGAATATGAAAGAAAAAGACATTACTATCTATGAGTACCAACATAATCTTTAAGCAGTTCGATGGATTTGGAATCCAGACCAGACAGTCAAGAGAATTTACCGTAAATAGAAAATTAGCAAAAGTGACAGCAACACACGTATGTTTCGAATGGTGTGATAGATTTTGGACAGGAGTAGCAGACTGTGGTGCATTGATTCCTAAATCTTGACAAAACAACAACTGAACACCTTTTTGTCTTTTTCAAGTAGGATTGTGCTAAAAAAAAATTAAAATGCCAGA
>CL5639.Contig2_All    size  722    gap  0  0%
ATTACCTGATATGGTTCATTTGAAGCATTTTTGGGACACTGTTGTACTTTACTTCAGTTTGCCTTTCAATTAAAAAAGGCATTCGAAAAATATTAGTATGAGCATGGTATTATAATGCATTCAGATGCTTGCATAAGAATTGTCTCAGAAATGTAATATATGTGTTTGTGAATGTTTGTTTTTTTAAACATATGTATATGGTGAAATATTCAAGAAAGTTTGCTACGCCAGAATGGGAATGTATGGAAAATTTGCTTAACTCATTATCTGTATAGTTAAAACCTGTATTTTCAAGTATTGATACAATTGTAGCAGCTTTAGCTATTACTATAGGAACATATAATGTTTGCTGTGTTTAGTATGTGATCACTTGAATAGAAATTCTGTTCTTGGAATGAAATATGGTGATAGTTTGCAAATGGGTTATAACTTGAGAGTATATTATATGTAGTGGTGTCTGAAAGGAAAATCCTATTGGTTTATATGATATTTAAATGTGATAGCCCAGGAAGATATCATTTTAAAGAAAATGAGAAAAAAAAATTGGATGGATTTCTAGTTTAATAGTGACTTATACAACTATGTTCTGTGCAACGAAAAATTGAGGTTGTAACATCATCTAAAATGTTTTATTACCATAAATTGGTCATTTCATATGTACACAATTCTAAACATTGGCATCTATATATAATCATAAAAACATGCACATTTTAATAAATAAG
>CL5703.Contig3_All    size  601    gap  0  0%
GTAAATATTTGAAGTTCATGTACTTTTTAGAAAGTTTGGGGTTCTTTTTTCTCATTTTTTGTGTGTGCAAATTTGTAAGAATGCAAAATGTATGACAAATTTAAAAAGTTTTTACCCTTTATTCAAAAATATAAAAAATACCACTATGATGGGGTAGTTGAAGGACCTTGACTTCCCATGAGGGTCTCACTTGGTTGGATACAAACTAATTAAATAATTAATAAATGTACAAATAGGATTTATTTTATTCAAATTGTTGCAAGTCCCTTACCATAATAATGATCATAATATAAAAATGCAATCTTGGTAGAGACTTCTTGGAAGGTCAAAGATTGACCAACATCAAATTTACATTAACTGCTTTTATACATGCAAAATTTCTGTCACGAGAAAGACGAGGATTAGATTGAATTTAATTCCATTTAAACAACCATAACATATGTGAAATCTGATTTCATACATCTAAGTCTTTATGATTAAGATATCTGAATGACATGTACAGATATTATTAATATTAATGGGTAAGGACAACATTTGTGTAAATAGTCATCATATATGTTTTGTCATACTATTCACATCTTAACTTCATGCGTAAAAAAAG
>CL5899.Contig1_All    size  1220    gap  0  0%
ACAAATCGAAATAACACTGTATCTGTACCACAGAAAACCACGATTGGAACCATTATCGCACGAATCAGCGCAACGGACTTAGACGAAGGCGTAAACGCTCAGTTGACGTATCATATTATGCAGGGTGACCGACGTGGTATATTTAGAATGAACAATTTGACAGGTGCGATGATAGTCGATAAACATATCGATGAAAGCGATGCTGGAACATATACAGTGCTGATTGCAGTGCAAGATAATGGCATTCCACAACAAACCACTTGGACAAACCTCGTTCTGATTATTCAGGATGACAATGGCCGACAAAACATGATCATTGCCATTGCCGTGGCAACCGTTACTTTTGCGTTATCAGTGGCGATGATTTTGACAATTTTTGTTATCCGACGACGAGATGTGATGAGAAAGAAACAGAAAGAACTTGAAGTAAAATCTGACAAACAAAACTTCGTTGCCGGGTGGTTAAACTGTCTGTCAACATCGTCGAAGGATATTCAGAAGATGAATATGGGTGAAAAGGTCAAGGACACAAATAAACAGATGGACTATAAGACTGATACTGATATGCAGCTAATGGTTCCAGACACCGGAAGTACATCATCAGAAGATAGCAAATCAATCGGGCCGGGATCAAATCAAAATTTAACAAAGATTGATAACAATCTGAACGAAAAGAAGGAAGAAATGTCACCCAGGGAGCAGGACAGTGGGTTTGGTGAGAGCTTGGAGAGACGTGGATTGCAAGAAATGAAAGGAGGATTTCATGATGAAACACAGCGGTCTAAAACATCCTACTTGGACAGCAGAGGAGTACGAATTCCCTCCCCTTACTTAGATACCTCACTTCCGAACCGATGTTGGAAGAAAAATGACCGACAGACATATAATCGCGCCATAAGCTTCGATGATGAAGTTTTACGCGAGAGAGAACGAGAGAAATCAAATGTGCCTTCTTTTTCAAGCTTTAATTGTAGGTCTATATCCGATTCAGGACAAAATCCGAACTTATTCACTATATCGGAACAAAAACAACCTTATGGATACCACAGCCTACAAAGGAACCCACCAAACAGTAATAAATCATTGAATTCAAAGTACTCTTTTAGAAATCCGCCTCGGAGGGATTTGCCGCCGATAAGTGCAACCCCGGAACCGGAAGTTGTAGAAACATGTGACTATGAGCCATATGCATATGGCAACAAACCTTACTCGTTAGACAG
>CL5900.Contig2_All    size  1048    gap  0  0%
TTCAAAACATAATAGATAAGATTTTCCACCATTCTTATTTGGTGATACTATTTGTTCCTTTGTTGATAAAAAGACAGATTTCATTATTTCCGTGTTGTTAAAGCTGCAGTTTTCAATTGATTCGTCTACTTTTTTTGATATTATACACTTTAGTTTTATATCCTGAATATTTATAAAACATGTTTCATTTCTGCTTTTCTTACAGTGTTCTAATTCTGTTGTCTCATGATCTATTGTGCATATACGATACGGTATATTTTCACAGTATGTGCCATCATATCCTTTTGGGCATTTGCAATGAAGGCCCTCTCCCGTCCTGTCACAGATACATGTTCCATTTTGCATACATGGACAATATTCTTTGCACCATGAACATCTCTGTTTCCTTGGTGCATCCTGGTTGTTGCACTGTTGACCAATGTCACAAAAACAGAAATTCGGCAAAAGTTTTCCGTTACAATCACTGCACTCATGGTGTGAGGCATCGGATGGGCATAGTTTACTCACAAATGGAGATCCTGGTTTACATCTGTCTTTCAGTGGATTTGATTCCCTAGTATAGGACTCTGCCTTTTCATGGTAAAGACACACCGACTCTTTGTGTATGTTTAAATACTGATGGCCTTTTTGTGCTGCAGATACGCTATGAACATTGTCCTTTTCTCTTGACTTGATCACATAAATTACTATGCTTAAAACAACAACAATGACAGCAGCAACAACACAAATTTTCAACTTTGATGGCAGCGTGCACGTTCTTTTCGTTTTCTTTGCATCGTTTCTAGTTTCATTAGATTCGGTAATAGGGTCAAAAACATCATCATCATTCATCACAGTTTCCTCTGCACCATTGTTGTCCTGACCATTTTCACTACTTGCATCACATATCTTTTCTCTATACTCATCTTCATCGTTGACACTGATATAACTTTTTAAGGATGGTCGTTGTCGTGCCATTTATTTGCACTATGACCTTCAGCATATTTTAATAGAATATTACCTGTTACAGTACACAAACCGACATCAGATTGTAAAGTACGGATCTAGG
>CL5964.Contig1_All    size  562    gap  0  0%
GTGCTGTCGGTGGATGCCCCAATGGTTTTCTCAGTGTCTCCACTGCTGCCGTCCAGAACAGTTCTTCGCCAACACCAACAGGATATTTCAGACTTGATGCACTGTCTAGAAGTGCTCTGAGTTGATTGGTCATATGTTTAGAGTCAATATTTTTAAGCATAATCAATAAAAATACATCCCTTCCCTGTCTGCGCCTCCGCTCTTGAACGACATCAACCTCCCATTGACACCATTCACTTTTTGCAAAATCATTTGATAAAATAACAACCACTTTCCATGATTTCTCTAGATAGTTATTGATGTTTGCAGTAATTGATTCCCCGATTTCGAAATCTCTATGATGAATGCAAAGTTTCATTCCTTCATCTTGTTCTAGTTTCTTTAGAAATTTTTGGTGAACCCAATGGCGATCTGCATCACAATATACAACAAATGCATGATATTCGAAATCATCTGCATCTTGCAAGGGGAGATAACCTTTTCTTCTGTTGTAATTGATTCTCCATAGGTATAAATAGTTTTTAATGTTTGTTTGACACTTCATTATTATCGCAAATATCAC
>CL6188.Contig1_All    size  711    gap  0  0%
AAGTTATAAATAGCATATGAGGAATTAATTTCATGTCGGCTGTCCAACATTTGCAACTTTATTTTGTTAAGACAAAAGTAGCATAACTACATTTTGCCCCTCTAATATCTTAAATAAGCAGCACTTAAAAACAAACAGAAGACAAATCTTTCTTCAAAACATGACTTTTAATCAGATTAAAATGAAAATCAAGTCTCTGTGTAACAACATGATAAATGACTAATGTATCTAGCATCAACTGATTAAGGTGAATGTCGGCATCCACATAGGCGGATCCAGGGGGGGCCCTGGGGGGCCCGGGCCCCCCCTTTCGTGGGAAAAATTTGGTTGATTATTTAGGGAATCACTGAAGCATGACCAGAGTTAGTCAGTGTGCCCCCCTTATAAGAATTTCTGAATCTGCCACTGTGTTAACATATATTGAAAAAAATACAGAAATTCTGTAACTGTTTTAAAGTTGAGGTAATAAAAAAGAACCTTATAAAACATCCAAAATTCTTCTTTTACTTCGTATTCTAATATTCCAAAATCAATTATAAATGTACATGTATACCATCACTTGCATAAGGTCAATTTCTATCCAATGCAGCTCACATTAAAATGATCAATTAATTGGTATAACAAATGCAGCCATACCACAATTGGGATGATAAAATTTCCTAATTACAATATTGTACTTGGATGATGAGTTTAGTTATAATGTAGCATTAC
>CL6208.Contig2_All    size  1096    gap  0  0%
CCGGAGGTAGGGTTGGAAATCCGGCATTATTGTCTCCCTTACTGAATCATAGAAAAAAGTGTTTAGTTCATAATGGCAGGAGGAACATTTACTTGGGAGACATGGAAGAGAATGTTCAACAGTCGAGTATTTGCCTTGCCGTTACTTCACGGTGATAACATGTACATCATAGGCGGATGTGACCAGATGGGCAAACCTATAACGGCTTTTGAAATGTATGAAACAAAAAAGAGAAAATGGCATAATCTGCCCGAGATGCCAACAGCCAGAGCATCACCAGCAGCGGCCATACTTGGAGATAAAATTATTGTTATTGGAGGAGTTGGAGAGGGACAAAACCCTGTAAATGCTGTTGAAATGTATAACATAAAGGCTAAAAAATGGGAGAAGATGGAACCACTGTCAGAAGCTTTACTTGGGTTATCAAGTGTTGTTAGAGACAACAAAATTATAGTTTGTGGTGGCATGGGATCAGATACAAACCCCAAAGACACCCTGTGTGCATATGATGTAGAAACAAACACATGGAAACAAATGAAAGGAATGCCCACAGCTAGATATGCTACATATTCATTTCTTGTCAATGAAAAGTTGTATGTTTGTGGTGGAAGACAAGGAAAGTTACCTAACACAGCTTTAGAATGTTATGATTTTACTGAAGATAAATGGGAGAAGTTACCAGATGTTCCCAGTAAGAGGGTGTTTGCTATGTATACTGCTTCAGATAAACATATATTCAGTATGGGAGGATTAAAACAACCAGCCACAGAGGGGTTCTCAGATGCTTGTGAAGTTTTTGACACAGAGAAAAAAGAGTGGAAGATAGGAGCTAGTATGCCAACAAAGAGAGCAGATTTTGCTATTGGTGTGTTAGGAGGGAAAGTAGTATGTGCTGGTGGATTAGGTGGACCAGGCAAACCACTTGAAACAGTAGAAGTTTATGATTGGGAACATGACAATTGGACTAAGATTAAAGATATGCCGACTACACATTGTTCCTGTGCCTATATTTTAAAAGACGATAAATTGGCTGTTATAGGAGGTCTATCTACTACAGGACCTAGTTCTTGTACTGAAGCACTCAACTTTAGGCCAG
>CL6210.Contig2_All    size  942    gap  0  0%
AATTTGTAAAATTGATGATATGACGATTGTTGTATTTTGACTTGTTTCTTTTTTTCGTGTATATAAGATAACATTAAAGTGTTTTGTAGTCCTTTGTATGCCTTTAAACAAATACCAGTAATGTCGGTATTAAATATGAATATAACAAGTTTAATGTCAAAATGAAGAATAGCACAAAAGCAAATGAAATGGTCGAGTCTCTTAAGGTCAGATAAGGATGAATTAAGTTCAACGTACTACTCCAACCGAAACGTCAATCTCATCTGTTTTTTTTTTAATACAACAACAATTGATATCCTCAAAGAATCGAACCCCATTACACTTTTAAAATAAGGAAGAAAAGTTTATCATAGCTATGTGGATCAACTAAAAATTTTCTGAGAAAATACTTGAATTGTAAATGTTGGGGAAACGGAAAATACCATATTTACATTGCATTAAATATAAATAGAACCTTGGAGTGATCTTCAATTTAGTATAATCAAATTTTATTTATATACTGCATTAAAAAGATCTTATTTAAAAAATGAAATAAAAACTTAATAAATGTTTAATTCGGGTATAAGAAATCACACTGTCATCAAAGAAATCGATCGATACGAAAGGAAACTTAACGAGCAATGAAAGCGGTTAAATAGAGTGTTCAAAATTGCCTCACTGGAAATAGGATAATTATGTCAACTGTAGCACAGTCCTGTTTGAAGTCCATAAAGAATACACAACATATTTACAAGGAACAACTATTTAGCTAATATCATGGAAGGGTTATGAGCAGTATTGTTGTATTTACCCCACGATTTTAAATCTTTTCTAACAGAGGGAAAGTATTTTTTAATATATGAGAATGTAAAATTGGATGATTTTTGTTAAGCTTTTATTGTACAGCGTTGGTATTTTCTCTGCTGTGTAATTTTTGATATTTTTACCTATTATGTCTGTTTG
>CL6329.Contig2_All    size  1608    gap  0  0%
GGATTTGTATACAATATGGCGGCCCTAAGACCCTCATCATTATTTCAGACTTGTAAAGCGCATAAAACACTTTTGAGAAACTTTTCTAGGTTTAGGGGAAAACGTAGTGCACCATTATCGTTTGTGGCAACAGGTTTTACTACTGCAGCATTTGTTTCTTTTTACCAGTGGCAGAAAAAGTACAAAACAAGAGGTGTCATACCAATTTTACTGGCGAAAGAGGATGAAGAAGCTGGTCAGAAGCCAACACCTCGATCGTTGACCTACAGAGAGATGAGGTTCCTACAGTTTGCCTCTGTCCAATACAATGGACAGATTTATATGACCCCTCAGGATTTCTTAGAATCAGTCACAGAGGAGGTGCCAAGACCTCGAATAGGAACAACAAATCTCACTGATAAAGATATGGAACAGTGTTTAAAACATACACCCTCCAGAAGAAAGGGAGACAATAAATTGTTCAGAAAACTCCATGACAAAGGCATTATATCTTACACAGAATACCTCTTCCTTCTATGTGTTCTCACAAAACCAAAGTCTGGTTTCAGAATAGCATTCAACATGTTTGATACAGATGGTAACCAGATCGTGGATAAAAAAGAATTTTTAGTTTTGGAATCATTCTTCGCTCTGCCCCCACAGGAACGTAAATTTGTTCCTCGACCACGTGCCAAATTGCAGGCAATTTTAGATTTGGAAGGTGTGTTTAGTAATCAGCAACAAGATACAGCCCAAGCTATTACACGTAAAAATTTAGAGCCCATACCAGATACAACATTGCTGATTCACTTCTTCGGACCTAAAGGAAATGATACAATGCAGTATGATGATTTCAGCAGGTTCATGGAGAATTTACAGGCTGAAGTTATAGAGTTAGAGTTCATGGAGTTCTCTAAAGGTTTGAAGACTATATCTGAGGAAGACTTTGCCAGGATTTTACTACGTTATACAATGTTAGATAAGTCTGACGTGGAAGCATCTGTGGAGAGAGTTAGAAGTAGAATACCAACAGAAAAGGGGATTACCTTTGAAGATTTCCAACAGTTCTGTCACTTCCTGAATAACTTAGATGACTTTACAATAGCCATGAAGATGTACACATATGCTGATAAATCTGTGTCAGAAGAGGACTTCCAGAGGGCTGTTATGGTGTGTACTGGTCAAACATTAAGTACACATTTGGTCAAGACTGTGTTCCAGATTTTTGATTCTGATGGAGATGGACATCTTAGTCATAAGGAATTTATTTCTATTATGAAAGACAGATTACATAGAGGATCAAGGTCCCACCTGATGCATACACAGGACACATGGAGCACTTATAAAACTTGTATCAAGAACGAGATGAAATCTTACTGATGATTGATGAGTAACTAGTACATGTAGTTTGAATGGAAACTAGAGAAGGAGCAGAGAGAACCCAAATTATAGAACTATTATTACATTATTTTCTACAATATGTCCCATTGAGAGGGAATAAATAGAGATTTTGAATGTGTATGGTATATTTTACATAGATTTCTATGACAGGATATTTAGTACAAACAGATATATTAAGAATCCATTTAAAACATGATATCATATATGTAAGAAATCTCAATATAGCAG
>CL6428.Contig1_All    size  731    gap  0  0%
GTTTGATGTATTTGAGTTTTTGACTTTGCCACTAAATTACGGACTTTTCGATTTGAACTTTCATCGGAGTTCTGTATTTTTTTATTTTTTTTTTATTTGTTATTTGCTTTTTGTTACTTTAGTTTTGCTTGTTCTCTATGCTTTCTTGCATGATTATCTGCAATATATTGGCAGACACATATCAATGTAAATGCTAATTCTGATTTATATATATACATATACTCATTTTCCAATTTGCTGAGTTAAAATTTTTGCCTTTATTATTCATTTATATGTTTATTCTCTGCTGCTTATATAGTTATTTATAATTTTGCTCTTGCTGGCTATTTAGTTTTATTCTAAACTGCTATAATGTGCTTAATGCTGTGGTTGCTATATGCTTTACTTTATTTAATCAAATGCAGACTGACACAAATGAGTTGAAGTTAGAATATGTAAAGTACAGACCACTTTTAAAGTGATGTTTATTTCAAATTAAGAATGAGACACTTGTTTAAAATTATCTTTCCTTGGTTGTGTTTATGGTATATGTACACTATAATGAAGTGACTTTACTGTAGTAAGTTTTGCACAATCTTTGCTGAAACTTACTCATTAATAAGATATGCATACACACACTCAGAATGTGCAGTCTGTGTTTGACTGTTAGATAGTTTTGTTAGTTTTTAAGATATATTGATCATGCATTATTTTGATTTACACTGTGATACAGAAGTATTGCTACATATATA
>CL6750.Contig1_All    size  739    gap  0  0%
GGAAAATTTATATGGTGTGCTGAAAGTCATAATTATACCAGGTTTGGAGGACAAACACAGGCTAGATCAGATTCTTAGGTTTTATGGTCTAGAAAGTAAAACGAACACAGAACTGATATATAATCCTACATTGAAACCAAGAATTCTTGGAGTATTGAAATCCCAAGGTACAAACATTAATGAAAAATTTGTGAGAATTGAAATTTCACACCAGAAGGCCAGATTTAGTATTGCACAGTATTTATTGACCAAAGGAAAACATTGGTACAAACTATTGTGCTTAGAGTTTGAAAGACAACACAAGATGTTGGGAGAATGTTCACTGTTCAGTATTGGTATTAGGGACCAGTGTCAGACACCATGTTCAAGAGGACAACACAACCAGCTGTCAGAATCCAACTTTAGAAAGTTGATTGAGCTAGATATACTTTTTGTTGAAATGGAAAGTTATGTTCAATCTGGGGCAAAAAGAATTTCAGCAATGCCTGATGAATTGAAGAGGCTACAAGAAACATTCCTTAATCCCAAAGAAAACGATTACATGTCCTGTAAGCTTCTATTAAACAGTATTTATACAAGATTCAGTCAGAAAGAAGGTATTACCATATCAACCAGTAGTGAAGCATTGCGTTTGAAGAAAATGATAGGGCAAAAGAAGTACTATCATGTAAGAATTCAGCTTGAGAGAATGTTGGGAACAAATTATGACAGAGTCAGAGACAAAAACAATAAAATGAGA
>CL7006.Contig1_All    size  908    gap  0  0%
CTATCCAACATCCACGCTGGATAGTAGGGGCAAACGGTGTTTTTTTTTAATGCACGCAGACGGTTGGGCCAATATATATCAGACCTTTGAATGTAATCATATCCTCCTAGTTACTATTTCAATCTGATAAAGATAGAAATAAGATTGGATAGTGTAATACTATATGAAATACTGGAATGCAAACCGGTATGCAAGAATTTCCTAAACCAGAGACATCAAATACTAAACAAGATACAAACAATAGTATTGCTACAATGTTAAAAACCCCTACGAAGATTTTAAAGAAAATTTGATTCCTTAAATAGATATGTAGAAATAACTTTTAGGTGTTTTCCAGCCAATTGAGTACAATGCATAAGTGTGTGAGGCGAAGTGATATGCACCATAAACAAAAGTTAACCACTATCCTTGAAACAAGGAAGTAGTAACGTAGATAGATCCGCTTAGTGACAACAAGATAGGCCCACACTCTTAAATTCCCAATTGTGTTTCTTTACCATCAAATGAAAGTGTTGTGATCGATTTCCGAATGGTATATGATAAAAGGCGGTATCTTACATCAGCAATCTATACACAGACTACTTTAAATTCCCAAATTATTTTTTACCACCAAATGATACTGAATGTGAATTGTTTCCGATACATCAAAGGGTAAGAAATTTAATAATAATCTTCTTATTTCCGATATTGTATGAACAATAATGACTGTATACTTCAATTGGTTCGTACTGAAAGGCCCAGTATAATAATAGATAACAAAGAGCACTTTGCACGGTGATACGGTATTAATTTTGGGGTGACAACATAGGCTGCACAGTTTCTTTGGCTCGTATCCATGTCGACGGAGTTTCGAGCCTTGTCATTGGAGATGGAGCTATTAATGAGTATTGGTGCCCATCAGTGGAGAA
>CL7115.Contig1_All    size  1194    gap  0  0%
GAAAGGTGAATTTGTTTTGTCATATTTCACCTGCTTATTATAAAAAGGTAGCCCGGATGTCTTCTCAATGTAATGACGAACGCATATAAATATAAGTAATAGTTTGTGTTATTTGATCTGAATCATCAATTTATTTTCCAGTTAAAAGAAGGATAAGGATAGACCACAGTGTTCAAAATGGGACCTTCCTGTATCATACTGTTGTTTAGTGTACTATATGTAATATTGAATGTAGATTGCTATCCCGGGTTTAGAAACAAGATACCAAACGGAAACTTTGTCCCATGTAATTGTAATAATTCAAACCATGCTGAAATGGCATGGGCCGCTGTTGGACATTTTAAATTAGATGAAGGTACAGCCCAGAAAAACCCATTTGGAATTGATTTCCGAAAAAATGGAATGAGATGGACACAAAGTTTGTGCAACAGGGATTCCGATGGTGATGGTTATTCAAATGGAGAAGAACTAGGAGATCCAAACTGTACCTGGATAGAAGGACAAAATCCTGATAATGAAGCTATAGGACACCCAGGTATTTGTGAACCAATAGGAAGTAAGTTCTGTATCGACTTAGGACAGTTGTTTACATGTGACTGTTTGGAACAGGGACAATTCTGTCCAATTAAATTGGATGAAAGAAATTGAGATGAAAATGTGTGCTGAACGAAGATGTTTCCTGTCAGTGACGGATTTAAGTTTTTCTTTTGCTTTTTCTATGGGGAATATAATGTGTTTGAAAACTAGATCATTGAAACACAATTAAGAAATGTAGTGACAAAAGAGCTCACGCTTCAAATTGGAAAAAAATATGTGCATGTTAACAATTTATTTGCAAACGAGAACTTATTGATGCTAGTCGCCTATCATCCGTCTAGCAAAGAAGGTTGATGTTCTACAAACTGTTTTGATTGATTACATTAGGAAATTATCAAAATATTTAAAGACATTTAACCATTTGATTGATAAAGATTATTTTTGAATTTTCAAAAAGCATGTCATTAATTTAAAAGAAATTGTTTTTTTAGTGAACCATTTTGTATCTATGCTTTCGGCAAAACTTTTAGGATTTTTTGGCCTTTTCGACATTTTGGGATTCGAGCGTCACATATTAGTCTTTTGTAGACAAAACGCGCGCACGTCCGGCGTAAATACATAATTTCAATCCTGGTATCTGCGATGAATTTATTCAAG
>CL7175.Contig2_All    size  2512    gap  0  0%
ACTAAGATGTAAAGGAAACAGTGAATTAAAGCTTATACGATAGTGATACGACGACAACCTATAGTCTAATACTAACAGCTATCGACAAAAACAAAATAAAAACATTAGAAAGTGATAAAAATGAGGAAAATATACATTTTAGATTATACTGTTGATGTTGACTGTAATCCAGTTTTACTAGCAACGTTTGTTTGCATTTTGTTGGTTTTATTATGGCAACGTGTTACAAGTAGAATTAACTCTTTACCCGGACCACACCGATGGCCTGTCTTAGGCAACATACCTGCACTGGCTGGTTCTCAAAGTCTTTACAAAAGATTACTGGAGTTAAGAAAAGACTATGGTGACATTATTCAATTACGAATGGGACCTTCCATGAATCTTGTGGTAGTTTTTAGTCAAGATTTGATTAAAGAGTTGCTTGTAGATAATGCAGACAAAACAGAATTCAGACCTAATTGGCTGTATGTTCCAGACACAATGTTTAACAAAACAGGAATAATTTGGAGCAATGGAAAACACTGGACTCACCTCCGTAAATTCGCTATTCACGCATTAAAAGACTTAGGGGCAGAGAAATCCAATCTTGAGCAGAACATTCAAGTGGAAACAAACTACTTAATATCTGCTATGTGTAAAGAAAATAATGTACAGATGGATAAACTTCTTCCTAAAGCAGTTTCAAATATCATTTCAAATATAGTTTTTGGTTCCAGGTTTGAATACAACGACCCTGACTTTGAAATGATCCTTAATGTACTGGATTATATCTTTAAACATGCTGGCCTCCATCTTCCGGAAAATTTCATGCCAATTTTAGCAAATATAATGCCGAATTCTGAGGCTAGAAGTTGTTTCGAAGAGAAGGAAAAGATAGACGACTATGTGAAATTGCAGATAGAAAAACACAAAGAGAACTATAATCCATCTGAAACAAGAGATTTTATTGACATATACCTCCATCATCTGAACAATGCAAATGAAAGCAACATACCAGATAAAAGTTTATTCCATATGATATTTGACCTATTTGCTGCTGGATCAGAGACAACATCAACAACATTATTGTGGATTATTTTGTATCTTATAAAATACCCAAGTGTTCAAGATCTTTGTAGGACAGAAATAACCACGGTTGCAGGTCTAAGACAAGTGTCTTATGCAGATAAAGATAAAATGCCCTACACACTAGCAGTTATAGACGAGGTGCAAAGAATAGCTAGCATAGGCCCAATTGGTTTACCAAGAGCTTGCATGGAAGACGTGAGCATATCTGGTAAAATTATTCCTAAGCACTCCGTCATCATACCACATTTTATGTCAGCACATTATGATGAAAACTATTGGGAAAACCCCACAGAATTTCAACCAGAAAGGTTTCTAACAGATGATGGAAAACATATCAAACATCACAAAGCATTTCATCCATTTTCTGTTGGATCAAGGACATGTATAGGAAAGAATGTTGCTGAAATGGAACTGTTTCTTTTCACGACAACTTTAATTCAACGTTGTAGACTGCAGCATGCCACACCATACGAACTATTAGATATGGAGGGTGTCCAGTCTGGCATCACACTCCTCCCCAAACCATACAAAGTTCGCATCAGAGACAGATCATGTTCCGTGGGAGTAGAAAGACAAATATCTATTTACTGAAGGAAATAAGTACAACGGAAGAAATGTTCTCAGTAACGACCGCTGCTTACATGACACCAACCATGAGACCAGATAAATAATACGTCTGGTTTGTCCAAATTTGCTATACGTGTGTGTGATACATAATGCGACTGCTGTTTAACTGTCATAACATCTAAACTAATGCAAAAACGATTTGATTTGAACTTTTAAACACTTATAGTGTATTATATACTCAGAGATAAAGTTATAGCTAAAACTATCATTCCATTCGTACGTCATATTTGTCTGTGACTATTAAATACCGTACAGTAAAGTCACATATGTCTGCGTGCACTCTTAAACCGTGATTGTTTGTGAGTATATGTTTTCAAAGACATCAGATGATCCTGTATCTGTGGAGTTGGATAATAGACCTGCTATTAAATTGTTTGACACGACTGTCTTCAATCCTTCCCGACAATATCTTCTACTTTTATTTCGGTTAGTTACATCGACATGGTTAGTCGGCTGATATGGTCTTGGAAATAGCCGTCATTAATTAATATTCAAATCGTTCAACAAAACACCACGCAATACAAAACTGGCTACTTACAACAACATCGCGATTACTCATCGATAACTATAGAAGCAATTTTGTGTATGCAGCAAATCATAATCTAAAGTTAAGAACCGTCCAACTAAAGTTAATGTCAGGACGTTAAACTCACAGTCCAACGTATATAGCCATTATATAACATACTGACTTAACAGTGAGTAACAATCATTTATAGCGTTTTATCGAGAATACTAGATATAAACATTACTAACTGTGTGTGAAATGATAAATTGGACGAGGAATGTTCTTGTTACATGTCGAATAATTTGTATAGAA
>CL7187.Contig2_All    size  1467    gap  0  0%
ATTAACTGTTCATAAATATCATTCTTTATATAACCTTTTTGATTTACTGAGGAATTGGTGTTCATTCCCATGCATCTTGCTGCATATGATCTTTGGTATTTATGTGTTTTGTTGGTGTTAGCATCGTTAGAATCTTCTGCCTTGTCCAATGAAGTATTGCCAATGTTTCCATCTGGGATATTATCACCATTACTTTTGGAGACAGAGATTGTATCTTCACTACTGGTCTCCAATCCCTCCACAGTTACACTCTTACAACCATCAATGTGTACTGTATGTACTGGTATACTGTTTACAGTTTTGTCTTCCCCATCACTGTCAGAAATCTCATTTTCAGTTTCCATGACAACCTCCACCAATTTTTCCTTCTGTTTAATCATTCCACTATCTCCATTTTCAGAATATGCTTCACTTTTGAATTCCCAATCAATTATGTCAAATTTTTGTGGTCTTTTTCTTTTTCTTTTGTTATTTTTCTTCTGCTTCTTGTTATTTTTTCCAGTTTCTATTAAAGTATCCACATCTATTATTAGATCACCACTAATTTCTTCAGTTGGTGTTAGATGGTAGCCTAATCTTTGTTTACACTGCTTCCTTTCATGGCATAAGACATTAGCCAGTTGACTGAACCCCTTTTCACAAAATTTACATTTGAATGGTTTTTCCCCAGTATGTGTAACCATGTGTTGTTTTAGATGTGAATTCAAGCGGAAAGACTTCTGACAAATTTTGCATTCAAACGCCCTTTCTCCAGTATGTATTTTCATGTGTTTTTCTAGATCACTTTTAAATCTGAAAGACTTACCACACTCTGGACATAAAGGCTTATTTGCTTCAAAATCTGACTTGTGTGTTACAGTATGACGCTTAAGGTTCCTCATTGCTGAAAATATTTTACCGCAGGTCTCACAGGGATATTTAGAGTTTTCATGTAAGGATTTAACATGCTCTACTAAAGCTCCACGAAGCTTAAATTTCATACCACAAAATTCACATTTATGTGGCCTTGCTCCAGAATGTGTCAAATTATGTCTCAGTAAATCACTATTAAAATAAAATTTCTTTTGACAAATTTCACATTCAAAGTTTTTCAAACTTTCTGCATTTTGACAAATCTTCAGGTGAAACTTGAATGCAGATTTGGTGCTTATTTTCTTGTTACAATCTTTGCATGTATGTAAGTTCTCACCAGTGTGTGTTGACATATGTTCTGATAACTCTGTGTTAGAATCAAATAACCTATCACATTCTGTGCAATGTTTGGTGTAAAACTTCACGGGCTCAACACCATGAACAAATTTTAAATGTTCAGTTAGAAGTCGGAAATTGGAAAATACCTTTTGACATTTGTTGCACTCTTTTGAACTATGAATCCTTTTAATATGCATGTCCAAATCATAACTCCTTTTAAAGTAAGTAGCACAATGCTCACAAAGGAAAAGTTTGTTACATACATTTTTCTTTGTT
>CL7201.Contig1_All    size  423    gap  0  0%
TGATTTTACTAATGATTAATTTTGTTGTATTGCAATCGAAAAATAAATGTTGCAGATTTTCAGTATTATTTACAGTTTGGCAAATATGACATTTTCCGTTTGACAATTGCATTTTTTTTTAAGTCTACTTTCCGTATATATGATATTGTGTATGCATTTCCATTTAAATTCCTTCATTTTATTGGTGACATTAACTTTTTTCAAATTGCCCCATACTATTTTCCAATTAATTTCGTGGCCATAAAATTCTTGCCATTTAAGTTGACATTTTGGATATATATTCTTATTAATCATGTCTCGAATATATTTGAGTTTTAATTCTTTAGGTTTGATTTTTTTTCCATTTCTGTCTAATATAACCATTTCATTAGAAAGTTTCAATTCTATGTTTGGTTTCTTATTAATTTCATTATCAATTTCTAA
>CL7226.Contig2_All    size  2581    gap  0  0%
CAACTGTTATAGCCATACCTGGATGCGAATGTGGAAATTCTTTTCTTGGGCACTTTCTAGGAATAAAGTAAGGAGCATCTGTCTCCAATAACAATCGTTCCAAGGGTATAAATCTGGCTACTTCATGTGTGGAGGTAGCTGATTTATAAGTAACTAGTGGTGTAAGTCCTATAAATAGATTAGGAAACATATCCATCCATTTTTTAGCCGATTCATAATTCCCAGTGAAGCAATGGCAGTGTATCTTATAATTCTTTGGTACCATCTCTTCCAATATGGCCAGTGCATCTTGTTCAGCATCTCTACAGTGTATAACTAAAGGTTTGTTCATATCAAGTGCTATCTGGATCTGCTTTCTGAACACTATCTGTTGTACCTCTTTATGTTTCTCAAAGATGCCAGAATAGTCCAACCCTATTTCACCAAGGGCCACAACTTTATGATTCATGAGACAGAATTTAAGGTTTATTTCTGTTCTATCTGTGAATTCTGTAGCGTTCTTTGGATGACAGCCGAATGTTATCCAGACATCCTTCTCCTTGGCAATCTCATTCCATAATCCATCAGATCTAAAACTACTTGGATGACAAAACACAGCTATACATCCCTCAAAATTAGGTGGCATTGTGTCACTATTGACTTCTTTAAATTTTGACCATGTTCCACCAAACTCTGTTCTTGTAAATAAGAAATCTAAATGACAATGCGAATCTATATAGTTTCCATGGTGTCTCCTACAGTTCTCCATAAATCTTATTTTCCAGTTAAATGTCCATGATGACTGACTTTGACTGTCAGAATCAGTTTCATTTCGTCCCTTTTTCGGATACATAGCAAGTCTATCTTTAAATGTTTTCTCATTATCCATTAGTTTGCTGTTATTAAGGAACCTCATTCTTGCAGTCATTCCACGCATAGATAAACTTCCACGCTTTATTGTACTATCTTCATTTTCTTCAGTATGACTATGAGACTGAGAATATTTTTCTGGTGTTTGAGATATTCCCGAGTCTGCTGGGCTTGCAGCATTTTGCCTTGATAAGAATTCTGCTCTACTAGATTCATTTGAAAGGTGACTATTGTTTCCAATGTTTGGACTGGGTGGTGTATAGCCAGCTGCTATCATTTCTTGACTGACCCATCCAGGATAAGTATATGGAGGAAACATCATAGAATACCCAGTCAAGGCTGAATCATTACATGAATCTGGACTCTGCCAGAATGTTGTTTTCTGGTAATGCTTCTTTGGTTTTACATCCCTTTCTGAACTTTCCTGAGAAGCCACACTAATAATTTCTGACCCATCATCAGTTAAATCTAACAAATCATTATCTACAACTGCCTTTTTAGTCCTGTGGTTTTTAGGAAATTTTTGATTAAGAACAGTTTGCAGTATTTGATAATTACTAATTGTTGAGGAACAATCCTGAAACTTTGAAGATCCATCATCTGAATCGTCTGTATTTTCTACTTCCTGAACTTCTGTTTTGACATGACTGGAACTCCATGTTTTGGTTTTCTGAGAAGATTCTCTGTTTGGTAAATGTTTTGAATGAACATGATTTTTTCTCAAATGTGTCTTTAGTCTATATGAATTTTCTTCCTCAGAATTTGAATCATGTACCTGTATAACATCCTCCTTGCCCTCTTTTAATCTTTTCTCCCCCTGTGATGACCTTGAACGATCGTCTTCCGATTCCTCTGTTTCACTATAAGAATAGTCCACTAACCTTTTTCTAGGAGTGTCGTTATCTTTACCCAATAATGTTCTAATGGCAGATAAAGGTGAAAGTTTGTCCCTTGAAGGTTTCAATTTCACATCTCCTGGCAAAATTGGTCCAATAAATCCTGGTGAGCCTTCTACAACAACTCCACTGTCATTTTGTTCACCATTTTCCATTTCTGACTTATGTCTATATTTCTGTTTAGAGTGTGTATTTTGGTTGTTTTTGGGAGAAGTTAACCCATGATAAAATCCTTGTGCACATACTATTGGTGATATAACAGTCCTAGAGGACTGTGAACCTTGGACCATGTGAACAGGTACATCTTGAGGTCTAGGCTGAGGACCACGATATGACATTCTACAGTGTGAAATCATTGGTGCACTATGCATGCGATCCCAAATCTGCTTGGAGGGTGGTGGTGGAACCCCTTTGAAAGGCATTTGTGGTATCATTCCAACTGGATAGATAACTTTCCTGGGGGGACATGCTAATCCTGGAGGTAAAATGGTATTCTCATCTCCGCTCTCTTTCATGTGGGCATGCATATGTGTGTAATTATCGTGTTCTTTACTTTTCTGGTCTTTGCTTGCTGATTTTTTGTTGTTGTTGACATCAGGTATCGGTACAGTATGGTAAATACCTTCCATATCTTCAAAAGGATACTGTAGCCAGTAATCTTGGCAAGTCCTAATCTCACATAGTCGTGGAATCTGACACATACAAGTGTGCCATACCCAGTACTGTTGGACAGAAGGATGACAGTTGCAAGATGATAAATCTGGATAGAAGTAACTCATATAATGAGGATCAACATCATTTTCATCAGTATTTTGTTTTGAATGTGATTCTTCTTT
>CL7303.Contig1_All    size  2028    gap  0  0%
TATTAAAGTCGGTCAATATGAAATTAAAACTATGTGTGTACATGTAATTATACTTAGTCTAGCAACACACACAGTCAAAGCTAACACTGCCATTAGAGATGCACATATGATTGTATTTTTATCTCTAAATTCTGTATATATTTGTATGTATATTCTGCTTTTTATATTTGAAATACATGTATCAAATACTTTTTTAAAAACAAAATCAAGATGTCACTTAATCCATTGCATATATGTTCTTTAAATTGTCAGGGGTTAGGAAAATATGAAAAAAGAATTAGACTAAAAGAATGGATAAAACAACAAAAATGCAACATAATATTTTTACAAGAAACACATTTTTCGAACAATTCAATAGATAAAGAATTTACGGGCGATTTATATCATAGTTTTGGAAGCACACAATCAAGAGGTGTTTCGATTTATATCAACCAAAAAATTAAGTATGAAATCATAGATAAATATGTAGATCAAGACGGAAGAATTGTTTTAATCAACATAGAAATCGATAAAAATATATTTACCTTTGTAAACCTTTATGCCCCAAACACATGTAAAGATAGAAATATATTCTTTAAAAAAGCTTTAAGTGTCATTGAAAAATATAGCCTTGGTATAATTATCATAGGCGGTGATATGAATGAAACGCTTAATATAAAAGATAGAAAAAGTAATAGAAAAGATCAACAAAAAATAAAAAATAAGACAAATGGGCTAAAAACTCTGATAAAAAAACTAAAAGTTATAGATATATGGAGAGCAATAAATCCAAATAAAACGCAATATACCTGGAAAAGAAAAAATAATGAAGTAGCTAGTAGAATTGATTATTTTCTAGTAAGTGAAGATGTGAGACCAAGAGTACTCAGCACTGATATACGACCTGCAACAATTCAATATACAGATCACTTAGCGATTTCACTTAAAATTAATCATTGTCAAGGGAACAAAGGAAAGGGATACTTCAAATTAAACAACAGTATTCTTAATGACGAATCATACAAAATAAAAATAAATACTTTGATAGATAAATATGAAAAATTAAGAAATAAAAAAAGTCTAGCAATCGTGTGGGATCTCTTTAAAATAGAAGTAAGAGAGAAAACTATAGAACATTGTAAATTAAAAGCTAAACAGAAAAGAGACGAAATTACAAAACTCGAACAAAAACTTAAACTTTTGAATGAAATTCATGATAACAACCTGGATGGAAAAAATAATAATTTGCCAAATATAATAGATTCAATAAATAAAACAGAAGAAACGCTACAAACTCTATATTCAGATAAAATAAAAGGGGCACAAATAAGATCACGAGTTAAATGGATAGAAGAGGGCGAAAAAAATACAAAATATTTCTTGGGATTAGAAAAATCAAGACAAACAAGGAAAAACATTACTGCTATAAGGGACAGTAAAGGAGAAATAACAGAAGATCAAGGCAAAATATTAGAAACGGGGAGAAATTATTATGTCAATTTATATAAGTCAACTAACCCTGATTTAAGAGAAATTGAAAATTATATTGAAAAAACTAAAATAAATTACAAATTAAGTACAAAAGAAGGTAATGAAATTGACGGCAACCTGACAATAGAGGAATGTACACAATCTGTTTTTAAAATGAAACTTAATAAAACACCAGGTATCGATGGTCTCTCAATTGAATTTTATAGAGCTTTCTGGTCCAACTTACAAAACTTTGCTGTAGATGTTTTTAATAATTGCTATGAAAAAAAAGAATTGACAAATTCTCAGAAACTAGGATTAATTACCCTTATATACAAGAAAAACGACCCATTAAATTTAGATAATTATAGACCAATTACCTTACTAAATGTAGATACCAAAATTATAGCATACTCTCTTGCACAAAGACTGAAACCAATATTGCATAAAATCATTCATAGTGATCAAAACGGTTATGTAAAAAACAGATATATAGGATTTAATATTAGACAAATCCAAGATATTATAGATTATTCGGAAAAATTCAATGTAGATGGAGCAATCCTATTTTTAGACTTC
>CL7374.Contig2_All    size  1115    gap  0  0%
GTAAATTGTGTCTTGTTAGTTTATTTTTTGAATTGTATCAGTAGATGCATTGTTAGGACACAATGTCTGTAAATTGTGTCTTTTATTAGGATAAGGCATTCGTGTGATTCAATGCCTGTATATAGAGTAGTAAGTTTTATCTTTTGCATATGTAGGATGATAGATGATGCAGGTTTGCTTTAGGGCAGCGTATTCAGCTCAATAAGAGCTTCATACGTCATGGCGGTATCTGCTCCCAAAAGTTGAGATGTTACACTATTATTAACAAATTTATAGTCAAGGGGAGATAACTCTAAATTAATTGACTTTTCAAAAAATTCAATTTCAATAATTGATGACATTTGTCTTTTCATTTATTACATAATATGCTCATTGGTTCAGACTGTAATGAAAGTATTGTATATTAAATTCATAATTGGTACTTATAATTGTAGTGTATGCAAATTTTATACATGTATCTTTTGATATGATTGATTTTGAAACATAAACTGTCACATCTGTGGCCTGCATCATCATAATATGTGTTAGTTGTTATTTTGACTTTAGCGGACCATAAATACACTTATGTGCAGCATAGGTGACTTTATGGCACAAATAAAGACTGTAAACTTTTATTGTATTCAGTCTTGTGTTATCATGTTCTGTAAATTTTTAGAAATATGTAAAATAGTTAAGTAGGTACATATGTTATTATCTGTCTTGAAACTCTTTGGAATTCTTTAATTGAAAGGGGGCGCTGCTACAAGCACATGTTTGAATATACAGCCTCTTTTCCAAATTGCTGCCGAAGGAGAAACAAGTACAGAAATTTGGTGACATTCAATTTCATATATAATTTTATCCCCTCCCCCTTCCCCTTCTTCCTCCTTGTAAAGAGGATTGTTAATGGTTGAATCTAATGAGGACATTAAGAGGGGTATGGCGGTATCTGCTCCCAAAAGTTGAGATGTTACACTATTATTAACAAATTTATAGTCAAGGGGAGATAACTCTAAATTAATTGACTTTTCAAAAAATTCAATTTCAATAATTGATGACATTTGTCTTTTCATTTATTACATAATATGCTCATTGGTTCAGACTGTAATGAAAGTATTGTATATTAAATTCATAAT
>CL7652.Contig2_All    size  1035    gap  0  0%
AATATGAATGGCAAGAAGAAAATTACTGGACATTGGTCCACATTGTTTTTAGTTTGAATAATTGTCTTATCTAAACTAGAATTGAGCTTAAAAACAGACTAAAGTCTATTATTCTTCATTTTATGTCTCATACATTGCATAGTTCTGTTTTCATACAGGTAACATTAAATGCAGATAATCATCATAGCACTAGCGGATTTCAATGTTGCCAATAAACTAAATTCACTCAAATTTTGTCTTTTGTCTATGGAATGATGAACCCATTTCACCGAATAAATTCAATAAAACATTTAAAATAGTTATGTGGAATTCGACGTACTGTCGTCTTTTTCATAAGATTTGCAAAGATCTTCGCAGTCTTCTTTTGTCGCAAAATTGTTTCCGTTACCACGACAACCTCCATATATAAAAGATTCACAATTTTTAGATTGTTTGTTGAAGAAGTATCTGGGGATTGATGCACGACACGGTCCAGGGCTTCTCGGTTCAATACAGTTTGGTTCGGGTTTCTCATTTACTCCATCTAACAGTTCACTTTCAGAATTGTTTTCATCGTTTTCGTCTTCTCTCTCCATCATTTCTTCGTATTCTTTTTCTTCTTCGAACTCGACAAGAATCTGATCATCCGATTCTCGCTTAGCCCTTCCTTGAGATGCCAAAGGCGGTGGTGAAGATACCTCGGGTTTTTGTTTCTCCATAGAGTTGGCAGACTCTGGAACATTTTGTTTGGAAACCATGGAAGGTTTACCAGGTTTTTCATTCGAAGGCCGTATGTTACGACCTGGTTTTATCAACTGATTTTTTATTTCCTCGTAATCATTGTTCCTCTTGTTTGGTGGTGTAGGATCTATTTCTTCCAAGAATCCTTCTTCTAAGTCTCCCCTCCTAATTTTATTTTTAATTGATTCATCCGTAGGTCCTAAATAATTTTCTGCATACACATTGCATAAAGTAAATACTGACAAAATTAAAACAAAGTAAAGCCCCATCTCTGCACACCACTGTTCAAGAGATCATTTCTTATCAAGTCACATG
>CL7734.Contig1_All    size  1090    gap  0  0%
GTCTACTAACAACATCATCAAAACTGTTCACGTTTATACTTGTGTTTTACTGACATGTATTTTACACAAACATTACAACGGAAACTGAACAAACTAAGTAGAATTTGTTCAGATTCTCACACTGATTATACAAAAGTTCTGATAAATTAAAAACAGATATTTAGTAACAGATAATATCACTGTGTGTTATAATGAAGAGTTACTGCAGAAATATTGGTGACAATTGACCTTAGTAGGATATCATTCTTATTCATACCAGAATCAATATTCACCAATTTCCAGGCAATAAGTCTAATTTTTCTCTTCTTAATTTGCCATCCGTTCAAATGAAAAAGAAATCTTTCTTAGCTTGCTTTCCGTTCAAATGAAGAAAAAAACCTTTCTAAATTTCTGGATTTACTTTCATAACTATTGTCAAAAACACATGATCTTTTATATTTTTTTAAATAACCTGTTATTTTACAACAAAATATCATGTAATTAATAATGAGCATCGGTGAATCTCAGATTTACTTTGAATGTATACAATTGCAGAGTAATTATAGTTCACACAGGCAAGGGAACTTCTAACATCTCAGATGGAAAACAGATTTAAAATGTCCACAGCTCACAAGAGAAAACAAAAGAAACATTAAAAAATCCCATGAACAACAAAATTACAATACAGTTTTAAGTGAAAGTCTACCAAAAAACTAGTTCAAATAAAATAAAGGGCTGCGCTTTAGCGCATGATACGCCCGTTGCTCTTTTAACTTGTCTTTTATGCTTTAAATGAATTTATATGATCAACTAGAAATATATATACAAATCAAAAGGGATGTTACATTAATATATTCACCAAAGTTTCATAAAATCCCCCTTTTTTAAGTATAAAAATTCATTACTTAAGAAAACGTAAAATCTAAAATTTATAAAAATTGAAAGTGACCTCATGTTAATAGATATAAACAATTCACCAAAATTCCTTGCTTTGTGAAAGCATTTTTGAGATATTATCAGAAAACTGAAAAAAAAAACACCAATTTTACTGAATAAAAACCCATTACCCAGAAACTTAAAATCTAAAATTTATAAAAAAAAAAAAAAAAAA
>CL7790.Contig1_All    size  568    gap  0  0%
AAGTTTGTTACTGTTATCCCTCAGCAACTCAGTATTTATGTAATCATTGATTTTGCTGTTCAGACTGTATTGCACTGTGTGATTATTATAAGTTGGTAAAACTTGGATGACTTTGTCTGGGAAAGATTTTTTAAAAACATTTTTTAACAGTATGAAAAATTTTATGCTCTCTGTAATTGTATTCAGTATTTGGGAAGAAAAAGTTGTCAAGGCCATTTATTTTTACCTTTGTTCTTCACTCCCTCAATCTGCATTAAACCGTTATACACATTTTTTTCTACGCTGTCAGAATTGTTACAAATCAAGTTTCCTTCCGCTCTGCTGATTTTTGCAAAAATTTGCAAAAAAGTTTTGGCCTATGAAAATTGTTGGAAGTACCAGAAGAGGTTGAACATAAACATTAGTTTCAAAACTTGTCTTATAGAAATCAGACTCCTATAATGCCCTTTTTATACTGCCTGGCAACTTCGAAAGCTTTCTCTTTTAAATTCCAAGCACATTTTACCACTTTGCCTTCAAAGATTTTTATTACTGATTGGTACAAAAGTTGAACAAAGGATTTAGTGGT
>CL8193.Contig1_All    size  916    gap  0  0%
GCTTACATGATATTTAGGAAATTTTGTATGATTTGACATACATATCTTTGTTATAGATTTCCCATATGGTATTACTATATAATTAAAATGTATTTCCTCTTAACATCAGCATTATCAGAGTCTGAAGAAATTATGTGCTTTCATCATGCACGCATCTAAACGTAAAACAAAAAAAAAACGGCTTTTGATACAAACACTTGTTTGTAAAGGCAGTTTTCAGCAATGTATATATATATTTTTAAATATTCAAGGCTATGCCATTAAAATAAGGTATCAAGGAAACCACTTTAAATTTGCCTCCTGTGGTTGTATCAAAAGTTACTTCCCAGTATCAATGCAAAATTGAAATTTCTTCTTGACGTTACCTTTTCCCAGTTAATCAGATTTCCTCAAAAGCTTTATTGAAAAGCCCTTTACTATAATTAGATGAATTGAGAACATTGAATATATCTTATAAAAAAGGATTTGAACAATACCTCAGAAAAGCACAATCACATGACACTTGCTTGTTATAATAACCGAAATAATTGTACATAAAGAAATGTGCGAGTTGAGGTAAATATTCTACCCCTATAGAATTTGACTATCTAATAAATAATGAGGGAGACTAAGACCAACAAATCTCTAAAAAAAATACTTGTAAATACATTACTTTAACTGATAAGATCATAATAATTGGAGAAAGTGTTGGTGTTTGAAAGATAAATGTTTCTATGAATGTGAAATTGGTGATTGTACCATATATACTTAGCCTCCCTAAATGTAAGGATGAAATCCATTTATATAGCTGAAAGACTGCCGTTGTAAAACATTTGTATGAGGTGCTCATATTTATTTTTTGTTCTATGTCGCAGTTATTACTCTAGCACTGTCATGTTATAATATGCATGTAAAAAAATAATAAAAAATACAGACA
>CL8307.Contig3_All    size  1279    gap  0  0%
AAAACTAGAGGCCCTAGAAAGGGTTAATATTTCATTGTTTAGATAATGTTGTTCTTATAATTAAAAGTAGGACATACATTTGTTTTCAACAAATATCCTTGACCACAAAGTAGGAAAAATAATAAAAGCTTTACCAGAAAGACATTTTAATGAATTTTGAATAAAGTTTAACAATGGCGTAACTTTTTCAGTTTGGGTAGATTCTACCTTCTTTACAAATAAATGTGTGTTCACCAAATTAAAGACAGTGATAGTGAAAACAGTCTAGGTCCAAATGGTTATAAAATTTTACATTGTTTTTAATATTAACAGATTACCATTGATTTGGAAGATGTGACTAATTTTGTTCTAAATTAGAAAGTCAATTTATGTTCTACATCCATAACTTTTGCAGTCTGTCTCATTTTTTGATGACAGTAATTGTGACCTAGTGAACTAATAATCCTTTCCAGTGCCTCTTTTACATTTAACAAGCACAAACAAAAAATATGGACTGTGTATCCATCACCTCTGAAACCATTTGCAGTACTTTCAAACCCACCGAACTGTGACGTAGTTTAATTAATATGGTGAAAAATAATAATAAAAAGAAAATACCCCAACTTCTCTCTCAAATTTGTCTTTACCGAGTTGGAACAAAGCTTTTACAACAAATCATAATTAGAATTAAATATTTTTCTTACATATATGTCTGTTTATCTATCAATACATAAGGTCAAGAGAAAAGGCCATTGGCATTATTTAACTTGCAGTTTAACACATGGATGAGTCATTCGTCATTCATTAAGAATTTATTTTGTATTGTAAGAAAACAGGTTACATGATATTATTTTAAATTCTATATGTATTATTAAGTCACAAAACTCATAGACATCTAAGTTTTAAAATAGTGTTCTTGTATTTAACTATAATGATAAGAAGAAAAAAATCCCACAACATTTCCCCTTCAAAATATAAATGATATTCTAAAAACTGTAAAATAAAAAAAAACTTCCATTTTTTTTTTTATTAAATTGGTATAATTTTTTATTAAATTGGTATAGAGATGATTTTGTTAGACCTCTATTTTTTATCACCCATTTTTTCCTAAATAATCCAACAAAAATAACACAATACAGACTCATTCTATATTGGAGCTATACCTCAACAATTCAAATAGACTTTACCGTTAAATATAACGTCATTCTAAGATAACCACTACTTTGTTCAACAGAAATTTTTTGATGTGAAGGATTTATATAAACTATTTTATTACATAAACTATTGCAATAAATACCAG
>CL8343.Contig1_All    size  3285    gap  0  0%
TCTCAGAAAGTCACATGATGTCTTGAAGAAAGATATTACTCCAAGGAAGTCACATGACAGTTTCATTGATGAATCTCCTCTAAGAAAGTCACATGATGTCTTAAGAAAAGATTCCACCCCAAGGAAGTCACATGACAGTATTATTTACGAATCTTTTATCAAAAAGTCAAATGATGACATGAAGAAAGATTCCACCCCAAGAAAGACAATTCATGCCAATGTGATGGATGAAATAAGAAATTCAGGAAAATTGTTTAAAAAAGATGGGAAGAAAAATCCTCTTTCAGCATATGTTGATTCAAAGGATGCAAATTCTCAAAAATCTGCTAAGGTTCGAGCTAATGAAAGTTCCGAAGATGAAAACTTCATTTCTAAGAATAGAGATGCTGAACAGAAGTTTTTAGATTTGTTGCAAACTGACTTTGATTCTGGAAAAATTAACACAGTTGACACTGAAGAAAAAGTTCAAACTGAGATTGAGGTCAAATCCAAACTTAGTTCAAAAGATAAGTCAAATGGTAAGAAAAAAGGTCCTCAACAAAATTTACTGACAGAAATGAAAAGTTTACACACAAAATTACGAAGTGAAAAAACTGGACATGTTGAAGAAATAAAGCAACTTCATACGAAGCTGAGAAGTGGGAAAAAGGGAAATGAAAACATGGAGAAAAATTCGGCCAATGGGAATGAGATTAAGGATAATATTTTAGAGAAGGATGATACTAGTGATAAAGATTCCATTGAAAACATAGACATTAAGGATGACCTTGACAATCTGTCTGTTGATAGCCTTGACCTTAATGACAGTATAACAGAAGATATTGGTCACATGACTAATCTGAAGAAGATTGAAAGTGAGGCTAATTTTAGTGGAACTAAAGTTGAAAGTGATCAAGATAGTGAGAAATCTTGTTCAATGTCAAAGAGTAAAACTGAAAAAGTTGACAAGAAGGAAGACATTAATAATAGTGCTAAATCATTGCCAGAAAATTCAAATACGGGTAAAAATGATAGTGTCAAAAACTTGCCAGATTTGAGAATGTCGTTAAATAATGAAATAGCACAATTTTCAACAAAAAAATTAAAAAGAAAAGAAAAGGGGAAAACAGAACAAACAAAAGAAGATGATAAAGAAAAGGGAAAGAAAAATGCAAAAGAAAGTGTGAAATCCAAGCCAAAAAAGAAAGCAAAATCAGTACCCGACAAGAAAACAGCAGCAAATGAAAATCTTACTGTCAGTAATGAGAACTGTTCAGAAAATCAGACAAATCCTAAAAACCGTAAAAGTATAGAGGCTTGGGTTGAAGCGAAACCAGTCATGACTGATGCAAAGCAAAAGCAACGTAAAATATCAACATCAAGTTTGCCCTCACATCCCCCTCCAATTTTGCTACCTGACGATCCACCACCTAATTTCATTTCTGATGATCCACCCATTCCACCAGCTCCACCTATACCAACAATGGAATTGACTCCTCCACCAGCTCCACCTATACCATCAATGGAATTGACTCCTCCACCAGCTCCACCCTTGCCAGAACAGGATGCTGCAGTAGGGGAGACAACTAATTCTAAGATAAAAAAGAGGCTGGGGATTCCTGAAGCAAAGCATTCCAGCCATGAGGCAACACCTTCAAATTCAACTAAATCCAATCTAGCAGCAAAGGGAGACGATTCAGAGCCAGTAATGGTGAAATCAGCAGAATTAAGGGATCAAAAGGAAGTTTTACAATCAATATCTAAGCCACATCCAAACCAGCTCACAGATCTTTCACAGGTCAATAAACAGACATACACATCTATAGCAGATATTCTAAAAAGGGCAGTTTTCAGCAGAAGAGAAGCTATGGGAGAAGACAATTACAGTCCAAAATTTAGCGATGGACTGCCAGAGTCTGTTGAAATCAGTGGTCATCTTGGAAAACACATCAAACTTCGGTGTAAAATAGATTCTAATCCGGGTTCTTTTATCATCTGGTATAAAGAAGAAGACGAAATTAAATCATCAAAACGGATCCGCATCTATAAAAACTATTTGTTAATAAAGAACTTCAGAGCCGAGGATGCCAAAGAATATTTCTGCAAAGGCACAAATCCTTTCGGTTCCATTGTCCGAAGATTTTTTGTTTCCCTGTCAGAAAATGAACAAGAACAGGACACAACAGAAGAATTGGGTTTGATGAAGAACCAACTATCAACATTAACAAGAAAGTTTGAAGATCTATCTAATAACAATGTACACATACATATAAACAAAGACAACGACGACCAGTCAACCACAATGAAAGGACAACATATTTTTCTAAATCTAATGTTGAACGAGAAACAATCACATCAAGATAAAGCTATAATTGATGAAGAGATCCATGCGAACTGTGAAATGGTAACCAATAGTAACTTTGAAGAATTTGGACAAATCAAGGGGAATGTATACTTAGTACAAAAGGAAGGCGGTCCAGTTCATGTTGATGTACATCTGAGCGGATTTGAAATGAGAGAAGGAAAGTCTCACAAACATGGCTTTTCCCTTCACGAATACGGAGACATGAGTAGATCGTGCGATTCCCTTGGTCTGGTATATAATCAAAAGAAACCCAGACACCGAAGCAGTCGAAATAGCATAATGTGTGACGACGAAGGAGAAGTTCACCTGAAATACATGGATAAGTCACTATCTCTACATGGAAAACATTCTGTGATCGGCCGAAGTTTTGTGGTTTATGATGATTCAGAAGGGAGGAGAATTGCGTGTTGTGTTATTGGAAGAGCTGAAATTCATGACCACGATGAAATGGACATGGAAAAGATTCATTTTAGTGAAGAATTTATAGAGCATCATGATACACCCACGGGGGAACCAATTCCATTCAGACCCGACCCCATGTTTCCAGGCAGGTATACTACGGACAAACCAATTCCATTCAGACCTGATCCCATTTTTCCTGGCAGGCAGACAACGGATAGACCAATTCCATACAGACCTAACCCCAGGTTTCCAGACAGGGATATCACGGAAGAACCAATTCCATTCAGACCTGACCCAAGATATCCAAACAGGGATATAGCACACTTTATTGACGAATAGTAACAGAGTCACACAATTTATGTACAGAAATCCTTACGTTGTTTTAAGATCAACTTTTATGTTTAATTGAGAGTTGAAAAATGTGTAAAATGATACAAGTATATTAATGTCTTCAAGCAAACACTTGCTTAATGATTTATATTCAACAACAGACCAAAACATTTGTGACGTTGATGTTATTTGCTAGTAAAATCTCATCC
>CL8374.Contig2_All    size  2035    gap  0  0%
TGTTGCCTTTATTTAGAAAATGAATCAGTCTCTAAAACAACATATAAATAATCATATCTGACAATTTATCACTATTTCAATTGTTATTTCCGTGGAGATACAATTCAAATTTCTCGTTGTTTTATGTTTTACACATTTAATTTGAATAAATATTATTAAAATGATGTGATCTCAAATTAAGAAAGAAGTCATTTAACGAACATTTACAAGCGAAACAAAACAGACGGCATAACTTATATGATCACAAATCCTTGCCTGATAGCAACATATGCCCGTCAATAGTATGTTCACAATGATAGTTTGCTATTAGATAACAGATAAAAACAAACTTTCTGGTCAAAAATTCGAAATTCCACTAACGTGTGTATATAATAAAATTGTATGAAATTTGCATTCATAATATCCTTGTATATTATTCATTCGTCTGACTGTCTTCCCATTTAACTCGTCGGAACGCTTTGGCAAGTTCAGATTGAGGTTCAACGCTATTTACAGGGTTTGACGATAGAGGTTCACTTTTTGTTTTGGTTTTCTTCAGGACAAATGCTTTGGCAAGTTCTGATTCCGGTTCTATACTATTTACGGGACGTGACGACAAAGTTCCACTTTTTCTTTGCGTATTTTTAAACCGATTGAGTACACTGTGTAGCTCTAGCATGGCACCGGGGTTTTCACCGTCTTTTGATTCTGGCTTTTCTTTAATTATGCGCGAATTTTCCTTCAGTATTGGCTTTCCAGAATTGATCCTCTTCATCATTTCTTCCAGTGCTTTGCCGTACCCCTTTTCATCTACACCTGCCTGTTGACCAGGTGTCGGTTTCTTCTTTTTGTTTCCCCTTATTCTTGCTAAGAATCCCTTTGACGTCGAAGTCGATGGCGGTGGTGGCAGAGGTGGCGGTGGCGGTATAGGTGGACTTAACGCCTCTTCGAGTTTCTTTTCCAGCTCTTTATACTGTCTTTCTAGGTTAGAATAAAGTTGTTCATAGTTTGACACTTTCTTTGTCAAATCCTCAATCTCGACAGACAGTTTATCCCTTTCCTCCTCAAGTTGTGTCAGAGCTTCTTCATTTGTTTCATTAGACATCTGTTCTTTTAAATCGCCCACATCCTTTTCTAAATTGGTTTTGTCCTCCTCCAACTCCTCAATTTTACAAAGAGCAAGAATCAGATGTTGGTCATTAGCAACTTTTGACATTAAAATTGTACTCTGCGTTTTCATTGCTTCATTTTGTGCTTTGATCTTTTGCATTTTATTCTCTGCTTCAGTCCTCTGTTGAGCTTCGATTTCATACTTGCTTTTCAAATGTTCATATTCTTCATACGCTGACTCTGACATTGTAGATAACTCCGTCATAGCATTTTGGTACTGCGTTAAAGTGTTCTCAGTTTGATTGAGGCTTTGTTTTAAATGTTCATTTTTCTGTTGAAGTCGAAAGTTGTTTTCACGTTCTGTAGACAACTCCTCTGTAGCTGTAGTGAGAGAGGTGACATAGAAAGAAACTTTTTCCTCTAGATCTTTGATTGTGTTGTTAAGCTTGTCCGTATATTCCTTGTACCCTGCGGTCTCCTCTTCCTCTTCTGGTTCCTCGAGAATTTCTTCTGGTATTTGTGTTATATCAATCTTTTCCAAATGGCAAAGTAAAGCCTGCGATTGACGTTTTAACGTAATGTTTTGTGAGGTCACTTTTCGGGCAATATTTTCAGCCTCATTTCTGCAGTTTACTTCAATGTCATATTTTACCATCAGTCGTTCATGTTCAGAAACGGCAGGTTCGATCAAACCTTTCATGTCATCCAACATGGCCTCCCTTTCTTTGAGTGTTTTGACAACTTCATCGTACTGCTGTTCGTTCTGCTTATACTTTTCCAGCAGTTCATCGTACTTTTTCAATACCTGTCTTGCAATAGCTTTAATCTCTTTTAACTCCCGACAATTAGCACAGTCATTTGTAGCCATCATTTTTTATTCTAACACGGAAACATATGTATTTTGCGGAAGAAACTTTTTCTATGTTCACTTGCTCTAATTAAAAAT
>CL8439.Contig1_All    size  2518    gap  0  0%
GAACTGTTGGGAATTCCACGAGGAAGTATAATACATGGACATTGAGGAAGTCGTTATCTTTCAAGAAATGGAAGACTGTAAAAATGAATCCTTACTTTTGTCAAAAACACTTGATGCGCTCGAGTTATCAGATGAACATGTTCGTTCAAAGGTGTCCATGTTTTCGAGGCTTGAAGTATTAGCGAATGCAGTAGATTATCAACCCGATTATCAGAATACAATTCTCACAGGAAGCATAATGGACGGGGTTGGTTGGAAAGGATACATGACAGATATTGATACCATGTTGCGTTTTTCTTACGTGTCTATAAAGGAGAAGGAAGGAAATGTACATGATGAAAATACAGGTCATATTTTTGAATTAGCAGATGAAAATACCCATCCAGGTTACACGCGACTTCGGCTTTACAAAGAAGGGCCATTAATGGAAAACAACATTTTCTCTCTGACACCCAATGGAGCAAAATCTTATTGTTTCGAGGAAGAAGGAAATTTTTTTCTTTCTTCTTACAAATTTAAAACAGCTTTCAACAGGTACCAGCTGATTCCAGAGCGACCAGCATGGGTGATGCAAAGTTCATATAACTATGCTGTTTCATTTCCAGACGAGGAGGAAATTTTAGAACACGGACCTTCGCTTTGCTTTTCTGATGAAACAAAAGAAGAACCTCTTCATGATTCCGTTCCTTGCTTCCATTTTCATGAATGGCCAAGACAGGCGACTGAATGGAAAATGCGCCTACCTAGAAATTGGCCAATACAAAAAGACGTTGATTCAGTTGTTTCAAAAGGCTGTGAAATTGTCCCAGTTGGCTTTCTTGGAAGCAAAACTCGACATTTGGAATGGAGGCTATCATTTGCTTTGTCTGAACGGGTTCTTTTACGAACTTTTAACAACATACAACATAAATGCTATGCGCTTCTTAAAATGCTTTTAAAGGATGTTATCGCCGAGGAAGTTCCTCAAGTGCTGTCATCATTCCATATGAAAAATGCCTTATTCTGGGCTTTAGAAAAAACAGAAAGTGCTATCTGGTGTGAGGAAAGGATTACAGATGCCTTCATGGCATGTGTAAATCAAATGCTTACCTTTATACGAGACGGATTTGAACCAGCTTATTTCATTCCAGAAAATAATGTTTTAGAGGGGCGCATGAATGAAGATGAACAACGGAAATTGGTAGATTTGTTCAGTGGTTTTGTGAAAGAAGGTTGGAAATGTTTGCTACGTTGTAAATCATTGTCAACCGAACCATATCTTAAAGAATTACTTCAGCAATACACCCGCTCCAAAAGTATAAGTACAGTCCTACACGATTTGCATGACGTGGATGTTAAATCTGTATGGTTTCAGCATGACCTTAGACTCTTTCCTCGGTATGAAGACGCACGACTAGAAATCATGACGACAATAGCACCCGTAGAAGGTGATTCCTTGTCCATGACAATAGCCCGCCATCACATGACCCTGAAACGTCTGGACGATAGATCTGTTAATGAATTTTACAGGAACACACTTGAACCGATTAAAGCTGCAATCAAATCAAGTTTAGGATTTCACCTTTTTACTTTGTACAATGAGTTCTCCGGATCTAATTCGTCCATGGAAAAAACTCATGACTATCTTCAAGCAGTATCAGAGTGTCTTACTGAAGGTATGGAATCAGATGCAGCAGCCGGTAAGCTGAAATACGCTACATACTTTTACATGACTGGTGAGACTGATAGCTGCAAGAAGATGACAGAAGAAATTGTTGCAAATTCCCATCGGCTTTCAGTATTTGTACCACATTTTTTGCCGAACAGATTTGGGCCAACACCTATGGAAATAGAAGACTACGAATTATTTGTCCGGTCAAATGATATGACACTAAAAGAACGATTTCTTAGCTCCATTTATCAAGCTGTTGTCTTCATGCCAACCGAGTCTTCAATGTCGCCTCCTGCGGTGAAATTTCAACTTCAAACACCTCTACCCGAACCTTTGAAGTATACATCATGGCTTAGCTGGGCGCTATATGATCCTTTGGTATATGCCTACTACTTGTTATTTCTCTGTGAAACAAAGAATGACAAGAAATCTGCTGCTGAGGGTGCATTAGAATCTATTGAAAAACTTTTATCCGAACGACAAGTTGGTTATGAGGTCTCTGCTTTGAATTTACTTGGTTTTTCGTACATTTCGATAAACAATGTCGAAAAGGGTGTTCCATTCCTTTTACAAGCCATGGAAAAGGCAATAAGTCCAAATTCAACAGTTTGGCAAATGGGAAGTACTATGTCTGCTATACTGGAAGGTCCATTTTCGAAAACAAGAGCAGCAACCAAAACCACTAGTCTCTTGTAAAGAAGCTATTACGGACATCAACGGATTTTATATAATGAATTTTCAGGGTACTGAAAACTTTTAAGCGAGTCAATTTGATTCAAACTTAGTTCCAATCATCTATGTTTTAGATTTATGTTGTATCATATCTTCATTGAATTAAATGTTTTATAGACATTGAAAAATAGGCAG
>CL8442.Contig2_All    size  847    gap  0  0%
TGTATACTGAATAAAACCACAACAAATATTATTATGTAACATATTAGTCTAAAGAAACAATTGAAAAAATGTGATAAGATATTATTTGATGATGTTTCTTGAATTATATCAAAAATTAAAAAGAATGTTGATATGAACAAATAGTAATGTTATAAATAATTCACTTTGCATTTTGCACTGCAGATTCTTTGTTTTTCGTTAAGTATACACTTTCTCTTGAGGTCATAACTTCAAAATACAAAATGGGGCCTTATGATATGAGTGAGGGATGTTTACTAGTGTGGATGCAAAAACAAGGAAACTACAATACTTGTGTATTATGTGTATAAAGGAACTTGGCCAATAGAAAAGAGAAACATGTTATGGGGAAATCTTTTTAAAATAATTGTATTTATTTGTAATAGGCTGATGAGTAAAAGTGTGTGAAAAGTGCTACATTATTTATGATTGTGGTAATGCAAATATTTGGTGCAAAAACGCAATAAAAGTATACAATGCATAACATATACTTGCTATAGTCATATTAGATAAAAGAAAAGAATTAGATATTGATGGGAATGAACAACTGTTTTTGAGCTTATTTATTTTTATTGCAGGAACATTTTTGATTTTTTTGAATTGTTGACTTAAACACTGATATTGAAGATGCAAACAATAAGTTTACAGAAATTGTATCTTTATTGAATAAGCGATATTTCAAAATTGATATTTTTCAACTGTCAAATGTTCAAAATATTAACAATGAACACAATGGGTACCTGTTATGTTTGGTGTAGGCATTGCACAGATATTATATAAAGTTTTTGTTACAAGCTTTTCTATTATTTTTATTAAAATTCTTTGAATA
>CL8536.Contig1_All    size  2126    gap  0  0%
GCTTTAAAATAATCTCAGCTGTGATACTTTGAAGATGTGAAAGATCACAAGAATCTTGAAATTCTAAAATTCATTTATCAATATAATTTTTTCTCCAGATAAAAAAATACTTCATGATATCACTTATAAATAACATAGGTGATAATTATTTGTCATACAGCAATAAATATTTGATGTACATGTGGTTGCTGTATGAACTTTGAACTTCCTTTGAGGTAAACCACAGGATTTTAATCTGCTTGTTAGTCATATAGACAATTATGTCACTTTATGAATATCTGTAAAAAAAAATCTCTCTTTTCTTCTTTACCTTAAAGATCTTAGGGGTTCAAATGAATACAGAATTACAACACAAAATTTTCAGAATAAGACTTAGAAGACTTAGAAGAGTTCTGAAATGAAGCGAAACAAACAAAATTGTTGTTTTTATTTGTGATTTGACACAAGTTTTTATGATAGTGCTTAAAATATTTGATACAAACATAGAATGTACCCATAGTTAGATCTATTTATAGAACAGGGAAGTAATATTGTAATTTCGTTTGATTTATATGTTGACAGTTTTTCACTTGTATCAGAACAATAGTGAAGAATAGAAAGGACCAGATTATATTTATTTCTTGCAGAAGAGAAAATTTCAGTTGTTTATCATTTTGTACTTTGATATAGTAACCTTTTGTCAGACAATTGACACTCATAACTTTTTGGAATCTAGATTGCAACAAATTGATATACAATACTTGTGTTAAACAAAATTTTTGCTATAATAACGAAATCTTAAAAACAAAAAATCTTGAAAAATCTGAAAAATGTCAACATATAAATAATTTTAATTAGGGCAAATAATTTTTATGTATTGTTGTTTTAATTCTGCTATATTTTACCAAATGAACCATTGTTTAATAATATTTCAAAAAGAGTAAACTTAAAAGATTTGTATGTATATATATTGATAATCCCACCGAAAATTATTGGAGATATTTTTTCCTATAACCACAACATATCCTGTACATGAAAATGATAATATGATTTACAAAAGAGAAGAAAAATTAACAGCTTATCTAAAGACATCAAGGAATAGACTTTCAAAACAATAAAAAAAAAAATCCTCAAATAATAATTTTTGATGACCTATAATATTTTTTGAGCCTGTAATTTTGAAGAAGATTTTTTCAAGGAATACATAGGATTATAGGGAAATATATCTCCCAATAATCATGTCTTGTTTTTTAAAAGATGAACAAAAGCAGCATTTTTTTAACAGTTGGGTGGTTTTATAATTTCATTTCACACATCAACCATAATTGTTTTTAGTGAAAAACCTTATGAAAAATGTGAGTTATAAATACAAATTTTCTAAATACCAATATTTTATTTTGTGATATTATTTGTGTTGTTGAGTTACTTTTAGAACAAAGACAAAAACCTTCTATAAGGTTACCATAACTTTCCATAGAAAATCAGGTCCAACGAAGGTCAACATGGTCAACATGGTCCAAGGTCAAAGTTGGTGTTTTTTATAAGTCTGACAGTCACAATTAATTTCCAGGACTTATGTCTTTTCAGTAAAATAACTTAAAATATGCTGTTTAAATAATAATAGAACACAAGTTTAGCTTGTCTCCATATGAGCCTCCTTTAATTAGGAGCACCACCATGAGTTATGGCGTATAAATATACTAATGTTTCTGTAAAAAAAAAAATGTTTACCAACAATGTAGTTTTCTATGATACTTATTTTTACTATGATGTCACATTTCTACATGAATGCATTAACTTAAAATATCTACTTAAATTTGCAATTTCCTTTAAGTAAAAATCTCTACTTCTACTTTAACAGTTAATGCTTTAAAAAAATTACAATTAGTGAAAACTTGTCACCAAAACCATTTTACTTAAAAATAAAGAGTTATAAGCAAGACATTTGAAATATTTACCAAAATTTGCCGTGTATAAATTATAGCATTATAATCTACCTCTTACCAATTGAGAATAACTATGTTGATCTTCAAACTTCATCTGTTCTGACGACCATTCTGTTCTTCCAAATATAGTTACCTCATTTTCATAAACTGTACATAAATAACATGAAATAAATGTCTTATTTTCAAAAAAAAAAAAAAAAA
>CL8560.Contig1_All    size  2782    gap  0  0%
CTAATTTAAAATACTAGATAAAAATAATAATAACTCATTTCTTATTTTAATAATAGAGAAGCTCTATTATATGAAATAAAAAAAATAAATAAATTAAAATATTTTCATTTAGGGAAGCCCTATCTAAAAAAAAATAAAATAACTATAATAGTAGAAATGGCAACAAGAAGGAATAAATCTACTTCAAATGCAACAAGCGATCAAAAAAAGGAAGACCCATGGGAATGCAAAATATGCCAAAAGATATATAAAAATGAAGACGCTAAACTCCTTGAATGTCAAAGATGTAAAGATCATTTTTGCATAAAATGGTTAAATAAAACAAAAACTGAATATGATATATTAAGCAACTCAGACACAATGTGGTTCTGCGCCCCATGTAGACAAGTAGTAGAAGAACACATAGTTACTGATCTGAAAATTGAAGAGAGATGCCGAGAGATCATGGACAACTATGAGCAAAGAATAAATAATATAGAAATCGCCATAGAAAAGAAATGTAATAAAGAAGAAGTAAGAGAAATAGTAAGCCAGGAGATTATAAAACATAAATGTGACGAGGAAAGAGTAAGAGAAATAGCTAAAGAAGAAGCCTTGAATGGAGGGGCAATAGCTAATATTGTATCCGAGGATACTGAAGGTGGAGTGCTACCAAATCAAGGAACAGTAACCACAGTACTAGAGGAAATAAATGAGAGAAAAACGAGGGAAAATAATCTGATCATATTTGGGATAACAGAAAATGAGTCGGAAAATAAACAAGAAAGAATAGAACATGATGTAGAGAATATAGTCCAACTCTTTAAAGATGCCAAGATAACATTGGATATTGAAAACATCAGAAAAACACAGAGACTAGGGAAATATGATAAAGAAAAAACTAACAGACCTCTATTAGTCCATTTGAAGAGCATAGATTCAAAACTAACTCTATTTAAAAACATGCATTATATTAGATCATATCCTAAATACCAAAAAGTAAATGTAAGCAATGACCTTACTAAAAGTGAGAGAGAGAAGAAGAAAAGAGGCTGTGGACTGAGGCAAAAAAAACTTCAAGAGAACAACTCGGGGGACTTCCTGTTCAAAGTGCGGGGACCGCCATGGGCGAGGAAAGTAGTAAAAATAAAAAAGTAAAAAGAGAGACAAAAAATGTAAATATAAATGTACAAAAGAAGGGAAAGGTTTTTAACGGCAATGTAAATAACTTTACAGTTCTACCCAAATTGAACTGTTTTTATACTAATGCAGATCAGCTATTCAACAAAATGTCAGAATTGATCGTTCGTACAAGAGACAACAAACCAAATATCATTGGTATAACAGAAGTAAAACCGAAAGCGAATAGATATAAACCATCAACAGCGGAATATTCAATACCAGAGGTAGGAAATTACAAAATGTTTGAGAAAAACATAAAGTCAGATGAAGGACGAGGCCTTTTAATGTATGTAGACTCCAACCTAGAAGCTACAGAAATCACAATGAAGACAGAGTTTCAGGAAAATATATTTATAAAGGTAAAACTTAATCAAAATGACAAACTCCTTGTAGGTCTGATATATAGAACCCCATCCAACAGTTCCAAGGAATACAATGATAAGCTAGTAAACCTAATGTCAGAGGCAACAGATATGGGGTACTCACACATACTCATTATGGGAGATTTTAATTATCCTGAAATAAATTGGGAAACATGGAACACAAAGGGGGATAGACCAAATAGCATTGAAAATAAATTTCTGGAAGCACTACAAGACAATTTTCTGTACCAACACACAACAAAACCAACACGATGGAGAGGAGCTGACACACCCCATACACTTGATTTACTAATTACAAACGAAGAAGAGATGATTTCAAACCTAGAATATATGAGCCCGCTTGGAAAAAGTGACCACTGCGTCCTATCCTTTGATTTTAACTGTTATGTAAATATAAAAAGAGCACCGAGAATAGCTAATCTGTACAATCATGGAAATTACAAAGATTTTATTCAAGAGCTGAATAAAATAGACTGGCATAATAAGCTTAATGCTGGAAATTCCATTGATAAAAATTGGAATTATTTTTTAACCATTTTAAAAGAATTAGAGAGCAGATTTGTACCAACAAAAACTATGACACAAATAGGAAAAAAGAGAAATGTATTCCCAATAGACAAAAAAACGAGAGAGTTAATTAGAAGGAAAAATATTCTATCCAAAAAAATTATAAATAAACAAGATCCAGAAACAAGAGCTGAATACAATAAAGTCAGAAACCAGGCCAAAACATCAGTCAATAAACAAAAGAAATTATTCGAAAAAGGATTATCTGAAAATGCCAAAAGAAACCCAAAGGCTATATGGAGCTACATAAAATCCAAATCAAAGACCAGGGAAGGTATAGGTGACCTACATGTAGATACAGAAGATGTAAAATCTGAAAAAACAGATGACAATAAACAAAAGGCTGAGATACTATCAGAGTATTTTACAAGCGTATTCACTAATGAACCACAAGGCAATATTCCAGAACCTAAGCATATTCCATTAGATAAAAAAATAGAGGAATTAAATATTGGCACTGATTTGGTTTTGAAACACCTACAGAAAATAAAAACGGATAAATCACCTGGCCCTGATAATCTACACCCAAGACTGCTGTTTGAAGTCGAAGAAGGTATAGCTGAACCACTTGGCATCATTTTTAGCCAATCTTTAACACAAAAAGTAGTTCCAAAGGATTGGAAAAGCGCCCTAGTGAGTGCAATATTCAAAAAAGGGGATAAATCACAAGC
>CL8585.Contig1_All    size  558    gap  0  0%
CTCTCACGAGGGACAGTCGACACACTGGACGGGTATATTGGTATATGTGTAACATACTGAATATTGCGATCGGGAACCAGTCTAGAAGATAAGGAATACTTTGTTCAAAGCGTCTAAAGTACAGAACTATAAAACACAAAACCAGCTGGTACAGTGGAAAATATGAGTTCCTCAATTCTAAAAAGAAGTTTAGAGCTATTCAATGAAGAAGACGACGTAGGAAGAGGTAATCAAAAAAAGATGACAAAAGCTTCAAGTACGCGGAAAATAGATTCTGAGAAAGGAAGGTACAAGAAAAAGACAAACACTAAAAAGAAAAGACATAACAAAGATGTAAACAGACAGACTGAAGATAGAACAGAAAAAAGCATAGAGTTTTTACAAAAGTTATCAAAGTTTAACAAAACAGATAGTCAAACAACTAAAACAATTTTGAAGTATAACAAGGGAAGATTATCCAAAAATGATGAAAAGATGGAACCTGTAGATAACTCAACTGTATTTTCTAACACAGACTTTGACAAATTTGAAGATGAATATGATTTTTTCTCATGATGC
>CL8683.Contig1_All    size  941    gap  0  0%
ACATCAAAGCATAGAATAGAGATTTTGTTAAACTTAGATATATAATTTTTACACATTAATATTTGGTGCTATAAATATAATAAGTGTTGCCCCATGTCTATTTGTGAGCTTGACTTCCTTTCCCTATTTATAGAATGAATGTCATGTGTGGAAAGACTAGTTTTTCAGTACTTTTGTCTCGTAATGTAATTTAGCATAATTTTTTTCCAAGTTAGAATTTGATAGGTTTGTTTTACTAGAAGGGATTATTTGGTCAAAATGACTGAGACGTTCAGACTGTATGTAGATTGTTATTTTCTACGAATGTATACTTAAAAATCTTCAATGATTTTGAGAAATGAGGCAAGATGAGGAGAATGTGTGTGTGTTTGTTTTGAAGAATTGAACATTTGAAGGTTTGTTAAGATTTTGAGATGATGCAAATGATTTGACCATAAAACAGAACAGAAGTTTTTTTAACTGTATTTTACATATAAGATCAGTTTGATTAAAAGATGACTTAAAACTTTCGATAGCACAGATGATATAACTTTTAAGGAGAAAATGTTTTGTTAGAGAGTTGTATCTTGTACTATGTATTTATGTAGGATTGTTATGTGTTTGTGTGACTGTGTGATATGATTCTTCCTTACCATCAAATAAAATACACAACTTTCCTATATGTCATATTGAACGGTTGTTGGAATATCTAGATTTTGTTATCAATGATTTAAGTGGTAAAATACTGGTCCCAAAGCTATAGTAAAATATTGCTATGTATATTATATACTTTGAAGAGTCGATAATGTGTTATTTGAAGGTGTTCTGATTATTAAAATACATCAACAAATAATAAACAGACTTGTTGAATAAGATGTTGACAGAATGGCATGATTATCATCTCATTGTAATGATTAAAAAACACAATTAAAGTATTCACAAATTCAAACAGGTTGTTCACA
>CL8878.Contig2_All    size  809    gap  0  0%
TTGGTTAGATAGTTTATCTTCGTTGATACGTTGAATTTTTGAGATGGAATATTATATACTTAACTTTAGTATGTAGAAGTTTACTGAAATGACTCTTAATAGCATTTGTGTTGTTCAAACTTGTAAGTATATTTCAAAATCATAACAGATAAGGTACAAACATAACGAAAATAAGTTCGTTAATTTTGTAAGAACTCACTTCTATGCATGAATTACTAGGATTGTGTTCCAATCTCACCTTCTAGGAGTTATTTGAGTCCATATAACCTGAGTAAGGGGACGACTATTTGATTTTCTGAGGGGAAAATTCGAAAAGCGAATATCCTGGCCCAAGATATGATGAAAATGAATAGTATGCAACAAAAATATAATAAGCATGCGTAGCATTCAATTTGGATGACAACGCATAGTTAATCTGCAAAATATCCTTCTCATGTCTCCCAGAATATCAACTAATCGTTCCATATCAAGATAGGAAAGGGCCTTACAAGTTACACTTTAAAAGTGTATTATTGCTTTATTTTTTTTAATATTTGTTATCACTTGTTAATAATTCCGATATATGCATTTGTTACATGTACTTTACAATACTTATAAATTGTTGATTTTTTATTTGATCGATTGCTATGCTGTTGTGCTGTTAATTAAAAAAGTTCTTAGGGATGGGATCTCCATAATAAGATATTTTTTTCAATATTAAACGGACACCTGACTTGAACCTCAGCATTGCTTTTGCACATTTTGTCATATACTTTCTTCTATTTTTCTAATCAATCGATCTTGCCAGTCTCAAAATGCCGTCCTATAAC
>CL8929.Contig1_All    size  823    gap  0  0%
GGCCTGTTTTTTCAATTCTACTTTGAATTTTGATAATGAGACTACATTTTGAACTGACATGTTCAGATTATTTCAACGTATAATTGTTAAGGGGCTAATTTATTGAAAAGTCAGTGTCAGTCTACAAATTGGTAAAATAAGATATTGTCATTTCGCAAGGTTTATTGTGTTGCATAAGGCTACATAAAAATACAGGCGAATTTTATTAAACAATGGTAGTTTTCTTCTTTTTCTTTGTTCCTTTATAAGTTTCCCAAACAACCTCTTATAAAACAGTCTCAGAATGTGTGAAAACAGGTACACATGTTACAATATGTGCAGTTTTGAGTTGAAGCTGTTCTAATTTTATATAAAAAATGAATCTTTTTTTCCGCAATTGTCCCATACTTCTGTTGCATATAAATTGGTCTAATAATTAATAGACATGATATTTCCGAAATTGTAATTGCTAAGTTGATATTGGAGATTACGCAGTACATTCAGATGCTTTCTAACACTTTTCAATATGTTTTTCAACATGGTTGTTCCATTTTGCGTCACTTCTAAATGTAAACCCTATGAGATCACATAATTGAATTTTATTTTAATTTTTCATAGTAAAATTAAGATCTTGTGTCCCATTAAGTAATAAAATCAATATTTCATTTTTTTCAGGATTTAAAGACATAAGCCACTTTCTTGACCATTCATCCAGCTGTCTCAGGTCACGACTAACAACTGATTATATAAGTTCTTCGTCATGACCTGAGTAACTGAATGAAGTGTTATCTGCAAATAGTCTGCATAAGTAGATAACTGTTCAGCAATATCATTAACATATAAG
>CL8969.Contig1_All    size  594    gap  0  0%
ACTGCTGTAAAATTATGATTGGTGGATTTGCATTATCATGAAATATTTGTCACATAGCTGTTTCTTTCAACTTATGTCGTTGAAATGTTTTTAAAATATTGATAACAGAATGCGAGGATCTCCAGACAGCTATATCAAGTATTTCATGAATTTAGCAAAAACATTATAAAACTTCTAGGATATTCTCACGCATTTTCAATTTTCAAATTAACATATAGTCTGTCTACTGATACTAGAAAAAAACAGCTGCTATGAAGAATGTGAAACTATTTTTCGAGAAACCACAACGAACGATTTCACTTAGGCTTCATACTGTGTCGAAAAGCTGATAGTTGAAAATATCGATAATATAGACAATCCGATAAGAGATTTTTCGAATAGAATTTGTTTATTTAGAAAATAATGCTTCGTGCGTCTGAAGCGCTTTCTTTGATTTGTCCCATCACTGTCTTATTTCTTAGCTATAGAGATGTTTGATCCCATAGCGCCTTTTTTGCCGTATATTGGACTAAAAAGTCAAATCACACAGGAAAATTCAAAAAGAAAAGTCCCTGATCAAATGTCAAAATAAAAAGCTCAAACACATCAAACGAA
>CL9091.Contig3_All    size  787    gap  0  0%
CTGGATCGCCACAGGTTATTTTATTTATGTGTATTGTACTACGCCTGCTGGATCGCCACAGGTTATTTTATTTATGTGTATTGTACTACGCCTGCTGGATCGCCACAGGTTATTTTATTTATGTGTATTGTACTACGCCTGCTGGATCGCCACAGGTCATATTATCTTTTATTATGTATTAATGTGTTATATTTAACTCAGCTAGTATTTCCACTTAGACTCTCTTGTTTAAGGATTACTAAGACTTCCCAGGTTGTTTCTTTTATTTTATTTTACAGGAAAATACAGATACAGATATCAAAACCTTCGTTTTATCGGATGAAGACTTCAGAACTTTATAGCACCGTTATATATAAGAAAACAATACCCTGATGCCTGCCTTCATATATAGTATAATGTGTTAGACAACAGTTCAACTTTTGTTTATTTTAACCTATCGTTTTCGGATGCAGAATTCAGAACTATTAAGCACTGGAATATGAGGATAGCAATATCTTGAAGCAAACTTCAGAACTATATAGCAACTGAAAATATAAGGAGGACGATACCTTGATTCATGCATTCATAGTTAATGTGTCAGAACTACAGTCACACTTCTTTAAACATTAAACGCAAGAATTTTAACTATGTAAGACAGAGTTATTTTATCCGTCTGGGTTAGAGAGAAGTGATTACTGTGATCACTCTTTCAGAACTGGTAGAGGGTTCTTTTTAAAGCACAACAGAAATGTGTTGTTTTTGAAATTATTGTATTGTTAATGTAATTTTTTTTTTTTTTTTTTTTAAT
>CL9175.Contig2_All    size  599    gap  0  0%
CAGTATCTTAACAAGAAGAGGAATTATTTCAAATAATTAAAAGAGGATTTGCAATTCTGTGGGAAAAATATGCAATGGAAAATTGTCAAAATGATAAATTACACTTAAGTATTTTGTTTGTTTTTGAAGACTTGAAAAAGGTTCTATTGGTTTTAATCCTGAGTGTTGCCATGTAGAATATGTTGCAATTGATATTTATGTAAGAGTTTAGACAACAATTGGGGAACCCATATTTTATTTTATTTTAGACATGCACATGTAATTCAAATAGGACAGTCAAAAATGCAAGATATTTGCAAAAATAAGCATTAATGATTTGAAAATTTTCAATTTTGGCAGATATTAGGTACATTACATCTCTGGTGAAGAGTTGTCTCATTGGCAATCATATCACATCTTCTAAATTTCATCTAATGAAAAATTGCATATCAACCTTCAAGAAATCCAAAACACTCAAAATGACAACACACCAGATAACTATCAACTCCTTAACAAATGAAACAAGAAAACTGACATGTGTATATCATATTTTGAAGACATTTCAATCTTTTTAGAGGGACAATATGTATTTATTCCATAATCACTATTTTAAATACCCA
>CL9258.Contig1_All    size  649    gap  0  0%
CAAGAAAGCCCCGTTATATCTGGTGGAGGTACCCGTGGTCAATATGTCAGTAACCGGAGTTATGATGTGTCTGAAATCTGGACGAATTACAAAGTTATCATGTGTTATGGCGTGTGCCGAAAACAGAAGCAGTTTGGGCTTCCGTTCAAGAGAAACTATAGGATAACTGAAGTGAGAAATGTATGCCACGGAGAATTGAGTTAGGATGACTTTGTATACATATTAATGTAAGTGACTTGCTGTAAATATTTGTGAAACTTTTGTGTCAGTCATTTTGTTTCCTTGGTTTTATGGAAACGCATTATCCTCGAACTTTGAAGAACATTAGAAGAACGCCTGTGAGAATTGTTGATGAATAGAAACCTGAGATGACTCTGAGATGTTAAAAAAAAACCTAGCAGTAACTTGTATATCGAAACTTTTGTGTTGGTAACAATGTATATATGTACAATGTAAATAACAGAGTAGACTGGCGTATCCGTCGATCCGAAACCGGCAAAGAACCGTTATAAATGACAAATTCCTGATGAAAGATTCGAAGAAGTGGCTCCGCACGTTCAAACCGAAGAAGTCATGTGGACAATATTTTCATGTTTGTAAATAACTTTAAGTTTTCATAAATGTTTTTATCCATTCAGAATGTTTTATG
>CL9372.Contig1_All    size  657    gap  0  0%
GTGCCAGTTTGTTTCAGTGAAAACGACAGGACCAACATTTATTATCCTTATATCAAAAGACATTGAAGGGGGGCCATTGAATAATAACATTAATAAGTATATATGTTACAGTACAAATTGGGCTCCTGTAAATCGAAATTCCGATGTATTAGAATTCTGATAATCAAGTACAAAGCAGGATTCCAATATCTTCCATGCAGTAGAAAATTGGGATATCCAATATAAAGGCGTATTTGAAATTTACTGCAGCACAACAAAGATTTGTATACAAATCCCTATTATTCTTTCCTCGGATGTAGAATATGTAATTCAAACGGTGAATATGATTTTGACAGCTAGTTTCCCTTTAAAGACTGATTCAATGGCGTAACCGTTTCCGATGCCGTTTATGAAAACAAACTTTATTGAAAGTATAATTGTACACCTTTCATTGTCTTTATTAGTTATATTGGTGTATTCAGGGATGTACAGAATTTTCAACAACGGTGTAAAATTCCGTACACCCCTGATTACATCGAGATAACGAATTTAATTTTTATGAACAATTCCTTACTCATGTTTAAACCGGGATGTAAAATTAATGAAAAAAATCCAGTATAACTTTATTAAAAAAAAAAATGTTTTTTACTTAATTTTTTTAATTGTTTCATTTTTTTT
>CL9490.Contig1_All    size  516    gap  0  0%
GCCCTACTGGTAAAACAGGTCTTCGTTGTCATTTGGACGATGCATGTATAAGTCATCCTTGCCATTCTGGAGCTAATTGTGATACGTCCCCAATAAACGGTGATCCTGTATGCACATGTCGACAGGGCTGGTCAGGAGCAGATTGTTCTATAGATATTAACGAATGTAATGAAAATGCCATATCCCCATGTGAACATGGTGGCACATGTGTGAACACGGAAGGAAGTTTCAAGTGTGACTGTGCTCCAGGTTACAACGGTCCTAGGTGTGAACAGAACATCAACGAATGTATCTCTAATCCTTGTCAGAATGAGGGAACTTGTCTGGATGATGTAGCAACTTGGCGATGTATCTGTATGCCAGGCTATGAAGGAATCCACTGTGAGAATGAAATTGATGAGTGTAAAAATAACCCCTGTCAAAATAATGGGATATGTGAGGACCAAGTCAACAAATACAAGTGTACTTGCCGACAAGGTTTTACTGGTCGTACATGTGCCTCGAATATAGATGAAT
>CL9499.Contig2_All    size  1103    gap  0  0%
GTCGCTTTTTCAACGAATAAAGTTCCATAAATCCTCAAATTATAAAAAAAAATAATTAAAGAGAGCTTATTTCAATAGATGAAAACCTGTCACTAAAGTTTTATAAAACTACTCAAAGCCTTTTTTAGTTATTGTCCGAAAACTGGCAAATTCCCTCTTATTTATGAATTAAATCCCATAACTCCGACATGTATAATCTAATTTTTTTTTAAATCGAAAAGGAGCTTACATTATTAAATATATATAAACAATTCACAAAAGTTTCATAAAAATTGGTTAGAGTCTTTTTGAGTTATTGTCCGACATGTTGACGACCGACGAACGGACAATGGTATACGTCCCGTAAACGCAAGTGAAAGAAATGAAGTAATTTTCCAATCAAAACTTTCCAAAACATGAGAAGCACTTGTCATGAGTGGCATTTATATACAAATGCATTATTTCTAATATGTTTTGTTAGGAAGAACCATTGAAACAATAGCACAAAGAAATAAAGACGCCCAGGAAAAAACATGTCTGATTATCCCATTGGTTCCCCATGCATCTAAGTTACTTGGTCCATTTATACAGAGCACACCGTTGAATTCTCCGAGTTGCAAGAAAGATATTCCTTTCAAAACGTTAGATAAAACCCCTCTCTGCTGATTAATGATTCGCTTATCTCTATAGCAACCTCCTCCTCCTAATGACTGCTCTACTAGGAAACATCCTCTGACGTGAAAATGGATAGGCAATTCTATTTTATCGATTAATGGAGGGTCTATCGAGACTCTCAGTGTTCCTACGAGTCTGCCACATCTATTAACTTGTCCGGCACCAGGAGCGTCCGTGCACGTGTTCAATGTAACATCTGAAGCCGCCCGAGCATTTTGCGCATTTTCACATTCTGGTGTTCTGTAGGTCGATTCAAATGTAGACAGCACGAATTTTACTGCAGACGGGATAGAAGAACTGTTCAGTACGGCGTCTCTACAGTGTAAACACTCTATTCCGTACGATTTTCCAGTCAAAAACATAAAGGAAAACACGATCAAAAGCATTATTAATATAAACTACATAAATCTTCTTGTCAAATTATTTGAAGTACAATGAACTTTCACGTG
>CL9622.Contig2_All    size  560    gap  0  0%
CGTGAGATTTGTAGATAATTTAGAGAACACTTCATCATCACTTATGAAGAGTTCGAGTAAAAATGTATGCTTTTCTTCGAGTAAGAATTTGAGGCTGAGTTGCAATGTAAGTTAAAAGACAAAAACATATGCACGTTCGAGTTAAAAAAATATATATTCATGTCAAAGTTCGAGTTTAAAATGGCATATGTTTTAAGAAGTTGCAGTTTATAATCAATAAGATTAGAATGAGATACAGCATAATAATGGTCTTATAGAAGCTGAAATATGCTCAAGTGTAAAGTCAAATAAACCTATAGTACTGATTTTTTGTAGTTACTGAGTATCCCTTTTAAATATCCATTATATAATAGTTTACAAGAAACTATCATTTGACTTTTTTCACAAATAATTAGCTGTTGATAAAATCGTAAATTAAAGAACGTTAGTGAGCGCGCTCACATACCCCACGGCCCCACATTGTCATTGGAGAAATAAAATAAGTGTAAGAAAAGAAAATTGTATAAGAAAAAAAAATTGAATCAACATATCTTGTCTATATGCACATCTACATAGTATGT
>CL9791.Contig2_All    size  913    gap  0  0%
CACAAATAAAACAACTGCAGCAATTGTTTACTTCCTGGATCAAGACACAGCAGATAATGCCATACTGCAAATTCATCAGGAAATGTACAAGGGGAGATTACTCTGGGTACAGATATATGAAAGGGATCCCAATAAAAGAAACAATACTACTGAACCTTTGAATTTGAGTATATCTGTCAAAACAGGTGCAGGTGGATCTAGATGTGTCAGTGTAGACCAGAACTCACACAGAAAATCTCCCAGGGAAAATAAACACATTAGAGGTGCAGAAAGTATGGAATCATTGAAGACTTCAGCTTCAACAGGTGCAGTAGGAAAGTCGTTCAGAAATTTAATGGTTACATACAAGCTAGTAATGAACAAGTTGGGAACTCGTGTTCGAGACATTGTGTTCAAACCATATGAAGAAATTGTAGTTTTTATCACTTCAGTATTTGATGAAAAGACTTTCTGGGGACAGATTATTAAGGATGCTGATGTGTCATCATTAGAAGATCTGGAAAACGTAATGGAACAGTTACAACACCCTGACAGTAGAATAGGTTTCACAAAAGGTTTAGGGAGATGTACTGCTAAGGTTGATGATGAATGGTATAGATCATGGATAATAGCGGACAGAAGAGATTTTACCATAGAAGTATTTAATGTAGACTACGGAACAACAGCTGTAGTTAGTAAACAAGAAGCATCCCTTACTGTACCAGAAGTCTGGGATTTACAACCTCTTGTTCGACCATTTAGGATTAAAGAGGGATCACATAAGATGGATAAGACAATGGAACAGATGTTGTTTAAAGCGAAAGTCACTGCTACAAATGCTGACGAAACCAAAAATGAAGAAAATTCTTCATTGCTTGGAGAATTTAAGGGATTTTTAACAGAAGTAGAAGTTTTAGGCCCTGCTGAATAGTTC
>CL10031.Contig2_All    size  3480    gap  0  0%
TTTGGCTTATATCACATACTTACTATAAATTATTCCTCATAAAATAAATATTATCTATACTTCGTTCTTTATAACAGTTATTCATGAGAAGAATGGACAGATCTACGTGTACACTGATATCGTTGTATCACAATCAGTCAAAATTGTTTTGAGCCTTTTTAAAGGCATTAGCTCATTCTCTTTTCTTACAATCGTTCTCTTATTAAATTAATATGTTCTTTGCATGAGAATGGCCTTGTCCTTTTGACCATGTATAATACTGGTACCAGATCAGTCTTTTTTCAGAAAGAACATAGGCACGCGATATCATAAAAATCCTTCCTGTTTATGAATGTCACATTCTAACACTGAACATGATATCACATTATAATCCAGGTAGATGACTCTGATTAATAGCGCTATATTATTCCAGATTTTCATATTTCAGTTTCTGGAGTAATTTCATGATAATGGTCTGACGGACTGTCTGTTGGACTGTGTGTTGGACTGTCTATATCAAATCCATGATTTAAGAATCCGGCAGTGTTATTATTTTCATAATGTTTAGTCCTTGGTTTAGGAAGCGGCCTATCTTTAATGTCGTTAGTATAAACACTTGGTGGTGACCCTTGATGGTCATTAACGTAAGAGTGAGGCTGTGGCGCTTGACCCTTAAGTTGTCCTGGTGTTTTATCATATCGAGGTTTATTGGATGATGAATCTCTCAAATTTCTGTTTTCCTTTAAGTCAGAATCTTTCAAATATCCTTGATTCTCTCTTTGTTTCATACGAGGGTCATTTAGATATCCTTGTGGTGCAGCATGTTTTGGGTTGTTAGTTATCTGGTAGTAACCTGGTGGTGACGGCAGGTCACGTGATGTACCACTAGCTCCTTTACCATTGTTCAGATGGGGTTGTATATTAATCATTTGATTTTCATTAAGATATTGATAACTTCCTGCCGAATGGCGACTGTTCGGACTGGACGGTTCACCAGTCTTGCCTGACGAAATAGCACTTACTATAAGATCACCATTTGCTTGAGGTTTCTTTGGTTTTGAGAAACGTTTTGAATCATATCCAGTTGTCGGTCTTGCAGCAAATGCAGTAAAGTGAACAGGAGGTGTGTCTTTATATTTTGGGCGTGTTTGATACCTTATTAGGAAGAAAAGGATCACTACGATGAGAATAAGGACGAGTGCACAGCCCGCTCCAATCGCAGCAATTTCTCCAGAACCTAACCCTGTGGAAGGGCTCGCAGTTGGTGCAAATGTTGTCTTAATACCACCTAACGAATTCTTACAATCAGGAACAGTAACTCTGTTGTCAGTTGTTTTTGCTTTGATGCAGATTGAATAGTCTTTATCATAGTCTAAATTCAGTGTCCATTGTCTTTGGTTTGAATCAACCTCTGTTGGGTCATTTGTTTCACTAGTTCCAAGCTGTTGATGGGTAATGAAAAATTTGGACAACTGATCTGCATTTAGAACATTCCAAGATAATGAAAGATAAAGTTCATTACGTTCACCGACTGAAAGAGAAATGACTGGTAAAGGAACAGTAGTTGTAGATGGCGTGGTTGTACTCGTTGTTGATGTTGTGAAAGTTTGACACTGAGTTGGTTGCGTACCTGGTTGACAAACAAGGTCACTGGGTGATAATTTAGTAAGAAGTCGATTGTTAAGATTTTGCGGAGTACTGCAGACAGCTCTTAGAATATGTCCAAAAATACTATTACTACTTTCCTGTAGTTTTGCCCACTCATATAACTTTGTCAGTTTGCAGTCACAATGCATAGGATTCTGGTCCAAGTATAAATTCTCTAACATGGAAAGTTCTTCAATGACACATTTATCGATAAGTGCTATATTATTCCCAGTTAGTTGAAGAGATGTTAGAGTGTTTCCTAAACCGTGAATTTGAGCTTGTGTCAGTTCAGTTAATCCATTATTTGCTATCTCTAAACTCTTCATGTGTGTATGATATTGAAATGTTAAGTCTGGAATGTTTGAAAGTCCATTATTTTCTAGATATATGTGTTGTAAATTAGTCATTACTTTCAATGAATCCCAGAATGCAATTGGTTCTATGTGAGACAGTTTAAAGTCTATTCGTAGCAAGTTCTGAAGTCCTTCTGCAGTATCTTTGGAGAAGCTCAATTTATCATCTGATTTGCCAACAGAATCTAAATAGAGTTCCTTTAAACTTGGTGTGTTATTAAAGGTTCCAGGATCAATATGTGTGATATCATTCCCAGATAAATGAAGAAATTGCAGGTTTGACAAGCCTACAAAGTCATTTTGTCCAATTCGAGTAAGTTGGGTTTGTTGTAAATTTAAATTTGCCAGATGTGGCATAGTTTTGAACAAATTTGTAGTTTCTTCAATGGAATTAATTGGATTACTGTCCAATATTAATTGTTGAAGTTTTGTCCAAGTCTTCTCTTTTAGAGTGGCCAAACTTTGTCCATTCAGATTATTTAGATGAAGACCAAGATATTCCAATTTGTCATATAAATAGTCGAAACACCCAGATTGCAAGGTACTTATAAAATTGTGTGATAAATCCAATTCAATCAGTTTATTAAGTGATTCGAAAGCATTTGCAGTATATTGAAAGGTTGAAATACCATTTTTTACAAAACGAATATGTTCTAATGTTGTAAGTTGTCGTATAGCACTAACAGGAAATGATGTAAAGTCTGGATTATCAAGTATCTCTAATCTCTTCAGATTCCTTAATTTGTCTGTAACAGAACTTTGTGATATAAATTGCATCTGAAGTGTATGTAAGACTAATGTTTCCAGATCTGTAAATTCTTGTGGAAAGAAAGAAATGCCATTATTATCTAGAGTGAAACGCTCAAGTGTCAATGACTTAAGTTTCGTCAGTGTTGTCAATGAATAGAATGGAACACGGTTTACATCATCACCCTCTAAAATGAGTTCCGTCAGATATTGTTCCAACCCACTAAATGAATCATTCGCTACTGATCCTAGGTAATTTTGACTGAAGTCAATTTTTCTTACTTTCAGCCCAGCAAATGTGTTACTTGAAATATGTAGAATTCTGTTACATTTTGCTTGTGGACTAGATCCTCTGCAATTGGATTCAGGAGCATTGCTGAGTGTTAGCTCTTGAAATATTTCATCAGTAGCATTTATGGTGGGCACAATTAATAAACCTTTTTCACGACAATCTATTATCCTTTCATTAGAAGGAGGCTGTGCATCAAGACAAGTACACTCAGCTATTGGACAGTTTCCTTGTACCATAGTCATTTGCATCCATATCACTAATATTGTTATGTATATTCTGTATCCTCCCATTGTTTGTGTAGGTCTGTAATCTTTTGATACATTTTGTAAATATGTAAATGCATATTACTTGCTCATCAGCATGCCTTGTGGTATGAAATATTCATATTTAATGCATTTAATGTTTCATCTTGTCAAACTTATTTCTTTAGCAAAAATTTTACATTGTCATCAGATCACCTCG
>CL10091.Contig2_All    size  1384    gap  0  0%
GCACTCCAAAACAAATACATGGTTGAAAAAATAAATATTGCATCAGTATATTATTAAGCCCGAAATAAATATATGCATGGAAGTAATATTCAGGACTATCCCAGAAAGATGAATGTGGGAAGGTAGGACAAGAAGTCTAATTGTTTTGACCTAATGTAGGTTGTTTGTCTATTCCATGCAAATTGCTCAAAGCATGTTGGTCTTTTCCAGGTATTATTCAACTTTCTGACAGCTAATTTACCTTGATTTTAATGCGAGGGTAATAAAGTAGGGTCAGTTCAAAAAGACCGCAAAAACTGCATTTTTGTCTGGATTTTGTTTTAAAATGGCAAACCCATTTTAAATGTCATTTTCAGGTTCGGCACAAGTCTTGAATATTATCATGATTATTTATCGGTAAAGTCCAGACAATAGGACCATTTTGGAAGCCCTGGTCTGTGGTGTAATTTAGTAAGTTTCTTACAACCCTCCCCTAAACCACATCCATTTTAATAATAATAGTCCTCACTCTTTGGCGATTAGTATAAATGAAGATATGCAATACATTAGATGTAAAATAACCCATATCAAACATCCATGTACAATGCAGAGAAAAGGTGAAATTGTTAACTTTGTAGACTTAAGAATATCTAAAAGGTCTCAATAATTTTCAATAAATGGCACAGTCAAGAATAAAACAATGAATGATGGCTACACTAGGTGCAGCAAGATATATGTCATATTATAATAACAAAAAAATACCTAAGATTTTGTTAAAAATATTGATTTATTATGCTGTTAGGTTTCTGTCTCAAATTTTTTTAACTCAAGTGTCTTCTTTTATTCAGTTAATATTTATGGTGTTTGTCCTCTTTCATCACTTCTGTCTTTGAAATTGTTACTTGCTATGTCTTTCAGACAAGCACTTGTACTACAACTTCAGATTAATTCAGATAAAGGTTCAAATATTCTGGCTTTAAGCCATTTTCTTTCGATTATGGGTTGGTATAATTAATATATATACATTTCAAAATTAATGAGTTTTTGCTTTGCAAAAATAATAAATGACAATAATAAACACAATGTAATAATATAATGCATCTGTTTCTTAGACAAAAAAGTATTTTTTTGGAATAAATAAAAGAAACAAGTTACAAAACATCTGAAGGTAATAAAATAAAAAAAGCAGTGTGTAACTGTAGAAAAGGTTTTCAATGTAGGTACATGTATTAAAAAAAGTGATCAAACTTCTAAGATATAATCAATAATAAAATAATCTGTCTGAAAATACATGACCAAATTCAAAAGGGAATAGACTAGAAAACTAGCTATGGTCATGTTTGGAATACAGAAGTGGAATGATTAATTATACATGAATTATTGTGGATTCATTATTATATGTGGT
>CL10231.Contig2_All    size  542    gap  0  0%
AAATTACTACACATTCTTAGTGAATTTTTAGTATGAATAATTTGTCCATTTTATACATTTTTAATTCATTACTATTGGCTAAATCAAAATTTATTTTTTTAATATAAATTTTACATAATCATGTGTATAAAGAAATTTTCCTATATTTCAATAGATTATATAAGCCATGTTGATGCATCATCAACAGTGAATCAGAATACATAACACACATGATGGGGACACTTTATAGAGGAAAAAACAAGACAGTTCAATTGAAAGTAAAAAAAAACCATCTTCTCCAAAAGTTGAATAGTGATAATAACTTTTTTATACTCAGTGTAAAGATAAGTGTACAAGGAAACAATGAGATATATAATTATAATGGAATTATTATTCCATGGAATGTGTTTGTTAATGATTATAATATCTTGTTTCTATGACAACCTATAAATGTTACATATTTATTGTACAGTTATTTATTGATATGTTGACAAGTGTACATAATAATTTTACATATATTATTGTAATTGTCAAAGTTGCCTTTAAATAGTCTATACAATAAA
>CL10288.Contig1_All    size  1036    gap  0  0%
CGAATTCAAGATTCATGATGAAACTATAGACCTGATGGGTAATTTTATTATAGTAGATATCACCATTCAGGACTACCGTATAACTTTGGCAGCTATATATGGACCGAATAATGATGACCCAGTCTTTTTTGAGAACATAAAACACAAAATATCCCGCTACAGCAATTCGTCAATTGTAGTAGCGGGAGATTGGAATGTTGTTCAAGACTATGACATGGACACATTACATTATAGAAGTGAAAACAACCCCCAGTCAAAAGCCAAGATTCATGAGGTAATGCATGAACTAGATCTATTAGATATATGGCGCCAACAGCACCCTTTTGATAATAGGTACTCATGGCGGGGTCCAAATCACAAACAAAGTCGTTTGGACTACTTCATGATTACCTCGGATATAGAAGCATTTGTAGTTTCATCAGATATAGGGATAAGTTATAGATCGGATCATTCTCCTGTATTGATTAATTTAAGGTTTTCTAGTCAGATAAGAGGGAAGGGTACATGGAAATTTAATAACAGTCTTTTAAGGGAAACTGAATTTATTGAGAAAGTAAAAGGGGATATCAAAACTGTCATTGAAGAATATGAGTCTGATCCATCTATGGATATTGAGACAGAGGATAAACAGTTTAATATAAGCTATCAGCTTTTATGGGATATGATTAAGATGAAAGTCCGTGGGTCTGCTATCTCTTTTTCGTCTTTCCAGAAAAAAGAAGGAAATAAAAAAGAAAAAGATTTACTATATAAGATATCATTATTAGATGAAAAACTTTTGGAGAATAACTTGCCATCAGTATACCAAGAAAGGGAAGGGATCGAACTAGAATTAAAAATATTGAGGGAAAAAAATGTAAAAGGGATAATAACAAGAGCTAAGGCAAGATGGCAAGTAGAGGGGGAAAAGGGAAGTAACTATTTTTGTAATTTGGAAAAAAAACATTACACAGAAAAAATTATTCCTAAACTTATTTTGGAGGACGAGACTGAGATAACAGATCCCAGTACTATTAGAAATGAACAAAAACAGTTT
>CL10333.Contig1_All    size  3807    gap  0  0%
TAAAGTAAAAAATTGCACATAATTAAATATTCGTTATAAAATTTCGATACATTTACGAGTTCATTATATATCATGTACATGCTCAAAAACAATTGGATGTGGATATAGCTTTCTTAAGATGTAAGAAGTCCTTAATATAATCTGGTGGGTCACAATATGGGCCATCTACTTTTATGTCAATAATAAAATTTATCATTCATCTTTTCTTTACTAACAGTGACCACACAGCTTTCTATTTTTAAAATCACCTTCAAGGTCACAATTTGCTACATGTATTTAAATATGTATGGAAACATTGTCCTTATATGAAATATGAGTGCATTGTGGAGATATTGTCTTGAGATAAAAGTTTGAACTCTGATTGAACGCTAATATTATGAAAACTAAGAACAAATATTTGAGACATGTTTTGACCTGCCTTTAACGACAGAGGCAATTATACAAAATATAAATGTAAACGTAATGACATTGTTCATGTTGTTGTATAGTCTAGCAATGGGGTGTATTAATCTATAAGGACTACTTTTAACTACAGTACCTCTCTAATCAAAAGTTAATGTAACATGAAGTTCAGAAGAAATTAGAAATGGCCATGATGGCAGTAATTACAAATAGCAGAGGGCACATATTATTTAATCAAACACATGAAAAGTTTTGTAAGACTTTGTTGTATTCTATATCAATGTAAGTGTGTGAAAAAACCAACCACTACTTTTCAAATATTTCATAGTAGTGCCTTTAACATGTTTAAACTTATTATTTCCGAAAACATTTTCACCTTCTTTATCGGCAATACATACATGTATATTCATGTCAGGCCAACAAAAAAATATGTGTGTTTACTGTCACATGCTAGAAAAAAGTCAGTAGGAAGGTAGGGATTTTTTTTTAATATTAATATTTTTGAATTGAGTCTATGTCATGTATGTGAGCAACATTGTAACGTAAACAGTGCTTATTCAAAAATGACCAAAAAAACCTATAGGGTAGGGGATAAAAATTAGGGAAGGTAGGGGTACAGTAAACACTTACTTTTATGTTTGGCCTAATATCAATGAATATCATCAACAGAAAAACAATGAATGACTAGCTGACAACAGTATATATAAAACATAATCTCTGCATAATTAAATAGACATCAGAAAAGACCTACTAGAATCCAGTATCACAGGTTTCCATGGAAACCAATCCATAATATGGGTCCATTTGATCACAGTTTTGTTTAACTTGTTGGATTTCAGATATATCGTCACTTGTATCATTACTCGGTGCTATTTCATGATCGTCTGCTCTTTCATACTTCTCTACTTTGTCAGAATCTGAAACGTTTAGATAATCCAGATTTTTCGCTCTCCTTGTACCTATTCTTCTTCTCTTTTCTTTTACAATAGCAGGTTTAACGGAACCTCCATTTTCTTTCAGTTTTACTTCTTTTTCTTCTTCTTTTTCCCATTTGACAGGAAGTTTACCAAGAATTTTGACAAAACATCCTTGTGTGTCCACATTTATCTCAGTAACAACTTTATGTTCCTTTGTATCATTGGAATTTTCAAACAAACTTTTCTCATCAACAAAGTTTTGATCAGTGCTGCCATCTACTTCCTGTTCAGACTGATCACCTTCTCCTGATGTTATTTTACTTGTTGTTTTAACATGGAGTACCACCAAATCATCTTCCATTGTCACTTCAGCAGTTGTTACTGTGTTGTCATGGATACTAGATGTCGTCTGTTGTTCTTGAGATTTGTACTTTACAACATCTAATGGTTTCTCTTCATTCTCAGAATGGACCCAAACTTTGACCTCTGTGGAACCATGTCGACCACTAGAAGAGCTGCTCTCTGTAGAGGTCATGGTGTCACTGTGATCTGTATAAGGAATTCCTATTTCTACGTCTCTCGTTTCTGTTTTTCTTGCAGCTAGTTGTGCCTTCGTTCTGACTCTGTTCTGTTCCTCTCTCTGTTTTCTGTGGTTTCTGATCCATTTCTGTCGTTTACGATGGTGGTAATATTTGACCCCAAAGTAAGTCGGAACAAAGATGACACTGCCACCTATGAACACTGCAGCGGCTGCCACAATTAAACCACTTAGCAAAACACCTCCAAATATCTTTGCACCAAGGACACTCCCCCTGACTGCCTTCCTAGCCATTGGCTTGTCTGGTAGTAAGTTATATTTACATCCAAACGGACTAAATCTGTCACTGTGTTTACCAATCAGTTTCATCTGTATGTACCGATCTCCACAGCGATAACAAAAACTTGTGTTACAATTCCTACAGGTCATATGACTACAGCCACTTTTCTTCTGGATAAATACCTTACATTTAGGACATCTGACAGCATTCTTTTGACCATAACTCAACTCTTTAGCCCAGTTCTTCACCAGCTTGTCCCCCTTTTTGAACTCTTTGCACTTAACATCTTCATGCCAAGGAGCATGACAATCATAGCACCAGGTTAATCCGCACCGTGAACAAATGACCTTTAGACCTGCTGCTGAATTTTTCTTTTTCTTTTTCAACGTTTCGGGTGATAAGGTTGGTAAAATTTCACTTTTGTTTTGAAGTAAACAACATCGTGGACAAGTTTTCACATTGGGATCTTTATTTTCCTCGATTAAAAATCGGTAAAATTTATCTTTCAATTCTGTCGGTAACAAAGCCAAAATTTCATCTCTATGAACATAAGAGTCACAATTAATACATTGTAAACGTACATTTCTTTGTTCGACCTCATTTTTTACATATTCCTGCAAACAGTTCTCACAAACAGGTACACTACAACATAGCCTCTTTCTGGTGTCAATGTTTTCTGTCAGACAGATTTCACAACTTCCTTTTATTTTACTACTACATGGATATTGAGGATCCTGTTTTTGTCCATCAAGCATTTGTCTCATCGGCCAAGGAATCGGACCATCAAAATCCATGTCCAGTCCCTGTATATCTTCTAGAAATTGCTGAATCATACTATCATCTTGATCAAAGATATTCCTAAAATGATCATTAATATAATTGAATTCCTCAGCTTCAGCGTCGTAATCGTCAGCGTCAACATCATAATCGTCAATGTTGGATTCGTCCTCATCGTCATCTGAATCGACCTTGAAGTTTTCTGGTATCATCTCATCGTCATACCTCCCTGCATCGCTATGACTACTGGAGGAGGCTTCATTGTCAGGATGCAGAGTAAAATGGCTCTTGTCGGAAAGTTTTAAATCACTGTCATTCTTAAACTTGATAAAAATATAATTATCATGTTCAGTCTCATATGATCCTCTGCGGCCCTGTGGTGTCACACCAGGGTCACCTTGACCTTTGTAGGTCATCATTTGACCTGTCACAACTGTGTCTCCTTGTCCTTTGTATGTCATCATTTGACCTATTTCTTCAGAACTATTATCTCCAGTTTCATGAGTTTTATTTTTAGGTTCTATAATTTCAGTATTTGTTGACTTCTTCCCTGGAAATCTGCATTTCCTGACAGTCCTGTCCACACTCATGTTTTTAGTAAGATCCCCTGACTGTTTCTTTATCTGTCCACACTCATGGTTTTAGTAAGACCCCCTGACTGTTTCTTTCTTTTCTTATACTACTTGATACTACCAGAATATAGCCATTCCTATCTGTGTGTAACCTAGTTTAGTGGTAAAGGAAAGCTTTTGTCTTGAATAAAACAGATCACATTCTTTGTCATTTCATTGAAATAATTCGATTGTTTACAATATTTTGTCAGCTGATGAATTACATTCCAATCCCTTTTTCTCACTTTCGGAACATTTCTGACAGCTTTATGACTTTAATGA
>CL10559.Contig2_All    size  1360    gap  0  0%
TGACTGAATAAATATTTTATAAATAAATATAACTTTATAAACATAACATGGTCATACTGAGCATGTTGAATAAATAAATATGTCTGGTGAAAATGTCAAGAGTTTTTTTTATAGAACGTGAAGTTTAAGTGATCCATATCCCATCAAAATGTCTGCTTTTCAAATACTCCAACAATTATCTCCCTGTATATGATCATAGAAACACATCTAGTTAACCAGAATCATTCCATCACTTGTACATACCTAAAATAACAAAAAATCATTGGTGAGTTCAAAAGATGAAAGTTTTACATTTGTGAAATAACATTCTAAATATGAAAATCTTCCCACTAAAGCTGAAATTAAGAAGCATTAGATCAAGACATTTGTCTAATTAGTTTTCATTATAACCATTATAAGAGTTAAAAGTCCTGCACCTCTAAATTGCAGCACTGTCCTTTGATTTCTAACCTCTTCCAACAAGATACCGAGTTACTGAGTCTTCAAGTATATTTGGCTGTTAGAGTTGTAATATTTCTAATTTTAGCTTCTCACAGATGAAAGATATCATGCTTAGATCCAGTGAAAAACTGTACAATAAAAGATTTATTCAGTAATAAAGAAATTTGCTTACTGCTGCTCTTCTTGCTTTGTGCTCCATTGCAGACACAACAAAAGCAGAATTAAATACAGACTTGTTTTACCTGGTATTTTGTATGTTTCAATGGATAACTTAAGGTTTCCAAAAAGATACTAACCTTTTGTTTTGAATTAATTGGTCAAATAAAATGACTGCAATTCAGTGTCCAGTTTATAATTTTATGCCACATCTTTTTTTTAAATTTCAACCAATTTTCTTTCCAAGCAATTAAGTTAACAAATTAAATTGAAAGTACAAAGTGGCCCTATGAATGAAAGCATAATTCTGTGAGATTTATTGAAATCTAGTTTGTGGTTTCAGAGGTATTGTTAAAACCATGGCTTGGATACTCTAAAAATATTGTTCATCTAAATCCCTGTAATAACAACCTTATAGACCAATCTGTATTCTGTAATTTTCTTCCTGGTCTGTCCTACAACATAAATAACAGAAAAACAGAAAATGTTAAAAATTGTTATATAAATCTTCTACAAATCAATTGTTTATGTCGCATTAAAGTTCAAAAAGCAAAACCGTATCTTCCTAATTCATTGACAACTGAAATAAAAATAATAAAATTTCACAGCAATGAAACAGCATTTTGGTAAAGAGCAGTGTCAAAACTTATGTTCACCCCCAAAAGGCAGATATGTATTTCAACAAGATGTGTTGGCCAAAAAAATAATTTGCTACTCTATAATAAATTGTTCAAATTTCCACTGTTCAAAGTTCAAATAAAAG
>CL10590.Contig1_All    size  645    gap  0  0%
CCCCTTTGTATTTTCATTGATTTTATAGTTGTCCTACATAATCCATTATAATTGTTGTATACATGTGTTGTTGCAAGTGACTCATGGAAGTAGAAATGGATATAAAAATATTTTATTTCTCAAAATTACCACAGTAATAGAAATATTAAGCTTCATACTATGTATTTTCTACCAAAGGGCTAATACGGTCTTGTGGTTCTCAAGACACTCGAATTTGAAGGAAAATCCCTATAAAAATGTTTATGTATGACAATTACAGTTTTGGTCTTGCCTTCATACTTAACTCAGAATGTAAAAAGTCCTTTTCTTATTGGAGAAATAAAAAGGTAAACTAGAAAGACAACATGCAATTAGTTATTCCATGCAGTTAGTACAATGTTGTTGCAATATTGTGGAGAATAATGACGATGGCTAGGAATGGAACAGTAATAGTAGTTGTGATGTTTTCATTTGCATGAATTTAGCTTGCTCAACAGAATGTGGTTTTGTGTAGATGCATTTGCTTTAACATTACTTCCTGTGGAAGACTATTGCTGGTAGATAATACATAAATTTTTATGTTTTTCGAGATTTTAAATGAAAGTATATGTACATTTAGCATTAAAAACTTTTATTAACACAAATGCTCGACTTTTTGGTTTCATT
>CL10655.Contig2_All    size  246    gap  0  0%
GTCAATTAAGATTGGAGTTGAGTGAACCTGCACGAGCGGGGTTCAAACTCACAAGCTCAGTGTTGACTGACTAGTAATTACAGTAGTAACTACTTAGACCGCTGGGTCACTGAGGCCCCTCAAAATTTTAGAAACATGAATGATTCTGGAATTGAGTTTCTGTTACAGGTCAATGTAAATTATTGAAGAGTGAAGTTTTAGGTTTATCTTATAACAAATTTGACATTCTCGAATCATAAGACGGAT
>CL10799.Contig2_All    size  1578    gap  0  0%
ACTACCTGTTATTCTTATGTATTTGAATTAATTGATTTGAAAAGAAAACTTAATTCTTGTCAGATTATCATGAAACTTGTATCAAAGGTTTAAATTAGCAAGATCTTTGACAATTTTGACAATCAATTAATTTTAAAAGATTATGCTCCTTGAAAATATCACTGATATTGAAAATTGTCTTATAAGTGCTCTCTTTAAAATGAAATTTATATGTAGGTTTATATTATCAATGTATTTGAAGATTTCATAAATCAGTGCAGATGTATTATTGAAAATCAATGTGAACTTGAGTGGATTTGTCTGTCATGTTTTCACCGCTGCCAGATGAGCACTTAAAAGCTATGCACATAATTCTCAACACATTTTTCTCAAAAACAAAATAAATAAAAATCTTTCTGAAATTATATCAAGCTACATGTACATGCAATAATGCCAAACTGTGTTGAGTGGGTTTACATTCTTTGCTGATCAATTTCCTTATTAACTATAACTTAGCAAGAGCATCATTTGTGCACAATAGCTGGTACAAATGTAGTTCATCTTTTATGCAGCCAATTTTTCTCAACATTGTCACTTTTCTGATCAATTAGGGGATCACTACACAATCTATAAAGGTGTATAAAATAATTTGTCAATAAAAGGTGATCTCATTTGTTCATGTACACAATATAACTTTTCCACTAAAGTGGTAATTAGTTTTCATGAAAGTAGGAGTTCATGTTTTCTCTGTTTCTCAATTATTCTTGAAAGGACAAAAAGCAGAAAATGTATAACTGATTCAACCCCAAGAGATATCTGTAAAATGGGACGTGTGGAAAATATGCAAATTAGTTGAATTGATGCTGATCCATATGTATTGAAGTTTGGGGGCAGATGGCATGGAGGAGTGATATCTTACCTACCCCAGCTAAAAAAGGCTCATTACTTTGAGTGGTGAACATTGACCAAACTTGTTCTTTGTCATTCAGTTTTTATACGACCGCAAAATAAATTTTGGGATTGTATAATGGTGTCGTAATTTCTGCTTCTTGCTATGTTTTGATATAGTTATAAAGCCAGCAAATACGAATATCTCATAAAACTAGTAAATGCACAGGGTAATAAATAAATACGGACGTCAAATCTGTTGTCTGTTCTCTCTCATCATTGGTAGCGTGAATAAATAGTCAATAGTAAAAAAATGATACTTTTATTAAACATCTAGAACTGCCGATATATTTCCATACAAGTACAATATTCCAACAATAATATATAATAAACATATACCGGGCGAAGATACTTAAATAATATTCTTACTTGTATTTTCATACGGGTCAAACGGGATTATCTTAAATATAACAATGACAATATAAATAAAATGCAAGGCATACAGCTATCTGCGCTGCTTCTTACCTCTAAATTATAACCCTTACTTGTAATATAAAATGCGAGGCATACAGCTAATGCGCTGCTTCTTACCTCTAGGAACCCCCGGGACGAGCCTTGCTGCAAGCCAAAAGTAAACACAGCAAAGACTGACGAACGTGACGTTGCACTGGTATTTATTTCAAATTACCGGAAGTAAATATTCTAAGCAGG
>CL10852.Contig5_All    size  2984    gap  0  0%
ATTGAAGTTCAAGGTTAACATTGACCAAAGAGAAACATTAGCACGTGTGGAAATATTTGTCTTTGGCAAATTTACAGAATTGGTCGATTATTTGACCACTAAGAAAAATTGCCAATATGGAAGACAATTCAGATAAAGGTGTAAAAAAATTAAAGAAACTAAAAAAATCAGGGAAGAAACAAAAGTTAATGAAGGTGCAACAAAACAGATTAGGTCAAGCAGCAGAAAAATCAGAGATATATAAAGTTGAACCAAATGAAGACTCAAAGAAAAGAAAAAAGAAAAAAAAGAAACAGCCAACAGTCCCTGACAAAGATGATGAAACAGTTGAAAAAGAAGAAGATGATGAGGATGATTTAGAGAGTCAATCTGACAGTGAAGATACAGGCCTTCCATTAAATACAGGAGATGCTGTAGAGGACCAATCAGATGAAGATATGGATGACGAAGAGGACGAAGATAACGAGGAAGATGGTGATGAAAAAGAAGAAGACAATGAGGAGGAATCTGAAAGTCCAAAAAAGAAACAAAAAGCAAATTCAACAGAGAAAACAGAGAAATATATAACAAGCACATGTTCTAAGAATATATTGACAGAGTCCTTGTTTTCATCATTAGAGGTCTGTGATTTGACACAGAAAGGAGTAGAGGATATGGGGTTTTCAAACATGACAGAAATTCAGGCTAACTCCATTCCTCATCTGTTACAAGGGAGGGATCTAATGGGTGCTGCCCGAACAGGAAGTGGTAAAACATTAGCCTTCTTAATTCCTGCTGTAGAACTCCTGTACAAGTTGAAATTTATGCCAAGAAATGGAACTGGTTGTATAGTTATCTCCCCTACTCGAGAACTCTCCATGCAGACATTTGGAGTACTGAAAGAGCTGTTAAAGTATCATTGTCACACATTTGGATTGATTATGGGTGGAACAAGTCGACAAGATGAGGCAAAGAAGCTTGCCAAAGGAGTCAATTTTCTAGTTGCAACACCAGGCAGACTACTAGATCACTTGCAGAATACAGCAAATTTCATGTACAAGAATCTACAATGTTTAATCATTGATGAAGCAGACAGGATTTTAGATATAGGTTTTGAAGAAGAAATGAAACAGATTATCAAATTATTACCAAAGAGAAGACAGACAATGTTATTCTCTGCCACACAGACCAGGAAGATAGAAGATTTGGCTCGTATATCCTTAAAGAAGGAACCATTATATGTAGGAGTAGATGACAAGAGGGAGAAGGCTACTGTTGAAGGATTAGAGCAGGGCTATATAGTGTGTCCGTCAGACAAAAGATTTCTCTTACTATTTACATTCCTTAAAAAGAATAGAAAGAAGAAGGTGATGGTTTTCTTCAGCTCCTGCAAATCTGTTAAATATCACCATGAACTTCTGAATTATATAGATCTGCCAGTCTCCTGTATACATGGCAAACAGAAACAGACCAAAAGAACTCAGTCATTTTTCCAGTTTTGTAATGCCAAGGAATCCATCTTGTTATGTACAGACGTGGCTGCTAGAGGTCTTGATATTCCACAAGTAGATTGGATAGTTCAGTATGACCCTCCAGATGACCCCAAGGAGTATATCCACAGAGTAGGTAGAACAGCTCGAGGAGAAGGTGGTATTGGACATGCTTTGTTATGTCTCCGACCAGAGGAGTTAGGATTTCTAAGATACCTCAAGCAGGCCAAAGTACCACTAAATGAATTTGAATTTTCATGGAGTAAAATATCAAATATTCAACCGCAGTTAGAGAAGCTAATAGAAAAGAACTACTTCTTGCACAAGTCAGCACAAGAGGCTTACAAATCCTACATTAGAGCTTATGCCTCTCACAGTCTGAAGAACATCTATGAAGTAAACAGCTTAGACCTGAATAAAGTGGCACTGTCTTTTGGTTTCCAAGTTCCTCCATTTGTTGATCTGAATGTACATGGTAGCAGGAGTGAAAAGATGGTCCGACGAGGAGGTGGTGGAGGGCCAGGAGGGTTTAACAGGAACAAACAGCACAATAAAAGTAAAATTTACAAACAAGTGGGCAATAAAAAGTTCACCAGATGATGATCAGACAATATCAGACATCGAGATGGGAGTTTTGCAATATAAAATGGAAATTACCAGCTTTATGCTATCAAATGATAAGCTCAAGACTTATTGATTTTTCTCAGAAGAAACCCTGGAATTGAATAAGTTAGCAACTGGAAGAGAAGACAGCTAATAAACTGATTTAACAATCAAAACATTTCTTTCACAGTTTTTAATTATAAAAACAAGTTTTATGGTGTAATGATTGTAAAGTTAAAAAAAATACATATAAGTAAAATAACAAATTATGCTAAATGTTTCAGGTTTACGGAGTTATAGTAGAAAGAAATTAGATATATTAGAAATCAATGTTAGAAAAAAATAATTTCCAATACAGCACCAGTTATGAAAGTATGTTAAATTGATCCTCACATTAAGATGTGAAATGTTTTTATCTACAATATAAGTTCAATATAACAATCTTAAGCAAACATAGATACGGCAAGAAAATCAAATATTAAAGATATTTTTTTGAAATTTGGGTATGAATATTAGGGCAAAAATGTCCACAACCAAATGTTAGTTTAGAATTTAGAACTCTGGTATTATGTAATCTGTGAGAGATATGCCTAGGATTGTATATGTACTTGGGCAGACAGTGATTTCCATTTTGATAAATTTTTTGAGAAAGTTGCATACTTCTATAGATTTGATAGTGTGTAAGCAGTAGCACTTTAAAATGGATGTAAATTTTTACTCTTCTACAATCTCCACTCCTCCAAATACAATTTACAGTACCAGTTAATATAACTAACAAGTTAAAGTTAAAAATGTGTTAGTCCAAGTTAGAAAACTCTTACCTTCAAATAATTTCTTGGGGAAAATCTGTCCATGAGAGGGGGGAAAATGATATTTTTATGATAATGTACACTGACATATTTTAATACCGTG
>CL10901.Contig1_All    size  631    gap  0  0%
GTATTTTCATATTTTTGTATAAAATACCCCATCATATAAAATTCTTAATTCCTATTGGATAATATTGTGAGTAGTGTACACCAATATATTTTCACTGGAACAATAACTTATTTTCATTTTGCTGTACAAACAATAAAATCAGTGTAAGAATCTCAGTGGGCATTAATGTAAGTTCTTATGACCACTGTACTATTTTAGACAAATATTTGGTGTGGGCTTCCAAAAAGAGACGTACAAAACTAGAGTTATAGATTTTGTTATTCAATTGTAAAATGAATTGGTGCAAAAGGTGGGTATGAATCCGACGGTGAATAATGTTTATTTTTTTTTTTTATAGTATTTGGAAAAACAGTTTTTATAGCCAAAATATTTATATTAACATACAATTTATTTATATGATAACAGAAAATAAAAGTATATCAATTAATCTAGGCCAAGCAAATACAGAATTGGGATTTACTTACTAAAAATATTTTTATTTAAGAATTATTAAATTTTTATTTTCAAATAAGACAGGCTCATTAACAGTTTGATATGATAAAAACTGTATTTCTACTATGGTATGATAAAAACTATATTTATAGTATGATATAAATAATCATGAACAAGTTATAGAAGAAGACAACACAAC
>CL10952.Contig1_All    size  3251    gap  0  0%
GAATTTTAATAAAAAGAATGAACAGAGTTCTGATTCAAATATTAAACATGATCATTTTGTTTCTGATCATGATGAACCAATGGATGTTGACGATAAGAGCAATAGTGCTAATGAACGCAGGATGAAGAAACCTGTGAGTAGAATGAAGAAGAAAAGTATTCCTGAAAATACTGAGAATCAAGATATGAATAAAGAAGACTCAATGCAACTCTCTGAGAATCAAAAAATGAATAAAGAAGACACAATGCAACTCTCTAGTAATATGTTTAACTTCGATGCTCCTGATGATGATGTTCCTATAATACCAAAGCATGGGAAAAGAAAAGCAGACGACAGTACAGATGGACCCAGTAAGAAAAGGAAAATAAAAGTTGTTGAAGAAGAGAATAAAGACAGTGTTGAAGGAGCTGATGATGATGAAAAGCCAAAGGCAAAAAAGTCTTATGCACCAGCAAGGAATAAAGCCTCTTCATCTGCATCATCAGAAAATTTTGTCCGTCTTAATATGAAAATAAAGACGTATAAAAGGAAAGGAAAGAAAGGCATGACAGGACCACAGATGAGAAGATTTCAATGGAAACAGAAAATGAAGTCTCGCAGCAAAAGTTATGGAGATAAATGTTTTAAATGTGGACAGGAAGGACATTGGGCTAATAAGTGTAAAGGTCAAGGTAAAGCAAAGGAGGAAATTGATGATAAGCCACCAGTTCTGGAGGAAAATTTCCCAACCCTGAAACAAGCTACAATGATGGCTAAAGGTGTTAAGATGGATGTCCAAGAAAATAAAAGAAAAGCAAAAGTAAAGAAATCTGAAGAAACAGAAGACAACCAGGAAGAAAAAGAAGAAGAAGATTTTGATGATCTAGATGTAGAAGCAGGAGTTGTCAGAAATACCAGAGAACAACTAGACACGCCTCCACCCATGGAACCATTCTTTACACTGGAGGAATCCCAGTCACAAGATATTCCAGAATCTGTAAGAAAAGGACTGAAGATGTTTGGTTATGAAAGGTTTAGACATGGACAAGAGAAAGCAGTATTGAGGATATTGTCAGGTAAATCTACAATGGTGATATTATCAACAGGGGGAGGTAAATCATTGACGTATCAGCTGCCAGCTGTTCTGTATGCTGAGAAATCTACATGTTTTACCCTTGTTATCTCACCACTTGTGTCTTTAATGGAAGATCAGATCACTGGTCTACCCCCAGGAGTGAAAGGGGCTTGTCTCCATACCAACATGACCAAGGCCCAACGGGAGTCTGTAATGGAGTCTGTAAAGGAAGGCAATGTCCACTTCCTGTTGGTATCACCTGAGGCTATAGCTGGAGGAACAATGTCTGCCTTAACATCTGCTGCCAATCTTCCTCCCATATCATTTGTCTGTATTGATGAAGCCCATTGTCTGTCAGAGTGGTCACACAACTTTAGGCCATCCTATCTCAGATTAACAAAGGTTTTAAGAGAGAGGTTTGGTGTAAAGTGTTTCCTTGGCCTTACAGCAACTGCTACACTGTCAACAGCTGCAGATGTTGCAAAGCATCTTGGGATTGATGATATAGAAGAAGCTGTTGTTCGTGGTCCGCCAGTCCCTAAAAATCTATTTCTGTCTGTTTCTAGAGATGAAAATAGAGATGAGTCATTGATAGGGTTGTTACAAGGTGACAGATTTTCAAATTGTGAATCTATTATACTATACTGCACTAGACGTGATACCACAGAAAGACTAGCAACACTAATACGTACAAGTCTGCAGGATCAGAAGGGAGAGAACTGGACTGGAGATCGTACAAAGAGAAAAGGTGGGAAGAAACAGTATAATTATTGGGATGCTGAGAGTTACCATGCAGGGCTGTCAGCAGCTGCTAGGAAGAGAGTACAGAATGCCTTTATGTCTGGAAGACTAAGAGTTGTGGTGGCTACAGTGGCATTTGGAATGGGTTTGGATAAGAGTAATGTCCGAGGAGTTATCCATTACAACATGCCCAAAAGTTTTGAAAGTTATGTCCAGGAAATTGGCAGGGCTGGAAGAGATGGAAAGCCATCACATTGCCATGTGTTTTTAGATTCAGAGGGAAAAGATTTAAGCGAGCTAAGAAGACATACTTTCTCCAATACAGTAGACTATCGAACTTTAAAGAAGTTTGTACTGAAAGTTTTTACACCCTGTAAATGTAGAGAGGTTCATACTAGACATAAACAGGCTTTAAAGGAGAGTACTTCATATGATACAACGTTAGCCGAGACTGATGAGTTATTTGATGATTGGGATGGAGAAACTAATGATACAAAACGACTGTGTTCTGGTCACGAGAGGGCAATTCCCATAGACAGCCTTGTTATGGACCTGGACGTCAAGGAAGAAGGCATTTCAACTTTATTTTGCTATCTTGAGTTACACCCCCACGAAACCTGGAAACTGGAAAATCTAACCAATGTTTACTCAACTTGCAATATCCAATGTTATGGAGGACCAGCTTTGCTTCAGGAAATTGCTAAAAAGTGTCCTCCAGTTGCAGTAGCAGTTGCTAAAGCTAAGAAAGATGGAATTAACTTTGCAGGGAAAACAGACATCGACTTCCCAGTTGTTGAGATTAGTGACTGTATGGGTTGGGACTCAGGTCCGGTTAAAAGGGAACTCAAAATGCTTATGTGGAACATGTCAGGTGTTAATGGTCCAAGGAGGACTGGAGTCATGGTCGAATTTGCCAATTTAGCGTTCCACTATCGTGCACCTGGTGATTTGACAGAAGATGAGATTGACGACGTCATCATGTCATTACATACCCGAATACAGAAGCAAGAAAAAGCAGAACTTACAAACCTCAAGTATTTGTTCGATACTTTACATAGTGTTTCACACAAAAACTTCTGGATGTGTGCAGATGATTTAGACGAAAAGAAAAATGACAAACTCAAGATCATTCTGGAAGATTATTTCCAAGATCAAACTGATTTTAAGGCAGCAGTTCTAGATACAACGGAACCAGAGTTATCATCATACGAGTTGAGCCAAGTGTCATCTGATATAAAACAGTTTATCCATATGTACAGCCAGGAACACAAGTTAAATGGAAGAGCTATTGCCCGTGTATTCCATGGTGTAGCAAGCCCCTGTTTCCCTGCTACTACATGGGGGCGTGTCAGACGATTTTGGCGCAGTAACATTAATATAGATTTCAATTTGTTGATCAAACTTGCAACAAAACTGTTGATTCAACTACGATAAAAGTTGTCCTTTCTTGCTGTAA
>CL11124.Contig3_All    size  2223    gap  0  0%
CGCTCATCGGCCCTAGGGAAGTTGTGTGACTGAAAAGCAAAAGCACAGCCAAAGTCCCATCATAGTAATGTTTACAGTGACTGGACAATTGGAAACACTTTACCATGGCTTCTCCTATAAATCCAGAAATTTCAAACGCGGATCTGACAACATGTCCCATATGTTTGGAACAAATGAAAGTTCCAAAGTGTTTGCCTTGCCTGCATTCATTTTGTGAAACATGCATAGTAGCCTATTGTGAACACTTCACAGCTGCATCTGGTAATCAGCAGACATTAGAATGTCCAGTTTGTCGTTCAGTATTAAATTACACAAAACCTAAAGGAACCTCGGAAACATTGTTAGTTTCTCCTGAAAAATGGGTACAAACACTTCCTTTAAACTTTCTCATTGTTGAACTTCTAGAAAGAAAACAATTTGAGAGCACAAACAAAATGTGTTTTTCTTGTGAACGACTTGGAGAAAAGTCAGGGGCTAATAACTTTTGTAAAGATTGTGGAGAACTCTTATGTGAAATGTGTACTAAATATCACCGTGCTAACAAATTAACAGCTACACATAATATACATCTGTTTACTGAGCTTTCAAGGGATGAACTCAAAAATTTCAAACAATGCTGTAACTGGCATCCCGGAGAAATGCTTAAATTGTACTGTTGTGATCATGAAATTGAATGCTGTTCATTGTGCGTATCAGTGGATCATAGGAGATGTGCTACTGTTAAAACAATAGAGATTGCTGCAAAAGATATTTGTCAATCTGACTTACCAAAGAATATAAAAGAAACCTTAGTATGCAGTAAACAGAAACTCAAAATATTAAGAGAAAGGTTCATTGAGGATTCAAAAAAATATGAAGATCAAGTTCTATCTATTGTTGAAGAGCTTAATGACTTCAGACGAGATATCAAGACCAAGGTTGATATTATTTCTGACAAACTGACTGCTGAATTGACACAGTTTTCAGAAAACAGCGAGAGGAAATATAGCACAAAGGTTAAAGAATTAGATGATAGAATCGCTGTCATTGACAATGAATTGAGCATTTTCACAACTGTTTTTGAAAAGGCATCAAATGTTCAGATAATGGCTACGATGAAGGAACTTGGAAAAAAATCTCCTCTACATACCACGTTTACGAATCATTTTACAAATACCTACTTTCATTCACATTTAACATCAACTGTTAGTAAAGAACTAGACAAAATCAATAATGCCTTAGAAAAATGTATGGTGTCAACAGTCAGCCAGCAATGTGAATTCCCATTAACCTGTAATCTGCTGCCTAGTGTCAAGTTAAAATTAATATCTGAAATCAAAAAAGAAAAACGGAACAATGAAGCATGCTTTTCTAGCAATGGATACATTTTTGTAGCTGATTTTTATTCAAAATGCATTGAGGTGTACAGTATTGACAGTACAAAGTTAATTACTCTCCAGCTTCAATATTCACCATATGATTTAGCTTCTGATGGACATGGCTATATTGCTTTACTAAATGATATGGATGGAAGTATAGAATTCTTAAACGAAAATACACTCATAATTGAACAGAAACTTTCTATTAACAAAAACTCAGATGGTATTTCACTAAATGAAAATTTCCTTGTTGTTAGACAGGAAAAGACCATTGAATGTTATGACCGTTTAAAAGGAACATTATGCACCAAAGTTGAAGGATTACCAGGGCTTGAAAACTCAAGTTATGTCCATGTAAACAAAAAAGGATTTTATTTTTCATGTGGTGACATTATATACTTTAAAACATTTCCAGACCTACCAGAAGGTGAAAGTGACAGCTTTATTTATACTGATCATACATTTGAGGGTGTAGAAGCTGTAGAAACTGACGATAAAGGAAATGTATATTATTCGGATTATGAAGCAGATAAGATTGGTCTGATGTCATGTGATGGTTCGAAATCATATGCCTTTGACGTGCAGGAGGAATTAATAAGGCCAATGGGTCTTTGTTTAAGTAAGGATCAGAAGTACCTGCTAGTCACAAATGATATGGGTAGTACTATATATGTGTATGAAATAGAGAAGGATGGGTATTTAGGAGTAGAGGCTGATGTAAGTGAAAATGTTGGTGCACAACTCATTGGGGAAATGGAGAAGATCAAAGCCATCATTTTAAGCATGGTACATGTACATGGAAATTGAAAGATTAGTAACAAAAATGTACCAGCCAACTTCAGAACATTTAAATAGAATTTAAGTA
>CL11143.Contig3_All    size  756    gap  0  0%
CTTAAAGAGTAGGATTCAGAAAAAAATACCTCGATAATCACTTGGGATAATGACGTGCTATAGGACATTAAATGTAATTGTTATAGTAGTTGCTTCCTGTTTGGTCTGGTCTGGGGATATATATGTGACAGCATCAGTATCAGACACTACAGATTTAGGGAATGAAGATCCATTATCTATACCTCTGATAAACGACAAAGGAGCACCTCTGGTTGCCATGCTAGATACCAATACCATAAACAGGAAAATTAAAGTTTACATCAGAACACTTATGAGGGAAACGATTCAAAATGCTGTGCAAGAACAAATACAGGATATTTTTAAAACCTCATTTGACGAAAACTCGACCATAAACTTTATCAGAAATATGACCATGCAGGGAATAAAGGACATTTTGAAGGAGCAAGGACAAGTGAAACTGTTAAATTCTTTTAGGAATGAAGAAGTAAATCATGCTCAGAAATCATTTGACGAAGATCTCAAGGTAGAAGATATCATGTATGAGTTACAAGTTTTAGAAAAATGTTTGCCTGACAATCAGGACATAAGTACAAAAGAACTGAAAACGGACACACAGAATATTCTCAATAATGTGGTGCTGTTCAATGAAATTGTTCAATTGAATGAACAAGTGATTGATGGAATCAAGGGAATTCTTAAGCTGAAAGAATCTGGAGGAGAGCAGCTAGTTACCAGATTACTTAAAATGTTGACAAAGGACGTGAAAACTTCAGGAGTATGTGCAATGACGACCGC
>CL11307.Contig1_All    size  793    gap  0  0%
GTTGTATGCCTAAATTTTAGCAAAGCTTTTGTCTTCATAACTAGGATTTGCATGGTCAGCAAATGAAAATCAACAATAATTGATTTCCAAAAATAACCATTCTTTGTAAAAGGGAATTTTCACAATAAAATTATTTCTATCTTATGTTCATTAAACTCCACGGTAAGTTGAATTATTGCACAAATATTGGATGAAATTAAAAGAATGAGGTCAGAAGGACTGTTTACACCACATGCACCAATTTTTGGAGTTATCAATGATATCCTGATATAGTTTTGTGTTGAATGTGACTAATTACGGAAGCAATTCTGAGGTCGTCTGTTGTGACTTTATATACTGTTTCAATGGCAAAATGCTAATTTTAACAAAAATTGTATGAAAATTTCATAGTTAAATCTACAAAGCTAAACTACACGTCAAGACCCTTCATACATACAAAAAGTGTTGTCTGTGAAAAATTTGCTATATGTTATTTAATTGCTTTAAATATGGGTTAAACAAAGCAGAGTGAAGCTTTATATTTACAACAGTGAATGTCACAGCATATAATGTGGATTCAGTTATTTTTCGTGGGTACACATTTTGGTGGATAGAGAAAACAATGTATTCTTATGGATATTAACATTTTGTGGTTTAGTCAAAGTTTGCATGCGAGACTATAAATTGTTTGTACTTTATTAAAATCAAAAAATTCATGGAAAATTTGTATCTCACGAAAAAATAATGAATGTACAGTAATATATATATTGCAAATAAAATGCCATTTTACAGAGTATAATTAACACAATAAAGA
>CL11339.Contig2_All    size  307    gap  0  0%
TGGTGACTTATGACAATTGACAAGTTCATGATATGGAAAAATCTGATTTCATATAGATATTGTGAGAATAAAGATATGAATCGGGTTATTGAGAAATTGAAGATTCTACGTTTCGGCGTGCCTCATTGATGTCTCATTGAGGAAAATCTTGCATTCTTTCTTATTTATACTGTACCTACACAACCTGTCTGTGTATGCGTGTTATCCTTTCAGAGTAGTAATTAAAAATTATACAATTAAAATTGATTTGATAGCCTTTCAGCTTATATTATTTTCAAAAAAGATATATGCATTATCAATACAGCAA
>CL11434.Contig1_All    size  631    gap  0  0%
GAGACTTTCAATATGGAAGACCTATTGTAGACAATATTGTAGAAAATATGGATAACAGTAGAAAAATAGTTCTTATCCTCTCAAATAGTTTTGTAGAGAGTCCATGGTGCAAGTATGAGGTTCGTTTGGCCAATGAAAGATTTTTGGAATATGGTCCAGATTCTTTGATCAGTATTAAACTAGAAGACATTAATACATCTCTAATGGAAAACACATTAAAAATGCTGATCAAATTTACCACGTATGCAGTTTGGTCAGAGCACAACAAGGAGGAATTCTATGTGCGAATACTAGATTGCTTTCAAGAAAAAAATGACAATACCAATAGAAACAGTTTGGGCAGAGGCGAGACTGAAAACCCACCGAGTTATGCAAGGAATAAGAAAGAGGAAAAGAAAAGTAATAAAACTGACAAATTTGAACAAAATGAACTTCGATGTATGATCATTGAAATTCGAGGACGTATAGACTCTCTTGAAAAGTCAGTAAAGCATGATATTACCTTTCTGCAAAACAAAGTTCACAACTTAGAAACGAATATTACTTTACTGAAAGGTAATCTTTCAGACTCACAAACTGCTTTTGAATAATTCAATATTCCGGGTTTTTTTAATCAGAAGAAAACTAACGC
>CL11565.Contig2_All    size  507    gap  0  0%
CTTTTGATCTCTATTGTCTGGTCAACAGTACTACTTACTACACTACTTCCTGCATCTTTTGTTGTCGTGGAGATTTGTGGCGAAAGTTCTGGTTTTGATGGCATTTGATGCATCATAGGTTGTGAGGTAGGTGGCATCATTGGTGCTTGTGGCATTTTACTGTTGTGGCCCATCATGGGTGGGTGCATCATGGGATACATGAATGGTGATCCTGGTATACTACCAGGTTGTCGTAGATATTGGTTATGTGGATTGTGTGGATTGTGTGGATTATGAGGGTTATGTGGGTTATGTGGATGTTGCTGATGTGCTGGACTGGCAGTTCCCAGGGATGCAGCTGAAAGGTGGCCATAAGATCCACTAGCACTTGAGCTGCGTGAATTATTCTGGTGCATATAGGGTGTGAGATGTAGTGATCCTTCAGAGCTCCTGGTCAGGCTCTGGATGTCAAGGTAATCAGAGATAGGAGAATGAGAAAGTGCTCGTTTTCTACTACTTTTACCAATG
>CL11783.Contig1_All    size  490    gap  0  0%
AGTGGTGTAAATATTTATCGAAGATACTATGTTTATAATTTAAATTTAAAATGTGTTGTAATATATATGCATGTTTTATGTACCTGTATGAATATTCTATTGTGAAAATATATGTGATTGTATGTGGTGACTCTTTATTAAAATATTGAATCTGAATCTGAATTGGATACGCTAGACGCGCGTGTTGTCAACATAAGAGTCATCAATGACGCTCTGATCAAAATAGTTAGGACGCCAAGTAGAAAGTTGAAGATTGTTTATGAACATGATCATTTTACTTAAAATTTAGGACAATTCAGGCATCTTTAGAAAATCATCTCGAATATACTTTAATTTTTTTCAAATGCTATCTTGAATATACACACTGTATTCTTCTTTAAAAAAACATCAGCCCAAGATCACACATTCAGGTAAATACGTGTGAATCGATCTTAAAACAGTCGATATAACTGAAGAAAGGGGACTTTTATTAAGTGTAATAATGTTCTTG
>CL11936.Contig1_All    size  3025    gap  0  0%
AGCGTGTACAGATGGCTACTCGTAACTTAATACTACATATGCCACAAGATTCATGTTTCATTCAATGATCGATTTGAAGGTTGTTGTGTTTCTTATGACATACTATAATGAAAGGATCATATTTCTTTTAAACGTTTGAAAGACAACAGAAAAGAAAATATGGGTATACCCGAATTTCATATGGATGACAATGCTCAATTCAAAGACATCGAATAACATGCGTTCGGAACTTTTCTGTCTTAAATGTTCGCTCGGAGACCAAGGTATGAATATTTGCACGACGAAATTAATTTTCTGTGTACAAACTTTGTGTTTGTCAATTTTTAAAACTGCCAAACAGAAAGAATGAAAACCACACTCTAAATCAAAAGATTGATTGCTGTTTGTTGAACTTTTGTAACGTTAAATCATGCATATTCAGAACGATCTCAAATTATATTCCCGCCTATCAACGTTTTATATAATGTGATGCTATCAACATCGTAAAGGTGATCATCCTTGGAAATACTCATAAGTAGGCCAATGAAAAAATGAAACCACTTATACCACTAGACCACTTGAGTTCTTACTATCTTATACATCAATATCATTGGCAGTCAATTTTCTTAGAAACAATCAAATGGCGACATACAAAGCTGCATATATATGTAATTTGATATATTGAATTGATCATTTATTTCAGTCTTACAAAATGAAAGTTGGCATGGCCGTACATTAATGACTTTTTTCTCAAGCTACAACACTGTCATGTTTCGTTTGCATTGACCTATCTGTTCCTTCCCTTTCATAAGAATGGAAAAAAAAACAAAAATGAGAAATTAATAAGTAGACCTTCAGTTTTTTAAACTATCAATTGTACATTCCATTAACAAGATAGTCAATTCTAGAGTAATGTCGTTTTTGCCAGCTATCAAAACATCGTTTTCCTATTAGAACAAGAACAGCAAAGAAGAATAAGATTCCAAACGACAGTGCTGCTATGAGGGCGGCGGATAGCACATTGGACTCCTCCTTTTCTTCCTTCATCTGGTTAGTATCAGCAAAAGTTATGTTCAGATCTCCGAAGAAAATTGTGTTATTTTGAATCGCAATTTCATCATTAAATGCCGTTTCCGATATTTCGTTATCAGGTATTACAACTGAAGCTGTATTACTCATAAGAGTTTGGTTATTTGGCTGAATGGCAGCTGCTGACTCATTCCAAACTGTAGATATTACTATATCAGCAGTTGCTGACGCTGGTGTAACATGTATTAAATCTTGCACTATTTCAGAGCTGAAATTTACATCCGCAGACACTGTTTGGTTAAGAGTTTTAATTGATAGTATGATATCAGAGAAATTTTTCATTCCTGCTGTTATTGGTTTTACTGTAGATTCCGACATGTTGGTGGCTTCTGTTGTTGATTGGTTTGTGACTATCGGTTGTATATCATTGCCTGATGTTGTCATGTCCTTTGTTGTCGTTGTTACTACTGTGCTCAAATTCTCGGTTGTTTCCCTTGTTGTTACTTCCGTTGTCATCGTAGAAGTTGTAGTAGTAGTAGTTGGTGTTGTTGTTGATGTTGTTGTTTTATTCACTGTGTTTGTAATATTTAAAGCTTTCGTCAACGTATTTATTACTGTGTTTGTTGTAGTTATCTTCTGTGGTGATGTAACATTATGTTGTTCTGTCATTGCATGATTAAGTGTGGTTTCCAGTTCTGTCAAATTCGCCATGATTGGCTCGGAAGTTGATTTAGTTGCGTTAGGTAATACTGTTTTAGTTATTGTATTTGTGGTACTGTTTACGGTCGTTGGAGGATGAACACTACTTGAGTCATTATTACCTTGTTCGTTTGAGACCACAACTGATGGTTTCAATGAGGCTTTAGTTGGATGCTGGTTTGTAGCTAATACCATTTGATTAGTAACTGTACTACTTCCATTAGTTTGTTTTACCTCAGTGGTTGACGATATATTTTGAGTTGTAGAACTAGCAGATGATGTCAGTGAAACAGGACTATTAGTTTTACTTGTGTTTGATGTTGTTAATGGATTATTACTTGAAGGTGAACTGTTGGTTTTCGTTGACGTTGAAGATGAACTGTTGGTATTTGTTTTCGTTGAAGGTGAACTGTTGGTATTCGTTGACGTTGAAGACGAACTGTTTGTTGACGTGGCCGAGTTCGTAGCCAATGACACGGAAGTGGTACCTTTCGTTGTGAGATTGTTCGTGTTTGTGGATAAAGAGGATGATGACGATAGAGGAATGATGGTGTTCTTTGTATTTCGATCATCCTGTTTCAACAAATCTGAATCAACGTCAGTATCATTAATAACTTCTAAAACTTTTTCTCCTATAAATTCCTGATCTTTTGGGGGTGGATCCGTTGTGTCAATTTCATTTTGTATAGTGGTGGTATCATCCTCATCTCTTTTTAAAATATAACTTATAATGGAACCTGAGTCTTGAAATTGACAATTCTCCAAAGGTAAACATTTGTATAGGAAACAATTATCACCGGTTACAGCAGCCAGACTTTGATTGAAAGAAGCAATGTTACATTTGTCTGTATTACAACATTGCTCTAAACAGGATTCACGTGAATTCTCATTAAGGTAGGACAACTCTTCGGCACTTGGGTTAGTGAATGAGAACATCTTGTCCACCAAAGGAGCATCAAAATGTGTTTCTGGTCCACAATGGGTAATGGATTGAATCAAATGAAAATTAACGATGGAATAAAGCAGAAGGATGAACATGGTACGCTTTGTTTTCGTTTCAACAGGTTCCTGTACAGTTGATTCACAAAATGTTCACTTTTAACTTAAAAGGGATAATCCGTCATTTTCTTAGTCCAGGATATAAAAGTTTTATCCATTATTCGTCTTGCAACATCAAGACTGTTTTAAAAATGTGTAATTAATTTAAGAAATGATGTAAAAACTGTTCTCATTTCTGTATGCGTGTCGCTTATGTTATCAGTTCGTCAATAAAAAGACATTTTTGGTAACAGCTTGTCGTATTCAAATCATATAATAG
>CL12296.Contig1_All    size  225    gap  0  0%
GCTGCCTACAATGTGGTCCATCAACATCGTCTTGTCCCTCAGCATTATCTCCATTCTTATCACCGACTTCATATTTCACCCTTCTGTCGTACGGAAACTTTCTACTTATCATTTTATCATTATAACTATTTTCTTACTCTTTTGTCTAAGATTATCTTCGAATTGACCAGCATCTTATCGTCCAAAAAAGCAATATTTATGCAATTCTGATTGGCAGAATGAAGG
>CL12391.Contig2_All    size  478    gap  0  0%
GTCTGGATGAGGGGGGAGGACAGTCCTGCATATAATTTTCATATATTTCAGCACCCAATTAATATTTATTATTTATTATTTTCCCCTATTTTTCTCTATTTTTTTTAAATATATTTTTTCCTGTATGTTATTCATTCGTTTGATGTGGTAGAGCTTTTAATTTTGCCCTTTGATTTAGGACATTTCGTTTGAATTTCCTCAGAGTTTAATAGTATGTTTGTGATTTTTCTTTTTTCTGCTTCTTCTGCCTATTACTTTCTATTATGTTTTCCTCATCAACACCCTCACATAGGAAAACAATTCTTTATAAAATGAATCGAATGTAGACAATTTACAACTCATCGAATCGTAAATGATCAGTGTTTTTTAAAATAGTATCATTAACTGAGGTTTGGCGATAAATCCCATAAAATAAGATGAAGGATTTAAATCTAAAGAATATTAAAAAGGGAAATAAAACGTTAATTATGAGTCTCTG
>CL12453.Contig3_All    size  804    gap  0  0%
ATAAAATACAGAAGTTCCGGTTGAATTCCTTGATGAGAAAAAAAAACCAAAACAATTTTTTTCTAAATTACTCCCTTGGTCAGAAGGAAATATGGAATGAAGACAAACAAATGTGATATGATATGGATGGTAAAGTGAAGATTTTATTTGTTATCATCAGTTTATTGTTGTTGGAAGTTTTCTGTCAACATACTATGTACCAGTTCAAGCGCTACACCTACAAAAAGAAACGAGACGATAAAAAGTATAGAAGTGCCAAAAATCCTTGTGAAGGAAGACCAGACTGTCTTGCTCATAAAGGTGTGGACCAATTAATGTGTGTCAGAGAGTGCATGTCAAAATTCTGCTTTGATGAACTCTACAAAAATGACCTACTTGAAGATGGAGAAATTGATATAAGACTAAACTCATTCAAAGGATGTTTGTCTCAGCAATCCAATAATATGTACTCTAAGACAAACAATATTGATATTAATGGAAACTATGTTCTTAACTGAAAACAATAAACAAAGACAAATATATAATATAACTATGGATTGAAACTATGTTCTCAACTGAAAACAATATACAAAGACAGATATATATTAATACCGTAACTGTGATTGGAAACTTATGTTCCAAACTGACTGTCTTATACAGACTGATTTATAGCACACAAACGAAGGAAACTAAGATCTGTACCAACGTTTACACAGTGATTTCTTCATTACTATCAGTGGATTCTGATTTAAAAGACCAACTTTAGAATGCTGCCAATCTTTTCTGATTTTGCTACTGATTTGTAAAACTATTAATAATAACGAA
>CL12604.Contig1_All    size  1040    gap  0  0%
AATCCCAAGAGCTTTGATAAAGAAATAACATTGGTAAAGGGTTGATACAGTGTGTGATATTGAAAGTCGTATTGTATATGTAACAGCCACTATGTTCCGTCAGTTACTTTTTTCCGGCCGAACTTTTCAACTAGTTATTTTGTTCCCATTGAACTTTCCAACTAGTTGGTTTTTTCCAAGTGCAGTTGAAAAGTGCCGGAACAATGTAGCTAGTTGAAAAGTTCTGGTGGAACAGAACAACTAGTTAATTCAGTCAGAATGTTGCCTTCATAAGGAATAAGTTGTAATTTATTGTTATACATTAATCTGAAATTGATATTTTTAAAAGTACCCACATGAGGAGGAACTTTTGGGCAAGTTTGTTAGTTCCAGTTTTGACTTATTTGCCAAAGAGCAACTGTGTGACTAGTTGATAAGTTCCTTTTGACTTTTGTAATCAGTATCTTGGTTCCCCTTTGAAAGGTTCAAATATAATATGTTGCGCTTTTACTTTGAATCAATTCTCCAAATGGAACTTTGTGACTGGTTGATAAGTTCTGTAGCAACTTTTGGGCTAGTTTGTTAGTTCCTGTTTTGACTAATTTGGCAAAAAGGAACTTTCTAACTAGTTGATATGTTCCGTTGGAACTTTTCAACTAGTCACTTTGTTCCGGTGGAACTTTTAAACCAGAGGAAGAACAAAGTAACTAGTTATTAAGTTCCTCCGGAACTTTTCGGCTAGTTAGTTCTTTCCGCCCGGAACTTTCCAACGTCGGAACAAAAGAGCATTTACAATAACTTGGACATCATACTAAAATCAGAAGTATACACAAGAAATTAATAAAATTTTTAAAAATGTACAAAACAATTATGAAAAATAAATATGATATACAGCAACAATCACCACATTAGTGGGTCCTCACTATGGACAGGTGCATACAGAATGTGGCGGCTTAAACATCTTAACTGGCACAAAACTCTCCCCTAACATAGGACAGTGTATGTGTATAATCTCAGACATTGAATCTTTATAAATATAAATTGGAAATAACTTTTGAAAG
>CL12690.Contig2_All    size  2168    gap  0  0%
CGGGGTGTTTTGATGGTTTTAATTCTGTCCTTGGAACACAGAAGTGAATAACAAATGACTGAAAATATAGTATATGGTGGGGAATCCAATATTAAAAATTTAGTACACACAGTACATGCAATACATTTGTATGTGTTAGTGTTTAAAGTGTTAATAGTGCTCCATAGATGCATCTGCTAATTCACGCTAAGAAAGCCTACAAACAATTAGACTGCCTAATTTTATAGAAAAAAAAATAAGCACAATGAAACCCGTGAAATCATTGGCGGATCCAGAAGTTATTCCGGGAATCGGAAGCTCCTTCCAAAATGACTGGATCCGCGCTTGAAATATATCACAGGTGATGCATGATTAAAGGGTGGAGCTGTATATTTAATAAATGCAAGAACTCTTGAAAAAATGAAAAGGAAAAAAAGATACACAATAATGTTTATTTATATGGATATTATATGTTGTCACATTGACGAATGATTAAACTATTCTGTGTTCCATGGTGCTGTCATGTGCACATAATAACAAGCCGCTTTTGATTAAGATAGATACACTATGCATATAGAAGAAAAGTCTATAAATACGAATACGAACACAATAACTCAGAGTTACAAATTTAAGAACCATAGATCTGTTCGAATACCCCGACATGTTGACACGTCCTGTAAGGGAGTATTATAGGTCGACTTTCGTTACTTTTCCAGCAAACATCGGTTCTTGGTAAATTTATTCAAGTGACTGTTTATACTCTTTCAAGACTTGTTCGCGCATTTCTCGAAATGTAAAGTCGGAATTAGGAAAAAACTCTTCAATTGTTGAGTTTTCGCTGATGTAATCAAAATACGGCCAGTGAGTGGTATCACCTGCGTCGTAGTTGTAACACTGAATGGTTGCGCAGTAATCATTGCTGGTATTTTTGAGCTTGTGTGTTTGGTACCAGTTCCGATTTATCCACGTGACATCACCTTCACGCGCATCAAACTCTTTCATTGGTTTTGCATGCGGTGAAGATACGTGTTTGTTGTAATTCATGATGTGGATTGAGCCGTAAAGAACTCTTATCACAGCATTGGCGTTGCCATGGTTATGAATTGGACTATAATGACCCTTAGGCCATATTTCCAGTACATACGGGATCCCCGGAGATTTTCCCAGACTTTGACCAAGAGTGACTCGAAGATATGTCTCCTTTATATCGTTCCCTCCGAATTCATCTGCCTTGTCTTTGAGCCTTTTGTTTAAAAGACAATTCTTTGTTTCTATGCTGTATCGTATGGCATCTGACAGCAGGACTCCTGTGACCTCCTCCGGATAATTTAATTGACATCCTTTAATATTTTCATACAATTCCCTGCAAGCTGGCGGAAGACTAGCTGAGAAAATATAATCTGATCCGTCAAGGAAGAAAAGATTGACCTTGGAACTGTCGAGAACCAATGGAGAAACATTTGAAATAAGTGGATTCTTGTCAAACTCGACCATTTCCTCTGTAACAGTAACACCTTTTGAATTGACGGACATTGCTTCATACTTTCTGATGAACTTCTTTTCTGCTGCATTAAAGTAAGGATACAATTCTTTCCTTATTTCTTCCTTTTCCTTTTCTGAAGCTGCATTTTTGAGAAAGTCGTGAGTTAAAATGGTGGTTTCCTCCATTCGGTACCCCTTTCCATACTTCAGAACGAGGTTGTCTCGGTCATAACTGTACCAATATGAGATCTTGCCTTTTTCAATGCCACATTCTTTTTCGTGGATCAAAGAAAGTTTCTTTCTGTCTTCTCCTATTCTCTGAACGAACATGGCATGGTCTTTTTCAATATGAATTGAAAGTCCATAATGCCCCTTTTCGTTTTCCACTGAGATAACGAAAGGGACCTCGGTGTCTTTGTTGAAAACTAATGTCCCTTGTCCGTTCACCGGAAACTGCCTTTCCCATGTTGGCATGTCATTCTCTCTCCGGGCTTGTTTAACTTGTTTGACATTTTCATTAGCTGGTCGTTGTCTCTTCGATGACATTTCTGAAGAGTCTCAATACTATAAAGTTTTTTTGAAGACTTGTAGGTAAATATAGCTCCTCCGCTCGAATAATTCTTTCAAAAATGAACAATTACACTGCTAAATAAACAATTTATAGCGGGAATGAATCATTACAAACTAAGAAATGACCCGCTTTAAAT
>CL12731.Contig1_All    size  1575    gap  0  0%
TGTAAACACAGTATTTTTTATGTTGATGGAAAGAAAACTTATGTTTGTTTTTTTTCATTTTAAAACAAAAACATGATTATAGAAAATTCATTTGAAATACGGGTTCAAGTGCAAAATGAATGAATTGAAACATTTGCTTACAACTTCATGGTTTCATTATGCAGTGCTTTTTTAGTAGCAAAATTTAGAAAAAAATGCCTTCCAGTTACTTTCTAGAGGTTACATTTTAAAATACTCGTTATTTTAAAGATGGTGCTTTTTAAATGGATTTCTGCTGAGATTTTAGTGCTATTATTGTGTGCTTAATGTAGTGAGTGTTTTGTAAAGGCTCTTGAAATAGTCAAACAAAATATCTGTGGAAAAAAACAAATAATTTGTTGAATCAAGAATAAAAATGAAAGTTTCTTTTAATCTATTTTTATAAAAAGTGAAATAAAACATTTTTATTCAAATAGTTATTGGTGCTCTTAAAAAAAGAGCTCTTGAAACCCTAATTGCTCAAGGGACACTTAAGTTTATGTAATCTACATGAAGTAGTTCATTGTAAGAGAACCCAGATCCAGATGTTCCAAGTAAAGGAACTATGGTATGAACAGTGAAGTTTTAATAGATCTAATCTTTTTATGGCCTCTGTTACAGATATAAGTCTTGAAAGTTCAAAGTTCAGCTAGAGAAAATTGAATTGGAAATACACCATTCTAAATGAGACAGGTTAAAACCATGTCTGCTTTTGTTATTCTGTAGTTTTATTTTGTTTATAAGGTTTTATAATTTATTGCTTATTATGTGCAATATTGTCTTTTAATAATCATAACATATTTGTTTTGTGTGTGACAGTCACACCTCTTATATACAGTCATAAGAGAGTTTAAATATCTTGTTTACTCTCATTGTACATTTTAATGTAATGGAAACTCTTTAAATCTGACACAAAATGGTATTAACATTATTATACATTATTTAAATATTTTAGTCCTTACAGCCGTAGTTTAAATTCCTGTGCTTTGAGTCAGAGATAATTTCTATTTTACTGATTTCAGTTTGAAAAGGTTTGTACCCGTAGGTATTAATTTGCCATATTCAGAATCTACAGAACTATGGGTAATCTAATTGATCCTACACCAAAATAAAATTAATGTTATGTCATTGGTTGAATTTCCACAGTTTAGGATCTTTTAAACCAACCACATGTATGTTATGACTTTTTTCTTATTTATACATACCCCATATTCTTCTTTCAAACTACTTTTTTACATGAATTATGTTATAATGCGGTTATAAGTTACAGGGTAAATTTATTATTATTTGTAATGAATTTTCATTTTTAAGTAAATACCTAGTTTTTTGTGAGACACATTTGTTTATTTTAAATTACATGTAGTTGCAAATTTTATCAACTGAAAAAGGTTAATCAACAGAAAGTTAAATCTTTGCTTACTAGGCTGTTGACCCCAATATCCTATTTTGTACTGATCAAACATACTATTCAGACTGAATTGTTTTATAAAGTTTGTTGTGAAAAAACTATAGTAGGATCTTTACAATGATTGTTATTATTTTTGGCATGCATACAAA
>CL12801.Contig1_All    size  317    gap  0  0%
TTTAAGACCTGGCCCATGTGTAAAAAAAATAAAATTAAAAACTAGAATCAATCGTTGATATACTGAATTATTCTATGAGATTGGATTCATTTTAATCGTTAGATTTTTTTGTGTGAAACGCAGGCTTGGTATTGGACAAACCTATTTACATTTTTATCACATGACAAAGGATTATGAGGGATGTGAGGGGTAACAGATGGATTATTATGTTATTTGATGAAACTAACAGATCTGATAAAAATGACAACCATTTTACAAAAATCATATCCAATTAAAATCAATCCTAAAAAAAGTCAGAATTGATCAAAATATAACAG
>CL12851.Contig1_All    size  716    gap  0  0%
CGTTTAAAGACGTAAAATAAAAAAAAAAAAGCAGAAAATGCCGAGGTAAGGCACAATGTCCTATAAGGAATAAAAATAGAGAAATAAATAAAGAGAAATTTAAAGAGAAATGCACGTGTAAAAAAGAATAAAATGTTGGTTGATTGTGAAAGTTTTTAATGGTTCTATAGCGATTACGATAAAATGTTGAGTAAAACATATGTTTTAAGGTTCCCGTATGTAAGAATTTAATGTTAGTTTAATCATAAGAATTAGTAGTGGACGCAATACTGATTAAAATAGTGCTAAATATGTTGACCTAGCTAGTCATCATGTAAAACCTTGATTATAGCAAACATAATGTATTCTAGCATAAGCAAATCATTAACCATAATGTAAAATCTTAACTGTAATCAAATGTTTTAGAAAACTATCCATTGTAAAACAAACAACAAATCCGACTAAAGAAATATAAAAGAAAATGAGGGTATGACTTGCGGTAGTTCTGGAGTCGGAGCAAAGTACCCAGGAAAATGAGCATACTCCAGAGAGAGGTAAATGACTCGGGTATATTTGTTGGAATTCGAGCAGACTACCAAGAAAAGCGGGCTTACCACATATATAAGAAATAGAGAAACGATAATAATAATCATAATAAAAAAAAAACACCAACGCTCTTACTATAAAGATGAAGAGATCGAAAAATGTAAAACATTAAAGAATAAAATTGTTTTATT
>CL13010.Contig1_All    size  699    gap  0  0%
TAAAAAGTAGGTTTTTTTTTACAGAAGCTATTGCGGGATTCATAAAGAGTAATTCTTAGCTAATGAAACCAATACAAGTTCGGGGCACAAAGATAATGACTTAACGCTTTCAGGTATTAAATTTCGGTTAATTAGTTTTCTAAAAGGTATGTGTTATAATTAGGTCTTGACAAAAGCTAGAAAAAAAGAATTACACTTTGTTAGATATCGATGTAATAGTTGCCTCAATTATACACAACTAGAACAATTACATTTATGAATACAACGGTGAAGTATTTTTTGTCAAATCAATTATGATAGGAAAAGCAAATACAAAATAGGTTTACTGACTATTTACATTGAGGGAATACAAATAAGGTATGTAAAATTATATCAGGATGACGAAAAGCATAGTCGATACACAAATAAAGTGCGTACTATTTTTGCAGGACTTGTTAGAAGCTGGATGATTCACCCACACAAAATGCAAAATATACACATAACAATAATCAACCAAAATTAATTTGAAACTGTTATGTTTTTCTTTTCTTCAGCACTACTTTCATCTTTGTCCTAAATCTTTATTCTTTGGAGTTTTCTTGGCTTAAAATATTATGGTTATTAAAAAACAGAAACGGTAAACAAATGAAATGAGTACGATTTTTCCCGAATTAGTTCAAAACTTCACGATTCACTGACACAAAAAGAAATATATTGGCA
>CL13032.Contig2_All    size  5886    gap  0  0%
GTGACCACTATGAAAAGCGCTATGTTTTGAATAGTAAACGATTTCGCTTGAAACACATGTGGAAGTATTGGATATTTACGATAAACAAATTTTATTCTAATGTAAAAATTTAAAGATGGCTTCACCCGAATCAGAGGATGAAAAGTGGCCAGATATATCTAGTGAAAATAGGATTAAACATGAAATATTATTCTATAGTCAAGGACCAGTTGATGGCTATCTCATTGGTGAAGAAGCCAGGGATTTATTCCTTCATTCAAGACTTCCTATCACAGTACTTAGTAAAATTTGGAATCTAGCTGATGTTAGCAATGACAATCTTCTAAATGTAGATGAGTTTGTCCTATGTATGCATTTGATACAGGAAGTCCTCAAAGGGAGAAAAACGCCAGGAGACTTGCCAGAAAATCTTAAGCCAAAAATGTCTGCACCTGTGGACTTGCCAGCAATAACTTCCATTGAAAGAGAAGCCTATGTTAAAGTGTTTCAGACAGTTGATGATAAAAGAAAAGGTTATTTAGAAGCATTAGAAGTCAGACCATTGTTCCAAGCTTCCATGTTACGACCAGAAATACTTGCCAAAGTATGGGACCTCTCAGATATAAATAAAGATGGTGTTTTGGACTCTGATGAATGGACTATAGCTTGTCATCTCATTAGAATTATAAAACAAGGAAATGAACTAGATGGGAGTGTGAACCCTTTCATCTGCCATCCAGACAAGATTTCTCCTATTTCACTGCAAGCTAGAAAATCCAGGGTCAGCCAATATGAACAACACAAGCAGAGGCTTATGTCATTGAAGGAAAAGAGGAAAAATCAGAACTTACAAGAAAAAAAGAGACTTGATTTATTGAAAGAAAAAGTGAATATAGAAAAAGAATTGTGTGGCTTACTACAGAACTCAGGGAATTGTCCTCTCACGGCAGATGAAATATTGAATTTGAACTCGAGGAACACTGAAGATATTGACAAACTTGAGGAAATTGTCTCCAGATTGAAAAAAGAACATGAAAAAGTAAGACAAGAAACGGTGAAAGTTATATTAGGGGAACAAAAACTACAGGACGAGATTCGACGGATCAAAAACGATACAGATGAACTAAATAAGAGATTAGGAACAAAACATAAAAAGGCAACAAAAGATCCTGACCCTTTCCATCAGCTGTATGAACAGAGAAAAGAGGAGAGAAAGAAAAGTAATTTATCCGAAGGAGAAGAGCCAGAAGTCCACTATCCATTTAAGATTAGTCCCTTTGACAAAGAAGCATTAAGTTGGAAGTCCATAAAGGGTTCTGACGTGTTCCTTAGCAACCATTTAGTAGACAATAATAACAGTAAACAGACAATAGAAAATGAAGTAGTTATAGAAAGTTTACATGAATTTAGTGATAAGTTTATAGAAAGTTGGAGCAGTAGAAAACCTTCACTAGAGATGGACAAATCTGAGGAGGAGGATCCAGTATTTATGAATGTAGATGTGAAACCTGAGGAGTACAACCAGTGGCTGGGTGCTGGTTGGAAAGATGAACAAGTTTTATCCAGTGACAATCCACAATTTTTAAGACTTCATAAAAAACTTGTTGACCTTAAAAAAGAAATGCAGAAATTAAATGGAGAAGTTGGTGGCAGATTAATGTTTAGAAATCCATCAGATTATTTAGCACGCAAAAAGGAAAAAGAAGAAGAGGAACAGAAAGAAAAAAGTAGATTTGCAAGGCGGACCAAGAGTTCTACTGATAAAGATTATGTTGCAAAAAGACGTAGCTATGTGATTGAAAAAGACGATTCTGATTTCAAGGAAAGGAAATCAAAAAGAGGCTCATACACTTTTGATCATTCATATGACCCAGAAATAAAGACTAAAATAGAAAAACCTCAAAGAAGGTCATTGAAGTCAGCTGAAAGTCACATTCCAAAACCAGTCACAAAAAGTGAATCATTGAAGAAAACTCGAGCACCACAGCCTCCTGGTAAAAACCAGACTTCTGAAAGACCGAAATCTCCTGCCCCTCAACCACCAGCAGTCAATGAAACTCAACAGGTAACAAAGAATTCTCCTGACTCATCTACTCCAGTAGAGCCTCTGATTGAGTTAGCTGTAAAATCTGAGTCTCCTATCAGTACACCAAGAGAATCTCAGATAGAGCATACTCACATTGTCTCTCAAGTAAATTCACCAAGAGAAACTCAGCCAGACATTTTAGATAAACAGGATCAATCAAGTAAAGAACCTTTAATCTCAGTGGAGACCACATCTAAGACATCGTCTGCTCCTGGTAAACCTAACCGACCTCCAAGAAAGAAGAAAGAAGTAGCCCCACAACCAACAGTCCCTGTAAAAACAGAGGACTTAAATACTAACAAAGTTTCAGAAGATATTTTAGATAAAACAAAAGTTAGTGAGATTGTATCAGATCAAGGTGATAACATTTCATCAGAGGACAAAGAGGCCCGGGTAAAGATACACAATAATCAAATTACTCAACAGGAAGGAAAACTTATAGAAGAAGAGTCGCTTATTGTAGAAAGCGGGACTTATTCATTTAGACAAGTACAAATTGTTAATCCAGATACAGTAAGCACAGAATTAGGTACCACTGATAGAAATTCTGATTCTAAGAAGGTTGAATATTTTGAGGTTGTGAGTGATACACAAAATGATAAAAACATTAAAGGAATTTTGAAGAAGGAAAAAGTGATTGAATCATCTAAAGCAGATATTGTTGTGAGAGAAACTTATTCAGGTGTTAATACTTCTCAGGGAGACTACATAACAGACAATTTAGTTGACTTCAATGAAGGTTATGGTGACATTATTGTAACACAGTCAGAGAAAAGTCTTCCAGACCATTTAGCTGACACCATTTCTCTGACATCACTGACATCATTGGAATCGGTTCCTCCACCTCTACCAGATAGCACGCCACCTTTCCTCCCTGATATCCCACCCCCTACACCAGTACTGTCCAGGAAGATTGAAGTCAGAAAACCTGACATACAGTTTAAACAGGATACTAGCCTAGCTATGATGGAGACTGCTGAGATAGAGGAAGAAATGGTAGAGATACAGTCATCATCACAAGTTCAAAGTGAGGCTCCATCTACTAGAGATGAAGTAATCTCACCACACAGCCAGAAGGTAGCAGAGTTACGTGATGATTTCTTTGGAATCAGTAAAAGTCCTCCACCTGCTGAGTCAACTACTCTCACTGACATGGATGTTTATTTGAATGATCTTCAGTTAGAGGCTAAAACTAAGGAGTTAGAGGAGGTAGACTCTGATCTTTCTGAAACGGAGGAAGAGAAAATAGGATTATTTACACCAGGTGATGGAGAAACTGGGACCTTACCTACCACACTTGATGATGAGGACCATGAGATCCACTTGATATCATACAGCACTACCTCATTACGGAGCCCAGAATCACAGACAGACTCAGCATTCGAGGACATGGCATCAAGCATGCATTCCAATGACCTAGACAACTCTAACCAGTTCAGTCTTAGCAGTACGCTGGATGATTTCCCAGATGGCTTTGTTGTGAAGGAAACCATTAGAGAAGTACACACAGAATTTGTAGAATCAGACCCAGGATCTATGTCACCACCTGAATCATCACCAAGGAAACCACAATCTATGACATCACCACCTGTGAACAGAGACGCTTCATCCTTTATGGCTAAATCTAACAAATTCTCCAGCAGTATAAACGAACCTCCTAAAATTCACATCCGAGCCAACACCAAAGAGATGTCTGATGCCCATATACAGGAAGTTGATGCCCAGAGGAAAGCTGTCATTCAAAATAGTACTGTCAAGAGGAAGAATGTTGGTTGGAGTGATGAAGAAGAAGAAGACAGCAGCAATTTAACTCCCAGTAATCCATCCATAGAAGTTAACACAGCATCCAATTCATGGCGTGAAAACACAAAATCTGTTAATGGAATAAATTGGGAAGAAAAACCAGAAAAAGTTGACTTATACAGTAAAAATATTGTTGACGAGTCTGACACATCTGAAATTGTTGATCGTGAGTCGATTGCCGATTTGTCCTCCACACGTAAACAGTGGGAAACTTTCTGCCGATCAACAAGTAACGAGCCTATCAAACCTCCAGCAAAGAACATATCTCCAGCCAAACGCTGGGAAGTCAAGTTACCTTACAAGTCTGATCCACAACCTGCCATCACAACTCCAAGGTCCGAATCACCAGACAGAATGTCTGACACAGATGTCGACCAGTATGCTAGTGAAAGTGCCATAGATAGAGAGATTCGTCTTGCCAATGAGCGTGAGGAGATGTTACGTAAGGAACAAGAGGAAAGGCTGGAATTAATCAAACGACAAGCAGAATCGAAACAAAACTTTGAAAAGAAAAATAATAATAACAATAAAGAATTTCAGACAATGTACCATGAAATGACCGAAGCTGACCGTGGGTCTGAGCTTCAGAAAAGGGAGACAATCATACAACAGGAAATCTTAGAAAATAAAGAGAGAGAAAAAGCCTTAAAAGTACGAACATATGAGGAAGATTCAGAAAATGATGCAAATGAGAGTGTAATTGCTAAGGAAATCCGACTTCAGCGTGAACGAGAGGAGGAAGTATCTCATCAACATGCTAATGGTGAACCACAAACAAATGGCGAAGACATCACATACGAAGAGGCTATAGCAACATATCAACATGAAGGGGAAAGTCTTATCGCCAAAGAATTAAGAGAACATCGTGAAAGAGAGGAGGATTTGCAAAAACAACGTAATACTGTTCATCAGAGCACAAAAAACACAACGAAAATTCAGGAAAAGGAAGTCCCAATTGTACAGAAAACAACAACTACACAGAAACAACAAAAAACACCAACACCAACAATACAAAAACAGTCTTTCAATTCCTTCTTATCTAGTCAATCACCACAAAATGTGCAGGACGAATCAGAAGTTAAAGTCACCAAAAAACAAGCAGTGAAAAAAGAAACCCCTATTGAACGTGAGATAAGACTAGCTAGAGACAGGGAAAATGAACTAAGATCACAAAAAGGTTTGCCATTATTAGTTGATACTTCTAAACCAGAAATAGTTGAAAGAGACAATGTGCCGGAAGAGGAGGAAGTTCATTATAGTGGGAGGTATAATTCATCAAGTAGTGATGCACCATCTATGAGGAAATTTGCCTCTTCACGACTTCAAAATGAATTAGCCAAACAGAAGGAAAGAGAAATGACGTATAGAAAGGAAGGTAAAATAATGACAACTTCTGAGGAACATATCGAAACTCCAATGAAATTCTCTGAAGTACCAACAAAAATGTCAGGACCTGTGAAAAGGAATTTCGTTATAAATAAAGGTGGTTCTCCAAAACCACTTGTAGAAAATGGAGAGACTGAATCAAAAGACAATAGTATCACTTCTCCCGAACAAAGTAAAGAGGAACCTAAATTTCGATTAAAGACTGGTGGTGCTGCTTTCTCATATCGGGAGTCACGGCAACATGCAGAGTCCAAAATAGAAAAGGAACTAAGAGAAATGAGAGAAAGAGAGGAAGAGCTAAAGACACAAAGAAGGAGTAGTGGAGTTATTTTAGACAGCTGAAGTTATTAGCAATACACATTATATACGGTGCTTTAAAACAATAGAGAAACAATTCACAATACTGAATGTTATCCAAGGACAGATATTGTCTGTTAGTAAACATTCTGACATATATTGCAGTCAGACAAAAATTCTAATGAATTGTAGCATCAATAGTCTATATGGATGAACATGAATGTGACAAAAGGGACATAACTTCAACAATTCAAGGGGAAGTAATCCATAATCATGATATTGTATTATGAGCATTACCTCTCATTAAAATCACTCACAGAAAGGATTAATGATAC
>CL13067.Contig1_All    size  497    gap  0  0%
TGAATAGCTTCTTTAATTTTTTCCCAGAACACAATATTTCCTTCTTCGTCATTTGGATATTCAATGTAAGACTGTTTCTCTATAAGTTCGAGCATCATAAGTGGCATTTCTTTTGGTTGAATTTGCTCGAGAAATACTAGGAAAATGACATTTCTTCCATCCCGAGAATAAATGTTTTCCATTCGGGCCATATTAAATTCAAACATACAATAGTAAGACTCAAAAAACTTTCTTGTTATTATACAAACCGTCTTTCTGCTGTCATGGATAGCGTTTGTAATGTTGACTGTTATCTCTTGGCCTGGTATGAAGTCTCGTTGGTGCACGCATAATTTAGCATTCCCTTCAGTTTCTAAGTTTGCAATGCAATCTTTTAATACAAATGCTCTATCATCATCACAGTACGAAATAAAAGCATCGTAAGTGTATTCACCGTCGTCTGTGGAAGCCTTGTAACCATAGTGTTTACTTTTGGCAAGATAAAACATGTATCGAAG
>CL13116.Contig2_All    size  1171    gap  0  0%
GTTTATGTTAACTAAATATGGTCACAAATTTGTAAGCTCATGAGAAAGTTTAATTGTTCAAGGTGGCTAATATCAAAATCATAAGACAATAGCACACGTGTCACATAATACAAGTGTATAGATCTCTTTAATTTGTTAAAGGTAGCTACCATCATTATGAAAAGAAATATATTTTGGCAGTTTACTTACATTTAAGATTAGTTTTGAAGATATCCGATTGACTTTGAAGGTCACATGAAATGCCATTGTCACAAATTTATACTCAGTCATCCTATCATCTTTCAGCATTTTTATATTCAAGAAAAATTTGGTGATTTCTAAATATTAACAAGTAGGACCCTTGGTATATTAAGTGCCTCAACACAGTTATGAGAAAGAATGACTACAATCAACATAATAATGACATGATGCCATAATGACATAAAGCTTTATTTATTGTCAGAATAAGCAATACAACTACAAACATAAGCTCTGAAGAGCTTTTAAAACATATGAGCTTTTAATAACACTATTTACACAGAAGTTTTAGGGTCACAATCACGAAAAATTATTCAAAAATTGTAATGTTCTGTAATAGAGACTAACAAATTCCTGACAATAAAGTTTATGATGAAAATAGCAAATTCAAAAGCTTTTAATATTGAATTTTCAAGTTCAAAATATTATTTTGTTGCCAGTTACAATAACATGGGATAACCTTCCTTAGTAACTACGAAATTTGAATATTCAAAATAATGCAAACATGGAGATTCTGACAAAGGGTTGTTTTTGTATCTTTGCAATCATAAAGAGTGGTCTAAAATATCTGCCAACAAAGAGTTTGAAGAAAGCTATTAAAAAAGCATTGAATACCCCAATTGAATAAGAGGGAAATATAAATATTGTTTTAAGTGGAAAGCAAAGTTTGAAGCACCATTTGATCTGTTGTGTATACGTATGATATGTATTATTTTTAGATTTGATGTTTACCTCATTTCACATTTTTTCCGAATTGTTTATGATATATGATATCCAGAAACTGAAAAAGGGAAGTTAAACATTTATCTTGTAAGGAGAGATAATTAATATTGTACAGTACACATGTGTTAATTCTACTAACAACACATTGTCTATCTACCTGGAATCAAGATTTTAAGCTTGTATTTAATTTTGCATATTTATAATTGAAGAT
>CL13227.Contig2_All    size  3121    gap  0  0%
CTCGTACTGTTTATGATAGTAAAACGTAAAAAAATGCCATTACAATAGAGTTGATGATCTCATGGTGATATCATTCCTTGAAGTTTTGCCCACTTATATCGGATGACTGTACCATCACAGATAATTTTCACAGAATTTTTAATTGACAGTACAATTACAAATTCTGAGTGAAGGGATTTAAAAAAACGAGGATAAACAATTTTCTTCTAGCACAGATTATATTCATTATTTTGACATTGAACTCTCCAAATGAAACTCTAAACCTGTGAGAAACATGTGATTTTTAAGTGCATTGAAATATTTTACAAATGTCGCTTTCTAACTTCCTGGATTCTGCAAATAGTTTGCATGATCAAGGTCATTAATTGATACAATCGTACATTATAACGTTATATATCTCATTTCCAAAACACTTCTACAGAACATTTAACAGGACAATATTCAACTAATGCTTAAATTGTGATGACTTGAAGCACATGTCACGGAAAAGTAAACCAGGAAATTCTGCTGCTGCTGAGAGATTGGCAGATTATACTGGTGAAACAGCAATGCCTTTTCCAGGCCCTGGAATGGGGTCCTCAGGCTCCGGTTCAGGATCGTTTGACCATGAGGAATATGCTCATGCTGGAGCTACAATGGTCAGTGTTGCTAGTGATACCAATGATTTAGATGACATGTCTTCATCGTTGGATGAAATGGATATTCAGCGAGACATATCAAAGCATCCTCAAGATAAAAAGGCAAGTTCTGGAAGTATTGGTTCATTAGATCCTATTCGACAGAAAGAGGTTACAGTAAAAACACCTGGTCAGAAGAATCCCAAGCCTACTGTGAAGAAAGCTACACTAAAAGCTGATTTAGATGTTGCAAAAGAGTTCAAGAAATGCAAAGAAGAGGAGGCAAAGAGATTAGACTTAAGCAAGTCACAGATTACAGTAATTCCAAGCTTAGTTAAAGAGTTAACACAACTCCAGGAGTTTTATTTGTATGGTAACAAATTAGGAACATTGCCATCAGAAATAGGATATTTAACAAATTTATCCAAGTTAGGACTAAGTGAAAATTCATTGACAAATTTACCGGACACTCTTGAAAATCTGAAACTGATCCGTGTTCTTGATCTCCGACACAATAGGCTGAATGAGATTCCAGAAGTTGTTTACAAATTACGATCGTTAACAACATTATTTTTGCGATTCAACAGAATCCGACATGTAGATGATGCTATTAGGAATTTAACAAATTTACAGATTTTAAGTTTACGAGAAAATAAAATACCAAAGCTTCCGCAAGGAATAGGAAAATTAGTCAATTTAGTCACATTTGACATTTCACATAATCACTTAGAACATCTACCAGAAGAAATTGGTAATTGTGTAAATCTAAGTTCCCTTGATCTCCAACACAATGAATTAGTTGATATTCCAGAAACAATAGGAAATATGAAGAATTTATCCAGATTAGGTTTAAGATATAATAATTTAAGTAGTATTCCAAAGTCCTTAGCTAATTGTGTTCTGATGGATGAATTCAATTTGGAAGGAAATAAAATTTCACAGTTACCGGAGGGACTGTTGTCAAATTTGACGCGACTGAATTCCATTACATTGTCAAGAAATGCATTTCAGTCTTATCCTTCAGGAGGGCCAGCTCAGTTCTGTTCTGTTTATTCAATAAACATGGAACACAACCAGATAAATAAAATTCCACTAGGAATATTTTCACGAGCAGCCAGTTTAACGAAGCTCAACATGAAGGATAACCAGCTTACATTCTTGCCATTAGATATCGGTACTTGGGTAAATATGGTAGAACTGAATTTAGGAACAAATCAGCTGACAAGAGTTCCTGACGACATTCAGAATCTAGAGAAACTTGAAGTCCTCATTCTTAGTAATAATTTATTAAGGAGATTACCTCCAAGTATAGGCAACTTAAAAAGATTGAGGGTCCTTGATTTAGAAGAGAATAAGCTAGAATCACTACCTCAAGAAATTGGTCAGTTACAAGAATTGACAAGATTAGTTGTTCAGTCAAATCAACTGACGAGCTTACCCAGAGCTATTGGATGCCTGTCCAAGTTAGAGTACCTTGGTGCTGGAGAAAATAATCTCACTTCTCTTCCTGCAGAAATAGGGTCATTAGAGAACTTAGAATCACTGTACATTAATGACAACCCAGATCTTCACAGCTTACCATTCGAGTTGGTGTTATGTGGAAATCTACAGATAATGAGTATAGAGAATTGTCCATTAAGTCAGATTCCACCAGAAATAGTGGCAAAAGGTCCCTCACTGGTCATACAGTACTTGCGTATACAGAGTCCATACAGCTGTCAGATGTAATGTCAATGATCAACAAGGTCATGTGGTGCTCTGAGGGATACATCGTACATGTTTTGTTTTTATATATAAAAACTGTGATGAAAATAGGGACCATCTCAAAACTTGGTGCAAAATTATATAGTTTTCAAAGATATTTTGAAAGATAGAGGCTTGTGGTGTGTGGCTATACAATAATATTGTACTAAGTTTATGAATGGTAGTTTAGACCTGTTTTTCTGGGTTTTAAATACATATGTTGATGGCAGTATTATCTGTGTCAAGACCTTCAATTTTCAGTTATAATATGTATAGGGCTTGTTCTAATGAAATATACGTTTTCGGAATTATTAAGCATACAGCATGATACGTTGTTTTTAGGCACATTGTGTTAGGCCGTAAGGTGACCTATTTTTGCTTGCATCCACATCATTTGAACTCGGATGAAAACTTTGAAGTTTTACAAAAATGAAAAAAAATTACGGTCAAAGCACATCACCCACGTGTCGACTTGTTTGTTTTTATTCACACAATAAGTTTTATTACAGTTTGCCTTTCCTGCTTCCATCCTAGCAGTGATCCATGATGGCTGATGAGAGAGCTTATTGTCCATTTTGATTTTTAAAGGATCAGATCTAGCGAAACATTTTAAAAGGGAGAAACGCAAAGCTGTTCATAAATATTGCTGTAATAGAAAATTTCAAAAATGGATGTGACAGTGAATTTTGTTTGCTATAATACAACTATATTGAAGAGAGGCTGGCTTATTAGAAACTTGATTTACATAGAACATAGCAAGA
>CL13344.Contig2_All    size  1608    gap  0  0%
GTGTAAAATGGCGGGTGCTGCAAACGTGGGAGACAAGCTTTGCAATTTGATATTGGAACTGCACAAAAAAGAAGCTGTAAAGTTTGGAAATTTTACTCTGAAAAGTGGAATCCAGTCACCTGTCTATTTCGATCTTCGTGTCATTGTGTCATATCCTAAATTAATGAAAATAGTTGCAGAGCTGATGTGGGACTTGGTAGAGAAAGATAACTGTCATTTTGAATCCATTTGTGGTGTACCATACACTGCATTACCAATAGCAACAGTTTTGTCAGTAGATCATAATTATCCCATGTTGATCAGACGTAAAGAAGCAAAGGATTATGGGACAAAAAAGATGATTGAAGGTCATTACAAACCAGGAGAAGTCTGTCTCATTGTTGAAGATGTAGTAACCAGTGGAACATCAGTTCTAGAAACTGTTCAGACATTAGGAGATGTAAACATTAAAGTTACAGATGCTGTAGTTCTCATGGACAGAGAACAAGGAGCAAAGACAACGCTGAAAAATAAAGGTATCAATGTACATAGTGTTTGCACATTAAGTCAAGTTCTAGATGTATTGAGCTCAGCAGGTAAATTGGACCAGGATACAGTTAATAGAACAAAACAGTTCATACAACAAAATAGATTTGATGTTCCAAACAGTAGTGATTCAAGTCAGAAGAAGAAATCCCAGACCTACAAAGAGAGATCATCTACATGTACCCATCCTCTAGTACAACAACTATATAAAATCATGCACCTCAAGAAATCCAACCTTGCTTTGTCTGTTGATCTACAGAATTCACAACAAATATTACAGACAGTTGACAAGTTAGGCCCTCACCTTTGTATAGTGAAGACACATGTAGATATCATAGAAGACTTTTCACCACAGTTCACAGCATCACTCAGAGATTTAGCAGCTAAACATAACTTCTTAATATTTGAAGACAGAAAATTTGGCGACATTGGAAAAACAGTAAAAAGTCAGTACGAAGGAGGCATATACAAAATATCTTCTTGGGCCGATATTGTCAATGCCCATCCTGTGCCTGGGGATGGGGTTATAAAAGGTTTAAAAGAGGCTGTTACAGGAACAAATAAAGGTTGTTTATTAGTTGCAGAAATGAGTTCAGCAGGAAGTCTTGCCAAGAATGAATATACAAAAGGTGCAATAAAGATGGCTGAAGACCACAAAGATTTTGTGATAGGATTTATTTGCCAGTCAAGATTAATAGATGATTACAACTTTGTACACATGACACCAGGAGTTAAGTTATCAGAAGGTGGTGATTCATTAGGACAACAATACAAAACTCCTGAGGAAGCCATCTTGAAAAGAGGAGCAGACGTCATAATAGTAGGAAGTGGTATCCTAGCAACAGATGATCCAGTCCAAGCAGCCATACAGTATAAAGAAGCTGGATACAAAGCATATGAAGAATCATTGAAAAACTAAAGACTTTTGCGTTGTGTTATAAACATTTTATTTGTGGCATTTTTGGTGCATTTAGATACCAAACTGTGGTGCTATTTATATTCAGGATATCTAATTATTTACATCAGTTTAATGAAACTTGCCTTTGACTTGCATTTTCTAATTACATTTGAATTATACAGCAC
>CL13346.Contig1_All    size  1065    gap  0  0%
TATTATTACAATTATGTGGTTAAATTCATTAACATTTAACAATATTAAGAAACAAATGCTTAAATTTTTAATAGTGCAATAAACATTATACATTGGCTACGTAGGAAAAAATCATCTAGAATGGTTTGGGATATGTAGGAATAATATGTTTTTGTTTAGTTTTGGGGATATGTAGAGATATTATGATACCAAAGTCACACCATAACCTAGATTAACTTTTGTTTTTATATCTAGAAACATTATTAAACATAAAAAATGTTTTCACATTCAAGATATGCTTTACTCCTTAATACATGCCCGAAATATGATACATCCATGTTTTGACCAACTGCATTTTTAAGGAAAGACCAATTAGGAGTAATGTCTTGTGCTTTGTGTGAAATTATATTGTAATAAACAAGACAAAAAAACTTTTGACAAACTTTAATAATACATTTTCAAGTTGAGCAGAAAATAACTATTATGTTTAGATGTGAATCTATTTACAAGACAAACAATTTCCATATAAGTAGTAACAAATACATGTAGGAACCTTTTTCAACAGATCTTAGTCTGTCAGTTTTGAATGCTTCTTGCAAAATAATGTTTTCCAAATCTTTGTATACTGGTAAACATTCATCATCTTAATGAAATATAAAAATATTGGTATGCAATAAGGAAAGTAATGCACAATTACCTTACAGAAGACCCAAGTGCAATTATTTATGTGCATATTTAACAATTAAACCTGAAAGTGTTTAGATAAACAAATTAGTAAAGCTCTTATGATAGTTTAATTATAATAAAAAAAATGTGCTCTTATATAAAATTGAGAATGGAAATGGGAGATGTGTCCAAGAAACAACAACCCACCAAACAGCAGAAAGCAGCACAAGGCCACCAATGGTCCTAGTGTAAACATATTTTATTACTTAAATAAATTCAAGATAAATAATGAACACAATTATGCATTTACATTTTAATACAATTGAATAACTAATGGGATCCGGAAACAAGCTGTTAACTTATATTAATCCATTTCCCACCAATTGGTATTCAATACAGCGAGAAAATCCTGCGCCTGGA
>CL13356.Contig1_All    size  591    gap  0  0%
GGAACAACAACTTATTCAATAAAATACTATTGCTGCGCTAATTCCTATTCAAAGAATGGAATATGTGAAACATGTCCAGTTGGTTACACTAGCGAGAACAGTCATTGCCTGCAGTGTAAAGAAGATTTTTATGGAGAAAGGTGTGCATTTAACTGTGTCTGTAAGGCAAATGAACGCTGTGACCATGTAATTGGCTGTATTAATTCCACCACAAGTACTGAACATTCTTCACAGTTAACTATTGCACCAATGAAAGAGAGAAATCCCCCAAACAGTACGCCGGAAAGTAATTACGTAGTGATATACATGTCCTCTATTGCCACGGTTGGTGCAACTGTTATTATTGCAATAGCACTGTGGAGACAGAAGGATTGGATAAAGAAAAGACTAAACAGTCAGAATCTGAGGTTTCCAAGGTTACAAGGAAAGTCTTATGGTGATGAGGAATTGAAACAAAAGGCCTTTGTAAGGAAAAGCGAAAACGTATATGAAGACATCAATGAAAGATACATGCTCAAGGATTTTGAAAAAATGGATTTTATCTAGCATGAAATCCTCTTTGTAAACCAAATTCAATATGACAAAGAAGGA
>CL13478.Contig1_All    size  1291    gap  0  0%
CGCTTTCTTGTACTCCGGTATCATTTTATTTTGGAACAGCCGTCATAATCTTATGCAAACAACTAGTGACATCATTTAAGGTTCCGACACAGAAGTACGTTCTGTAAACATACTGACGAACCCCTGTACCATGAGGTCTCTTATAGAAAATTACATTGAATTTTGCAGTCGTATCAGCGAAATTTCTAATTTTGTAGAAATGACTGTCGTAATCTTCATGCCTATCTGTATCCTGCCCTGGTGGGGTATACGCTCCTAATGCATGATTATGGTCTGGTGTCGATCGAATAACTGGTAAATGGCTGCTATGATAATTTTCGGCAAGCCTTGTGGTTGGATTAAATGAGAATTGTTCTGAAAATTCGTAGGTCAGGTAAACGGCAGGTGATTCCATCTGAATAAACAAGTCGTCTTGAGGCCAGTTTCCGCCTATCGTAAAATTCGATACAAATTCAAAACAATTATTAATTCCATGTGTTCCTATTGTTATCTTCTTATGGAAAGGATAGTCGTAAGTTGAACGGTAGCCGTGGTGTGCTGGACACAATCGTCCATAATTACAATCATGTTGAGTTCCTGATGTAGGCTTAACTGGTTTCCAAAAGGCTGGATGAACCTGGCTTTCCATTACATTTCCATGAACATGGACCCAATCTATATGAGTGTGGGTTGTTGGGCTTGCGGCGTCACAAACACCACCAGCTTCCGTAGGGTTGTAACACTCGGTGTATTTGTTAGTGTTGCATGCCATCTGCATCTGACGCCCGTGATCCCAAGAGTTAATAAATTCTTTATTGTTCCATGTAAGACTGTCCACAGCGCCACCTGTTCGTGTAGAGGAACCGATATATATTCCATGATTTAATACAGTCCAGCGGCCTTCAAAATGTTGACTAGTTGATAAGCCATCACGGTGTTCAGAGCTGTGAAATGTCAAGTAATGTTGAATGGCGGCTCTATAATTATTTCCAAAAGCTTTTTGGAGATCAGGATACCTTGCAATGTACTCTTTTGAATGAAACTGTCCCGATGCCTGCCATCCAGCATCTATGCCATGCGCAAGCCAGTGTTGCTTAGCAGCTTCCGGTGTACTAACACCATGTGACATCACTTCATGGTGATTGTTAGAATAAAAAACAGGATCAAACACTTCAGGTGATGCAAAGTCTACAGCTTCGACATGCGATTCTGATATAAAAAGGGCTATCCAAAGAACAAACACCATCATATATCGACTGATCTTCAACATGGTCGTCTCAGGTCAGAGTTACATAATATACTGACGTTAAAG
>CL14058.Contig2_All    size  628    gap  0  0%
ACCAAAGTAAATTTGTAGATATTGGAAAACTTTGTTGTTTGTTTTCTCAAGTTTTGCATATATTTTGTGATCTCAAATACTGAAATTGTACTACAATTTCTTCACTATAGATCATTATTTATGAATGTTTAGTGATAGTTCCAATGTTAGCTACATTTTGACTCATGGTAAATATGAAGATCATGAATCTAATAGAGGACCATTTATTAGGCCAATACCTAACTTGCATTTAATACACACTATATCTTTATGAAGGCAATATCAGTTGTTACAATAAAATAGTCATGTGTGCATATAGTAGGCGTTTTAAAGCAATTGTTGACAGCTGAATACACAGGTGAAAGTTGTTAATGTTGGTATTCAGGTAAAAATTGGACATCTCTCTATTTTCTTTTCACCAAAATGTTTGCATAGTATATGCCAAGAGTTGTGTTGTATTCTATTATATAGACAAAGTAAGACTCTAACACAGATACTCCCTAATTGCATGCATTTGATAGTAGAAACATGTGCTGCACAATATTTTAATGGGCAGATATTTTAACATTATAATGTACAGCCTGGCGTTTTTATTCACTATTTATATGTGTTTGTGTAAAACTGTTGTGCTTTCATTGTAAAAGTAATA
>CL14110.Contig1_All    size  4039    gap  0  0%
GTTCCACACACTTGACTTTATGTTTCTTATTTCATAGGGAAGTTTTCTATTGACTTAAATGTCTTATACGATTTTAGAAGTTAAGGAAATATTTACAGATTAAAAAGTTTATGACAATTACAATATAATGTGTGTCATCTTCAGAACACAAAAAAAACCCAATAACAGTGAAGAACTCGGAACAGTATAAGGACTAGGAATCAGTACAAGCATATTAGTGAGAAGAAAAATTCTGTGTACAAGAAGATGTCTGCTAAAAGGCCAAGAAGAAAGAAAAATGTCAATGATTCCATAAATCCCCCTAAGCCTGATGAGGAAGACGTTTTAAGAGACACTTTATATACACAGGGTCTTGACATGGAGTCAGTTTTAGGTTCCACAGGAAATTTTGAGTTGCCAGAATCTTTACAAAATTTACAAATGAATCCGACACAGACTGCTGGACAAGGTGCTAATGAAGCTGGGTCTAATCATGCTGGTCGCAGCAAGGAGGAACTTGCAGAATTAATGAAGAAATTAGGAGTTGGAGAAGGAGTAAGAAATCCTATAGGTAGTAGAGAAGATGAGTCATTTGCAGGGGAAACAGGACAAGGAGGAATGGATGGAATGCAAGGAGGATTTTCAGGATTTGAAAATATGGGAATACAGTCTTCCAGTGGAGGACAACAAGAACAACGTGAAATGTCACAAGAAGAAAAAATGATGTTTAAGGGCTTAGAAAATTTAGGAGAAAAGGATAAAGAAGCAGCCCTTTTAGCAATGGGTGGACCAGAATTGCTCCAGCAATATCACCAATCTATTGGACCTACTATGCAGCAAATGAGAATGGTACCTGGGAGTGGAATGATGATGGGATCTGGAAGAGGAGGGATGATGGGATCAGGTATCAGTGGGTTAAATGGATCAGGAAATATTTCAGATGGAGGAATGCTACAAAATGAACAGAGGAGAGTTCCAGGAGGAGGTGGAATGCTTGGAGGAGGAGGTATGTCATCTAATCAACAAAACAGAAGAAGACAAGGGCATGGAAATGGTACTCCTCATGGTAGAATGGGTGGTAGAGGGATACCAGGAATGAATGGTGGAGGGATACCAGGAATGAATGGTGGAGGGATACCAGGAATGAATGGTGGAGGGATACCAGGAATGAATGGTGGAGGAATACCAGGAATGAATGGTGGAGGGATACCTGGAATGGGACTTGGAGGAATTCCTGGTATGGGTGGGGGAAATGGTGAAATGAATCAAGAAAATGTGATGCAGATGCTTCAACAGTTTCAGATGCTTGAGTCAATGTCGGCTAAGGACAAAGAAGAAGCTCTCATGGCAATGGGAGGGCAAGAATATGTTCAGATGTACAGTGAAAAAATAGCACCCTTAATGCAACAAATGGGGATGGGACAAGGTGGTTCGCTAAATTCCTTGGCAGGTGGAGGTAGTTTGGGTCAGGCTGCAGGAGGTATTGGTCAAGGAGGAGGAGGAATGTTTGGTCCAGGGAATTCAGGATTAGGTGGAATGCTTGGTGGTGGGGGAATGGGTGGTGGATCAAATACAGGAGACCTTTTTGGGCAGGGAGGTCAGGGAAATTTAGGAGGACTTTTTGGTTCAGGAGGAAGAGGAAGAGCGCAACCTGGTAGTATGGGGCCCCGCCATAGACAAATTGATGCCAAAACCTTGGAAGGATTACAAAATTTAAGTGAAGAGGACAAAAAAGCAGCATTACAAGCTATGGGAACTGATCCTGACATACTTCAACAAAGCAATTTAGGTCCAAGCACTCATGGAGAGACGCTTGAAGCCCCACAACCAAGGTATAAGAACTATGAACCTCCACCTGAGCCTTATGAGCCAACTGGTCCAGGAATGTATCAGTTTCATCGTAGGCAACCTCTCCAACTACCTATACATAGCGGAGGTGCTGAAAGTCGTGGTAAAATGGATTGCATGATGCCAATGAGTCGACGAAAGAGAAGATTTGGTGAAAGGGTAATAGTTAGAACTCATGGTTCCAGCATTGATTTAGAAGGTTACTACAAACATCTGATTGATAAATGGTCTAAAGATGCTGTTGAATGCAGTGACCCACTATGCACAGGACCCAGTACAATTATTCTTCTAGATGTGTCAGAAAGCATGAGAGGAGAACCTATCAGACAGGCTGTAGAAGCAGCTATGGAGTTCATTGATGGTCTTGAGCAGAATAAGACAGATTATGGTTTAGAAGAGAACTTAGGATTAATTGTATTTCATGGTGACACCTTCGATGTTACACACCTTACGAGTGAATACAGTAAAATCAGGAATGTTATAAGTAATTTGGAAGATGTGGGAGGATCTTCACCATTGATAATGACACTTGCAGTTATTCAGGGAATGGCAGCAAGAGCTAAAGTTGTAAAGATTAAAGGACATGAAGTTTTAACAAGAGCTATCATTTTTTCTGACTGTATCGTAACACCACCAGGCTTTGATGCAACACAAGAAGAATATGTCCGAGAGAGAGTCCAAAAAAGTGTTGATGCAAACTTCTTTGAATGTTCCCAAGATCTGACACATGATTATCATGTAAGATTGTTTGCAGTACCAACTGGAGAGAATACAAGAGAGTGGTTTTGCAACAGAATTGCCCATGATGGATTTGGAGAGAATGTTTCACCAGAGGATGCCAGATGGCTTTGCAGAAATTATATTTGTGAGAGAATTTTGGCAGAATGTAAAGTTAAAGTGGCACCACTGAACCCAGATGATTCAGAAGATGAACCCGACGAAGATCATATCAAAGAAGTGGCAGAGTCCATGTACAGTGATGTGAATGAAGATGACATTGAATTTGTTGTCAAGAGGTTCAAGGAGAAACTGCAAAGGCCTGCTTTGACTAAAAGGCAGAGAAGGGAAAAGAGATTACAAGACCAAATAGACAGAGCTGAAGCAATAGAAAGGGGAGAGAACCCACCTCCACTTCCTGAAGATCCAAAGAAGAAAAATAAAGCAAATAAGACTGGAAGAAAAAGTCTAGAAGAATTACTAGGTATAGATAGTGATGATGACGATGATGAGGAAGAAGATGATGAAGAAACTGATTTGCTATTTCGTCTTCCAGGGTTATTAGGCGATGAAGAGGATGCTGAGAATGATCCATTAACGAAACAAAAAATAGAAGAACTTTTAGAATATTATGGTGGTGGTCCACCTAAAATAGACAATCTACCAAATATGCCAGAAACTGGCACAAAAGTGATAAAAGGACCTGATTGGATGTGGCAAAAAAATGATATACCAGATAAGATAGAAGGAACAGTGATCAGCCATGATCAAGAAGATCTGGGTTGGATAAAAGTGAAATGGGATTCAGTGCCAGGATCCAATGAACAAGGGAAAGAAGAAGATTATAGATATGGTGTAGATTATGAATTTGATGTAATGCCTGCTAAAGGTGGAATGGAAGCTGTAGACTGGCCAGAAGGCAAACAGAGAAAAATAGTGGAACCAATATGGCTACAGGAGCTGAATAGAGAAAAGGAAGAATTAGCTGAGCTCAGAGCAAGAATTGAAGCAGAAAAAGAGAAAGAACAAAAACTAAAAGATGAGAAGGAAAAGAAAAAAGAAAAAAAAGAGCAAAAGGAGAAAGATAGAAAATCACAGCATTCTACAGAGACATCCACTACTCAAACTTCTGATGATAATAATTGGTCAGATCTTTCTTCAATGGCATCAGAAGTAACAAAAGAGGAACAAATCTGTTTTGTATGGCAGTATCAAGAAAATGATGGAACATGGAAAACATATGATACAGATACGCAGGCTAAGCTTGAACAGACCTTCATCAAAAGGAATGGTAAAGGCACAGTGGTTATTGATTTTGAAGGTCATAATGAAAGAGTAGTATTTGAGAAAATGGAACAGAGACGAATAGACAAACATCATAGGAGACAAGTTAGGAGAATAGAGGCTGATGCAGAAAGACTGAAAGAGCTTCAGGATATGTTCTCAAGTTAAAACTAAACTGTTTTAAATGAAACAGTGTGATAAAGGATAAATG
>CL14227.Contig2_All    size  597    gap  0  0%
GATTTAGCAGTCAATTATGGGTTGCTACCAAATGAAATGTGTTTGCATAATATGGCATGTGAAGACCACATGTGAATAATGATAGAAATGAATAAACAACATGATTATTACAGGCTCTGTATTATGTCAATATTTCCTCATCAATAAAGAAGGGGAGAGATTGATATCTGAACTAAACTGCATCAAGTTGATATAACTTAAAACATTTAACCTAGGTCATCTTACATGAACACAGGATGATGTAATTTAGCTAAAAACGTGATTCCAAGACGGTGATAACTGGTTCATGGTGGAATATTGTTCCAATTATACTGTTTATGGGTAAAAAAATCATGAAAACATATAACTCAAGTTTACTTAATAAAAGTATTAGTTTCTTGGTTGTGCTTTCTTGATATCTGCAGTGAAAACCATACCTTATAAAAAGTGGTTTTTACAAAAATAATACACAAAAGCTTATGCCAACATTGCCTGACCCTAGACATGCACATTACTGGAGTTAAAATTAATATTTTCATAATTAAAAGAAATAAGATGGCATTTTGAATTATGTAAGATAATGTCATATGTTAAATAACCAAGTCATGTGACTAAAAG
>CL14282.Contig2_All    size  482    gap  0  0%
AAATTGAAGTTCGATAGGAAACTCTCAAATAGTTGGTTTAATAACGCTCTACAACCTTTTGATACATCAGATGAAGAAGAAAGGCTTTGTCAACCAATTAAATAATTTGTTTAATTCTACACTTTAACCTGCTGATGCATCTACAGAAGAAGTTATAGAATTTCTGCTAGATGTGTTTTTAAATACTAAAGAGAATATGCAGGATTAGGATATGTTACCAGAATTGGACATATTTCACAGTGATGGAAAAAATGATTGAAAAAGTTAATTTGAAGGAAACAGTGATGGAAAAAGATAATTTGGTGGAAAATCATGGTGGATTAAGTGTTTGATGGAAACAGGTATTGAAAAACTGTTTGAAAGAAAAAGCAAGGGAAAAAGTTATTTTAGTGGATACAGTGATGGAAAATGTATTTGATGGAAAAGGAACAGAAAAGTAATTTGGTGGGAACCGTGTTGGAGAAATTTTTTGGCGGGAGCAT
>CL14392.Contig1_All    size  1091    gap  0  0%
TTGGTAGTGACTTAATTGAGTAAACAACACTCACTATATAGCAGTTCAAAAATAGATCGTAAATTTTGTAAACAAAAACAAAACAAAGCCAGATATCAATATTGTATAGTATAGTATTTATACATTAACATTTTCCGTCCTCCGATAATGGCACTACAACAGCAAATAACAAGCTTTGTATCGACAGCTAACGTTGGCAAACTATCTGCTACACAGGAAAATGACGACTCTGTATTTAGTGACTCAACACCCGCAAAACCAAAATCTGCAAAACGGCCGCATACATGCCTATCTAGCGATGGCGATCACAGTCTATGCATTGAAACAGAATTAAATGAAATAAGAAATTCCATGAAAAACATATTGAGAAAAGAAGATGTTAAATTAATTGTAACAGAAACTGTAACAAGCTTACTCACCCAAATGAAAAAAGAGATGAAAAAAGAACTAAAAAAAGAAATGATGGTAGAAATTCAATCCAACCAAGAGAAAGTAGAACAACACTTTAAATCAGAAGTATCTAGGCTAAGTGCAAGAATTGATAGCGTAGAATTTGACAATGCAAATATTTTAGAAAAAAACGCAAGCCTTCATAAAGAGAACAGACTACTGAAAGAAGAAATAGAAAATACAGGTAGGCGTGCAACAGATGCAATGCAATTGTCTAATTGGAATGAACAATATTCACGGAAAAAAAACGTTAAAATATTTGACTTTCCAGAAAAAAGGGGGGAAAATTGCCTCACAATTTTCTCAATGAGATAGGTAAACTGGACGTTAATATTGACCAATCAGAAATTGTAGCAGCACACAGGATCCCTGGAAAACCGGGCAAACCTAGGCCAATTTTAGTAAAATTTCTCCGCATGGAATCTAAAATTGCTTTACTTCGAAATAGAAAACTAATCAATGAGAAGTTGGAAGTTCGGATTTCTGATGATGTAACAAGATTAAACCAAGGACTTCTTAATCGGTTATACCTACATGAGGATGTTACCAGTGCGTGGTATTTCAACGGACACATATATGGCACTGACAATAACGGAGATCGGCATCGTTTTGACATTTACGACAACATAAGACAGAAACTA
>CL14518.Contig2_All    size  337    gap  0  0%
GGATTTTCCTCAATATTGCAAAAAATAAAATCAACATTTCAGTTAAAAATGAAAAAAAATCGCAATTTTAAATGCACACAGAGATATATGAATTAAGTAGAATATTAAACCAGTACAGATAAGGGAATACTGATTATAGCTTAAAGAAAATATTTGTATTTGAGATTTGAGAAAATGTGTTATGTGCTATGCTCCAATTTAACAAGTGAGTGTGTGAAGATTAAAAACCCAAGTTATTCATTTAAAATCATTCAATACACACACATTGTTAGTTATTACAAAATTAGTTATGTTATGTTATGTCCCAGTTATTGATTGATGAATGCACTTTGCTAAT
>CL14644.Contig2_All    size  239    gap  0  0%
TACTTTGTAATTTTGCATAGTTGTAAGCTTCACCATCACATAAAATCTGGGAAAAGTTGAAAGAATGTAGAATGTAACCGTTGCATGTAGGACATATTTATTATGATGATTAGCTGTTTTGTTATGTGTACTGGTCAGACAGAGGCCTGATCTACAAGACCCTCTATTATTATGATTTATTTGTCGGTCAGACTTAGTTTATTCCAGACACTGTATAAGTTATGATATGTTGGGACACG
>CL14706.Contig1_All    size  521    gap  0  0%
TAACAATTTTTTGAAACCTTAATTTACACATTATTTACAGTTTTCTAAATGTTTAATGACTGTTTGTAGATTTTCTTTAAAGATTTAAAAAAAAAAAAAATTCAATATTAATTTTAAAGTTGACAGTAATATCTACATTAGAAATACATGTCTCTTGATATTTTTATTGTTAGTTAATGCCTGAATGAGATATTTTTAAATGCAGCCTGGGTAAAGGATGTTGACCTAAGTTAGAGAATGTAAGTCCTATGTTTTTTTCAACCATTTTCATTAATATATGTCAAAGATTCTAAGTAACACAGATTTTGAAAATTCAGTATCATTTGAAAGCTTAATGATTATTGTTGAAACTAACTGTGAGAAACACATTACTGATTTAAACAGTTACCTCTGTTGACTTAGATTTACATGTATACTTTTGAGAGAGCTAGAGAAATTATTTTGCATACATGTATAAGAGGGAGAGATTATTTTATGTATGAGGAATTTGCATGATAAAAGTTGTAAATATTAGACACCCA
>CL14713.Contig2_All    size  2678    gap  0  0%
GTTCGACATGTAGATTTATAATTGGAATATTTTTTAAACAGTGTATAATACATCGAATATTTTAACAAGGATATACAGATATGAATCTTTATAAGCACGAAAGAGAATCATTGACATCAGTACATATAACTGAACATGAAGCCAGGAGACGAGTATGTTGTCTGGCAAATAAGATCGAAAAATTTGTCAAAAAGAACCTTATGCTCATCCTGACCTTTGCAGGCATTGTTTTGGGATTTTCTATTGGATTTGCTATAAGAACAGCACAGCCATCGAAAGACACTTTGATATGGATAGGAATGCCAGGAGAGCTATTTTTACGAACTTTGAAGTTGTTGATCCTGCCTTTAATTGTATGCAGTGTAATCTCAGGAAGTGCTTCGCTAGATCCAAAGTCAAACGGGAAAATCAGTGCAATATCATTCCTCTTCATTGTCATAACTAACATATTAGCAGGTGTATTTGGTGTAGCATTGTGTATCATTTTCAAACCAGGGGATGGTGTTCTTTTGTCTAAAGACATTAAAGAGACAGCTATTGTTGAAACACAAGACATATTTATTGATTTACTCAGGAATGTATTTCCAGACAACATGATAAAAGCCACATTTTCTCAATCTCAAACTGAAAATAAAATAAGTTTTCAAACTATTGAACGAAACACAACCAATGGCACTATTTCTGAAGTTGTACAAACTATAAGTAAGAATGTGAAGGATACAGGAGGCACGAATGTGCTTGGTTTGATAACCGTGTGTACTCTAATTGGTATTGCATCAAGTAGACTTAAAGGGAGAGTTAAAGTTTTTACTCAGTTCTTCCAGGCTGGATCAGATATAATATTGCAGATTTTAAGATGGATTCTATGGACAACACCCGTAGGAGTTGCTAGTTTAATAGCGGTATCCATGGCAGGAATAACAGATATTTCAACTGTATTTGCACAGCTTGGCATGTTTGTCTTAACTGTAACAACAGGAATTGCCATACATCAACTTGTATTCATGCCTCTAGTTTTGTTTATTCTCACCCGTAGAAATCCATATGTATATCTAATTACTTTGGTTAGGCCTTGGATGATAGGTCTAGCCACTACGAGCACTGCAGTAGCAATTCCAGAAATGTTAAACGCATGCGAAGAAAAAAATAAAATAGACAAACGTGTCAGTCGTTTTGTGATTCCATTTTGTGTTACACTGAATGCCGATGGCAGTGCATTGTTTATATCAGCAGCCGCAGTATTTTTAGCAACCATTACTGGAATGTCATTGTCAGCAGCAGATTATATCGTTATATGCATATTAACTGGATTTGCAACATTAGCTTTGCCGTCTATTCCAAGTTCTAGTATCGTGACTTTAGTGATGGTTCTTACGTCCCTAAATATACCTGCTGGTCAAATTTCGTTACTGTTTGCTGTTGAATGGTATCTGGACAGAATAAGAACAACAAGTAATATCGTCAGTCATACATTTTGTACTGCAGTGACTTATCATTTCTGTAAAAATGATTTAAATACATTAGACAATATTCCATGTGATGATATGGAAATCGTTACAGAGAACCCGGATATTCAACATGACGCTTCTGAAAGGACAACTGGAAATTTATAAACCATGCACACCAGTGTCGTGTGTACAGAACCAAATATTTCAAATGTACTAAAACCAATATATCAGCGAATACAACATTCAGAATGAAGGATCTAGATTTGTTCACCGTGACCTAGATTAAGTTTAGTCTATCGAAGTCACAATCTTGTCAGTGTTCGTATGTTCCTGACTTATTAAAGATGAAGAAAGTTCATGGTCTGGGCATAGGCTTGATAGTACAAACGTAATTTCCATAAAGTCGCTGAACAATTGTAGGTTAAGGCAAACTGTTTTTACATTTTACATTCTTGTATACATTTTCACTGTTGGGCATTAATTAAAAATATATGTTATTGAAGAACCACTAATATAGAAAGAATCTATGTCAAATGTATAAAACATCGAATGCAAAATATTAAGTTTATAAATAGCATTTATTGGAACAGAATAGTTAGCTCGAAAATCTATAACTATATATATTTAGTATATTCTTTTGATAATTCACTCAAAAGAAAATCAAGGGACGATTACAATGTCTGCATTCAATTCTGCAGAAAAGTAGTTCTGCTATATTAAACTTGTTTATTATTTCATAGTAATTTTATCATAAAGGGTGACCTTATATTAGATTAATTCATTAGTCTGAGATGTTATGTTATTCAATTCAATTCAATTTTTTATTTACACTCAGACACAAAATATGTGTTACATGAGGACAAATTACAAATCAAATACAATAAATGACAGAATAGACAGGTAACTATTAACAAAAGTGTAATTTCTGAAGATAATAAAACTTGTAAGATACATGCATCTTTCTAAATGAAGGTAGATAGTTTCTTAATAAATATAGCTAGATTATACAATAACTGACAGTGACACAATGACAGCATATTTTGCATTTTCAGTACAGATGGGTATGTTGTATAATATTATTAGAAACAATAATAACAGATTATGCTTTGTATGCGTCTGTAGTAGATAGTTACATATAACAATGATAATATTTATTAATTTAGTATATTTTACACACTAGATATTGACCATTAACTAGCGTTTATTTTATGTAACGGAATAAGAAATGTT
>CL14934.Contig2_All    size  2528    gap  0  0%
CGTCTCCGCTGAGACATTATTAAGAATTGAACGATGGAAAATCTGCGGGCTGAATGCTTCTTACTACTTAATTGGAATATATTACAGAGACGTGAATAACAACAGTTCGTTGATTGGTTGGGACAATTCAAACCTAGAAAATGTATTTCAATCCCGTAGAGTATCGAATTTGTACTCTCTGCAATCATATTTTGCATAGTCACAAATCGTGCATGTCGATACACAAGTAACCTTTATCTATAAATAGCAGAATCTCCTGATGTTTTGCAAAATCGCACATGATTGTTTCACATTCAATCCAGTCGCTCACTGTTACGTACATGTTATAAATGAAAAACATAAGAAAACTTGAACATGGTTATGATATTTCATAATGAGAGAATGAATTGTTTGACAAACATGCAAAGCATTCACAACCATGATTTTGATGATTATCACATTATGGACCTTATTTGACACGCAACATTTAACGATATACTACGGCTTCATAACGTGTTAGGTAAAATTTGTTGATTTTATATGAAAGGTTATTCTGAATGAATTAATCTACAAAGCGAGAACACTTTCCACTTTTGTCAGCTAAGAGACGGATAGCTTTTTCTGAAAAGCTATTACTTTGTCTTCGCTAGCCAAATGTTACGATCCACTCCCCTTCTTTCATTTTTCGTTTCCTGCTTCGCCAAATTTACAGTCTTTAGGTGCAACCGTGTTTTCACCTCCACACCAAAGAGAGTTTAAGTGCTACCATTGGTCAAGAATAATGTATTCGGAACGGGTGTGACTTTTATCAACCGTTAGATGGCGCAACATTGTTACCACAAATGTTGGCTCTATCTGCCAAGAGTTAAGAGGAGGGGTGTGGATCGTAACCCTTGCCTAGCGAAGATGTAAAACCATAGGTTCAGCAAGAAACACACTAAGTTATGTTACAATTCAATCGTATATATCCTCAATATTGACTGCCGATACAAATGGTAAACAGCGTGGGTACATTGTTCAGGTACGCAAGGGTCAATCAAAAATATCACTGTCACAATATGCTGAATTTTTTTCATTTAAATGTTTTATCGCTGCTTGTTGGTCAATGCTATCGATGTCATAGCTTTCGTCTTGTATGCTTGGCGGTATAAAATCTATACATGGCTCACTTGGAGCCAACCCACTGTCAGAGACTGTACGTAAATTACACTCTGCTGCTTCATTAAAACCTGTCCAAAAATGTAGCGCATCAATACATTCTATCTCTGGATAAATTGATTTCAGCCATGACTCCTTAGTTGTCAATGCAGTATCAGGATTATATTCCATGGCTTCGTTAAAGGCCTTCATAAAGTCCCTACCCTCTTTAGACGTTAGAATATCAATATCAGGTTGGTTGCAAAAATGGTTAAAATCGTCTTCCCAAGGATGAAAATCACTTATATGACAAAAAAATTCATAAAACTGCTTTACTAGCAGATACTGATGTTTGTTGCAAAGATCAAAGGGAACCTGCATATTTTTACTATGCCCAAACTGAACAAGAATGGTCTTTTTTGATATGTCAGAATTACCAATTGAACTATTTAATACAGTTTCAATGCATTTCATAAAAACACTGTCACAATGTTGTCTATATGCCGACTCTATCCACTGTGAATACTGATTAACTGAACACTTTGATAAAATGAATACAATATGATCTGATTTATTAACGGTATTGTCGATCCAGAGATTTTTATTCTTAGTCTGTGACCAGGGAAAGAAAAAAACATTGAGTTTACAAGATTCTCGAAGGAAAACAACGAAAGACTTCACCAATGTATTATGTCGATCGCCATCATCTGCCGCTACAACAGCAACTATCCTTGACCTCTTATTTAAGGCTTTATTTTTACCTTTAATATCTGTATTATTGATATTTACATCATTGTTAGAATTTCTGTTTCCTTTATAGAATTTGTAACATCCAACGATTACAATTATTGCTAAGAGGAACGTAATAAACCCGAGAACACTTGGTAAAATATGCTGATTAGGTGTTTTACTTATATCAGGGCTTAAAACTGCTCGAATTGGGTCTGGTGAAGTTTGTTGTAGTCTCTCAATTCTTCTTGTTAAAGGCATGTCACCTGTCGTCGGCACAATAATAACAGAAGTTCTTGTCCGTATACACTGTCCACAATAGTTTCTTTTGGATTTACAAGTGCAGTTGTCATCAAATGGCTGAACCAAAATCCTGTATCTTCCAGGTTTTACATTAAGAAAAGTGTAGTCTACCTTGGATACCCTACTCTCTTCTGTAACATTTCTATCTTCGAAATCTGTTTCTTCTCCTGACTTGATTTGTTCTAACGAAACAATATACTGTGAGAATTTGTATTCCACAGGAGCGGCAACAAACCAGATCCTTATGTACATATCATCGATATTATTGAAGTAAGAAATAGTCGTTATCCAGTCCGATGATGCGTTCGTCAAACCTATTATTTAACAAGCAACAATTATAATACAATTTCTTTTTGAAACATCCATTTATTAGGAGTAAC
>CL14942.Contig2_All    size  889    gap  0  0%
TAGCTAACGTAATGACGTCTTCTAACACGTGATTTTTGGCGGTGTATGATACACACCTATTTGTTGTAATGTATAATCCACACTGTATTCATGCGCCGTATCACGGACTCGTACATCCAACATATAAAAATCGGCTACATTAGATTACATTTTCCCTTCAACTTCTCCTTCCTTTTCTGCGATTTTGTCTTTTTTGTTTCTAACTGAAGACTCATTGTCCGTCTTTTTTCTAACTGTAATAATTCCTGAAACAATTCTTTCACATTGTGATTAGTTTTTGCTGATGTTTCTAAAAACGCACAGTTCCATCTTTTCGCAAGTTCTGCACATTCGGAAGTCGGCACTTCTCGGTTAATTTCGTCGCATTTATTTCCAACTAACATTACGGGAATATGTTCTAAATCGTGTTTGATTTCTATAATTTCATCATAAATAGGTTTCAATTCTTCAAGAGACTGTCGACTAGTTATTGAATACACTAAAATAAAAGCATGTCCTTTAGATATAGAGAGACGCTGCATTGCAGGAAACTGATGACTTCCGGTTGTGTCGGTTATTTGAAGTGTACACACTTGTTTGTTACAGCTAATAACTTGTCTATAAGTATCCTCAATAGTTGGTATATAACTCTCTCTAAATGTTCCTCTGACAAATCTTAACACAAGCGAAGATTTACCGACGCCTCCTGCCCCAAAAACTACCACTCTATAATCATTGCTCTGCTCTGGCATAACTCGCAAACGAACTGATCTATCTTTTGGTACCTTACAATATTATACAAGTTCTGTATCATCTGCAGTCCGTTAAACTAAAATTAGTTAAACAGGACAAGAGGCGATTTGTATTTGTAAATATTTCTGACATCATTTTGAACCTTTGACTTTTTCGT
>CL15421.Contig1_All    size  219    gap  0  0%
GCCCTACAACCTTTATTATATGTCACCATTTTCTCTATTTCCTTCTGTTCCGCATCACGTATTAACTTTTTGAAATCGTCTACCTTCTTGTCAACCAGTTTCTTCAAGTCTTCTGCGTCTTCTGTAATGCTGCTGATCACTTTTTTAATGATCTCACGGTAGCTTTTTCTGTTATTGTCCATCTGACTTATGCATGACTTCGCTTTTGCTACCTTTTCT
>CL15446.Contig3_All    size  1220    gap  0  0%
GAGATTTGTACAAATATAAATTGGACGGGATTTTATTTATATAAATCTCATAATTAATGCTTATAAATACAATGAGTCTGACAACAACATAATGATAACAATGTCTAACAATCTCAAATATAACTTTATAATAAAATCAAGTCGGAATAAAAGATCTTAGTCATAAAAGTGAGTCACAGGAGAGTCATAAAAGTGAGTCACAGGAAAGTCATAAAAGTGAATCACAGGAGATCACACAATACAGGTCAGAGTTCTCATAGGTCGTGACAAATTTAGCAGAAATTTTTGTGATGTTTTATTATTGCTGCAATTACAACGGTAGATTTTGCAAAAATAAAAAAACTCACATTTTGAATTTTGAAAGTATTGCTTGTTTGCAGCATTTCCTATAAATCTCAAAAATTAATATCACAATTTTGTTTCGCTGTGCAACAAGTACAACAATAAATGCACACACAAATTTCTGAATTTACAGTACAATAAGGTCAATAGATTTTGTGAAATGCATTCCATATTGCCACAAGTAAATGTGGGTGACACATAAGATAAGAAATCGGTTTCATATTTTCTGCAAATGAGGGAAAAAAATGTTCAAAAATGTCCATCACCTAGCAAATGCATTGGTGCATACATTCAAATCATTCATTTGTTAGATTTATAAATCTGGCCACTGAAAGATGACCTTTCTCTAGTAAAACTTGTATGAGCAAATATCTTAATACATAAAGAGGAAATAAAGAAATAGGGTCATCAGACATTGATGCAAAATTGTGAGTGACTATGTCAAATTTTCTTTCTTCAATGTGAAATGAAGGTGAATATACATGTAAACTTGAATAACTCTTTCATCCTTTCGAAATCTGACATTACTAAGCATACCCATAGCCAGGGGATGAGAGGTGTTCTGACAAACCCTCTCTGAAAAAAAGTATACTAATAAGTCAAGATTCCAATTAGGATTTGACTATCATGACACTCTATTCCCCCCTTAGAGAAATCATGGCTACAGCCTCCTGGGGGCAATATTGGTTTACAAAAACTTATTAATTTAGATTTCATGATGGTGTACACACACATAATTTTTTTCTATAAGAACATATTAATGTTTTCATTAAAAAGTACAAATGTATGTGATAATTGAATAAGGAATACCTCAAATAAATTGCAAAATTTAAACTAACGAAAAATGTCACATTTAATATCAGTACAACACAACATAA
>CL15579.Contig1_All    size  1594    gap  0  0%
TCATATTCCCGATAAACATGTTACAATTAATGAAGGTATATGAGTGTGTTTGTCAATGAGACAGCAACCTTGAGACAAAACGAAAAAAAAAAAACACAAAAAAACATAAACATAAACATAAACAAAACAAAAGAAATAAAAAAAAAAAACAACACACACAGATAAGTCACAGATATTGTTTTATTTAAATAATAAAAAATATTGGTTTATGTGAATTTTCATTTTTTTGTAACCAGAAATGTTAATAACATATATATTTGTAATGTTATCATCCAAATATGACCTGTAATAAATGAATGTAAGAAGGGGCTATGAATAATTACATGAGGGGTAACAGACAGTGAAATGAAATCAGGTTTGAACCATTAATTCTCAACTTTTATTTTTCTTACAGCAAAAGCAACCAGTCCTGAACTATGTGGAAGTCGAATTCACCAAACCACCTTCCAAAAAACAATCAATCAACAGAAAAGACAGTAAAACTGAATATGCTGACGTCACTGTTAAAAATAAGACTGTTATTGTTAAATAAACTTGTAATTATATGTAACTTAAAATGTGTTTAAAGAACAAATAATGGGCAATGATTTAGAAAATGTGAAATGAAAAACAAAATATGTGCAGGCATATACAATGCCAGTTAGTTCGTATTGAACTGGTTTCAAGGTGATATCAAAACGATAAGGATAAAGTCAATTTCCTCCCCCCCCCCTAAAAAGGAACCTGTATTTTATATGACGACTCCTTACAATATTGGACAACACTTAAAAAAGTTTTGTCAGCCCATAATTGTGCAAATTGAAAGATTTTTTTTGTAAATATGATATATTGTTACATAACACAAAATGCACCACCATTTTGTATTCTAGTCTTCACATGTAAATATGTTTATTGTTTTCGCTGAATTGACCACCTGATGACTATAACAAGACTTTCATTTTGTTCATCTTTTTTTTTATTGAACACCTATTGCCCCACTCTTAATTTTGCAGTTTGTCTATAATTTGTATTGTTTGCATGTTAAACCGAGTTTTCTTCATACGTATCCGGTCCCCCCCCTCCCTGATTTTGATTTCGATTAGAGGCCACTTTCATAAAACAACCTGAAAAATAGCAAAAGTCTAAATTTTTGGCTGAATTGGAACTCTGTAGACTCCCATACAATAAACTATTTCCTAAATTTATTAAAACCCACTGTATATGCAGTCTAAAGCAGTCGGCATTCCTTGGTCCTACAGGTCAATACATGAGACCAAAATCGTCAATAAAATTGAGAATGGAAATGGGTAATGTGTCAAAGAGACAACAAACTGACCATAGAAACTTGCGTATACTCAGAAATGTATGTTTTCATTTGTTTTGATAGCTATAAGATCAATGAAATAAGAAGCTAAATTATTTCAAACCACAAAACCTATAGAACAAGAAGTCATTTACAAATAATCCACCGACCAAGCTTTTCAGATGCATGATTATATTTGATATATTATGAAGAGTGTATAGATAACTTCCATGTTTATTTGTTACTGGTATCTGTTTGTTATTGTTGTTATACAGAGCTATAAATCATGTTAAATCATATAAAATAAAGGCC
>CL15718.Contig1_All    size  528    gap  0  0%
GAATTATAGAATACTTTCTTGAAACACAATTATTTGCCATTTGAAATCAATAAAAACTCTATTGTTAGGCTTAACATACTAGTAGCTATTTAAGTAAATCTATTTTTTTCACAATATCCCTCAACACAAAACATTAATAGTTTCTTATCATCCAGCATTGTGTGATCTTATAGTCCACTTTTTGGTCATTCAGCGCACAGAACATTGACATTATTGTGGTTTCAATATCTTTTGGTATTTAAAAGAACTTCAAATCATTGACTGAGTGATGAAAATAATAACTGATCCAACTTTTGTCTTTGAATTTATTCTGGTCTTGTTTCTATGTTTTCTCCATTTATTCTAGGTGGTGAATTTCAATCCTTCTGAAAAAGAACCAATAAAATCTAAAGTAATGGATTATACAAAATTGTTTTCATACATGTAGCAATAATATGATTTTCAATAAAAATAGCTATGCGGTATGGATTTTACTGATTGTTAAAGGTTGTCCAGTGTCATCAGTTGGCCCGAGAACACAGTTATTTC
>CL15872.Contig1_All    size  1523    gap  0  0%
GGAAACAGCCATTCGAAAAAATCGTCTGTCTTTACAAATCCATTGCTGCCTTCATCTGACAAATCACATCTTTTAAGTATACTACAAATCTTCTCACTTCAATGACACTCTCAGATCTAAATAATTTGTTCTCTATGCTTGCCATACAATATTGAACACAATACATGGGAGATAACTCTATTCACCACTTGCCCCGCTTACTCCAGTCTTTCGGTTGCCAATGTAAACATTTAGAATCAATCCTAATTTTGCGTTTCTGTAATGCTTTATTATGCGTGTCCATGTGTTCCTTAGCTAAAGTCACAATATATTGTCCTTTGTAATAGTTTATGAGGTTTAAATGTTGTAACGTTGATATCACATCTTCTTTCTTTATACTGGTTAATTCTGAGATCTCATTTATTGTAATAATAGGAGTTTCATTTCCTTCTGTTGGTTTCAGACCTATGAGTATTTCTAAAATTGTCTGGGACCAGTAACTTCTGTATGATAGCAAACCGAGATCAGACAAAGGTTTCTCTGGGGAACCAGTTTTTCCTTCACACTTTGATAATTCATAACTAAATTCTATAAGGAGTTTACCATAACCTTTCCGCTGGTATGGAGGTAGTGATAAAATACAGGCTACGTTGTAGTCTTCTGATGATTCTTTCTCCTTTGAAAAATATCCTACTATATGGTATCCTTTGATATCTATTTCACACATACAATAAAACAGGAATGGATCTGTGTCGTAATACAATGTTTTGTGGTCCAAAAATAACTTGGCTAGCAGACATAAATTTTGAGCATATGCTTTATTTTTCCGACCATCTATTTCAAAGAATGATATGTGTCCTTTTCTGTAAATTTCATTTCCTGGCGGATGCTTCAATAAACATTTCGACAGATGTCGCTCTAAGCACTTTTTACTTTTCACATACTTTAAACAATATTCACATATATACACTATTGATGCGGATGTTAATTCCTGTGGATAAGGTGAGAAGTACCATGGTTTAATTCGATTTTGTCCTAATTCTATTAATTCTACATTTTTCATTCGAGTGACGATATCATCATTATGGGCAACCATACTTCCTGTCTGTCTTGGCTTCTTTTCTGGTGGAACAGCTTCATCTAGCAGTATATCTTCTTCAGGTCTTGGCCTTTTTCTGTTGACTATTGGGGCCTTTTTATTGGTGGTTGAGTTACCATTAACTATAACTATTTCCCTTTCTGGACTGGAAGGTCTTGATCCTGGACCGGATCCTAATTTACTGGCAGCTTCTTTCTTGGGAGTTTTCTGGTCTTTCCTTGGTGGTTCTAACTTGTTCATGTCCATCCTTTCCTCGGGAACCCATTCGTCCAAACGTTTGTTGAAATCTTCATAATGAATATAGAACATGTGCTTTCCATTGACTTCTTTCTTTCCAAGTATCTCAGCAAAGTGCCATCCATCGCCATTCTTCAATAAAACTGGCACTCTACACCCTTCTACTATTTCAGTCTGCACTTCCGTCATCACGGTCATATTGTAGCTC
>CL16326.Contig1_All    size  1130    gap  0  0%
ACTTCGTTGCGTGGGGTATAATAAGATACTTAAAAGTAAATAATATAACAAAACAAGATGGACGGCTACACAGTTTATAAAATGTAATGAAAAACTTGGGTCTATGTCATATAATTATTCTTGCAAGCAGAAAATTCAATCATGATTTAATCAGATTAGTCTAGTCCTACAGACTGATAGATTGATTATATGTCGGACTAGTCTACTCTTAAAGTAGGGTAGTTTACATAACTTACAATGACTTTTCTGTTCAGCAAGCAAGATAACCAAAGATGTTCCCTTTGTCTACACACTCATTGAAATTGGCTGTAATATTGCAAAAGTTCAAGCAATTAGGGCAAAACTTACCGAGTAAAAAAAATCAAAATGTCTATCTACCTTGCACATTTCAGAAAATTCAGATCAGATAACGAAACTGGGTCCAGCAACATTTATAAGCAATTTAAGATTTTGACCCTCACAGTTTCCATTCACCACAAATATTCTCGTTACAACGAATCATTTTAAATACAAAAATACCAGTTGCAGCCTTTTGTTTATCTATTAATATATGTATACGGATAAAGTTATGAAAGGCAGCAGGGTCACCAGGGTGAGGAGTCCATGTCATCTGAAATAAATGCTAAGCATAGATCTAGAAAGCGACAGATAATCATGACATTAAAAAAACTCTCTTCTTTTCGACTTTTTTCAAACAAATTGACACATAAAATGAATTATATAGTATTGTGGAATTTTTAACTTCTGTTAAATTCATTGGTTACACATTTTACTAGGATAACAATCCTGTCAAGTATGAGCTGGGTAAAATATTTCAGAAAAGAAGATGGAAATGTGAAAGATTCCGTGCGTCAGGTGCAAGAGCATACGAACAGCTAACATGCCTTGTCAGGGTGGAAGCTTAAAAGTCCACGAAAATTTGATTTAAAAACTTTATTCGTTCTAACAAAGTTATTGAGATTTTGTTGAGGATTTAACCATCTACGACAACAAGAATTTTTTTTTTAGAATTTACAGCTCTTCTATAAATATATGCAAAGCAAACCATTGATCAAATTGCTTGCTATGATTGTTTGGATGTTTGTAAACGACAGACTTAGAAATGCTGAGATTCCAGACCATTTTCGTTT
>CL16548.Contig2_All    size  1459    gap  0  0%
GCGTCTTTGGGATAAATTGCGTGTAAGGGAAGGGAAATGAACAACTCAAAAACAGTTTTAATTATGTTAAAAATTTTGCTGTATTTTGACATTTGCAGATAATATTTTGATTATCAATAAAAATTTGAACAATACTTCCAAGAGTCAATTGACCTTGTTAAGTGTAGCTCTATAAACAACATATGTAAAAATAAATCCAACAACATTATGAAACTGGAAGTACATACAAGTAAAACATAAATCATCCCAAAAAACAAGAGATTGCATTTAAAAACAAATAATATCAGATCGAGGGAAGGCTGTAAAAAGACAAGAAATGCTTTTAAAGGAAGTACCTACAATTGCTTTCGTTTTAAAACAAAATCTGTTTTCTACTCTGTAAATTCTTGAATGCTACTAAATAATTGGGATATTTGAAAAGAGGAACCCTATAAAATAAATAAATAAGGATCTGGTAATATAATTGCGTATTTAGACTGTATTGCACATTTCTTTTGTATTATGCCAAAAATAACAAAAAAATTGCTAAATATCATTTTATGACAATGCAATGCTTTTCTTTAAATAAAGAGTCCGTCATCCCTGAGTCATATTTTTCCCTATAAAAAAAGTTTTAGATTTTTAACTGAAGTCTGAGCAACTAATTTTTTCAACTTTAAACTGACTGTGTATATATTGAATTTTTTTAAAAATGCCTCATTTTAGTTGTTCACTGTTACATTTTATGAATTTTATATTAAGTTACCACATGTTCTCCATATATTTATTACATACCAAATAATCCACAAATGTGGTAAAACTCTTAAATGCTGTTTAAACTTATGCAAAACTGTATAGTAAGAATATTGTAGCTGTCTGTCTGTCTGGACCCTTAGTAGCACTTCCTGAACCCTGGGGAGATTCATGAACTATGACACAAAAAATTCAATAACCAATAATATAAGGGCAAGAGCATTTTGGCAAGTTCATTAACATGTTAAATATTAACTTTAAAGTGAACAATTTTTAAATTATGATTTTCATCACTTGAACAATAAAGAGACTAGCTTTCACTTTATAATACTCAGACATCACAGATTAAACAAACCATTTATACATTATACATCTCAAAACATTCATACATCATACCGTCTCACAAAGAAAAAATCTCATTCTCGCATTGGAAGAATTAATGAATTTAATTTCAACAAAATGAAGTATGACTCCTAACTACCTCCTAAGTATTTTGTGAATTCTTCCAAACCCACATTTCAAACACTATAACATACCTTTTCATAAAGGTACAGTATATTTAAACAAACAAAAGTTATAATGAAAAATAGAACAACATAAAAAAATAAATTGCACAATAAATATGGTAAAATAAAGCACCTATATGACCTAGATCAGATCAACTCTACCAGTGACTTTTGAAAACAAACTGTCAACAAAGTGTGAAATGTGATGTTCTAGTTAACCA
>CL16632.Contig2_All    size  1344    gap  0  0%
ATTGAAAAAAAGTATTGAGCTTGCATACAACAGCGTTTGCAAAATAGTTTTATTTATCTACATACTCACAGGCAATCGCATGACAGGCTCATATTGAAAAGTTTTGAAAAGACCTTCCTGTATCAACTTTCTGCAAAAAGGAAATCAGAATGTTATGCAATAAAGTCAAAATGGAAGCAAACCCTAATTTTACCAGTCAGCACTTGATATATAAACAGACAAAGCATTTATTTCATATACCAAGATTTACACCAGATAAAGAAATGCTGACTCAAATATTAAAAAAACAAAATAAGAAAGAAACTGTTTTTGAAGGATTATATGAAGCATTAAGAAAAGTGCAAACATTTCAGTTGCTTCCAGTTGTACATGCTACACACTTAACAAAAAGTCAGATTGAGGAAGTAAAAAAAATAGCTAGTCAATATGAAGTTACTGACAGTGAAATTGATAACTTTATATCAGAAGAATCAGGAAAAGATAGACTTCGAAGGATGATTAAGAAAAATGAATTGAATGAAAGGTCAGATGAATTGGCATTTATTTGGGATAATACAGTAAAAATGACTGCTATCGCATACCTTGGAATGTTTTTATTAAAACTTATGAATGAGAAGAGAGAATTTATAAGGAAAAGCAAGAGTGCTGTATACTTTTCTGGCTTCTCAGCAGGAAGGCAAATGAGAGATACAGTTATTACCAGGTCAGTGTTATTTGGTGGAGCTTGGGCTGCAAGGTGTGGACTTCTAGCAGGCAGTGTATTAGCAGTTTCACAAAGTATAGCAGTTTATAGAAATAAAACATCTGTATTGGAATATGTCATTGGCACAGGTGTGGGTTGTAGTCTCAGTAGATTTATGCATGGTCCAGAAGGAATGGTTGGAGGATTTCTTATAGGAAGTGTCATTGGATTATGTATAGGTATTCCTGTGGTGATGTTGATGAAAAGTTTAAACAAAACACAAGAGGATAGACATAAAGATCAAATTAGAGAACTGTTGCGATACCAAAAGAAAATTCGGGGAGAAATAAAGAAACCATTGACAATTATATCAGAAGAAACAAATCCAAAACAAGAAGTTACTTCTAAATCAGAAGAAACAAAGCAAAAACAAGAAGTTACTTCTAAATCAGAAGAAACAAAACCAAAACAAGAAGCCAAATGCAAATGTACCAGGTGCATATTGCTGGTCATGTTCAACACATGTAATATTTTGAACATTATAATAGTCAAAAGCATAAATTTTAGTGATGAACTTTGTGAAAAGCTGTCCAGCATGAAAACATTTGACTGTAATAAAAAGCAAAATTAAAAGGTTGAAATTTTTTTTTTTTTTTTTTTTT
>CL16725.Contig1_All    size  2398    gap  0  0%
GCAATGAAATTTTTATCTCTCTTTTTTTTTTTTTTAATTTTAGGGTTAGGGAAATGTATTTTCTTGTCATACTTAAAAATTAGTCCTGCATGATAGATATCCTAACTATAAGAGTTGAATTTAGATCATATTTTGTTTAAAGAAAAATTTGGAACCCTAATAAATAATTTTGACTACTGTATCTTGATTGAAAATAGAAAAGATAAACTTGTGATTTTATCTTTCCTGATATAAGCCATGTGTTTACTTCTGTGAAGTGAAAGTAAAGTTCCAAGAACACAAAGAAAGTAGATGTTTTGTGAACAAAGAATGCAAGTATCAAGCATAGCTTCTTCAGTATGCATGAGTGGAAAATATGACATATATATTTTTTGGTGAATGCATGAAAATAGCAACTCTCAGTGAGATGTATGTGTGAAGTTTTACATAAATAAAAAAAATAGCATTTTTATTGAGCTGTAACTTTAGCCTGTACCTTTTTCATTGTTTTAGATATTTTCATAATTTTTTTTTTCGAAATGAAAATGTGTACCATAAAATTTAAGAGACTTGAGCAATGATTGGACTATTTGGTGTTGAAGCTGGCCTACGTGTGTGTCATTTATGTATAAATATTCTGAAGAAAGAAATTTTAACATACTGCAATCTATTGAATATTTGTTATGGAAGTTGATATGATTGTTAAATTTTATGTCTTATTAGCAGCTATTTATGGATCTCATATTATTCCATTAATTACGCTACTTGTCTATATATGTGATGTTATAACATGTTGATTGAAAGCACCATTAATAATGTATTGCAAAGGTTTTTTTACGTTATACTATTTTTACCGTAAAGCAATTGAACTACAAAATGTCAGATTTCTATCGGGTGTAATGTAGGATATATATTTAACAGATGAAAGGTAGTAATAGCACCTTAAGGAGAAATTGTTTTGCACTTATTTGGTGCAATGTTTTGCTTTTGTGATTTTCTGGTCCTGTCATTCTGTTGGCCCAGTTAACCCAGATTTCAACCATTTTAACAGATTTCTGTTTCCTCGAAGTTATTTTATGACCTCTTCATTAAAATGACAATCAAAGAAAACTGAAGTGAACTGAACACCATTTTATATTTCCTTCATTATTAATTGAATAATTCATGCACTGGAAATATAGTTCAACTCTCTCATCATTTGAAAAATTATTCTAAAAATACTTAATCACTATGGGAAAGTTAAGGGATGTTCTTTGTCATAGTAAGATATGTAAAAGTATGATTGTGTTGATGTAGTTTGGATGATGAATGGTGGACGTACGACTGACATTGTAATTTATATTGTTTGTTGATGCCGTAGAATCTCTGTTTTAGTCAAGGCTGACACAGATTAACTTTGGTGCAATACATAATAGTGTTTTTGTTGGACACACGTGTAATGAAGGTGTGTACTGTGACCAAATATTGGAATAGGGACAGTCAATGAATATCATAATTCTGTTTGTTATAAATTAATTAAATCTATAATGTAGATGGGTGATATACATCAATTTCATTTTTTAAGCAAATTTTTTCAGTGAAATCTGTTTTCTTTTAATTTTGATTACACATTTTTTGCTTAACTTTCATTTGCTGAAGGAAGCTGACATTTTTGACATTCCTTGGATAAAAGTTTTAATTTATCTTTACTTTTTTTATCTTGGCCATTTTAAATGTGAAATGCTACAACATTGCTATTTTAATATCATTATATTCTGTTTTGTGGTTTCTAAAAATACATTTTGTAGTGTCTAAAATGTTTGTATTTATTAACACTGTTTACTTCATAATGCATTTATATTTAGATTATCAGTAAAATGTCTCGGACCATTTTAAAAAATATTGATTTTTTTTATGACAATGTTACTCTGGGTCTGTAAAATTGATACAAATAAAAAATTAACCAGAAATTAAACGACCAAGTTTTTACAAACTTTCTCCTGGCTGCATAATTTTATAAGCATTTGAACTACACCACAAAGAAAGCAGTTTTACAGCATAATACAGTATATAATGTTTTCATAAAAGTTGTCTTATCTTCAGATGTTTGAAATTTAGGTCGTTAAAGGGTGAATTTATGGTTTGATTGTCAATACTAAGCAGAGACTATTTAAGAATTGAACATTTTAGTAAACAGACTATGAAGATCAAGATTTATGCGCCCAGTATATCCTCCGCTTGATTAATTGTGAACATGATAATATGTTGAGATATCTCACCTTAAAAGCTAACATAATTATGGATAAAATCAGTGATATAAAGACACCAGTCATCTGTCAATTTTCTTATAGGTTTTAAATTTTATTGAAAGCCATCCTTTAAAAGCTGCAAATAGTTACACAATGATTGTGTTTTCTTCATATATAAATGTATGAAAGAG
>CL16935.Contig2_All    size  1825    gap  0  0%
AATGTGTTGATAATGAAAAAAAAGAAAAAAAAGGGGATGTATTTCCAGTGTTAACAATGGATAATGATAGCTCACCTGAAAATTCTGAAAAATCTGACAGTAAATCAAAATGTGAAGAGACAAAATGTCCAAGCTTTAATCAAAACAATACATCTTTAGGTAGAAAGGCTACTAAAAGACCTTCTAGATCATTAAGTTCAGATACAAAGGAAAAGCCATCTAGAAAAAAGAAAAAGACATCATTGAATAAGAAGAGAAAAGTAACGAAGGTTATTAAAAGTAATAAACGCCAGAGAAATATTGACAATGATGAAGATGCCAAAGATCATCAGGACTATGATATGACTGATGACACATGTACAACAAGCCTTAAACCTAAAAAACAATGGAAATGTACCAAGTGTAATCTTATATTTCAGTCATTTTCAGAACGAGCAGAGCACATGAGGAAGCTTCACAAACCATATCCCTGTGAACTGTGTGATTGGGTGGGCGTTCAGCCATGTCTGTATGCTTCTCATATGTACAGTCAACATAGAGTTGTTATTGACCCTAAAAGATATCCATTGGTTCAGTGTAACGTTCAGGGATGCACATATAAAAGTTTAAGTAGAAATATGAAGGATCATATGAGATGTCATAAGTATAAAAAAGAGAAGTTAGTATGTCATGTTTGTGGTATGGAGTTTACTTCAGAAGGAGGCTTACGTGCTCATTCATCATACCATAAAGAAGAGGAAATGAAGTTTAAATGTAAAGAATGTGATAAAGTATTTGGATGGAAACATGAACTTAGGAAACACTTGGCTGCTGAACACAAGAATTTTAATCTTTGTCATTTGTGTTCATTCAAGTCAAAGAATAAAACATCACTGATTGTACACCTGCATAATAGACATAAGGAACCAATTCCAGACAATATGAAAACATTTAAGTGTGATGCATGTGATTTTTATTGTTTTTATCCAAGTTATTTAAAGACTCACCAACAAGAAAATCATTCAGATTCCTTAGATTTCCAGTGTACTATTTGTCCTAAAAAGTTTAAAACCAAAAAAAGTTTAAGAGGTCACTATAACAATACTCATGGATCAAACTTTTTTAAGTGTGACAAGTGTAGTTACACAACAAGATCACAGACGACACTACAAGTTCATCAACAGAGTACACATTCTGAGGTACGGCCATACACTTGTCATCTATGTGAGTACAGTTGTAAATTAAAAGGAAATTTGAACAGTCATTTGAAGAATATGCATAAACTAGAGATTGTCTCCATTAATAAATTACACGAAAAGGTTGTAAAAACAGGTACAGGCTTTGATGAATATATGGAGGCTAGAAGAAAACTTTATGAACCAGGTGTGAACCCAGCAGAATTGATAGTAACAAGACCAATAGAAGAGAGCTGTGGTGTTCCTCCTTTGGAAGATAATACAGAAGAAGACTACCAAGATTTAACTGAATAGTTTTGGAAAACTAATTTACATTCACCATAAACTTGGATATTAGAGGTTAACATTTTCTAGACAACAAAACAAAAGAATAGTGGTGATCTATTCAGCCCTTGGGACCCTCTTGTTTGTTAAATTATATGCATGTTGTTAATACTGAAAACAGATTTGAACCAAGCTATTTGCCAATTAAACAGTAACCCAGTTGCAAAGTAAGATTACTGAAGACATAGACAACAGCTCACTGTCTTCAACAAAAGACAAAAGTTAGTGCCATTTGTCCAGCTCGAAATTTTTTCTTGTTCAGAAAAGCTGAGAACATAAGTTTAATAAATAAAAGATGTTGTTATTTATTAAAGCTGATTGAACCA
>CL16955.Contig2_All    size  331    gap  0  0%
TATGTGTAAGTATATAAATGCTATATGTATATTTGGCACAACATTCAAGATTTTATCAAGCAGGTACATTTAATGTACTACAAGGTAATATATATCTCGCTATAAAATAATTAACCTTCAGTAGTTTGATCACTGAGATGAATTTTAGAGATTCTTTGTAACTAAGATCTATCTGCCACTTTCAACACATTGTCATACTAACCAAAGTTGGTTTTAGTTTTGAAATTAATAAGTTGTATGCAACAATTGTAAATCATTTATGTAGTCTCTTTACATCTGAATGTCATAGTTTTGTGAGATTTTCAAAACAGCTTGACAATTTTTTAGAAAT
>CL17050.Contig1_All    size  2814    gap  0  0%
TAAAAGCCATGATACAAAACTAATGTCGAGAACAAATGCAATCTTCGGAAAATTGTCAACAAAAGTTAATTTTATAGTAATGTCTATTATAGATAATGATGTTGTTTGGATTTAATTCAGGTATTGTATTTTAAAGATAAACAATAATACTGGTGTAAATGTGTCGAGGACAATCATATCACGTGACGAAAACACTACCCTACTATGAACACGGAAGTAAAAACTCCTGTGTAGAAAACAAGTGCAAAATGTGAAGTGTTTAGTAATATACAGTGAAAATCTATAGCTAGGAATCAAAATGAGCAACGAAGAGGAAAATGACACAATTTACGCCAACGAGGACATCACTAAAGTTGCAAATATCAGCAAACTCTTACAGAACTTTCACATTGACAAACTTTTAGAAAATGATAAAAAGGAAATAGAACGTCTTGATGAAAACGTTAAATGGTATCACAAGAAAATACCAAGAGATACAGCAGAGCAGCTGCTTAAGGAAGGTCTTGCCCATACTAACATGGATGGTATGTTCTTGATAAGAGACAGCACCAGTTCCACACAAGACTATGTTGTTTCTGTCACACATAAGGGCAAGGTCTATCATTTCCAGATCAAAGAAATCTACAAAGGACATTACCAAATTGATGAAGGACCAATAGTTCATGGTCTTGACAAGTTAGTTACTCATTATCAATCATCACCAAATGGATTAATTACACAATTAACACAACATTGCTGTGCAGAAATACCACCTAATAAGGCAAGACAGCTAGGTCAGACAAATGTTTTACACAGGGCTGTTGTAGAAGGAATAGCAGACCAAGTTCGAAAAATTTTGAATCATAGATTATGTCCTGATATAAATGCTAAAACGTCATGGGGGTCTACTTGTCTCCATGATGCAGCAAACTATGGCTTTGAAGAAATTGTGAAAATATTGATTGAAAAAGAGGCTGATGTGGAGATGATTGACAAAGCTGGGTTTACAGCATTACATAGAGCATGTGTAACAAACAGACCAAATATAGTCAAGATTTTAATAGAGGAAGGAAAATCTGATGTACAACTCAGATGTCCAAAAACTGGTTGGGTGGCATTACATGTTGCTGCGTACAAAGGCCATAAACATTGTATACAGGAATTACTGAACCATCATGCACCATTATTTCCCAGAGCAGAGGATGGATCTACTCCTTATGAATTAGCAAAGAGATACAATCGAACAGATTGTTTACAAATATTAAATTTTCCAGACTACAGATCAATAAGAACAAGAAAAGAATTATGGTTTCATTCTCATATTGACAGGAAGACTGCTACAATGTTATTAGAAGCCCATCAAAGCAAAGAAGGACTATTTCTAGTACGGAAAAACAAGAAAGATGTTAACTATCATGTGATCACAGTTTGTCATAAACATCATGTATTCAATTATGAGGTCAAGGTTAAGGACTTTAGGGGCCAGTTAGTACATTATATAGATGATGGACCATTATTTGATGGCTTAGAGAGATTAGTGGAACATTACCACAGAACCAAAGATGGACTTATAACTACGTTAACCAGTGCTCTCTCAACTGCTGAAACAGTACAACCACTTATATCAGAGGATCTTGAGGATTATTATAATGTTCCAGACAATGATGAAGATCGACCAAAATTACCACCTCGCCATGATAGTCCTGCAGAAGAAATATATGAAACAGCAGACGATGGGGATGTTCCTGCAACTCCTCCACCTTTGCCTTCTAGTCAGCCTCCTCCAAAAAAGAGTATCTCAGTAGAACCGAAGGAACCGAAGGAACCGAAGGAACCAAAAGAAGAAGAAAAAGAAGTCTGGAATATAATTGATAAAAAAGACATTAAAATTTTGGAAAAACTTGGAGAAGGAGAATATGGAGAGGTGAAGAAGGGGAGATATACCAGGAAAGATGCCAAAGGGAAAAATGCACATAAGATTGATGTAGCAATAAAAACATTTCATGCTGAACTTGGTAATGATGCAGCATTAAAGAGCATCAAGGAGGAAGCTAAACTAATGTCTCAACTCAAACATGAATGTATAGTAGAATTATTTGGAGTTTGTGACTCACCCTTTATGTTGGTAGAAGAGTACATACCTGAGGGTTCTATGTTAGATTATCTAGTCAAGCATGGTAGCAAGAAAGTGAAAGTAGACAGCCTTAAACTGTGGGCTGCTCAGATAGCCAATGGCATGCAGTATTTAGAGAAGAAGAGAGTTGTACACAGAGATCTGGCAGCTAGGAATATACTTGTCATGACTTTATTGCAGGTGAAGATTAGTGACTTTGGATTATCTAGAGCCTACTCTGATGAGAGCAGTTATTATAAAGCCAGTAAAGGAGGTCGATGGCCTATAAAATGGTATGCACCAGAATGTGTAAACTACGGGAAATTTACCCATGCTACAGATGTTTGGAGCTATGGAGTAACATTATGGGAAATGTTTAGTTATGGAGATCAACCTTATGGAGACAAAAAGGGAATTGAGGTAATACAGTTCATAGAGGAAGGCAGTAGACTTGACAAACCAGATGCATGTCCCGATGTGACCTATATTGAAATGAAAAAATGCTGGATGTGTAAACCAGATGAAAGGCCAACATTTCATGAACTGTCAAATCATTTTGAAACAGAAAAAGAATATGCTGACATAAGAGACTTTAAAAGGAGCAAAGATTCTTCACATTCAAAGAAGAAAAAATAATTTTATTGATTGTTTACTTAATGTTAAAAATTAATGTGATGCAACATTTTTAAATATATATATATATATATTCTATTAAGATCAAA
>CL17245.Contig1_All    size  304    gap  0  0%
CGGGTAAAACAGCAGGTTTGATTGGTCTTGGTTCTCTGGCAGGTCTTCTTCTCTTTTCTCTTTTAGGCCGATGGATAGCTCCTTGGTTACCTTCCTCTCCTCTATTTCCTCTCCTCAGTTTGTTTTCCGTTTTTCTGATCTTTTCTTTGAGTCGCTCGTCTCTTCTTGCTGTGGCTGCCTGTCTTCTCTTTTCTGATTCTTTTGCCATTTTCCCTTTATCAGCCAATGCATCCATGCGTCGAATCTCGACCATCAGGCCCTTATCTTCATTATCATATATATCTCTTTATTACCATGATCACGT
>CL17448.Contig2_All    size  1440    gap  0  0%
GCTGTGTCGTAAATACTTGTCACGAATTTCAAAGTAGTTTTGCATCGTTTCCAGTGGAAAGACCAGCTGTGTGTGTTCTGAATATCATTTTTTTTTCTTGTTTCGCCTGTGTATTTTTTACTTGTGGTGTACAGTGGTTTCGCAAAACGTTGCATATGATATGGAAAAGATATTGCGGTTTTGAAACTCACAGAACACTTTTTTTATACGAGTATTCTCTTTCTTGCATGCATATCCTTCGCAACCGTAAAAAATAAAATCGACGAATTAATTTTTCAAATTGTTCTTTCGATCATCAGGACTCTTTGGTCATTTTCAACCAAACTGATGCTGAGACTCGATACTGAGAATTACTTTTTCTTTTGTAAACTCTAGTGATATATAAACTCATGGACCGTTGGTGATAGAGACCTAGGTTATCTTTATGTGAGGTCCTTGGTCTGCCTTAAATAACAAATTATCAAATTCAAAGGTCAAGGTCATGTTCTAAATTTTGCCCGTTGTGAGTACATCTTAGCTTTAATACAAAGTAGATAAATATTATAAATGGTGTTAAACGCTTGGGTTTCTGAGACAACAAAATTGCACATTCCGTCAAAAGAGCACTTTCTTGTAGAAATAGTCCTTGAAATGTTAGAATTTAAGGTTAATAGATAATTCTTACAATATGGTACTTGATAAGGCCAAATGGTCGTTTGCAAAATGTAGGGTTATATATGACCTTCAAAAAGGTCAACCGGAAGTATCCATGTTTGAACATTTATAAAGTAAAAGCACATAAAACCATATATTATTTTGATAGACATATGTAACCCTATCATTATAGACCGGAAATTACCCCTATAAGTCGCAAAATAACCCCCTGTGTTGGACAAAAGTGTATTGAACTTATATTTTGGTTGTAACAGTATAATAAAGCTTTCATTAGACACTGGACGTGCAATTTTCGTTACTGGGTAAAGAAAATAATCTGGTTAATTGGGGGGCAATAGTAAAAAGAGACCATATACATTTTAAATCAATATGAAGATACTTATGATTTATTCATATCAATTATCAAATTTGAGTTATTCAAAAGTAGCATCGTCTCAATTATTTCGAAATTTAATGTTGAAAGCCCTTCATTTTTTCTATGAGCATTTGGCTTTTAATTGTACTACGGCTCGAAACCAAATGACATATAGTTGTGATTTGAACAGAGCAAATTTACAAAATTAAATGAGGTGATGCATGAATCATTTCCACAGACAGCACACTCCAGCAGTTGACAGAAGACACCTCTAAAAGCTAACAAAACATTAATATTCCTGCTCGAACAAGAACTAGTACGGAAAACCAAACGGAGTTTTCAGATTATAAAAAAAGTGATTTTTTTTTATCTAAATATATGTCCTTTAACTTTTTTTTTGACTTGTATACATCTGCAGATCGAATATTTTC
>CL17611.Contig3_All    size  3647    gap  0  0%
CAATACACGTCAAGATATACAAACTTTTTACCCATTGTATATCATATGACTGTTTAGGTGAAACGAAACGAAATTCTGTCCAACGAACCGTCAATGGTCACATGACTTTAAAAATGTACTTGTTTTTGCCAACTTTTTCATAAACTGATCGCTGGATTATTATTTTAGTTATTTCGTCTTATTTTGTTAAACTTCTGTATACTGAGCTAAAAGAATGGGACAGAAAGAGAAAGAGATTTTAGATAGAGGGAACTGGTCTGGACGTTTGGACTTCATCCTATCATGTATTGGCTTTTCTGTAGGTTTGGGAAATGTATGGCGGTTTCCGTATCTGTGTTACAGAAATGGCGGAGGTGCTTTCCTCATTCCATATGCCATCATGTTGGTTATTGCTGGAATACCACTGTATTTCTTTGAGTTGTCCTTTGGACAGTTTGCATCTCAGGGGCCTATTACTGTTTGGACAGTAAGCCCTTTTTTCATGGGAGTTGGATGGGCCATGGTCTTGATAAGCGCCATGGTTTGTACTTACTATAATGTTATCATCATGTATTCCGTTTACTATATGATGGTTTCATTTGTAAACATGGATGGCGATCTACCGTGGCAACACTGCGACCACGAATGGGCATCAGACCTCTGCAGAGAAGAACCATACCCAAAGTTCGATAGTATGACAAATGAAACAGATAAAATTAAATCGGCAATGGAATTAAAGCATACGAACTGTTTAACCAGTTTGCTAACAAACTTGTCAGAATCCTTTTCTGTGAACTACACTACTTATAATGATCTTAATTCATCTATTCTTATCCAAAATACGACATCCTGTGATAAGGATCTGAAACTACCTAGTGCGGAATACTTTGAACGATATGTCTTACGGCTGCATGAGGCAAACGGATTTGGTGATTTTGGAGGTGTTAGTTTGAAGTTGGTGATATGTTTACTATTAACATGGGTTGTTATTTTCTTCTGCTTGATGAAGGGCATCAAATCATCCGGAAAGGTTGTTTACTTCACGGCAACTTTTCCATACATTGTCTTAATTATTTTGTTAATCCGCGGCTTGACATTAGAAGGATTCGAAAAAGGAATCGAGTTTTACATGATACCAGACTGGCAAAAACTTAAAGACCCCAAGGTATGGGGTGATGCCGCTACACAGATATTTTATTCCCTTGGTGTGGCTTTTGGAGGTTTGCTTACAATGTCGAGCTACAATAGATTTAAGAACAATACCATCAGAGATGCTTTCTTAGTGACCTTGATAAACTGTTGTACTAGTGTGTTTGCTGGTTTCGCCGTGTTTTCGTTACTTGGATTTATGGCACATACACTAAACAGGGATGTCAAAGATGTTGTTGATTCTGGCCCAGGATTGGCGTTTATTGCGTATCCCGAAGGTATTGCTAGGATGCCTGCTGCTCCAGCATTTTTCTCGTTCCTGTTTTTCTTCATGATTTTCACTTTAGGACTTGACAGTCAGTTTGCAATGATGGAAACTGTCATAAGTGGTTTTATTGATGCGTTTCCAGCATTCCTCAGACCTAAGAAGACACTGTTCACCTTTATTCTCTGTGTCATTGGCTTTTTGTTGGGTATGCCTCAAGTTTGCAAGGGCGGAATATACCTATTGACACTGATAGATTGGTATTCGGGAAGTTACAACCTTATGATTGTCAGTTTGTGTGAACTGGTTGGGATATGCTATGTTTATGGCATTAATAATTTCAAACATGATATTGAGATGATGGTTGGCAAACAGCATCCAGCCTTTTGGATTTACTGGTATATCACGTGGCCGTTTATCACACCTGTGGCCATCATTTTTATCGTGGTTATGTCTGGTGTTAATTATGCTCCTGCCTACTATGGAGATTATGTATTCCCTGGCTACGCCGAAGCTCTTGGTTGGTTGATGGTATGCTCTCCATTAGCACTCATTGTATTGGGCTTCATCGTACAGAGTATCCGATACGGTTTCCCTGGAGCTTTGAAGAAGCAGCCTGAATGGGGACCTGCTCTTGACGAGGACCGTGCTGAAGATCCTCGCAAGCGATATGAGCCAATAAACGCAGTAAGACACAGAAATGTTGCATCAAACGGAAAAGACAACTTGGCTTATGTAGGAGATAAAAAAGTCAAATACATTTCTAATGATCAAATTAGACTGTAAATGTCAATCAATCAACTTACATATACATATACAAATACATATACACTAACTATGTGTCAAGTATAGCTGTATGCATAATCAATTTGTGAATATAAATAAACGCTCAGTAAAACGCTTAAATGACATTCGGGAAAAAATATAAAAACAATACTTAACTACTTGCAGAATGATTATTTCCTAATGGTAGTAGTCTGTGATATTTGTAAATATGTTGGATTAATTGATATCAAAATATTCGCCTCTATATATATATATATCATATTAATAATTACTCTAAATATTATAACAATAATGTTAAATCTGCAAATTTGCGAAAGTAAAGTTTGATTCTTCCCTTGCCGGATTTCGAACTGATGCTATTTGGGATATCGAGACAACACCGCCTGCACAATTGCCAGCGCTCTAGACCACTCGGCAACCTATAAATACATATGTAAACGACAATGTAAAAACCATAGGAAACTATTAATCAACACTTGAATTTGGCCAGACGAGCATTTCCAACAGTATTTCAACAGTAAAAAAGTGTGGAAAAACAAACTGTGATACCTGTATTTACATTCATGAAGGTACACAATTTAATTCAAAATAGAATGACATTCACCAATAACTATGATATCATTTTTTTCTTGTCCAAAAGTGTTATAGGTAATGAAATGCAATCGTTGGAGATAACCATGGAAGCACTATATCAGCACTTTTTCACCTAAGTAAGCATATACGACTTTAATAGCAGTTGTTTCTGTTTATTGATGACTGGTGCAATGCGATTAATTATTCACCTCTACTTATGGGCATTTGATGTGATCTTTTAAACATATTACTGAAATTCAAAACAAAAAAGGACATGAAATCAAAGAACATAAAAAAGATGTAGTAGGTTCAAATACAATGTATACTGATTTCCTTTATAAGATTTCGTGCGTTGTATACAAATAATTCTGTATACCTTCAGGTATTAATAGGGAAAACAACTATGTTAGTGTATTATATATTGATGAACCTTGTATCCATAAAATATGTGGTTTTAATCATTAGCACTCCCATACTAGAACAACTTTTTTCTGTAAAGTTATTTAAAAGGTTTAAAAAAAATTGTTTTATATGTAAGTACATAATACTCTAACTAAATTAAGAGCTATCTTTATAACGCAACATATATTTTACTAAACCATGTGCTTGAATATTACAGTTACAGAAGTTGTAATGTAAGGTAACATACCGTTTTTTATATGTTTTAATCCTTTAATTTACTGTGTTTCTTTGGCGTTTTATTCCAGCATCAAAAAGTCCGAACTGGTTAATTTGGTTAAAAAATGATGGGGAAAATAAATAATGTTTCATTTGTATTTTTTAAGAACCGATACTAGTATGTAGATCGTTGGTCAAATATAAATGCATATTATGACTTTTAACTTAATCATTTTACACATTATATATTACACTATATTTTATATTGTTGCATGCA
>Unigene130_All    size  1691    gap  0  0%
TCTATTTCACTAAAAAGTTTATGAAGACCATCAAAATCATCACAAGATATAGCTAAATGTAAGTGTCCTAATTTCAGTCCACTCTTTGCTGCTCTCTCGCATAAAGACTTTGACATTACTGGTTCATCAGACATATATACAGGTTTGAATGTTTTAAGTCGTGCTTCTTTACATCTAAATTCTGTAAGATAGTTATGAATATACTCTACAGTAAAACTGTGATTAACGATATCTTGAAGACTGACTTTCGAGTTTTTCATCAATATGTTCAAGAGTTGTACATCATCCACTGCATTGTGAGCATTATAACTTCTTTTTAAAATATCTTTTACAAGATTTTCTTGTTTATAAGACTTCCTACCAGGAAATTTTTGTTTAAATATGTGAAGTGTGTCTGAAAAACCAAAAACTTTGCAATGAAATTCATTCAAGAGATTAACTGAGCTCAGTTGTGCAACAATAATTTTAGAGTCAAAACTTTTACAGCTATGAGCAACTAGGACTGCTTTATGTGGAAGCCATTTTATGAATTTTTCTAGACCCACAGATTTTGACAAAGTTTTTACTTTTTGTCCTTTATAATATAGAGAGCAGCCATCCCTATATAAGCCTGTAACTTCAGAAGCTTTAGGATTAATAGGTTTGGTTGGTAATATATATTCTTGGAACGTTTGGAACTCCATGTCTACGATTTGTGGTGTTATCTGAACAACTTCTGCACATATTTGAACTATATCTGCATCATAACCAAAACCTGTAGTTTCTAAATCAAAAGTTACTACAGAAACATTACAGCCATCATCACTCAAATCTATTGGTCTTGAAACTAGTTGTTTTCTATATTCAGGAATAAATGTCTCAATGTTTTTGGTAGAAGACACATGATTTGCATGTTCTCTTTTAATCCCAGCATCACAATTGTCATCTCCTGACACATGTAATAAACGACTTTCAGGTTTTTCTAGTTTCTGTGTTGATTTTTGGACTTTTGTGAATGTTGATCTTTGTGTCTTAGAGCTGCCAAATGTCGTTGGTAATGATTTAATAGTTTGTAACTTTGCTGATGACTTGGATGTTTCTATTGGTTCTGATTTTGAAGAAGATTCAAATGATGATGATTCCCAAGATCTTTCAAATACTGTGGTTGGTATCAAAGGTGTTCCAGATGCTGAAACTGAGTTGTGTATTGTTTCATATGGTGATGACTGAGATGTAGCATATGCTTTTATTGAAGCCTCTGATGTTCCAGATTTTGACCTTGATTTCTGTGCTGTACAAGTGTTGATAGCTTGTAATGATCTTTCTTTCTCTGGTGGCATTATCGAAGATGAGTGAGATATTCCAAAAGCTGAAGTGGTTATAGGACATTCCCTAGAATTCAAATTTAATGCCTCAGTTGTTCGTAGTTTTGAGATTTCAGTAGTTGCCTTATTGCCATTATTAAATGCCCAAAAGTCTGATGATGATCTTTCTTTCTCTGGTGGCATTATCGGAGATGAGTGAGATATTCCAAAAGCTGAAGTGGTTATAGGACATTCCCTAGAATTCAAATTTAATGCCTCAGTTGTTCGTAGTTTTGAGATTTCAGTAGTTGCCTTATTGCCATTATTAAATGCCCAAAAGTCTGATGATGATCTTTCTTTCTCTGGTGGCATTATCGGAGATGAGTGAGATATTCCAAAAGCTGAAGG
>Unigene147_All    size  2408    gap  0  0%
AGTCATAAATAGATTAATACCAGACTTGTGACAAATAATTGCAGTATATATTATATAAGAGCTCTAAAGGACAAACATTGTCCATTTATCTCTCTCATTCCTGGTGGACTTTAGAATTCACAAATGATGATATTGGTGATCTATATTTAGTCAATCATAAATGTCACATTACAGTAAATGTATTCTGCATATATAAGGAGGTGTGGCTTCTGGAACAACGGTAAATGAATATGAATTCTGAAATCCACCAAAGCATAAAAAGGGAATTTCCCCCAAGTATTATCAATATTCTATATTTATCACATCGAAATACAGATTACTTAATATATTATAGGTAGTACAGAGAATTACATTAGATGTTTGATGACAAATGTATGTGAATTACTAACATAAAAATGCACGGTATTTTCAAGGCAAAATGAAAAGAAAAAACATTTATATCATGAAATATCTGTAGTACTGTGATTTAGCAAGTGACAACAATATAGAAATGGTTTATTTCATATTTCCTCCATTTCTTTTCATCATACTACTTTCACTTTCGATGTCAAGACCAGAAAACAATCCATTTTTTTTTTCTAAAAAAAAAAATTCTAGTCCTGATTATTTGGCTTGGCCTCAACCTTTCTGTGTTACACCACATCTCTTCATGAGCAGTCACATTCTAGTGTTTAACATAAATAATCACTGTGTAGGTATTTCTTGGTGATAAACTATTTCATAATTGCACAGTTATAACACATTTAATATTTCAGACGGTTACACAGTACTTCGGAACTTTGCAAATTATGATTGTTTGTCAATTTGTTTACTAATGTCATGGTCACATTGATTCTCACAATGCACGTAGAAATACAAATCACATACAAACGCTCGACAGCCCAAGACTAATACAAGCCACATCCACGTAGATTGTTGGCTATGATTACATCGGTAACAGCATCAAAGACAAACTGGACGTTCTGCGTATCAGTTGCACAAGTTTGATGGCAGTAGATTTCTTTCGTTGAACTTTTGTTCTTAGCTTCAAACTGTGCCTGGATATAAGCAGCTGCCTCCTCGTATGTTTGATTACCTGTATATTCAGGGAAACAAATTGTCAATGATGATTTCTTAATCTTTTCTTCAAAGAGATCTTTCTTGTTAAGAAATAATATAATAGATGTGTCGGTAAACCATTTGTTGTTACAAATAGAATCAAACAGTTTTAGACTTTCTTGCATTCGATTTGTAGTTTCATCTTCATGTAGTACTTGGTCGTATTCACTCATTGCTACACAAAATATAATGGCTGTTACATCTTCAAAACAATGTATCCATTTCTTCCTTTCTGATCTCTGTCCTCCTACATCAAATAATTTGAAATTTAAATTCTTAAATGAAAAGTGTACTTCTACTATTCCAGTTGTCTTTACTCTAGTTCGTAATATGTCTTGTTCTGTTGGCATATAATCTTTAGCTCCTAAACGATCTAAATCATCTAAAAAGTATTTTGCTGAATCATTTAATTGGTATTCATTTGATCTCCCAAAACATTCTTGTACACCAGTGTCTGCCCATAATCTTTTCATGGCAGCTAGAAGTTCCTCTGAAAATGGTTCAGTATCTTCCATACGTGCTATCACATCTAAAACTAACTTTGCATCAGACTCTCGGTCATTTTCACCAAATGGAATATTAAGTGTTCCCATTGCCCTGATGATGGCCACCAGTGACTGGATTGTGTTACTGTAAACTACAGGCTTATATTGTTTGTTATCTTCACTTGTGAAACCTCCTTCATGGATAATTTTCATCTGTTTAACGATAGTACTTTTTCCAGATTCGCCGGCCCCTAGAAGCAGTAATTTGATGTCTTTCGCCGCTTGGATACCATCCTCTTTCAAATTTTTCTCTATGGCCTTACTCCTCTCAAGGGCCGCCCTATCCTCTGCACTCATAGTACACCCCATTTTTATGCACGTCTTTAATCTAAAAATCCTTTAATTAACGATGTATTCCACCCCTGAGCCTGATATGTATGCTCAAGCTCTAAAGAGATGGAATTGTTAAAAACCAAACAATGTGGTGTATTAATATATTTTAAGTACAATCCAAATAATTCGTTATTATCATATATTCATTGAATATACAAGTAAAAGCGATTGACTCACAGAATCACCTCTCGTATTTACATCCAACTACCTTACTCATCACACCGTTTTAGCGATGCCGGTAAAAACACGGACATGTATGAAAACTTCATATATTTTTAGCTAAAGCATATCTCCGGCTAAATATTTCATCAACAAAATGGCTACCCATATACCGGTTTCATAGATGCAAACAAGCCACACGACAAAGCCTGTTTAAATATGCGGCAACTTGCTACCATCCAATGTAAAAATCGATCGCTTCGTTGTGCAGAT
>Unigene195_All    size  2898    gap  0  0%
GTTCTCTGATACAATTTATAGTGTTTTCCTATATGAACAGAATTGGTTTGCTATTATCAAACAAAAATAAGAAAGTATAAATACTATGACATTTCAAAACTGAAAATTCTTCATCAGAAAGTAGAATAAAAGGCCTTCAATGTCCAAGCTGGTCAGTCGTATCGCCACCAACATGCAGAAAAAACTTGTTTAGTCAGTATAAAAATATCATGTGACATTAAGCTGCAAAATAACTTCTGTAAGCAATTAATCTTTTGATGACCATTCTAAAGAATACTGATTATTTTTTCTTCAGCTAGGTTGAACTATAGAGTATCCTGAATGATCAAAAGTATCTATTTCCCTCCACGAGCCATAGATGTTGTAAACAAGAGAAGTTTCTGCTGTTTCTTTTTCTTCTTTCCACCTGACTTTTCTGTTGTTTCTACAGGTAAGACATCATCTTTAGACTTGGCCATGTGTGAATCTAATGCTGTTTGTATGGCATCACCAAATGATTCCCTGAACATAGGTATGGGCACCTTGTCTTCATTATCACTCTCATCACTATCCTTAGACCTAGACACACTGCTGGGTATAGGAGCCTCAGCTTTAGTTTTAGCCTTGGGCCAAGTGGGAGTCTTAGACTGGCCAGCTTTTAGCATCTGAGCAAATGAAAAATTTGATGTTTGAAGTCCATCAATATCCTCTTCGCCAGCAGGATCAGCTAGTGGTGATCCTACAGGGGTGTTTATGGATGACATGCTATATGAACTATCATCACTCTTGCCAGCTGGTGAACTTGGTCTGTTTATTGACATTGCTGTTGGCATGAACTGGCTCTGTACAATTAAGGAATCAGTTCCATAGATATTGTATTTAGCCATCTTTTTATTTTCTTCATCTTGTACTTTCCTGGTCCATCTTTTCTCTTCCCTGCTTTTCTTCTGACGTAAACGTCTTCTCTTTTCAATTTCATCAGTGAAATATTTCAGTGTCTCTTTTGACAACACAGGCGGCTTTAATGTCAATTCAGCTACTTCAAATTCACATGTCAATGGTAAGTGTCCTAGGTAACGTAACCTCTTTCTCAATTCCTCAGACATAAATATGTTTTCCATCTGTACTATATTAGCAGTGATAGTCTCTGGACAATTAGACAGGGAACCATACTCCTTCACTAGACACCTGGCATTCAGGGCATGTAGGTAGATATGTTGTCCATCGGAAGCTTGATAAAAGTAGAAAGCATTGTCATTGAACTGTCTCTTTTTACTTTGCTGGTCTTCAGTTACGACTGGCATCTCTAGATATTCAGCTGCTTCCTCAACTGGTAAGGAATCAGGTAGAACATCAACAGGGGGTGACTGTCTTGGGTCCTGGGGGGAACCACAGACGACTGACAACTCCTCTGGTTCAGGTTTACTGGCAATAGCCACTGCTTCTGAAGGAGGACTAGGAGTTCTTTCTTTATCTGGTACAGTAACTTCAGCCTCAGAAGGGCTTAAGCTTCTTTCTTGTGATACATCCATAGTTTCTTCTTCATCATCAGAGAAGGCAGATGCATAGTTTTTTGCCTTAGTAGATGGTAGCATTTTAGGTACAGACACAGCAGACTCTGGTATTTCTTCAGTTGAAGATTCTGATTCTGATCTACTGCTGCTATTGTTGCTTGAACCATCTGTTTTCTGCTGTCTTGTCTTCAATAAATGTAGTGCAGAATCTATAAAAGCAACTTCTGATGTCTCTGCATCTTTAAGTTTATCCTGTAATGTCAATCTCTCTGGTTCTACAACAAACTTTTGAATATCTTCCTCTGACATGGATAACAACTTCAGGAAGTTTGTTTTGTTTACATCATCTGTGTAACTATGTATTTGTCCTTCCTTCTTCTCCCACAGAGCTTTGGGCAAGGCATAAGTCATTCCTTTCTCTCTCCTCATCAGTGTCATTGTAATTGTCTCCCCTGTATTGTATTTATGAACTTCCTGTGTTACAACACTTTTCAAATCCTTATCATGGATAGCTTCATAACATATGGGACATTTCCTCCAAGTTTTCTCTCCTAATGCCAGATAGTGGAGAATACATGGCCAACAGTAAATATGGCCACATCTGGTCATTTTGGCTGCTAATGGTTTGTCCAAACATATAGGACAAGATGATATTTCATGACTGTTTACTTTAATGAGTTCCACATTATCCCAATCCACTAATTTATCTGGATCAATGTTATGTATGGCATAATCCCCAGCTTCTTTTACAATAAACTGATAGTTTGCTTGTAGAAACTGTTCCTTGTTATAGCTAATTCTTCCACCAGTCCTTCTCCTGACATTGCCCCTTCCCCCTGCACTCCAGTGAGGGGGTTCTTCATAAGAATCATTCCGAGCATAGGAGAAATTGAGTAAATGGTTTAAATTAACCTTTTTTCCTTTTAATAGAGGTGAACCATAATCAACAGGGTACTCCTCGTTCACGTCTTCTCTTGGATATCCTCCTCCTCCCCTGGGTCTAGGTCTCTTATCCACAGCATATTTATTTTTCTGTGGTGTCGGACGTCGTGGACTTGATTCTTGATAATATGATTTACTGCTGTTAGTCTCTCTCCTTTTTGCATATTTATTTTGATTTCCATTGTCAGCTTTTTTAGATTCTGGACCATTTTGTTTTTGTGGAGCAGAAGAAGGACGATTGTTTGATTTCTTTTCCATTGTTATAGCACTCTCCTCTAACATCAATCTCTGTTATACCGAGGTTTGACCCACAGGCCTTTCCTTTTGGAATTTGACAGAAATAGATTTTCACAGACACCATTTTTACAGCTCCATGATTGCACAATTCAAGAGAAAAAAACAAAATTCTTATAGAATTTTGATCTATTAAATGAAAATATTTTGAGAGTTAGTGAAATTTAAA
>Unigene337_All    size  1934    gap  0  0%
CTCTCATAATTAAGGAAACACCTCTATGTATTTGGATTTACTGCCCCCGATGAAAATAATGTAAGCTGTAAATGATAAGTCTCTCATGCATCTTGCTCATTCAATGTACGGGTTCAGATGAACACGGCTTTCATTTCCGCTTGAAACGACATAAAGCGTAAATGACATACACAGAACCAGTAGACGAGCATGAGCATCACTTACGTTCCATTTAATACTATACAACTGTTTTCAAGTCAAAGACATTGATAAACCATCATCCATATCTTCTTCCATGTGTATAACCGATTGTTCTTCATCGTCTCCCATCTCAACCTGACAAGCTTCAATCACTTGTGCTTCTGATATTGTTCCATTCTGTAAACTTTCTCTCAATTCGTCCTCTGTTAGAGAAATATCTTCTTCTGGTATGACTTGTTCCACTGTAATCTGTTGACCATCAATAGTAATCTGTTGTCCCTCAGAAGACAGGGAGGATGGAATCTGTATGGTAGCTTGACTGGTCCCACCATTAGAGGTAGCAATTGAGAATCCCTGCTCTATCATGAATACTTCACACTGTTGTTTTTGGTGTTCCCTGAGAAGTGCCTCTGTTTTGAATGCAGAGCCACATTTATCACAGACTAAAGTTTTAATATCAGCATGTCTTCTTTCTATATGTTTCCTTATATCAGTAAAAGTGTAACCATAGAAATCACATACACCACATTTATAATCCTTTTGTCCATTGTGTCTTTTTAAATGCAGTTCCTTATTTTTGATATGCCTGAAAGCTTTACCACAAACTTTACAAACATGCTTTGGCTCTTCATGGATAAGTAAATGTTTTGATATATCTGATCTCTCACAACCTCTATATTCACAGTGAGGACATTTGTAAGGTTTTTCAGCTTCATGTATTCTGAGATGACGTTTTAGATGTGCCTTCCTTGTGAACTTTTTATAACATATTGTACACTCAAACAACACATCAGCAGGCATGTGAACCATCTTTATGTGCATCTTTAAAATGTATTGATCCTTGTATGTTTTACCACACATTTCACATGTACAACCATCTCCTGTATGTCTCATCATGTGTCTCTTTATCACATAGGCGTGCTCGGCCATGAAATCACAGATTGTACATATACATCGTGGATGGGTGTCCTTAAAATGCTGTAGTAATGAGTCTCTATCAAAGCTGACAAAATGACAACATTTACATTTTTGTACATCGTCAGAATGGATAGCTATATGGGACTGGTATTGTTGTAAATAGAAGGCCTGGAAATCACATTTGGGACATTTTAACTTCTCCAACTCTCTTTCTGAAGCCTTCAGTCCCAATTTGATAGGGTCTTTCTTTGGCATAAATATGGGCAAGAGATCTTCTGGAATTTGTAGAATGGTCTGACCTTCACTTGTTGTTCCAACTTCAGGCTTCAATCCCTCACTGCCAACTTCTGGATTTATGATGGAGGAAACCATGGCTTGTGCTGATACTGCTTCTTCTCCTAAGTCATCAGTATCCTCATTAACATCATCATTTTCTAACTCAGATATTTCCATTCCCTCATCGTCCTCCTCAGTCTGTGGATTGGTTGAGGACTCTTCAGGAATGGTATCCTCAGTTCCTGTTACATTGGCATTTACACTATCTATTGTTCCTGTTTCTATAAGATAATTATCCTCCCCACTTATCACAGATTGTTGAACACTAGGGGTAATAATACTGCTGTTATCACATGACACTATTTGACCTTCACAGTCACTGGTCGATATTAGCTGACCATCATCAGTTGATAAAATTTGTCCTTCACTATGTGATATAAGTGAACTTTCACCAGTGGATAATATTTGTCCTTCACCACTATGTGATATAAGTGATCCTTCACCAGTGGACAAAATCTGTGCACCACTGGTTGATATTATCTGTCCATCACTAGTCGATA
>Unigene373_All    size  1895    gap  0  0%
TTTAGGAAGTACATGCACATTAATTGTATAGATAAATAAGTAAGTGTGAGAAGTCCTGTAAATATATGAAACTCGACCTGATTTCGGGATTTAAATGACGATTGGAAAATCCATTACAATTCAAATTGGCATGGGTTTGACACAAAAATAGATATACACAGGTGAAAGACAGGTATTTTGTCAACATATAACTGGGATATATGAAGAACATCAAATTGAAGTATGGAAGTAGGACTATTCTGTGTCATTCTGTTTTATTTTTTTAATACAACATTATGTGAAAGCATAACAAATTTAGTTTCTCACAGAAAGAATAGATTTTGTCATACAAACGTAGCGAAATCTTCGAACATTAGATGCAGTAACTACACTGATATTCGGCCATATGAGGATCAAAAGAAACTGGACAAAGACTGTTCTTTTCATTTTACTCCGGAAAGTAAGCAATATTTTACATATAAAGTGACAAAATTCAAGTACAGGTTTGTGAACTTGCATTTTCAGTTCTGTAACCATTCGTCGACGTTGAAATACACGAAATGTGTTATTCAGCCATTAGAATGGGTTTGGACATTCGATGGTTTTGAAGGAGGGGAACAGTATCTTGATTGGCCAGCAGAATATGAAACTCTCTCCATGGGAATGCTAAAAAAGTACACTTCATATCCACTATGGCTTAACGTAACCGTTAAAGGCAATTGTAATATAGCTATTGGACAGAAAAATACAACGGAAAGATTTGCTTTGGCGTTTGCTGACCTTTACCATGATCTAGCCCAGATGCATGACCAGTACAACTATAGCTACTGGTGTTTCAAAACTAGAATCTTCATCAAAAGCCTTTTTTTGTACAAATTATGCAAACAAGTCATCTGCCCTGTTGAAACTATAGGATATAAATGTTGCAAACAGATTTTTGATGTCAATACCAAGAATATGACGATTGTTTGTCCTGGCGAATCATTCAAATTCGGAAGTGTTTGGTGGATCTGTCCATTTGTGATTGGTGTTGTGCTTTATCTTTATTTCGGAATAGTACTCGCATGGGTTCTGGCTTATATCTATAAGCACTTAGATGCTAATGGAATAGACAATATATTTATGCTTCTTAGGCCAGCCGTCGATCATCAGACGAAAGGTAATCCGACCGAATCAACACCATTGCTCCAGGAATCGGGACCACTTGAAATATTATGGATAGACCATAACCCAATCACTGTACTTTCAATAATTGCAAGTCCGATCAGACGCTGCTGTTTGATTCATCCAATCACTACCTCGCGAATAATTCGATGTTTATTAGCAGTAGCAAGTCTTCTTGTTATTTTTCTTAAAGTTTCGGTTCACTTGATATACCACCGAGAATTTATCATCGAAAGTGTCAAGCAAGGCGCCCCAAGGGATTTCTTATCAATGATAGCTGGATACCATCGAAGTAAAGACAATTTTCTAATATTTCTCGGAGGACCATTTGTTGCGTTAGGTGCGTATATCGGATGTTTGATAATTTTTATTACTGTACCACGTGATCTTGGAGAAACACTTGTAAGCGGACTTCCGGTTAATAATTCGGAACCATCGTCGCCCTTGACTATGAATTTAAGATTAAGAGAAAGGTTTGGAACTAAACGTGTTTTATGTAATAGCCAAGGAGGATATACAAAGATTCACCAAACAATGCTAGCCAATATTTTTTCCTTATTGAATCCATGCTTTTGGGGATATGTTTTAAATTTACAACTAGGCAGATTTCAGTATTTCACAAACCGCATTCACCGTGGTATTTTTACTTACATGTTTTTAATTAAAAACATGTAAGTAAAAATACCACGGTGAATGCGGTTTGTGAAATACTGAAATCTGCCTAGTTGTAAATTTAAAACATATCCCCAAAA
>Unigene441_All    size  3171    gap  0  0%
GCACAGCAGGTGGCTGATTTTATCAAATATGGATGTAACAAAGGAAAAATAGAGCTAGAATTGTTCAATGAAGATGGAGAAAATTATATTATACACAGAGAAATCCACAAGAACAACAAATCTGAGTGGACCATCAATGGAAGACCTGCAACACATAGAGCAGTAGATGAACTGGTAGCTCAGAAGAACATTCAAGTAAATAATCTTTGTCAGTTCTTACCTCAAGAAAAAGTTGCTGATTTTGCTAAAATGACTTCAGAAGAATTGCTAGAAAACACAGAGAAATCAATAAACAATGAATTATATGATAACCACCAGAAATTGAAGAAAGCTCGGGAACAAGCTAGATCATTAGAACTAGGGTTTGAGAATATACAAGAGAGATTAGATCAGGAGAAACAGAAAAATGCCAGGCTTGAACAAGATGTCAAAATTTTTGAGGAGCGAGAAAGACATTTATCAAAGATACAAATATTGCAAATGAAAAGACCATGGGTGGAGTATGACGAAAAGAGGAAACTATATGAGAAGTATAAAACAGAAAGAGATAAGAAAGCTGAGGAATATAAACAAGCCAAACAAATGTTTGCTCCCTTACAGAAGAAATTAGATGCCATGAAAAAAAGGAAGGAAGACATTGAAAAGGAAATGAAAACTAAAACTGACAGTTTAAGGGACTATGCTAGAAAGGCTCAAGCCAGCAGCAAAGAAATAGAAGCTTTTACAGACAAGACTCAAGAAGTACAAAATGACTTAAAGTTCAAGAGAAATGAGGAACTGAGTAGAAAGAAAAGAGTGCAGGACCTGAAGAAACAGATTGATCTTCTTAAAAGTGAATTAGAGACAACAGTCCAGACAGAAGACATAGGGCCTCAAATTGAGAGGGTAACTCAGGAAATGAGAAGAATTTGTCACCAGATGGAGGAGATGTCTCAGGATGGAGACCTAATACGAAGAGATATAGTAACAATTAGGAATGATATTAATTCAAACCAACAACAATTAAGAGAAATCCAGAATGTAGAAAATAAGAAATTAGAAATCCTTCGACAAAAACATAAGCATACTTATGACGCTGTTATGTGGTGTAAAGAAAACAAAAACAAATTTCAAGGAGAGGTTCACTTACCAATGATGATGACCATTAATCCAAAAGATGCTTCAATGGCTAAATTTATAGAGATGCACATTCGTGCTGATGATCTCAAGGCGTTTGTGTTTGAAAACTCCAATGATTATAATCTATTCATGAACACAATGAGAGATGAGCAAGGACTTAAAGTAAATGCTTTGAAAGTTCCACAGAAACCAGTTAGTGAATATGTACCTACCAAAAGCATTGAGAATTATAGACGTTACGGGTTCCAGAGTTACCTGAAGGATTATATATCTTGTCCGGATGGTATAATGAGATACCTCTGTGCTCAGTACAGAGTCCATGCTATTCCTGTAGGAGATCGTAGGAGTAAAGAACGTGTAGAGGATATTGTGGCGCAATGTCCAGAGTTTTCCATGTTTTATACCATTGATAGTCAGTACCAAGTTAAAAGATCAAGATATGATGGAAGTATATCTTCTAGAAGTTCAAAGATCAGAGATCCAACATGGCTGATAGCATCTGGTGATAATTCAAGAGAAGTTATGCTAGAAACACAGATAAGACAACTACAAGCACAGTTAAAAACTAAGGAAGAGGAGTACAATGGCAAACAGAAAATGTCCAAGGAACTGGATACAAAGTTAAATCAAAAAAGGGAAGAAAAGAAAGAACTAAGTCAGAAAAAAGATGTCAAGAAAAGACTTCAGTCCCAGATTGATTCTAAGATCCAAAGAATGAGAACAGAAGAAGCTGAGGCTGTTAATTTACAGACAGAAGAAGAGAGTGCTTTGAAGGAAATCAGAGGATATAATAAGAAAAAATGTACATCACTACAGAAGTTAAAAGACTATACAAGGAAATGTATAGAACTGAGTACAGAGAAAGTGCGTTTAGGATTAAGACAAGCCATGTTTATTCATGAACAAGAACAGGTTGAAGAAGAGCTAAGAGAGCAATCAGAAGTATTACAGAATTTTGAGAGAGCATTTGAAGAAATAAAAGAGAAGGTTAAAACAGCCAAAGAAATGGCAAAGAGATTGTTACAGGCTGCCAAGCATGTGACAAACACAGATGTTGATAGTGAACTGTCTCCAGAACTTAGACAGAGCTTTGAGAGTTGTCCGTCGACTTTAGATGAGATTGATGCTGCCATTCATGAACAACAAGCCAGAGCTGATTCATTGTTCCAGACAGATGAAAGGGTTGTTAAAGAATACAGACAAAGAAAAAAAGAAATTGCACAGTTAGAGAAAGATGTAACAAATAGACAACAGCAATTGCATGGTCACCAGGAAGAAGTAGAGAAAGCTAAGAGGGAATGGTTAGAACCGTTACGAGGATTGATAGAGAGGATCAATGAAAACTTTAGTTACTTCTTCTCTTGTATGAAATGTGCTGGTGAAATTGATCTCAACGTACCCGATAATCCAGAAGACTATGAAAAGTACGGTATTAAGATCAAAGTCAAGTTCAGGGATTCTGAGTCACTAAGGGAGCTAACTCCACATCATCAGAGTGGTGGGGAACGTAGTGTGTCTACAGTGTTATATATGATGGCATTGCAAGAATTAGCAAAGTGTCCATTCAGATGTGTTGATGAAATTAACCAGGGTATGGATCCTGTTAATGAGAGGAAGGTGTTTGAATTAGTTGTACAGACCGTCTGTAGGAGATCCGCATCCCAGTATTTCTTATTAACACCCAAGCTATTACCAGATTTGGAGTACTCTGACAATATGACTGTTTTATGTGTATGTAATGGACCATATATGTTAAACCATACAGAATGGAACCTTAAAAAGTTCATCAGACGAAGAAAAAGACTAGAAGATGAATAAACTTGTGATTACAGATACAAAGGTTGTGGAGGAATACAGATCTGTTGATGAGAGTTTAATCTATAACAGGATGAACTTTGTACGACTATTAGTTAAACATGGAGAGTACTGAACGAACGGATGTTTTAATGATGAGATTTTAATTATGTCTAGGATTTTGGATTATGAAAGAGAGAATTGTATTAAAAAATAAAGACTATACACATAAAAAAAAATAATACTTTTAAGAAGAGC
>Unigene690_All    size  848    gap  0  0%
CCGGACCTACTCCTTTGAAGAAATCAACATGAAACTGATATTACTGATGTTTACTGTGAATATTTCTTATTGTTTGGTTACCTGCGAACAAACCACATTAAGAACAAAACTTGGGAATATAACTGGTGTAGAAAGAAATATTTTAGATAACAAACTTTTGGAATTTCGCAAAATTCCATATGCCAAAGCTCCAGTGGGCGATTTGCGATTTGAAAAACCAGTGCCTTATGGGTCGTGGACAAGCCCATTAGACGCAACCACATATAGCCCATCTTGTTATCAGGTATTACCGGCAAATGTGAAGAATGTTTTGGCAAACAAAATCGTAACTGAAGATTGTTTATTTCTTAACATTTACGTTCCCTTTACAATTACTCCTAAGACCCCAAAATCTGTGATGGTATGGATTCACGGAGGTGGATACTCTACTGGCCAAGCGGCTCTATATGACGCAGGACGGTTTGCTACAACTGGAGATGTAATTGTTGTTACTATCAATTATCGTCTAAACGTGTTTGGATTTTTAAGTACTACCGATTTAAATGGAAACTACGGAATATGGGATCAGATTTTAGCAATTCAGTGGGTTAAAAACAATATTGAATCATTTGGTGGATATAGCGATTCTATTACGATTTTTGGCGAGTCCGCAGGAGCATTCAGTGTTGGACTCTTATCGATCGCTTCACTAAATGACGGACTATTCCAAAGAGCCATAATGCAAAGTGGTGTAGCCATCTCCCCCTACTCCATGGGCAAAAAAGCCAACTCTTCCCTAGTTTCGCAATTTTTAAATTGTACACATAATGAAGAGAATTTAGTCAGCTGTTTGAAGAAGAAAACATCGT
>Unigene792_All    size  1193    gap  0  0%
CTCTGCGTTATGTAAACAAAATAAGAATATCCACCAATCTGTCATGCTGGGTCAAATGAGTGTTTTTAAAGAAGGCTAATTTCCTCTATCAATCAAGAATCTTCCAGACCAGGAAACAAATGAGTGAGAATGAAGTAGGCTAAGTCTTTATTTCCCCAGTATGAGGTGTGTGATGTCAACAATGAGATATAACTGTTGGTAAAATTCCCTAGTCTAATCTGGTAATCTATTCTGTACTCCAAGTCAGTTTGTTCTGCTTGCTCCACTGGCAGTACTGTCATTGAAACACTTCTGGACTGTTTATCAAATGTCAACTCAATTTCCTCTCCTTCTTTCTCCATTTTCTCTAAATTCTTTAGTTCTGCGCTCATTTGGTCTTTGATTTCCTTCTTTTTGAACAAATGACCAATAAAAGAGAATCTAGGTTGCCTAGAGGGAGATGTATCAGCACTTCCCGTCACCTCAGGATCAGTTCCATTCATGCTGCTAGTGTCTGCTTTATCACCTTTCTCAGTCAATTTTTCCATGGATCCTGATCTGGAAGTTGATTCAAAAGCAGCATAAGCTTTGGTTTTCATGGTTTGGTATGGCACTTTATTGGTTGCATCATATTTATGTATAGGTAAAGGCATCACGGTGGTATAATGCTTCAATATCAATGGTTCTATTCTGTAAGCTACAGGGTCATAGGGATGATAGAGGTTAAAAAGACGTTTACAGACAGACTGTGGTAAAATATGATCTATAGTTCCTTTAGGCGTAGGTCTAACTCCTCGTAAAGCTAAGAAAACAGCCAGCGGGGATCCAACACAAAACAAATTATCAACATGAAATTTTAAGGCTGAATTTGCAGAATTCTGTTTGTCATGAACACCAGTCAATAGTGTTTCCAACTCTATCACTCTTTTCTTGGCTTCATTCAACTCATTCAATAGTTCGTCTGACCCCTGTGCTTGTTCCTTTTCTTCATCAATGACTTTGGAGACTAGCTGATCGTACAGAGTTATAGGGTTCCAGCCCGTCAGTATATCATAAGTAATAACAGCACCGAGTGAATGAGCAACAACAGATATCTTGCCTCCGCTAGGCATAAAATAGGGATTTTTACCACAAAATTTATCAAACAATTGGTTTATCTGTGTCTGTAAACTTTGAGTAATCTCAGATCGGTAAAGAGGACTTGTATAGTATAA
>Unigene862_All    size  955    gap  0  0%
ATTGCCTATCAGAAACTCACAACTCTGAAATATGCAGTTAAAAGATTTGTATGATAAAATTCCAAAATTTTTTGTGTGAAGACAACATGTAAACTTTGAGAACACTGAAGACATTATGTTACAATAAATGTTTTCTCAGTTTCAATGTACTATGTAAAATGGTTATTTATACAAACGTTGATAATGGCATTTTGTTACTGAAGCTTTTAATAACCTATGAACAAATCTTAGAAAATGTAAAAGCCAATTACGTAAGTAAGTATTGTGGATAAATTAAATAAATTAGACAGAATTAAAGTAAGACAACTCCAAGCACACAAGGAACTAATTTGTAAATAAGACTGTATATATATATAACTGTATTATCTTCATCAATAATATATCAAGAAGTGCCATGTATGTATCTATGTATATCAGAACAGTGAATGGTTGTGAGTGATATGGTCAAATTTTATTACATTGTTACTGTATAGAAGTTTTATTCTTCATAATGGGTTGTGTTAAACTGATATCATAAATGTAGCCTTTGTTTTTAGCTTACACATTGAAGTTTTTGATGTTTTTTATGGAGAAGAGAGATTTGAAAAAAGTGCCTGCATTGTTAAAGAAGCTATCATTAAAATATAATGAAATCCAGTTGAAAATAGAACACACTTATCTACTAGCTAACACATTCCCCCATTAATTACTTTTTGAATATATAAATACTAGTTTCTAATGATGGTAATGTACATCCTGACAAGTGTATATCATTACCAAATATTTACTAACGTTTTACACTGGATTCTATCTACAATTTTATAAAATTAAAATCTTATTTAACATTTAAAAAAGATTTTAATTTTATAAAATTGTAGATAGAATCCAGTGTAAAACGTTAGTAAATATTTGGTAATGATATACACTTGTCAGGATGTACATTACCATCATTAGAAACTAGTATTTATATATTCAA
>Unigene1023_All    size  781    gap  0  0%
AGGGGAAAAAGCCTTTATTCTCCACTAATTTAAGGCAAACAATATCACTGTATTATGAATTGGAATTGTTTCATAGCTACACAACTGTTAGTGCTTCTTGTTAAGTTTAAATACATTAAGCATGATCATGTAACCAATTTCATATTTACATCAAGTTCATTGTTCCAATTACCAAAAGTACATGAGTACTATATACTGTATTTTATTGCAGTGTGATTAACTGATTTGATGTAAATTTTCAGATGGATCTCACAGTTGTAAAACAAATGGTGTGTATTCATTATCTGTACAAGTTCCTGGTATTCAATGATGTACATATCCTGTACATATATCTACATTATACATGAACATAAAATCTTATTTATTAATCAAAGAGTTGTGATTCACACTTCTTTTTATCTATCATGTTTTTTTTTTCATCAGTGAAATCATTTTATGTTAATATAGTGCATTATGAGGGAAACAGAAAATCATTAATTTATTGGAGGACCAGTGCTAATAAGTTGACTAAATAAAATGCAGAAAGTATCATGAAGAATATATAATTGTCATTCATTATTGCCTTTATAAAACATGGAATAAAAATGGAGCTTATAAGACAGATACCCAACAACTAAACTGTCCACCAATTGACACAGTGTTGTCTACTTGGTAATAAAAAAACAAATAGATGAAAAGATTAAAAACCCTATTTGTCAATATGAATATCAAATAGATCTAAAACACAGGGCGAGGCTGTAGTGCCATACATTAAAATTATACATTTCATTCGAACGATACC
>Unigene1214_All    size  1050    gap  0  0%
CTACTGAACTATTTTGGTAAACACGTCGCGCAGGAATAAATTTGTGTTGAGGTATAAATACCAAATGTCGTGATAAACAGTATTTACGCAGCAAAGACGAACGAGAATGGTTGAGAAACGCTATAGCAGAATTCTTCAAGTTCAAGTTGATAACATGGACAGGCAAGAACATCACATAAATTGTACATGGTATACAGTACTTGCGACATGAAAGAAATGATGAATATTTATTCAGATGTGATGCACATGGGACAAATCCTGGGTAGAACCTGAAACCCTGAACCATGGATTAGCTTTTTGAAGGAAATGGTTGTCAATGATGTTGCATATTGTCTTGGGTTTTAGTTGCATGGGGATAGTCGACTTACTGGAAATATGTGGACCCTAGTGATTGTTGTCTGGTGGAAGATAGCCATTGACGTGATAACAAATCTGTTGGTCATTGTGTAGAAGAGGGGCATTGAAGATAAATAAGTGGGCAGTTTTATCATCTTTGAATAGATTTTCAATGCAATAGTTTCAATTTTGCCATAGATAATTGAAAAAAGTTTCAGGTTCCAAAGGACAATACCATATACTGGCAGCAAATAATTTTTTCTTGTGCATTATCCCTATATGCATTTAGATCCTTGATGTCTGACGTCCTGCCTTGATGTTTTCTTTTGTCTATTAATTTAGATTTTAAACAACTTATACTTTTTATTCATGGATTTATTATTTGGATTTTGATTGTGCTATCTAGTAAAACATGCAGTGTTGTAGAATTTTTTTCCATTGGGACCAACATCTTAGCATGGGAATGACCACCTACCTTCATTGCAGATATTAGTGGGAATGGAATGCAAAGACTGGAAAAAATATGATATATTAAACAATTTAAAACAAGATTTTTTTCCTCCTTGACAGCCTTTGATTAATACAACTTAAATAGCCTTGATTTGACTCGTTCTGTTTGTGTTTCAGAGATTCTTTCTTGCATTTAAAATTTCTGTGTAACAGCAAAGGATTTAAAATAATAAATTGCATTAAACAGTCATTGAAATGGCAGGG
>Unigene1235_All    size  378    gap  0  0%
AAAGTGCCGATTTTATCCTTTTGTTTTGTTTGTATTTTATATATTTGTTTGTTTGTTTTTTGCCTGTTTGTTTTGTTTAATGCTGTGCATTTGAATAAGAAATTCATTGGTTTGTGTATTTCATAAATCAAGATCTCATTTTAGATAAAAGTAGAGTAGAGTTATCGTACACATCTACTGGTCAAGGTTTACTGTGCTTGACATATCATTGCTGAATGTGGCTAATATGGGAGAGCTTAGAAAACGTGTCAAGTTGTATGAATGATTGGGAGAGTAAGCATGGGTAGACGATTAATTTCATGGTTTCTGTTAATTCTGAAATGTGTTATCTGCAGGAGATCAGTTTATGCATAATAAGTAAAATCCTGAAAAACAATC
>Unigene1253_All    size  2236    gap  0  0%
TTCTGCATTATTACACTATGCGCTTTGTTTGAAAACCGTTTCAATGAGGAAATGTTAAATGCAAATTTTAAATTTGTAACAAATAAGGAGGAAAAGGCTTTCAACGAAATTTGTGCTGAATTCAATTTAGGTCTTCATAAAGAATCAAATAGAATGCGTTTAAAAGAACAATTACAATCGGTTGGAGATACTTATGTTTCTAAAACTGGGGATTATTATAGTCTTATACATAGCAAGGTATATCAAGTCGCAGAGATTGTATGTGCACAATCATTCATAAATTGCTTTATCAAATTCGCACCTATTTCATTTATTGCTGCACGGTACCGTTTTATATCGACCACCGTAGAGAAAAACGACAAATTGAATGTAGTGTGGATAAATGAAGCCGACACCGAAAAAAGATATTTCAATAGATTGTTTATGGATTTAGAAGAGGGGATAACTTACAGCACATTTCACAATGCTCAACTCTGTAATACAATTTACAGGGAAAAGTTCTGTACCTACTGCAAGAAGAGAAAAGATAAGCTTACAGAACTTCTTCTCCAAATAAAAGAAAGTAACAAATCCCTACCCTTGACAGAGCAAAGTTCCCCTGATGACCGCCCTGATTATGAAGACTATTTAGATTTTAAAGAACAGTATCACTTTATGGATCACAAAATGCGAAAACCACTTATCGAGTCAGCATGGGAAGGATGTAGCGACATTATCAAAATGCTGTTAGAGATGGAATGTGACGTCGATGAAACTGATAAATTTGGGAGAACTGCTTTGTTTGTTGCTAGCTATCGCAACAAAACAAACGTTGCTAAAACATTAATAGAAAGCGGCGCGAAGCATGACTTATGTAATGTAAAAGGACAATCTCCGTTATTCATAGCCGCTAGACACGGTCACTACAATATCATAAAGGCACTTTTAAAAAAGAAAGCTAGTACTGAACTTTGTGATTCTAGTGGACAGACATCGCTGATGGTAGCATCCACATGTGGCAATAAGGACGTTGTAGAAGCATTATTGAACGCGGGGGCAGATATCTCAAAATGTGACAATGTTGGTAGGTCCTCTCTCTTTTTAGCAAGTTTACATGAGCGAAAGGATGTGGTAAATGTCTTGATAAGAAACAAAGCAAACGTCCACCAATGCAATAAAACAGGATTATCGCCACTTTCGGTGGCTTGCGGGAAAGAAAATTCAGATTTGTTAGATATTCTGATTAAAGCAGGAGGAGACATATCAAAAGAAGACAACGATGGAAGATCTCCATTATTTATTGCATGTGAAGGAGGATTTGATAAGATAGTAGATATCTTGATCAATAAAGGTGCAAACGTAATGCAATGTGACTGGGAGAACAAATCGCCTTTATTGATAGCCTGTGAAAAAGGTAATTTGAAAATTGTTCAGTCTTTGATAAAAAGTAACTCTAGCCTGATTAACCTTTGTGATGAAGATGGTAGATCGCCATTGTTTGTTGCATGTCAGAAGAGAAGAACTGAAATTGCGGGAATCTTACTAGAAAACGGGGCAAATCTAAATAGTTTCGACAATAAAAGTCGTTCCCCATTTTATGCTGCTTGCCGATCTGGAGACCTTGCAATTGTCAATCTTTTACACACCAAAGGGGCTAAACCTAATAACTGTAACACATGGGGCAGTTCACCTTTATTCGTAGCTAGCAGAGAAGGTCATTTTGATATCGTCAAATATTTGATTAATCTTAAATGCGATGTTGTAAAAGCTGATTCAAATGGGAAGACACCGTTGATAGTCGCATGTGAAGAAGGGAACGTCGAAATAGCGAGGATCTTGATAGAATCTGGAGCCGACGTTAACCGCTGTGATAACGAACAAAGATCTTCTTTACACGTAGCATGCTTTTGTGGACACACCGATATTGTAAAATTGCTACTAAGAAATTCAGCGGATCAAACTCTTCGTGACATCGATGAACACACTCCTTTGGAAATAGCAAAAAAAAAGGAATTCACTGACATCGTTGAACTTTTAACTTCAAATGAACTATTGCTAAACGCTTAACATTAATGTCGTTCATTATATTATAAGCATTTCAAACAAGTTTTTGTGAGATTTGTAATTTTATTAGTTGAAATAATTAGCGGATAACGTCATGGTATCCACATTGCACCGAGCACCCAAATTGCCACTTTCAACATAAACAGCTGAGAAATTTTATACACTTAACGTTCAATTTTAATCAATAGATGAA
>Unigene1263_All    size  943    gap  0  0%
TTTTCATATTACTGTCTGTGCATGTGTTGTATTTTTAGCTATATGTGTAGCTATGCTTATTTTTAGTTTTCAGGACCACAATAGAGTGCAAGACATTTTTAATTATATGACACCAATCAACTGGACAAAATACAATCAAGATAGAAGTTTAGAAGCTTGGCTTTCACATATTGATCCTAGATTGGACAAAATAGAAATCAACGAAGCATCAACGAGAGAAAAAGACGCAATAGTGCAATTGATAAGTCGTACATGGAAACCTCATTTGGCTGGCAAAGGTCGTGACGCGCAACAAAGAGGATATTCACAAATGAAAGTAGTTAAGGTCGAAAGAATAGAAAATCCATCTCTTTTCCTGAAGTATGCTCAGAATAGACACGATTTACTTCGTCGTCTTGACACTACAAATCGACCATTTAAATTCCCTGGAATGACACAACATGGACCAATCGAAACAACGGTAAACATGAACAAGAATGTATTTGCAGATATATATCCTGAAATAAATGAGCATTATTTGTTCCATGGTACCTCAGATGCTACAGTCGGAGCTATTGCTTATGGTGGCCTAGATGCACGTTTAGCAGGCGATGGTATGTTTGGGCGAGGAATTTATGCGGCAGAATGTCCAACGAAGAGTGACCATTATACAGGTACAGCTATGTCTAACCTTAAAATGATTGTGGTACGCATGCTCCTAGGTGAAATTTATGTTACCAATGTTGCATACCCATTCCAAAGACCACCCTGCAAACAATGTATACCTGGTAATATTGATACGTGTAACAATTCGGCTCATAAACAGGACATGTTTGACTCGGTCATGGCGGCTCTTGATGGAAAGCATAGAGAATTCATAACTTATGAACAAAACAGATGTTCTAGTTATCCAGAATATATAATAACTTATAAAAGAGAATGATAACACGATATTTATGTGGAG
>Unigene1369_All    size  406    gap  0  0%
GTAAATTTTATATTTAAATCAAATATCGGATGTATCAGAATTTTTCATCGAAATGAATTTTGTACCAGACCAGACAAAGGCATTTGTTGTGTTAGAGTAGTATAAGATGCCAAGGAAATATGTTATTTTCTTTATTAGACATTATATTAAGGCATGTCTGTTTCTATAATTCAGAATATTCGTAAAGGAAGGAGGTTTAAGATGTATGTACAGATGGCCATGATTATTCATGGAAAGGTTGAAGTCTATAAGCAATTTTTGTATTCATTTTTGCTTAAAAAAGTTAAGAGCAGTGCATGAGTAAAAAGTTAAGAGCAGCAGAGCATGAGTAAAAAGTTAAGAGCAGCAGAGCATGAGTAAAAAGTTAAGAGCAGCAGAGCATGAGTAAAAAGTTAAGAGCAGCAGA
>Unigene1425_All    size  404    gap  0  0%
GTGGTGCAATGAATATTTTGTTGTTGTATTAATTTTTAAATAGAAATAATTTAGTTATATGGATGTATTTAGCTATCTGCTCTTATAATTATATTTTTATGAATTAAATCTGTTTATATAATGTCAGCATCATATATTTATTGGTTCTTTTTCAGCTCACTGAAACCCATATGTTTTTACTCAGTATATTAAGAATATTGTCCCACATACACCAACTCCACATATATTGCATTTTTATATATTCAGTACAGTTTGATGCAAAATGAAACTAGAGCATGATGACATGAGCATGAAAAAAATGAGAAAACATCCTAAAAACATCATTTAAAAAAAAAATTATTTTGTTTTCATTCCATTAACCAGTTTTTGGTGATCGTAACTGCATTTGAATGGGAGCATATAGT
>Unigene1593_All    size  717    gap  0  0%
GTTGGAGGTTGGACTGGAAAGACTAGAACATCAAATGTCTATGTTTACGACACGGAAAAGAAGTTCTGGTCCTTCCCAACTGTGACAGGGTTCCCTGAGGGAGGAGGATTGAGCTCCCATACAGCTACACACATGGATAATGGAGTTATCTTGGTGCTTGGAAGAGAAGGAGGTTTACGCACTCAAAGAAAACATGGCAGTGGTTTTCTTCTTCACGGGTCACCAGATAACAAGCAGTTCACTTACAGTGAATATACGCAAGCTACATCATCTAGATCAGGGCACACGGCCAATGTTGCTGCCTCAACACTTTTTATAATCGGTGGCCGAGACAATGAACTTCTAGAATACAAATCTAGCTTTAAAAGTGTCGTAACAGATAAAGGAGCGACAGAGAAGTTCATAGAAGTAGCACAAAAGCTGAAACCGCTTGACAAATATCCATCGGGACGAAAAAATCATGTAACTGTTACAGGTCAAGGAGCCCTTTTGATTCATGGCGGTGAAACATTTGACGGGAAAAGCAAAGAGCCGGTTGGTGACATGTTTATTTTAACTGCTAAACCAATTAAAATGTACAAAGTAGGAACTACGGATATTAATCGAGCGGGACATGTTTGTGGAACTGTTGATGGGAAAATTATTTTACATGGTGGCGTAGGAAAGGGAAACTTAGTTTATGGAGATACACACATATTAACATTCCATATATGAGTG
>Unigene1859_All    size  434    gap  0  0%
CTGAATTTACAAAAGTTCTCTTACACTTGGGAGATAAATCTTCAATGCCTGGATATACACAACTGAGATTTAAAGCTATGGTTTCACTTACAGTCTGTGTTCCAATTCAGGTTGCTGACTATTTGACAGCAGAGTTCTATGACAGAAACTATAATCTTAGACAGAGAATGGATATATTAGAGGTTTTAGCATCAGCAGCACAAGAGCTATCACAGCCTGCAGAACAACCAGTGATAAATCCCTCTGATAAAAAGATTGTAGAGGTGGAGGAAGATACCTGGCAGAGTATTGTACAGAAGAGGATAGAAACTAAAACTAGGAGATTCAGTAAAGGGAAAAGTAAGCCAGAACTACAAAAAACGATGAATAGATTTGCTCCAGTAGCTGGTCATTTTTTCTATCCACTAATGACAAGATTTGACAGAAAGGAGAAC
>Unigene2007_All    size  348    gap  0  0%
CCAGTCACAATGACTACTCAGCCAGTATCAGTGGCAGCTCAAGGCATCTCATCAACACCAAAACCAGTTCAGATAACTATAACTCCAGCTAGTGCTAAACCAACGACAACAGCTCCAGTTGTCTTAACTCAGGCCCCTACAACACAGCAAGCCCCATGTACTGATGGTCATAATTGTCCGGGAGATGAAACTCAGCCACCAGCTGTTTGCACAGACGGCCATAATTGTCCGGGAGATGAACCACCTAAAGCAGTGTGTACAGATGGCCATAATTGTCCTGGAGATGAACCACCCAAACAAGTGTGTACGGATGGCCACAATTGTCCTGGGGATGAACCACCAAAGGTA
>Unigene2092_All    size  543    gap  0  0%
ACATTCCCCATTTCCTTTCTCAATGTTATTATGAATGTAGATATATTAGAATGTGAGCTGTGTTATACATGTTTTTATGGTACGACAGCCTTAGTAGGACATCTCTGTAGGATGATAAGCTAGATGAATATATGAATATAAGAACTACACGGACAATAACAGTTAAGGGCCAACTATTTAATATTCTAGGGAAGGAATTTTAAATTTATTGTTGTTAAACTCTACTTTCATCACTCATGATTTGGCTAGTGGTTAGTTGAAATCATTAGATGAGGAATGAAGAAGGAAAGAGGGTATTATTGATCATTTTAATATGTCGCTAAACATGCCTTTTTTTCAACTCTTAGCAGGCAACCATATTTATATACGAAATACTCCTGTCCCCACCCCAACCGAAGTTATTAAATATCAGATGGTTTTCTCTTATTTAACACAACTTTAAATTGATGCTAATTTTTAACGCACAGTGACACATATTTCATGCAATTGCATATTCAGGAAAAACGAGATTAAACATCAGATATATATAATATAAAAACTAAG
>Unigene2150_All    size  1197    gap  0  0%
GGAAATGTCTACGTCATTTTAAATCAAGGAAAATAGCAATAACAGTTTTCATTTTTTTAAGTGTCGTCTGTTTTCTTGCATGTGTTATCATCTTTATACACACGACCAATGTAAACAGTGAACAGACTCAGACTGTGTCTAAAGAAACAAATGGAAATAAAAATGGAGGCTATTTTCCTAATGATTGTGAAAACAAAACGATTCTACACACGCCTAACAAATATGCATATCGACCATTTATCTTGTCAAATCATGGTTTGTTTATTTCTGATAAAGAATCGTTTTCCTTTCACGTGCAAGCATGTAATGACGTACATGTTGCCTTACTGCCTAAAGACTATGGTAACATTACTGACGAAAGTGCACTCTATGAAATTGTTATCGGAGCGTATAGAAACACAAGGTCAATTATTCGCAAAAGAAAACAAGGGCAATCAATGGTTGAACGAGAACGAATAGGATATCTCAATTGCACAGAAGTAAGGCAGTTTAATATAGATTGGTCAAATGGAAATATTTCTGTAAGATACATTATGAAGAACAGTACTGTTGAAACTATCATGGCATGGTTGGACCCAGCACCTCTGATGATTATTGATGCGGCAATAACTACAGGTTTTGGTGCAACAGGATCATGGACCTTCTGTGCAAACGATTTTAAGAATAGTACTGACAAAGATGGATTAATAGATGATTTTAACAAAAGTGCTGACAGAGACGGATCAATAGATGAAATTATTATTGGTGTCATCGGAGGAGCTGCTTTGATTTGTATTTTAGTCTCGTGTGCATACAGATTACGATTACATTTGGAAGCTAGTATGGAAAATGGAGAAAAGCAAACAAATTCTTTAAGGACTGTGTGGACCAAAAAATCTTCATCAAAAAGGCCTTCCAGTGAAGGACTGGCAAGCTACACAGACTTGCAATCACAAACGGTTTTTTGTCCATATTCCATACTAAATACTAGTACTCTACAAACAAGCAGAAACATACAGAATGATAATTCTAAAAACAGTAATACATCCAAAAGGACGTCAACTTACAAAGATTACGAAGATATTCATGATACACATGTCAAGGAAGGTTATGAAAACACTAATAAAATGCAATGTACAGAATCACTTCCTAAGTATTAAGATCTATACGAAACAAATGGCATTTAATATGTAAAGAGTATTGTATAATAAATGGGAA
>Unigene2304_All    size  467    gap  0  0%
GGGAAGAAGAACTTGTTAATGCTAAAGTACAAGCAGCTGATATTGAAATTCCACAGCCAGAAATTAAATGGACATATTCTGGTCCAACTCGTGAGAACTGGCATATAGAAACAATAGAAAAAAAGGAAGTTTTATATCATGAAAATCAAAATGAAAACTTTGAAAAGATAGTAACAGAAAAGTGGATTCCAGATACATGTAATTATCCAGAGAAAGATCCATCTTCTCATGGCAATAATTGTCAAGATCTCAAAAAAGCTGTGGAATCCATATCAACGTTGGAAGTTACTGTTAAGAATAGAGATTCTATAGAGCAAGATGGGGTGGAAAATAGAATCAGGAATGATTCAGAGATCTGTAGTATTGAAGGGTTAAATAATACGTGCACAGACACTGTTGATCTCTTTGTCATTGACAAATCTGACTGTAAATTTAGGAGGGAACATATTGAGAGCAAAGTTGATATG
>Unigene2407_All    size  721    gap  0  0%
GTGAAATCTTTAAATTATGGGTCAAACTTGGGACATTTATCAGTGACTCAAAGGCAGGGAATCATTACATGCTTACCAAAAGACAATAAACCAAGGCATTTACTCAAAAATTGGAGACCAATCTCCTTACTTAATACTGTATACAAAATTGGTTCAGGGGTTATTGCTAGTAGATTTAAAAAAGTTTTAGACAAACTGATTGATTTAGATCAAACTGGCTTTATAAGTGGGCGTTTTATTGGGGATAACATCAGATTGATTTATGATCTTTTACAATATACAGAAGAACATGATATTCCAGGTTTATTGCTTTTAATTGATTTTGAAAAAGCATTTGATTCTCTATCTTGGGACTTTTTGTTGTCAGTGTTGCAATTATTTAATTTTGGTGAATCTATTATTAACTGGGTTAAAGTATTTTATAATAATATCTCATCTGCAGTCATTCAGGGAGGAAATCTTTCAGACTTTTTTCAAATAGGACGTGGCTGTAGACAAGGGGATCCCTTATCACCCTACCTTTTTATACTTTGTGCAGAAATTTTGGCAATTAGAATACGAGGGAATAAAAATATTACTGGCATAACTGTGGCTAGGATAGAACATAAGTTATCACAGTTTGCAGATGATACTTCACTTATTCTAGATGGAAGTGAACACTCCTTAAATCAAACTTTAAATGAATTAGATTGGTATGCAAACCTCTCAGGGCTAAATATAA
>Unigene2617_All    size  653    gap  0  0%
GATTTTTCGAGGTTCTGTCGAGTGCCACTTTGTTGTAACAGTTTACTTGTTTGTATCCAAATTAAATCACACGAGCAGGAAAAATTGTTTTGGCCTATTTGTAATATTTTCAAATTGTCCCAGTTAAGCATATTCTCATGCAAGGTCTGAAGAGCATTACCCTCGAGAAAAATGGTTTGCAGATTGTATGATTCAGGAAATGCATCTATTGGAATGTCCCGAAGTTTTTTGTTGCCTGTTATAAACAATTGCGTTAGTGCCATAAGTCCAGCAAATCCTTTTGATTCAATGGATTCCAAATCTTTAATGCGTGACAAGTGCAAACTCTTAAGACGATGAAGTGAGCCAAAAGCAGACGAGCGTACGGATTTAAATGAGTTCATGCTGAGGTCAAGATAAGTCAAAGAAGGTAAAGAATTTATTGCTGTTGGTACATCTTCAAATGTGTTGTTGGCCATATGAAGATACTCTAGGTTTAATGTCTGAACAGTCGAATTTCCTGCTGGAATACTAAATCCTTGAGGGTGAATCGCTTTGATTGTATTACCTGATAAATGTAATTTCTTTAACGTCGAACAACTTTTCAATGCATATGCATCTATTGCTGATATCGTATTATTGTTCATCAACAAAAAATCTAATCTGGGAGTTCG
>Unigene2788_All    size  543    gap  0  0%
AAGAAATTCAAATGAATATAGATATTGTACTTCGCCAGAATGTCCTAGTGTTTATCGCGTGACAAAGAATGTCAATGAATTCAGTTGTGGTGAATGCGGGGTTAGGATTTGTACAGCTTGCCACATCCAGTACCATGATGGTATATCATGTGACACTATGAAAGAACTAAAGGAAGATACTTCTGGAATAGCAATATGGCTACGAAAAGATCCCCATAATCGTAAATTGTGTCCCGGCTGCGGTTTACCAATTGAAAAGTCATATGGTTGCGATCATATGACATGTACCAAGTGTCGTAGACATTTTTGCTGGATATGTCTTGCACACTTTAGTTCTAGTGGGGATTGTTATGGTCACCTACGTAGGGAACATGGTGGATTTGGAGGTGGATACTAATTTGTGTATTTACTGTTATTGTACGAACTCTGTGTTTGATCAAAATCAGTGTACGCATTTCCACAGCATAGGAGAGTAATAACATTGTAATTTTCTTTATGAAATTGACATAGTGTTTTGAGGACACTTAGCATTTTGAATGCCTG
>Unigene2930_All    size  455    gap  0  0%
GAGAAGACAGAAGAAGTTGCCTAAATTTTTTATGTCATTGGTTTTCTATTGTCTCACCACATTAGTACAAACAAAAGAAATTTACAAAATATATTGTGAAGTTTGAATCATTTGAAGTTAATTAGAAATGATGATTTGTGGGGTTAAATAGTTCATATCAATATCAAAAGAAATAGTGTTGCATGCTCAACAAGAAAAGGATCAGATAGGCAAGTCAAAGTAAGTATGATTACAATGCTTTCCCTGGAATTATCATATCAGAAACAAAAATATGTAGTATAGTTTTCTGTCTGCACAAGAATCAGTGTTGATGAAAAAAAACTGCATCATGGGCTTTCGAACTGTGTGTAGAATCAAACCTTTTATTTAATTGATACATTTTTATGCATATTATTAAAAGTCAATGTTGGACTTTTTCTTAAAAAGGTTATTATTATTTTGGGGATAGCTGCAGG
>Unigene3082_All    size  421    gap  0  0%
CACATCACCATTGGGAACAGATGTTTGAACACTTGTTTTCTTACTTTCGGCAATCCCCGTTGGAACGGGTGGAGGTTTTCTCATCACTTTTTTGTCTGCTCCCTGAGGTGTTTTTCCGGCAGTGATATCACGAAGAGCATCAAAGTTTGTATATGACCTCGCTTCCTCTGAATCGTCTTTTATTGTACTCTTGCCTCTCATTGACATTGGGCGCCATATACTACTATTACTACCTAATGTCCCAAATGGACTTACATCTCCTTTAGTACTAGATTTAGGAGTGTATGTACCAGATATATCGTCTTTACTACCTCTTCTTTGTGAGTTCCTTCTAGGTCTTTGGACTCCACCTGTCTGATCTTGATCATTGGGACCCTCATGTTTGATGTTGCCATTAGCAACTTTCACTGGAGTTGAGGAT
>Unigene4025_All    size  318    gap  0  0%
AATAAATTATCAGATTGTATGAAATACCTCTATATTGAGATAAAAAGTAAATATATAATTCAATATAAGGTTACAATTCGAAAACACAACAAAAGCACTGTCAATGATGCGGACCAGATGGAGAGCCATCACTAAAGGATATTCTCGCAATTAATAACGGTTGAAATGGAATGACTGAGAAAACAATATCAATAACTCGAGTGAGACAAATAATGTCCAAAAGGGACAAACAAACAAATTTATATAACAATAACCATAAAACTAACCACAAAAAGTAAAATCACAACAATAAAACTCCGAGGAAAATAAAAAAAAAAA
>Unigene4179_All    size  276    gap  0  0%
ATCAGTTAAGAGATAAAGATCTTAATTTTGTGACCTTGACCTTCAATTATGTATGAATTACATTGCTTAAGTTTTGTATAGGTTACCAGGTGAGCAACTGCAAATCATAGAAATGACATGTTATGTTAAATAGAAAATGTCAACAATAGAATTAGGTCACCTTGACCTTGATTAATGGCTTAAGTAAAGCAATTAGCAAGGGGATTAGATGAGGTAAACAACACTCAATGTTTATTGTGATAACAGCCAGAGAAGTAGGAATAACTTGCCAAGGGA
>Unigene4235_All    size  658    gap  0  0%
GCTGTAGGTAACAGAAGATTTGCGGAGAGTCCCTTTGGCATGAATACGGGGGCATGGTCATTTACATCTTCTATATGTATTATAACTTTGGCTGGTTGGTGTGATTTTAACGCTGGACTTCCCTGGTCAGAAACATCAACACTAAATTCAATCTTATCCATTGTTTCATGATCCAGAAGAACAGCAGTTCTAATTGCTCCTGTATTTGTATCAATTACAAAATATTTTTTAGCCTCCTCATCAATAATTGAAAATTTTAGTCGGCCGTTATCATTTTCGTCCAGATCAGTAGCGTGAATGACAAGCGGTTTATTGTCTGTTGTTACGACAACACTTGCAATCTGAGCTGCTTCAGAAATAGTTCCCTCGTAAATCTGCTGACTGAATTCTGGGGTATTATCATTGATATCAATAACGTGTATTTTAACAGTAGTCAAAGCAGAATAACCAACAATGTTAGCAGCTGATACCATCAAATCATATGATTTCACTTGTTCATAATCTATTTTATTTTTCACATAAATCACACCAGAATTTGGATTAATAGCGAACTTGTCGCCTTCGTTTCCTTGGATTATTTCATAATAAACTGATGACTGACTCTTTGCTTCTAAAACAGCAACATTAGATCCTATTTTAATATCCTCGTTTATTTCTG
>Unigene4601_All    size  215    gap  0  0%
GTTATGCATAATAATTGCTTTAGAATCTTGCCTGTAAAATTCTAGATTCTTTTATTTATTGTATCTATACATTGTAAATAAAACCAGGGATAGTGCTTTGTTAAAAGCTTGCAAAGGAATTGCTTATTATTTATAAGTAATGTTTCAGTTTCTAACTGTGCCAAATATGATTTACAGCAAGTCAATTTTTTATCTTTATAAAGATGTTGAAAGGA
>Unigene4804_All    size  438    gap  0  0%
GTTTGAGAGGAGTTGTGATGACAAGAAACAGGACTGATAGACTGGCTGATGGACGGACGGACGGGTCAAAAATGTTATACCCTGCGCCACTTCCTTGTGTAGGGTATAAAAATAGGAAGATGGTGTGTCATTGTTTATGAGGCAACTCTTCACCAGAGACCAATTTACATAGAAGATAACAATTATGTCCCCGTACGGACTTCAACAATTACTATAAACTGATATACCACATAGTCAAACAAATAAAAGTCCCAGAAATTACGTTTTTTTTATATGACTGCACATAATGAAAATTAAAGTTGTGCATACTGAATGATCACTGGCAAGTATTTCAAGCATAATACGGATGAGAACATGCAGATAAGTATCAATTATGAAAGTTATGCAAAGTAAGACGGGAGCTAGATATATGGACTGCCATAAAAAAAATGAATGGAC
>Unigene5168_All    size  434    gap  0  0%
ACTGGGAACCAGTATGTAAACAACATTAATTTTCTATGAATATTCTATTTCTCCCCAAAAGAGGCGTGTTGTCAGAAACAGCTGTATTTACAAAGTGCAACCTCTAGATCCTTAATCGAAATGGTGGTTGTTATATTTGGGACAAAAAATCGGATTGCAATTTGAACGAAAATCTTAAACATTCTTAAGTTCTTACTGAGTTCAAAATTGATAAGAAAAGAGCTGAAACCAAGGTCGGTAATTTTTATGTAAAGTCACAATAGGACTCTACATGAAATGTTAAAGCATGTTTATTTGTTATATTGTTAATGCTTCACCCTTTTGATTTGTAAATAAAATTAAAACTGACTACGCACAAGGAAATGCACCAAAGAGAGAACAACCCGATCAAAGAGCAGCACATTTGTTCATTAAGATAACTAAGGGTTTATAGA
>Unigene5224_All    size  2853    gap  0  0%
AAGAGCATATACAAATTTATGTTGAAAGTATAACAAAAACTTAAATATGTACATGTCTATATAAGTTTTATGCAATCTTTCTTAATTAATTGTAACAATGTTTCACGATTTCCAACCTTTTACATGTATTGTACCTTAAAGGTAGTTTTGACTGTAAAGTTACAAACTTAAAAAATATTCATATTATAAAATCATACATATTCAACATAGCAATTAGGTGAGCTACATTAATTCATAGCCTTTACACATACGAGCAATCACAAACACTCCCACATTTAGCCAAAAAGACGTTATACAAAAAAAAAACTAGGTGTATTGTATGCTCATTCCTTCAGCCTGAGCCTTACTAAAACTGTTCCTGTGATTATTAAGATAAGATTTAATACAGTCACGGCCGAATTTGTGGGCTTTGATGAGTCAAAAATAGTTGTTAATTAAATACATACAAGATCTTGATATATCTAGCTTTTCACAATAAGTTTTGTTCAAATACTTTTACTTGATTCAATGCAACTCAAATATGTTTTTTACTAAATGCTTATATTTTCATAGTTATTAACTAAAATGCGATGGTCATGAGGAATTAGTTATATATTAGATTTACTGATTCTCGGGCGGTTTTCTAAATATATATGATAGTTTAAATTTAAATCCTTTACTTGATTACTGGTAAAGCATCAAGTTTCAGTTTGCACTGACTTGACAAAAGACACTGACTTGTATTATCTGTTCAATTTCATTTATTCTTGATAGAATGAGTATTTTTCCATAGAAAACAACAACAAAATGAAAAGAAAAGTTTCATGCGTCGGAAGCATTTTTCTGGATTTATCTTCACCATGAATGATCAAAGTCGAATACTTGAAAGCCAAGGATGTATAAATACATATACGCTAAAGAACTTAATGACCAATGAACATAAAATGATAGCTTAATACATCTAAGGCAACGTTGACTGAGTTATTTGAATCTAATTTCATAATAGATATAAATTTATAAACGGACAATTTTAGATGGGTTTTTTATAAATCACGCTAGAATCGAGAACCGACTACTGAACCGATGAATAAACTCATCAAAGATACCAGGACTTAATTTTATCAATACGCCAGAAACGTTCGTGTATTAAACCAGTGCTAAAAAATGAAAACAACACTTTACAAATCTCAAGCGTCTATCTTGTGATGACTATGATGATCCATTGTATACCACCCTTACTTCATATAAACATGCAAGTTTAGTTTAAAACTATCTAATCGATCGTTTTGGTGTACTAAAGAATAGGTTTCTGTTTGTCTCAAGAATATTAACTATGTATTCTAGGAACATGGACATGTTATTACACAATATTTTGTTACGCTACGAAAGTCTTCAATATATCATTACTGGAATATTATAATACGTTATGGTAGGGGTTTTTTTTATGTGTGAAACATTGAAAGGGGACTTTCCGATTTGAATTTACCTTGGAGCTCGGTATTTTTGTTATTTGACTTTTTTATCAGGCATTTTAGTCGACTGGTTTCTCAGTCGTCAATGTACTATCCCGTTTTATATAACGATAATGAAATGACACAACTTTTCATCAGAGATCTAATGACGCGAATGTGAACGACTTTTAACAATGAGCAAAACCAATACCATACAGTTTGCTATTGAATGCATCTACATTACGTTTTCTATTTCAAATCATATCATTATTATTATTTAAATCATTTGTATTTTAACCTGAGATAACCTTGTATGCAAAGTTTATGATCATTAAAACAAAGTTTGGTAGTTTCAAGTGTTCATAAGCTGTCGTTTTTAATGACTTTGGTTTCTCTATTGTCGATGTACTCTCCATTGTTTTTTCTGTAACGTAATTAAGTGTTATCAATCCATTCTGTTTTAATCGAGAGCATGTAACACAACATTCGTTGAAATTCTTTTGACAGAATCTATGAGGATTTTTGTGGATATTGTAGCTAGATGGTTGTTCGAGATATCTACATTCAACTAAGCCGTCTGCTATCCACGCTCCTGTGTCTTTACACGCCTCTATTGGTCGTACTGTAAGTGGAATTGATGCCTTCGATAAAGTATGCGATACAACTGTTGGTACCATTGAAGCACTTCCAATTGTAGAGTAGCCATTCTGCTTTAATCTTGTACATGTAGCACAACATTTGTTGAAATATTTCTGACAGAATCCAGCAGGATTTTTGTGGATATTATAGGCAGATGGTCGTTCCAGATATCTACATTCAACTGAGCCGTCTGCTATCCATTCTCCGGTATCTTTGCACATCTCTGTCGGGCGTTCTGATATTTGAATTGATGCCTTTGTCGAAGTGTGAGAGACAGCTGTACTCTTTGTTGTGAAGTAACCATTCTGTTTTAGTCTGGTACAAGTTACACAACATTCTTTTTGATACTTCATACAAAAGCGTTCGGGGTTTTTATGGATATTATAGGCAGAAGGATTTTCCAAATATTTACAATCGATTTCGCCACTTGCAACCATAACACCACTATCTTCACAAGTTCCCATTAATACAGGCGCTGATGTAACAGCGAACACATTTATTCCATATGTGAAGAATAAAAGTAGTGGAATTTTCTCCCTCATTGTAATATATATTCCCCAAAAACGAACTGAAATCACCTTCGCAAACATGACAAAGCCTCGTTAACTACGACGTTTTTACTTTATCGATATAGTTAGTCCTAAATGATATTTGATCACATTGGAACAACCTAATATGTTCTTCAAAATATCGATGAGAAAAATCTTCACTTTGGCAAACACAATGTGAATAAATTTAAAGTTAATATTTATTAATATCTTAGATACGACTGGTTTAATACTTT
>Unigene5428_All    size  2219    gap  0  0%
TATCTTAAAAAAAAATAATTTGTGGCTCAAAAAATAATGTTCATCTTTTTCCTCAACAGTCCTACACTTTATGCTGATCAATTGACAAAGGAAGTCCTTTGCTTACTGCCTTGAAGAATGGGGATAGACGATATCAACCCTTTAAAGCAATATAATAGTCAAACCTCTAAAAGGTTCTAAAGAAATAATTACTTGTTTGTTTTAGCTACACAATATTTGGTGCATTGCAAGTTTCTAAGGGAGAAAACTTCTCAAGGAACATTCAAATTTCAGGGATCTCCATGGCCTGTTTAACGATGGCGCCCCGCCATCGTTCAAATGTCTTGCGCCATCGTCAAATGACTCGCGCCATCGTTAAATTGTCTTGCGCCATCGTTAAATTGTCTTCCGCCATCGTTCAAAACTTCATCGTTTTTTGTAGCCCGACGCCATTTTTTTTATCAATTATAATCAAATGCATGTAATTGCATAACCCTTAGGCTTTTTATGTTATAATCCAATACAGTTCTAACGCCTGAGGGATATCCGGATTAAGATCGCTAATCACTTGTACCTGAGCTTGTACAGGTAGATCAACAAACCAGACAGGAGAATACTATCTGAGGATAGACGATCCATTTGTCGAAGTAATCAACTAAGTTTCAGCAAATGATTATGATCATTTAGATTAAATAAATAAATTAATAATCCAGTTACAAAGAAAACAGTTTAACAAGTCGAACACGTGCTTTATTTTGACTTACGCAATCAGCATCCCCCTTTTTTAAGAAGTACAAAATAAGACGCAAAACAGTAAATATTATTTCATCGTAAATAACTCGAGTACTGCTGTAACGATAATTTAGAATTACTTTAAAAGTTTAAAAGTAAAAACTTAAATATTTCCTGTAAAGAAATATCGTATCGTAATTCCGAATTCATTTCGTATATTACAATCAAATTGATACATCCGCGTTTCCGGTTTCTATTCAGACTCGAAAGATGCATGTTGCACAGCATCAATTTGCCAGATAAAGTCATTAAAAACCTTTTCATTTGTCAACGTTTGCTTTACAAATCTCTTTAACCTTTTACATAACCCGTACGAATCGTTTTGTTGTTGCTGCAAATCAGCCATACCGGTAATGGGTTCTGAATTTGACAGTGTCCATGAAAAATAAGCTCCACATCATATGATTTTTAACCCCCATAACAATTACCAAAAATACAAGAAATCTACATGGGGACCTTCATGACAGCTTTTGGTCATTCTCGACTAAGGGGGGACCATGAAGACTTGGCATTTGAATGGTTAAAAACGGCAATAAATGAAAATATTGATACTTCTAATTCTATAATGAAAATTCAAATAAATATAATTTAAATAAGCAATGAATTAGCATGTTCACCATTCCTTGTATGGAGGGATAAAATACTTCCGATCGCGCTACACTGTACAGCGTAGACACGGTTTGTAATGGTGAAAGTTCCTCCATCGTTCAATTTTCATCCATGGAGATCCCTGGATGTCTCTATGTTATAACTTTTCATTTAAAAATACATATCAGTTACTGTGGATTCATTATTATTCGTCGGATATCAATTTCCGTGGGTTTCGTGGGTACATGTGAACCACGAATTAAAATGTTCAACGAATACCATATTTTCAATTGGCTTTGTATACAGATATTGTCTAAACCACAAAATCAAATATCCACGAACATACAAGTTTTCAGTGATCAACGAAAATTGAATCCCACAAAAATAAATAAATCCATTGTAATTGGATGAAGTCAAATAAGGAAAGATCAAAGTTTTACATTTTAAATTATTTTTCTATTTGCAGAAAATACATTACTCATGATTATTTATTCAAATAAGATCTTCAAAAGTTAATATCATTTCAATTATAATCAGATCAAAATACTGTATGATCAAAGTGTTCAGTTATCAGTATATGTAATTGTAAAATCTAATATCATAGACTGTATCCAAAGAAGGTTGTTGGGATGTTAGTTGATAGGGTTTCAAACACCTGAAAACCTCTCTAGATATAACACCATGATCTATATGTATCTTTGTAGGGATTGACATTTCAGGAGAAAACAATTATAAATACACTCATGATAATAAAACGATACAAAAATATATCATAACAGTATATATACATAATTCACAAGATATGTTTATGTTGTAATTTGTGACACATAATTAACGTTTTTATAAAATCTTTAACAATG
>Unigene5537_All    size  555    gap  0  0%
ATTTCAGCAGATTTTAATGAATATGATAGTGTGTATTATTATGCTGCTATATTTTCATTCTGTTGGGCACATTGTTATATATTTATATGGTTTGTAAATTAAAATTAATATATACTTATATATTAATTTTAATTTACAAACCATATAAATATATAACAATGTGCCCAACAGAATGAAAATATAGCAGCATAATAATACACACTATCATATTCATTAAAATCTGCTGAAATATTCATAGTTATTGTTTCATAAACACTACTTCTCAAAAATTAAATTCAGGAAACTATAAGAGGCAATTCTGACTTTAACCTGCATTAATTTCTATATAGATTCTATAAATGGGTCGGACAGTTGCAAACAAACATGAATGTACATGTAAACGGTCATTACATACATAACGAGAAATAATTTTTATCTGCTGTATGAGGATCATTTTATTACTTACTGACAAAGAAAAATGTTTCATTTACTGAGTTAAATTCACTAAAAATCAAATATTTAAGTTACCCAATAATTTTCCAATGCCAAAGTTAAAGAAAAGAGAACTTACAAAAA
>Unigene5650_All    size  1200    gap  0  0%
CTACGCCCTGCGGAGCATCTGGTTGTCATTTGCACTTTTGAACTTGTTTTTCTCTCAGTTGTGTAGCATGAAGATAAATTGTATTCTTAAAAATGTATTAAAAAATATAGTCTTCATTTTAAAAGACCTTTGAATTGCATTATTGATATTGAAGGGCAGATCCTGTTATAATTAATTTAGTTTTTATAAGACCACAGACATTTTTGGGTTTCCAGACAATAACAATTTAGACAATTGGATCTATATAAAATTTTACAAGAAGGTTCATTACGATAAAAGGAAGGTCAGGATTTATTTTGGGGGTTATGGTACCAACAGTTTAAAAATAAGGGACCAAAAAGGGGCCAAATACAAGCATTTTCTAGTGTCTGCACAATTACTTGTGTGTTAGTGTATGGATCTCTCTGAAATTATACCACAATGTTCCATATCACAAAGGAAAGGCTGGGATTAAGTTTGGGGGTAATTGCCCCATTTTTAAAGACATTTTTATTCTGTGAAGTGTAATCAGTTGAAATTGCAGAAAAATTTTGTATGTTATGGTAGTGTACATCTATTTTGGGCCAATTAAATTAAAAGAGCAGGGGTGGGGGGGAGATTTATAAAAAATATTCTTATAGTCAAGATTCTATGATAAAATATGGCAGTTTTGTGTGATGTTGATGGATTCAACTTAAACATATATACAAGCGCGACTACAAATTGAAAGAATTAATTTATTTTCATCAAAAATAACAGAAAACAATTGTTTTATATTATATTTTCCAAAATACTTAAATATTTTCATTTGCATAATCAGAATGTAATAATATGTTTCCTTAAGCCTTTGTATGTAGTTATAATTGTGTTATGTATTTATATTACATATCAACTTGTCAAACTGAGGGCTTATATACTGGTATGAATGCTAAATGCAGCATAATTGAATTTATTTAAAGCAGCAAATCTATTAAAAAACAGCTAAATATATTAACCTTAGTTATAGTTGTATTTGACTAAAACATTGTAATCATAATGTGGAATACATATAAATCTGGATTGCTAGAACAGAACAAACAGATAATGAAATCAACTTGAGAAGGCAGAGAACTCTATAAAAATAAATATAATTCCCAAATAGAAATTTTAAAAGAGCAATTTTGTCTACAATTTAAAACAAAACAATTTTACCATGATATACTGTGAAAGTACTTTTATTCG
>Unigene5733_All    size  273    gap  0  0%
TTGTAATTTGTTGAACATTTGAATTCTTGGTTCCCCTGTACCCACGAAATTAACGAAAATTAGTATCCAACGAATACTAATGAATCCACAGAAATCCTGCATTGAAAGTTTTCCTTGTCTATAATTCATAGAAAAACTTAGGTTTCTTAAAGCTTCATATCAAGTCTAGGACTTTAAAGGGACAAAATAATAAGGCAAAGCTTAAAGACTGGGCATATTTTGGTTCTTGTATTTCTACTGTTAAACATTTAAGGTTGTCAATCCATTATGGGC
>Unigene5760_All    size  1478    gap  0  0%
CTATGACAGAAAAAAAACATGGCGATAACTTAGGTTCACTGTTTATCTTAAAAAATGTCCAGTGAAGTAATCGACTTGAGCACACAAGAAGACATTATCTGCATAAGTGACGATGATCATGAAGTTAAAAAGGCAGAGGCGAATCAAGTGTGCAATACTCAAGGATTTGATGGTGTTGAGGAAATCGAAGTCTTGGAAAAATCGGAAAGTCCACCCCAAAGTCAAAGTCGAAACTTACCCTTAAAAAATGAAATAGATATTGAATCATTGAAGCTTGCTTTTCAAAAAACATTACAGGAGAGGAAAAGTATGGGATGTACAAAAACACCACCTCCAATTAAGCCGTTAAAGTTTCGTCCTCAAATGACCTGGTCCAAATTAAAATCGGAAAAGGAAAAAGAAAAAATGGTGATGTCACCTAAGATGCCAAGACTGAACAGGGAACCAGTCTACATCAGCAGTGAATCTGAAAATGAAGAGGAAGAAGAGGAACTTCCAGATTTAGACGATTATTCTGAAGTCATTAATATATCTGACGATGAAATGGGCGAATCGTCAGTGAAAAAATCAGTGTTAAGCTTAAACTGCACTTCGTTGGATTCTGACAATGAAAGTAAGACTAGTATGGATAGATCAAGTTACTGTATAAGTACAGATGAGGATGAAGAAGGAACAACAGTTGTTACGGTCCAGATTGTATCTTGTTCAGAGGACACTGATGATACAACATATTCATCACCGAAATGTAAGAGACGAAAAATGTCTGAATATCTGCCAGACACATCATTAGCTGATTGTACTGACAATAAAACAGAAGATGATAATGACATTGAAATAATTAGTGACGAAATTGAGAAAGAGAATAAAACTGAAGTTGTTCAAAAAATTTGGACTGATGAAAATAAGACGAAACTTGCAAATTTACTGAATGGTGTAAAAACATCATTGAATTTAAAAAATAAGTCAGGACTTCAAGACCAGAAAGAATCAGAATTGAAAGAAACAGGAGATAACTCTAAATCAGTATTGAGAGAGATTTCTAATTCTCCGACTAGTTCTCGTCACTTTACAGACTTACTCAAGTGTGATGATTCGGAAGATTCAGAAACTGAATATGTTCAAGTAAAGAAGAGAAGACGCAAAAACAAAATGAGAAAAATTGTTAAAAAGGAAGATTCTGATTGCGGACAAATTACTAGTTATTTTAGCAGTGTGAAAAAAGACATTCACAAAAAGTGCTTCTGGCAAAGACACAAATCTAACATTGTTAATTCCAGAATGGACAATGATATAGAAAATGTCTTAGTGGGTGCTTTTTCCCAGTTTCACATAAACACTGTTGAAGGATGTTGGGAAGATGAACAAAATCCAAGCTTCATGAGACATGGATTGAAGTTTTTTAAGAACTTTGCTAACAGCTATAGTCCGCCTCCTGAACTGATAGAAAGAGTTATAGAACAAGGAATAATGACCAGTAG
>Unigene5879_All    size  2268    gap  0  0%
AACTTTTACATAATCAACATGTCGACTATCGACGAGCAAAACAATTTTGATTCACCTAATTTAAATGAAGATAATTCTTGCAATGAAAATAAACAAGAAATGACAATACAACCAGATAATAAAGCAGTTTACCATTGGAGAGATGTCACTTCAGAATTTATTGAAGCAGCAGGAGAACTAGAATTAGGAGAATTGTTACACGATGCCTCGTTTGGACTTTTTGAGGCAATGTCTGCCATAGAAATGATGGACCCCAAGATGGACGCTGGGATGATGTGTAATCAAATTCAAAGAAAAGTTCTTAACTTTGAACAAGCTGTCAGTGCTGACACATGTAAGATAAAGGAGTTATCCATTCCACAATTGATAGGAATAATTGATGCTTCAATGGCATGCTTGGTAACCTGGTTAGAAGGTCATTCTTTAGCTCAAACTGTGTTTACAAATCTTTATTTACATGACCCTTACATCATTGAAGACAGATGTTTAAAGGCATTTAGTATAGGCATGCTGAAGATTATAGACCATATCAGAGATCGTGTCAACAGAGCTAGTGTGTTTGAAGAGGAAGATTTTCAGACAATGACTTATGGGTTTAAAATGGCAGCTGATATAACTGATGTGAGAGCAACAGGAATGATGAAAGAAGTAGAAGATGATATCAATAGAATACTCAAGACAACCAGAAGTAAACCTGGTGAAGACAGACAGCCAGACATAGAACAAGAACATGAACTCAACATGGCCCTGTATGCCAGAATTAAATTCAGCAGATTGTTACTAACATTACTACTGTCCTTAAATAAAGAGAAGTGTGAAGGTGTTCCACATGTGAAGAAGTTGGTCACACAGATGGAAGAAGTCCTTCCTGTCATCAAAACAACATTGTCATGTGGAATACAACCTGAAACCAAAGAAGTCAGTAAAAATGACTATCCTACCATCATGGGATTTGAACCATTAGTTAATCAGCGACTTTTACCTCCAACCTTTCCCCGTTACACAGTCATCAAGAGTAGGGAGGAATGTGTCAGTTACATGGAAACATTGATGAATCAGTTACACATATTACCAGAGATTACACAAATGGTGTCATTACACACGATATTGGATACATTTAAGGAATTTAGTAAATCATCTCCCTGTGTGTTATCCAGGTCATTGATACAGTTGACCTTCCTTCCTGTCAATAAACGAGTATTTGGAACAATACCAATGGTAGATTATCTAAAGGATACAATAAGGAACTTTATAGCACCTCCTTGTCTTAGTCAGAAATCTCAGCTCTACAACAATGCTCAGGCCAAAACTTTTGTAGATGCTTGGTTCATGCAGGCAGTCCGTCCTGTTTGTACACTAATACAAATCCCTGGTCATAATAGAGCCAGACAGAGAGACAAGTGGGGACATATATTAGAAGAGTTATCTGCCCTTCAGGAAGAGGCAGATAAAGTAGATGCCTATCTCCATCAGCTGTTGTCCAAAACGGAGCCCAGTAGGCAACATATTGCCTGTTTAGGTAACTGGGTTTTGTACCTGATACTACAGGCCATGGTGTCCTATCTGTTGGCTGGATTTGAATTAGAACTGTATGCTACATATGAATACCATTATGTTTATTGGTATTTATCAGAAATGTTATATTCCTGGATGATCAACACACTACATAGGGCTGATAACTTCTTACTGGAACATGAAACTGTCGCAGATTCTCAGCAGAAAGGAAAAAGTAATAAGAAAAACAAGAAAAAGAAAAGAACAAAGACATTAAATAAAGAAATAACTCAGGCACAGGCTGAACAGCAGTTGTTTAATGGGTACTATAAGGCTGTTCTAGGTTTCAGACAAGATGGAAAATTATTTCAACCAAACTTTGAGTTTGACAGTGAAGAAGTTAGATACTCCCATAGATTTCAACCATTTACAACTGTCTCAACACCTCCGTATATACATTATAACCAGTATAGGGAGATGTCAGACATCGGCAGGTATGACTCAGACTCGTCTGTGACAAGTTTATACAGTGCTTCCTGTAACTGTTTCTTCAAAGCAAAATCCTTATTTGAAAGTCTTTCAAATCCATCAGAAGAGATACAGACTCTAACAAAGATTTCCAAAACCAATTATGTAGTTATGAAGTTATTAATGGGAGGTCACAAAAAAGATTCCAAGATTGCACCAGAGTTTGACTACAGCCTGCACAAAGCTTTCCCAGTATTGAAGATTTTATAGTGGACATTTTAATTTAGTGTGAAGCTAGGTGTTTTT
>Unigene5882_All    size  1492    gap  0  0%
TGCATAATGTGATATTGATATAATTCATCAGTGGATATAACTGTTATCTGTGTGATTAAACAAAAACAAATATAAGTGAAATTTCTCGGGACAATTCTCGTAACAGTTCTCGTGACAGTTCCAGTGTGATGTTGACTTTATGAAATAATGTACCAAAATCTAATTTAATTTCCTTTGGAGAAAATGAATTATTCGATTTTATATTTGAATTCATCATTGAAAAGTGTGGACAGTAATTTAACAGAATCGCTTTCACTCTCGGAACTAAATTCACAGGAAGTATTCAAACGTCTGCCTGTTATTGTTTTTATTTCAATTTTGATACTTATGGGAACAATTGGAAATTTACACGTGCTTTATATTTACTACCGGAAGTTTAATCGTTCAACTTACAGGAATTTTGTGTTAACGTTAGCGGCCATTGATATCGTCAGTTGTACAATTTCTATGCCATTTGAAATATACGATGAATTATATCCTTATCTGTTCCAAGCAAACGTTGCTTGTAAGGTTTTCCGGTTTATAAATTTTACACTAGCTATTGCAACAGGATTAATGCTGGTGGTAATATCATCCGAAAGATATCGACGAATCTGTCGACCATTCGGAAGTCAGTTAACAGAGAAACAATCAATTTATGCAATGATAGGAATCATCATATGTGCTTCCGGTGCATCACTTCCGGCGTTGTACGTATACGGAATAAAGACTACGCAGATACCGGGATATGATTCTGTTGGAACAGAATGCACATGGGGCGATCATATTGAAGTGTATGTTGGATATATTTTCTATGGTGAAACATTGATGACGGTCATTGGGTGTATGATCGCTCTTGTTGTGATCTATAGCATAGTTGGGAAATATTTGTGGGACCATGCTCACAAAATGTCAAAAAACATGCGCACAAAATATCAAATGAAGGAACCGATAAAACTCGATGTCATAGAAGAGGAAACTGCCGACCAGATCCGAAGGGCACGGGACTCTTTCCGTTCGATTAAGCAAAGTAACGAAAATGGTACGGCTGCTACAAAAGATGAAATGAAACACAATAAGTTAAACAAAAAAGCAAGAAAACTTGAGTTACCTATTATAAATATAAAACAAAACTCGGATGCACCAACATCGTCTGGGAACACATCACCAAACCATATACCAAAAACAAGTCCTAACTGGAAAGGACAGAAAAAATTACAAACCCGCGACATGAAAGGATTAAAAAAAGCTTTTAAAAACGTAACTGGTCGCCCGGCCGGGGCGAATCCATTATTATCTAAACCGGAAAAGAGTGTTCCTGACCGAGAAAAACGCATCACTATAGTGCTTTTTACAATCACAGTTTTGTTTATTGTTAGTTTTCTGCCTTACATTGTAATACTGATATTATATAGTGCGGATGAGTCTTATGAGAAAAGTATGACTACTGTAGAACATGCTGTTTATTTAATAGGATTAAGACTTTATATGATAAACAATGTAGCTAATCCGT
>Unigene5921_All    size  2532    gap  0  0%
GTTTTGTCTGTGTAAACCTAAATTATATTCCGGAGAGGTAGGATAGTCAAGGAAGACGGACAGGAAGCAGGACAATTGTTTGAAAACCTCAATCCACCAAACATGATTCGAGCAATGTGTTCTTCAAGTACGTGTCGCAAAATTGCGCAAACAATATGGATTCCGTATATTATGTGTGGATTTCTCTTGCTCTATATTACATTATCTCCCACTAATCATATACAGATATTTCAAAGACAAGAAATCAAATTAGACAATGGAATTGTTGAGCAATATACTACACAAACCAAATCTCCAATCGGCGAACAACGTGATCATATTGTGATGGGAATATTGAGTGCAAACGGAAAACAACGTTTTCGAGACACTCAAAGAAAAACTTGGATAAAAGCAATGCTTCGTATGCAACATATATTGCCATTTAAAATAACTTATAAGTTTTTACTAGACGAGCCATCTTCTGAGTCAATTGCAGAAAATGCATTAAATCATGACATTGTATATCTGAATGTAACAAATCATGGACGAGCGGTAAAATTTGGAGAAAAGATGTACATATGGTGGAAATATGTTCATACAGTATATCCTGACGCTCTCCTTGGAGGAAGAATAGACGACGATGCATTTTTGTGTGTTCCACAGGTATTCTATAGACTAGATAGCATAAAGTCGAGTAATCTGTACTATGGCTGGAGGCATGGAAAATCAAGACAAATAAATAGGGACAACAGAGTAGACGAAATGTTTCTATTTTTAGGACGTGATCTTATGTCCAGTATTTCTAAAAGACATTACTGTGGTCTGGCTAAATGCAAAAATAAAGATGACTTAATTGACATAGACTTTGGGGATACTTCCCTTGCAGAATGGCTGTCTATATACAGTGATAAGGTTAATTTTATTTCTGATAATGACAGAATAGTACAGTGCGGAGCGAACTCCCACGCTATTTACAAGAAATATTTAAAACCTGGTTTTTGTCTCAAACATTTGGTTTTTCACAAATCGACCTATGAAATGATAGAACTTCTACAATCATACAACGACTTTACATTTATGGAGAAAAGCAAAGTTGAACAATCCATTAAAATGGATGTTTCTGAACGAACAATTATAAGTGGTGTGTCTGGGTCTATATTTTCTGGAGACGTGGTAAGAAAAGTTCCCCAATTTAGTATAGATAAGACGACCACACTATTTTCAAACGAAAGTGACGCTAAAATCTGTGATAATTGGGCTGTGGTCACTACTATTCATCAGCCATCTAACTCGGTACGAAATGTAGCAAAACACCCCTCCTGGTGTGTCGTTATTGTAGCAGATGTGACGACGCCCTCGGAAGACGCTTATTTGAAAAGTGTTGTAAATGACGAAAATAAAAGTCGAGTTATATACTTATCGATTAACAGACAAAAAACTTTATATCCGTTATTATCAGAGGTTATCCCAGTAAAACATTTTGGGAGGAAAAATATCGGATACATGTACGCTATTCACCACAAAGCAAAGTATATTTGGGACTTTGACGACGACAATAATGGAGTATTTGATTTAAACGAGATTGAAAGATTAACCAAAGGAGAATCGGTCACAGTTTGTAATGACAAAGGAAGTAAATTATTCAATCCATATCCTTATTTTGGAGTATCTGAAACACGTGTATGGCCAAGAGGTTTTCCCTTGGAGTCCATCAAAGATAATAAAACGATACCACAGATATGCGACACAAAAGTTTCCGTAAAAGTTGGTGCAATACAGTGTCTTGCTAACGAACAACCGGATGTTGATGCTATTTATAGATTTACCCGAAATGTCCCATTTAACTTTTCAGCAACTAAAGAAACGCATAAGCCATTTGTTGTTCCAAAACAAACATTTTCCCCCTTCAATGCGCAAGCCACGTTGTGGACGTCGTCAGCATTCAAATATATGGCGTTACCAATAAGCATAAATGGCCGTGTTAGCGATATATGGAGAAGTTATATAGCACAATATTTTTTTTATCGGTCTGACTTAAGACTAGCCTTTTCTGTGCCATATGTTGTACAAGAGAGAAATATTCATTCAATATCTGGAGATTTTAATGCAGAGCTGGATATTTACGAAAAAGTGGGTGCTCTTTTTAATCTTGTGATGAACTTGAAAGATGATAATCTTGTTTCCGTTTATGAAAATCTTTATAGTAGACATTTTATTGAAAAAAGTGACCTTACTTTTATAAAGGTATGGATGGAAACATTCCTTAAGGTCACTGGCAGTAATGTATGATCGATGTGTCCATTGTATTTCAGTTTGATAAATGTTAAAGCTTAATTTATTTACGTTGTATACAAATACAGACTCAATTAGCAGTCATCCTTGCGATAGAACAATATTCTAAAAGTTGAAAAGTGAACGAACAGATATAACGCCGTCAACTTTGAATTCATAAGACAATCAAGTATAATTTAAAGTGCAAATGATAGGGGAAATATTACCCTTGTGTTCTTCAAGGAGTGGGAATTTTCGAATAAATGTGAAAAACATGCATAC
>Unigene5989_All    size  1475    gap  0  0%
CAGTGATATGTGTTATATGCGAAGTAAACAATGCTGTTTCGACTTCAGATGCCCATATTTTCTATCTACAATATTCGTTTTTGTTTTGGTAGCCATTATGGGTAATCTTACTTCCTGGTCCTATTTTGGTCTGAGCAAGGTATCCAGCAACAACGATATGACCAGTGACGTTAAAGAGCAGTCTTCAGAGGAACAGCTTGAAAGATGGATGGAACACCTACCATCTGTTGTTACAAGTCAAACTCAACTTAAAGATCTTCTAATTCCTGGTTCTCATGATTCTGCAACTTTTGACCTTGACCCTGCAGGTGGAAAAGCAGAGGACTTTTCATCCTACATAAAAATGGCGGATGAAAAGATTGAAAGATGGTTTAAAACACAAAACCTTGATTTTATTGAACAATTGAAGATTGGCGTTCGATACTTTGACCTGCGGATTATCAAACACCCTGAGACGGGGGATATTCGTTTTGTCCATGGACTGTTCAGCCGTAAAACCGTCATAGAGTACCTGAAAGATATTCGGAAATTTCTCGATGAAAATAAGAAAGAAGTAGTTCTGTTGGACTTTAACCATCTTTACAATATGGGTAAACACGATCATATATCTCTTTGTACGGAAATGGAAAGCACTTTCAATGGCATGATGCTAAATAGGAAGAAATGTTTAGATAATGATATGCTCCTGAGTAAAATGACACTATCAAAATTGTGGGAATTAAATGGACGAGTTGTAGTGATGTATGGTAATGTTAGGAAATGTCCAAACAACGAGTATATCTGGTCTCGGAACGAAATAGATATATTATGGCCGTATACACCTAATAATGAATTAGTTGTGAAAAATCTGCTGGATCAGTACAAAGGTCTTTACAAAAAGGATATTATGGTCGTATGGCATGGAATATTAACGCCACACAGTGATGACAACTTTTCAGATAGAATGGAACGTTTTAAAGATCTCCACGAATTTGTCACACCAACAACAGAGGTTATTGTGGACTGGATTAAATCTCATTCAGATGTTCCTTTCAACATCTGCTGTGCAGATTTCGTGGAAGAACACGATTTTGTCAAAACAGTTATAAATGCAAACATTATACCGGCGATTGTTTAAAGTATCGGTAATTTTTTGAACATTTTTATCACCCCGCCGTGGTTATAACATTATATGTAAATGGGAAATTGACTGTCCCTCTGGTATCTTTTGTCCCTCTTTTAGAAGTAAAATAACAAAAATACCGAAATCCGAGGAAAATTTAAAACGTAAAGTCCAAAATCATTTGGCTTTACCAAAAAGCAGAACGCACCAAAATAATGTTTATAACTGTCCCATATCTGACTTGGTACAGGTAAATGATAAGTAAAGGTCACTCATTCATAAAAAGCATTTTACCGCAATTTTATATATCAATTATATATAGAAAGATAGGCCTATCATGCAATGCATCCATTTAAACAGCAAACGAGGACAA
>Unigene6085_All    size  465    gap  0  0%
TGGCATGATTTATGTACAACACATACAATTTATTGCAGTTTTCATTCACCCGTGTCATGGAAAAATTAAAACAACCTATAAAATACATTTAATGATAGCATAGAAAGATTTCTTCATGGTTAATGCATTTCCATTACAATGTTTAAGCACTTAAAACACATGAGAATCCCACTTAAACAGAGGTTTTAAAAGCTAGAGGTGTCAGTATAATGCAGTTGCCTTCTACATGAAGATAATATCAATTCATTAGTAGGAGATTGGAATATAATGCAGAGTCTATGAAGAATCCAGATGTACAAAGAAATAGAAAAATAAGTGGTATGATTGCCCATGAGACAACTCTCCATAAGAGACCACGGTATAAGGTTATAGTTCCCCTGGGAAGGGTGCATCATACCATATATTTTTGTTTATTTATTTTAAACTGAATTTTCCTTAAAAACAATATTCATATTTTCAAATTTG
>Unigene6161_All    size  1446    gap  0  0%
TTCCTGAACACTTGCATTTCTATCTATAATCTATAAAATAAAATTTACCAACAATGGATATGTTTTATAAACAATAAAATGTGTATTTCAACCCAGCAATACTATGACAAGATGATAACAATCTTAACAAGAGAGCTTAATATATTTCATACAATGGCATGTAATGTGCAAAATATGGCATCCTTAATTCTATAAGAATACTGTGTTAGACACCATCACTGAAGGAGCACACTTCAAAAATCACAATTCTTTTCATACCCTGAGATCAAAGTCTTTAATACTTGTATACCGGTTGCCCTAACCACAAAAAATCTAATGAAGAAAATTTGTAGCAAGTCTATAATGAGAATTTTATCCACAAAAATTTCTGTTAGTAGGACAATTGGGCAGTGTTTATCGTATACTTTCAAATTTGAATTGTTTTTATATTTAATATTACAATCTTAATGCACGTATAATAAATTATGAACACATTTTAAAAATTAATCAGATCGTATTTGTTTTCTTCTTTACAATTAAAAGAAAACTTTGAAATAATGTAACAAAATATTGAATGAAGGTTAGTTCACAACTTGTTGCATTGACTGAAAACAATCTCCTTTCTATGCATCATTTAAATATATAAATGCCAGCAAGAAAAAAAGATTACATGAAGTTCTTTTTGTTTACCCCATTTTAATCATGTTTTGGGCAAGGAAAACTTGTTCGTTGATGCTCATATAAAATTAACAAGCATAGAGCAACAAATATAACACATCTGTTGCATCAAGGCTGGTTAAAACTTGGTGAGTATCAACAATGTCATCAATAAAACGTATAACAATGACAGTAAACAATTCAATATCTGAAAGACTTTGAGTATATTTTGGTCAAGATTCACACTACATGCCATAATACTGTTCCATGATTAGAAAATAACTGGTATCAAAAGTCTGCTGTTCAAATTGCGTGCATTTTTAACATGTTATGTTACAATTCATGTATATTATAGTTACTGGAAATGTTATTGTAAGAAATCACACATGTAATTTGATACCAGATATCTTCATTGTTTTTCTACAATCTCGTCACAATCAACTGAGATTACATAAGTGGTGCCATAGATATTGGCACAACAATTGTCATAAAAATTTGATAGTACATTAACAGGACGGCATATATAGACTACACTACACAATAAAATGTCAGGCCGAGTAACCAGAGGCAGAACCAGTAAGATTGGTATCCCCAAAAATGTATGGCACTCATAACAGGAATGAATAAAAAATATACCTGTACCAGTGCTCTGATCCAACCAGAAACCCTCTTACAGGTGAATGGACATAATAATCAACGATATCTCTTCATTGGACAGGACAAGTTCTTAACACTTAATATGTTATGTCAAAAATCTTATACTTCAATAAATTATCTTGGTCTTTCACAAGACTGTAATATTTATAAAAC
>Unigene6212_All    size  2450    gap  0  0%
ATATATTCCTCCATCGTATGGAAGTGTTTACATTGATTTAAGCCTTAAATTAGGCGTGTCAGGCTCTGTAAGGACTTAATTAACAAGATCAGAAATTGACAATAGGAAATTGACATTCCCAATTGATTTGGATGAAGTCCTTTCTTTATGATGGAATAAAATCTATACGAGAATAATTTTCAATACAGTTAGGCGGTGAAGATGACTATTATTACAGATATGATTGATTCGGCAGGTTTTTTGCCGAGAAAAGTTACTGAAGTTCCAAGGGATGTGATTCTAAGTTTTCAACATTCTAAAAAAGTTGGGAATTACCTTCTTGGGAAATCAATTGGTGAAGGATCTTTCGCAAAAGTAAAAGAAGCCATGCATATTCTTACAGGAGAAAAGGTGGCTGTCAAAATAATCGATAAACGCAAAGCAAAAGAAGATTCATACGTTAGAAAGAATCTGCGGCGAGAAGGAAAGATTTTACAAATGGTTAGACACCCGAATGTTGTGCAGTTACTGGAAATTATGGAAACAGAAAATAGTTACTATCTGGTTATGGAATATTGTAAAGGTGGAGATCTCATGGATTATATTTGTCAACGCAAGAAACTTGAAGAGAGAGAAGCTAAACGATTCATACGACAAGTGATTTCAGCACTAGACTATTTACACAGAATGGGAATACTACATAGAGACCTCAAAGTAGAAAATCTACTACTTGATGAGAATAGAGATATAAAAATTATAGACTTTGGACTAAGTAACAAGATAAAAGTTGTAACAACAAAAGATGGAGTTCGAGCCCAGGAGCATCTAGTTACACAATGTGGAAGTCCAGCTTATGCTGCACCAGAGTTACTTGGGAGAAAGAAATATGGACCTCAAGTTGATGTCTGGAGCATTGGAGTCAACATGTTTGCAATGTTGACTGGAAACCTTCCATTTACTGTTCAGCCGTTTAATATAAAAGTTCTTCACAACAAAATGATAGCCGGTCAAATGAATCCAGTCCCAGATACGATTAGTAGAGACTGCCGAGATTTAATACGGAAACTCCTGACTCCGGACCCAGATAAAAGAATAACATTAACTGAGGCAATGAAACATCCATGGATTGCAGAAGGTAAAACTAAACCCCTTGAACGATCAGTGTTTCCAAACAGGCGAAAAAGTGATGAGCTAGATGAGACAATATTAAAACATATGAGTGAAATCCAAGGATTTCGGCTTGGTGAAGTCATCCGGTTTGTCACTGGGAATCTGCCAAGTCCAGCACTTTCTATGTATCATACCCTAGATCAAAGATTGAAAAGATATTATGCAGATATGAGAGTAAGAGGGAAAATGTCTGCTTTAGAAAGCTACTCAAACAGAGCAGGACAAGCATTTCAGACGTACCAGGTGCGAAAACACAGATCAGTGCCGGCTTCTCCAATACCGACAGCTCCTATAATGAAAGAAAACAAAGAAGAGAAGAAACAGACTGTACATACAGATGGTGTGCTATCAAATATAGAGAAAGATCTTACTATTGTAGAAATAGATGAAAATGCCAATCATATTAATATCAGAGTTTGTGATCCTGTAAGAGCGGGAAAAGTTAAAGAAAACGAACAAGAAGGCAAAGAGAATCAACAAAAACCAAATATCGATACTACAGGAGAAATAAAGGAACAAACAGAGAAAAAAGTACTCATGCCAAAATTAGCTCAGAAATGCACTGTGCTTGACTGTAACACGCCACAAAATGGTGCTACAATTTCACGATCATCTTCCCCGGTAAAGGAACGGTGTGAATCGCCAACCAAATCTCGAAGAGGTTCACTGACGAAACCAATTTTATCTCCAAGGAAAGTAAATCCAAAAGCACAGACTGATTTAGGACTTTCTAAAGACAAAACAAATAAAAACGATAATTGTAGAACTTATTCTGCTCAAGCTGGCTTTAAACGATTTCAGCGAATATCAGTGGATGGTTCTAGAAATACACAATATGACCTAAATGGAAGATTCATACGAAAGACAGAGGTCAAAATTGTGAACAACAAAAAGAAAATTGACTTGATTTATTCCACAACGAGTGACAACTCATCTGACAACAGTTCAAAACTTTCATGTCACTCACCAACGCTTTCTGAACGTTTCAACAGTCCAATTGTGGAACAGACTAAAATGTTCTTACGGGCAAAACTTAACAATGGTAATATAAAAACCGGTATTTCTAAAGACCAATCAAAAGACGATAATTCAATCGAAGAAATTTCACCGATATCATCACCGTCTAAACAAATGAGTTCTCGCGCAACAACGCGAACAGATTTATCGTCATTTGCAAAAGATGGACACATTGCACTTCCATGTATAACACCAGTTCACAGAAATAGTTGATAAATAGTCCAAAAATAAAATTATCTTTCTACAGTGTTCATACAAATGTTTATTCAACAACAACGAAAAGC
>Unigene6219_All    size  694    gap  0  0%
GTATTTTTTATGTTTCCCTTGTTTTCAAGGAATCAATAGAGATATTTATAATGTTATCCTTATGATGTATTAACATGAATTAATTAGTTGTATAGGAACTAACCCATTTTTATGACTAAGACTGATTGATAGGTGGGATTAACTCGACTTTTAGCACTATTGTGCTATTTGGTGCCAGTCAATTTTTATTTGTGGAGGAAGCCGAAATGCCACCGAAAGAATCATGACCTTCAGTAGAAAATAATGACATTCCTAGTCAATAAATATTAGAGTCGACCCCACCTGCTCCATGTAGGATACAAACTCATAATCTCAGTGTTGACAGGCTGGTGATACAATAGTTTAACTACTTGGACCACTGAGCCACAGAGGCCACCTACCAACATTACCTGGAACATTTTCCTTTCTTGTTAAGCTATATGATGTGTGATAACCATACCATGGACATATTTTCTAGGTCTGATCTAAATAATTTACCTACCTAGATTTATATTTCACCTGCAAGTATTTAGAAAAAAGGACGATTTAAGGGCTCCACTGTTTAGATCTCATATTTATTTGTCTATGTCTCATCACAAATTGTTTGAAGATATGATAAATGTTAAGCTGGTAAATGGACCCATAACATGACCTTAGACTCCTTAGTAGATAAATTTAACCAGGTTTGTTTTGTTATCCAACATCTTAGTCAGAC
>Unigene6446_All    size  1094    gap  0  0%
GTGGGAAATAAATGCTAAATAAACAACAGAGCTATTACTTTCATCTTTCTAAATTATTGAATTGATAAAGCTAATTGATATATATAGTCCTACAACCTAGTTTTCATGGTTTCATTGGATTTTTGTCTGGCTTTGAAACAAGCTGAACACAAATAATCAGTTTTTTCACTGCCATAAAATTCACATCCTTGCGTTTGACAGTGTCTTGTTCCTGCAGGACCAACCGGACGGTTTGTGGACTGAACACTTGTGGTAGATGAAAGTGGTTTACTTGGAACAGGTACTGGTTCTGGTTTCCCATTATTCCCAGACATAGATGCAGGTCTTGCTGTCTGTTTGTTAGCAGTCATATTTTGAATTTTTGGCAGAAGTTTAGGAGAAGGTTGTGTTTTCAAATTAACTTTGTATTCAACATTATCATAGTCTGGTGATGGTGTCCTTAACCTTGAATATTTGTTCAATGGAACATTACCTGTAGACCGACTCCTATTATCACCAGAATTAGTGTTAGGGGTTGGATTTGGTTTATTACGAAGATTCACCTTGGCTAATTCTGATGCCTCATCCTCATCTACATGAGTATAAAACTTTGACTTCCCATAGGTTTCTACCTCACAATTTTGTTTAGGACCACGTCCAGGATACGTGGCATAATTTTCTTTCGAAGGCCTATTACGGTCAAGAGTTGCATTTTTTTGCTCTTCAAAACATTTTGAACAAAGATAATGTGTATCTACATTTCCAATAAACTTACATTCAGAATTGACACATCTGACTGGTGTTCCAGATATATGCAAATCCTGTAAAGAAGCTCCTATTGAACGTCTTCGTATTTCATCTCCAGCAGCTTTCAAGAGTGAACGTTCCTCTCTAAAACGACCTTCCGCACTTTTAAGATAATTCCCGATCATTTTAGTTTGCTCATCTATTATCTTAACATTAAGTTTGGCTGTCCATACAAACTTATGTTCCTGATCAATCATGGCTGATATTGTCATGGGAACCTTTGTACTCTGTGTAAGTCCACTTCCAATTGAGGCTTTACGACTTTTATCATTATCTGGACCCATTGCTTTGAGAGACTTTCCAACGTT
>Unigene6487_All    size  315    gap  0  0%
AGTTGGAAACCCCCCCTTCTTTGTTCTTGGTTAGGAAACCCTTTTTAAAATGGCTGGATCTGCCCCTGAAACTACAGCTAACATTGAACCAAAGTTTTTTTATTCCTTACTTACTTTGAATGAAAAACATTTAATCAAATAAGAGATAAAAAAATTAAGGACAAAAATGTTGAAGAATCAGAGGAAATTGTAATAATAATTCAATGAGTGATACTGGTCTTATGAGTACCTTATGAGTATGAATCCAAACTGATAGCAATGAAATAAGTCATGAATCTAATACTAAGGTAATACAACAATGGTTGTTTTATAAAA
>Unigene6711_All    size  579    gap  0  0%
AGGCGAGACATTTCAGCGTGTGCCCTCTTGTATTTAAATGTATGCGGGATCTATCCCACTTAAAAACATAACTACAGTATTTAAAGAGTGTTGATCATGTTGATGCAGCAATTCTTAAAATACATACAGACATACATGTACAAGTTACTGTTATTTCCATGTTAACATTAACACGTTAAATGCATATACGTAACATGATATATAATGTATGCAATGCTCTTATCACTGGAGCATGACCACAGCTAGCTCCCTCTTATGCAGTCAGTGGGTCCCCACTGGATTGGCAAAATTTAAGGTATTAAAAAAAAAAAGGAGAATACATATAACTATACAAGGCTTTTGATTTAGATATATTGTAATTAGAATGTAAGATCTAACATATATGTATTTTGTGGCGGTATTAAACAAAGAAATGGGTCATCGTATATACTGCATGACATGTACATCTACCATTACCTTAAATCTGCATCAATTTCTTATTACTACACATTAGTGTACATGTAACATTTGTGTACATTTATACATGAATGTGTCACAGTTACATTAAAAAGTGATGCAATACAATATTTATCCATTCCC
>Unigene6813_All    size  434    gap  0  0%
CAATTCATTCTCACAAAATGACTAAAATTGCTGTAACAGTTAGTGTAGTGTTTGCCTTAAGCTATTTGCCTTTATATCTAAATGAATGGGCAACAAAGGGTTTGGTTGAAAAACAATTAGGTCTATTCTTATTTTCCTTGTTGAAAATTGTACAAAGATCATACCTAATAAATCACGTCGCTAATCCTTTTATATATGCTATATTTGATAAAAGATTTCGACAGCAAGCAGTTAATATTCTTACATGCAAAACGACCGATAAAGATCACGATAAAAGACCATCGGAAACCGAAAATAGCACACAAAAGGCGTCGACATCAGCTACAGTTATATAAACATGACAATGACTTCATTTTTATTATAAAAGAAGGAGTTCGTATATATCATTCAACTTTCAAATAACATTGATTTGTAGATTTGATATAAAATCGAAG
>Unigene7065_All    size  371    gap  0  0%
ATGTCTCTACTTGTTACTTTCATTCAGGTTAATTGTTTTCGTGTTTTCAAATGAAAGTATATCAGATCTTTGTTGTTCAATATCATCCTCTCTTTTATCAGTATTATAATTTCCTTGAACAGGTATCACATTAGAAACTATATGTTCCATATGTCTAGTGAAATCCTCATCAAAATATCGTTCATTAATAACATTTCTCTCAACTTGTCGACCATACTGGTGAGGTAAAGGTGAAAGATCAGATAATAGTCTTGTATTTTTACCACCTTCGAGTGGGTTTGGTGTACTATGAGGAAGTTGAAATGTTGAATATATCAAAGATGTTTGCTTATCAGGTGTCAGTTGATTGATAGGCCTAACTGAACTTGCTG
>Unigene7074_All    size  483    gap  0  0%
TAAAAGTACAGTTACCGTGAAGAAAATGATAATGAAATTCTTCCAATTATAGGGGATAAGTTTTTTTTAGAAAGATGAATACTTTGTAAGTTTGCATTCTGTATTCTGACAATTGTTACACTTGAGCAAATCACTGATTGTTCAACTGTTGATTCAATACCATATTTATACTAATAACAAACAGTGCCCTAAAACAATGTCCCTTGCTTTTAGTATATTGCACAAAACAAAGATTGTATTTTGTGGAGACAACTTGTTCCTTAAAGCATTTGAACACACAATTACATTTATGTACAGTGAATGAAATGATATCATTGAGACAAAACTGTTTTTCAAGATTTGTTAGATATAATTTTAGAAAGCAATAAGTCGGCAGGTTTCCAATTTAATTTAAAAACAATGATTCTGCATTAAAATGAATGTAAATCATCAGGCTCCATAGAAGTAATTAAAACAACAGCAACATCAATCACAATACAAGAA
>Unigene7386_All    size  848    gap  0  0%
TAAAATTCGATCGAAATTTAATGTATACATTTTTTACCATCTACAATATTTTATCATAATTAATGACAATGGTCGATATAGTCTTTTCTTAAAACATGTATAGTTTTCGAAACTATCGCATAATAAGTAAAAATGTAAAATACTTTCAAATGATGGCAGAAAACTGAAAGTTCAGTATTTTCAGGTAAGAATATGAGTGGAACACATCTTTGGTTTGATTAATTTTTGATTATGCTAAAATTAATTAGAAGCATCTTTATTTAAAAGACAACAGCCATGGTTAAGCGTTTTGGTCCGGGGCAGGGGTAAGGGGCTGGGATTTTATAAATAAAACTGTTGAATTTTGATCTTTCATTTAAATAAGAAAATTTCATTTATTTTGTCTATACCTGTAGTGTAATATCATCCATTTCTTTGTGACATTCTCATGTGTTAAATACAGGTTTGATATCATTTTTCAGTTTTTTAGGTCGATTTCCTCTAAAGATATACATCCTTTGTATATATATCTTTGTTGAAGAAGAACAGCCTATTAAAATAACATACAGTGTATATTTTATATTTGCATGTGAAATGTATACCCTTTTCAATATGCAAATGGTTTGAGTGGCCGTTTATTAGTACAGTTTCTATAGACATTAGTGATATCAAGCATCACGAAATATAATTTTATAACGAAGGTTATTGTTAAGAGTCACAGGAATTAAACATTAGCAATTCCTCAGAGGACTCCAGTTGACCTTAGTTAGGTGTGTGGATAACGAATGGTAACTTCTTATGATATACAGGATTAAGGAATACGCAATTGAGAAATACGTTTCTAGGACAAAAACCTTTTATGTTTTAAC
>Unigene7399_All    size  411    gap  0  0%
TGGGTACTAGTTTATTTAAGGTATATCATAGAAATTACAAGATGTTCTTATTATGATCTAATCATATATATTAGTTTGTTTCTTTGAGCCTGACTTCCGATGTTTGTGTGGTCTTAATACAACCTGGCCATTTGTATAGTCAACAGAAAAGTAACGTGTGCTGGAAAATCTCTTCGTTTGTTTGTTTATTTCAAGTGCTGCATTATCATCATAAAATCTATATCTACAACATTTAACCATCATTTTAATCCGAATCCGAATTTTTCTGCTGAATAAGCAATATATAATTGGATTTATTCCACTATTAGACAGTCCAAGCCATTGAGCAATAGGTACAATGTAATTATTGAGTAAACGGACAAAGTCGAGGTTATCATATTCATCCATTTGGAAATATATTAAGAATTTTAT
>Unigene7552_All    size  559    gap  0  0%
GGATAACTTTAATTTCAGTGCCTTGCAAAATTTATTGCAATATTCTCAATCACCGTCTAAGTACCTGGCTTGAGAAAAACAACGTTTTATGCGACGAACAAAATGGGTTCAGGAGAGGTCGAAGCTGTGAAGAACATATCCATTCTCTATAATCCGTCTTAAACGATCCTAAAATTTCTAGAAAATCGACATATGTGTGTTTTGTAGACATGCGCAAAGCTTTCGACTCCGTACAACATAACTTATTATGGTATAAACTTCAGAAAATCGGTGTGCGTGGAAATTTTTTAGCAGCAATTGAGTCTTTATATAAGGAAATCAAATGTACTATTCGTGTTAACAATGACCATACCCCGTGGTTCAACGTAGAGACCGGAGTGAAACAGGGCTGTATCATATCACCGACATTGTTTTCTGTGTATATCAATGACCTCTCACAACGTATCAATTCCCTTGAGTGTGGATTACAGCTTGATGATTTTTGTCTCAGTATACTGCTTTATGCTGACGACATAGCTTTAATAGTACCCGATGAAAGTAGTCTTCAACGCATGCTTGA
>Unigene7556_All    size  536    gap  0  0%
AGCGGAAAGGGATATCTTAGTTTGGCAGAAGTTCAAGTGATAGGCCATACAGAGAAAAAAGTAATTCCTGCAAAACCAAAAGGGAAAAAAGTAAAAACTGCAAAACCAAAAGGATATAACTATGCCCTTCGAAGAAAAGCATCACAGAGTTCAACACACAATTCAAGATTTCCTGCTTCAAAGGCAGTCGATGGAGTGGAAAACACGTTTACACACACAAAGAACCAAAACAATCCATATTGGAGTGTTGATTTGGGGAAAACTGTCAGCGTAAAGCAGATCAATATAATTAACAGAAAAAATTGCTGTGGTAATAGGCTGAAGAATATAGCGGTTACAGTTGGACAAAATCTTCATAAGATGGAACATTGTAGTAATTTTAAAGGACCTGGTAAAAATGGACAATTCATAGTGTTAACATGCAAGACTCCAATCTCAGGCCGCTATGTGAAAATTTTGAGAGGCGGAAAAGGTTTTCTCAGTTTGGCAGAAGTTCAAGTGATAGGCCATACAGAGAAAAAAGTAATTCCTGCAAA
>Unigene7620_All    size  711    gap  0  0%
CCTCCGAATCAAATCCAAGACGAGGAATTAGTCAGCGAACTTTACATTTATATGGTTCTCCATTGAGTCATGTGAGTTACATTGCCAGAGAGGATAGAAAATATGTTTTAGACCCACTGTATAGAGATAGGACAAGCTTGGGAACTTATGTAGATGGGAAGTCTCTAGTCAAGCCTTTCAAACCAAGAGGTCCAGATGGATTGCCAGCAAGACCCCCAAAACGATACAATGAAGTTCCATTTATACCCCCTGGAGATCCTCAGGATGAATTTCACTACTACCAGCCTCCAGCATTTACTCTTGAATCTTTTGTTGGAGAATGTGCAGATGTAATGAAAATGCCTCTACCCAAGGTCAGAGAGGCTATAATTTCAAAGCATAATTATAAAAAGTTGACAAATTTATTGGCACGCAAGCATATTATACAAAGCAATGAAGACATGCATGTGAAAGAATTTACCCCTGAAGATCAAAATATACCACCTACAGAACCAAGAATTCCACAGAGACAGCTTCTGGTAGAAATGGCTGCCATGATTAAACAACATGTCAGGGATTTGATGGGTACAGAGGTAAAATCTGTGATACGACCATTAAAGAAGTACAGTCCTCAGTATAATGATGCCAATATTCCTCATACTGAGATTATTTTGTACGAGGACGAAGAGACAGATTTGACCAGAAGTTCATTTCAACAAAGACAGGAAACTG
>Unigene7663_All    size  439    gap  0  0%
GTTTTCTGTAGAATAGAATGTGAGAAATATATCTCTGATTTGTAGAGAAAAAGAAAATTATGGAAGCTTTCAAGCTTTCTTTATATTCATCTTTTGTGAACAAATAGGTTTGATGCAGGTTGAAACTTGGTCAATAATCAATAACTGAATATCTTAAGTCAGTTCAAAATTATGTTGATTTTGTAGTAAGATAAAGGCAACTTACCATGGCTTGTGGTTAGATTTTGTCTATACTATGGCCCTGAAAAATTTAACAACATGGCTAAGATAAAATATTTTACTGTTTTGGTTTTTTTTTTGATTTACCACAAATTTGTTTTATCTAAATTGCAAAAAGTATAATGGCACACATTAAAACATTAAGCAACTGCCCCATATTATTCTTATTAGACCAAAAAATACAGAAGATAAATTATCAATCACGTTGATATTAAAGGAC
>Unigene7693_All    size  356    gap  0  0%
TGACTAGGATTTTCAGTTTTCCTATTGATGGTCAGTGGTTTTCTCTAAGCATTCTGGCTTCCTCTACCGATAAAAATTTGCCATCACGAAATAGCCCAAAAGCTGTGCTGAAAAGTGGGATTAAAACACATCGAAGTCAAAAACCATGTATGCTTTTTGTTCTGAAATTCAAGGGTCTTATAACTGTCAACTTAAGCCTTTGAAGCTAGAGCAGAAATGTTTTCAAAGCTTAATTATTACTAGTATAATGTATGACTATGTTATATGTGTTGCAGGCCATGCTTTTTTTCTGCTTTTATCAAAAAAGGTTTCTCTCTTTTAGATAACAACACAAATAAAATTGAGAATTGAAATGG
>Unigene7707_All    size  369    gap  0  0%
AGTTGTTAGATCTTATAAATTTAGATTATATGTTGTACATTATATAGTTTCCACCAGCTGGTTAATTTCCCTAAAAATTATGAAAAATTCGCTGCAATCCAGATTCCTACAACCTTGATTTAATTTTTTCTCATTTTTCTTGATTTAAATTTCCCTCATTGAACTTGTTTGTTATCAGCCTGCTGTTCAGTTTTCATCGTTGTTTTGTTTTTGTTTTCAAAACTAGGTAATGACATCAAGTTTAATGTCTTGCTTCAGTCTCAGATTATTCTATTTAATGAACACCACGAAAAAGACAACTTAGTTTCATTTTTCTGACAAGTTGAAAAATTTCATACAGATATTGTTATCAGAGTTAACTGATTTTGC
>Unigene7715_All    size  253    gap  0  0%
GACCAGTTTTAGGAAGATCTCAAATAATTACTCTAGTCAAAAACTATGTGAAACGAGAAAATCTGGAAAATGAAATTATGTTGAACTTAAGTGAAGACTTGCTGTCTCGTGGCTCAATGACAAGAGTTAAAGGCAAACCAACACTAAATGTTCGTATTGTCAATCTACGACAATTCTGGGTAGAAGGTCTTCTCAGGCATGAAATTGGCACACATTATTTAAGGAGTATGAATAACAAGTTCCAACCATGGAG
>Unigene7729_All    size  269    gap  0  0%
GTGCGTTTCAATCGTGTCAAAGACATCCATGTGGTATTATAATGCTAAGTTCAGTTCAGTAATATTTTTCATTTATATATAATAATACGGTCTTTCAGTCAATACATTTTCCAGAGATTGTAATAAAATACTGTCCATTTTCGCTATTTGCCCTAAACGCTCCTCACTGGTCCCTGTTGATAAGTGAATCTAAGAAATGTACAAGTTGGTTAGAATTATTCTTGATTAACTAGACGGGTTTTCGGAGACATATCTGTGCAAAACAAGAC
>Unigene8187_All    size  832    gap  0  0%
ATCATTAAACGTAATTCAAGTATAAAGTTATCAGAATTTAGAGATTTTACCTATCGAGTCTCATCAAACATCAGATTTGACATATCCGTCACTTGTGAAGATGGTATAATATACTTTCCCTGGCCATTCAGGGCGGACAAACTACATAGAATTTATATCAAAGACTGCAGAATTAAGGATTACAATACTGAATTCAAGAATTCATTGATAGACCAAATTCCCGACACAATCAAATTTCTACAAATGGATAACGTAACAACTATCTTACGAATGGAAGAAGTATACGACTCACTGTCAAAAGTTAACTCCCCTATAACAAGAGCTGCAGAGTGTGGACCAGAGAATGCTATTGTCATAATTCGGAGAGGGACAAAGACAACTTTTGAAGATATGCAAAACAATGGTTTGTTTAACTTCAGCACTGCATTGACGAATGATGAACATTACTTTGACATTCAAAAAAGAACCTGTTTGTACGACAATCTTGAGGTTTTTGAAATCAGTGGAATGATTGTAGACAGACAAGTTGTCGATAAAATAGTTCAAGTAAACGTTGCGGAAAATCTCAAAGTATTGAATTTTTCTGGTAATGGCATGTCTGATACTCTTTATAAACTACAAGGATGGCGACTACGATTCCCAGTGATGGAATATATAGACCTCTCAGATAACAACATACGAGACCTTCCAATGATACGAGATTTTGGAATGACCGTTAAAGAGACAAAATCAGTCGGAATTATAGATCTTAGGCGTAATAAGATAACTTCATTAACAAAAGGTATGATAGACTCGTTCTCAACTCACAGATATCTTAAAGTCGACATTAGTG
>Unigene8190_All    size  1246    gap  0  0%
CATGTGCTCACTATAAAAACATCTGTTCAGACCACTCCACAGTTAAAAACAATGTCTTGGTTCCTTGCGATTAGTTGTGTGTATTTGGTAGCGGTTACATTTGTGTCTAGTTCACGACACACACAAGAATCGCTACTAGATCATCTGGCTATCGACAACTGCGACAATCATGCCGAACAACCAGAAGCCGTTTTGTCCCCATCGAATACAGGAGGTTTAAGATGTGTTACTGCCAGTGATGAAAAAGTGTCAGATTATACATACTTTGATAATGTGCGCATGACCGTTGGAAACACTCCGATGTACACTGTTTTCCAGGGTTTGCTAGACTTCACTGACAACACTCCACGATTCTGCTTCGACAAGGACAACAAGCTTGCTGAGTTTGTTATTAATTTTAAAAACAATAATCCTCTTGAGACCTCGAGGGTTGAATTAACTCCCTGTCGTACCGGTGGATATTGGACCAATGGAAAAGTATTTTGCTCTCCTCCTGAATGTTCTAAGTATTTACGTCAACCAAAAAGTGCAGAATATTTTGAGGAGGAACTACATGTTACAATGAATATGAAGGATCTTAACGAGATACCAGTAAATGGACCAAGAGGTGGAGCGTCCATGATAAAGTATGCTAGTGGAAGTGACCATAGATTGATCTACAACATAACGTCAAACACAACACAATATCTGACAACAGACCAGTTCTTTTCATATTGTTCAAAGTTTGGTCCATGTTACAAAGGCGAGTTTCTTGGGAGAACAGATTTGCTATATTCCCATGGAGGATGGCCTCCAATGATTCTCAAACGACAAGGTGACCAGGTCTTACTCATCCTGAGATATGACCCAAGAAGCTTTGTATACCCAGAAAAGTCACCTCTGGTCTCATGCAAGAGAAAGTCAGAAAATGATTTTGAATTATGTGACTCTCCCACTGGTTCTTATTCCTGGAGGAAAATATGGAAGGCGCCATTGCCTTACAAAAAGGAATGGTTATCATTACGATTCTTAACGCGTTGGTCTTACAAGCAGGATTGTCTGATTCAAGTTACAGATACTGAGACACAAGAAGAACTGGTTAACTATACGGGTCCATGTGGTAGATATGCTGACATGAAACTAGGAAATTATCCGTATGCAAAGGTCGGTATTTCAAACAAAGGTCTAAGCGGATCAGTCAAAATGAGGTTCCGTGATGTTATCTTGATACAAAAAGGACCTGTAACAAACTGATGCGTTTGTTTTA
>Unigene8216_All    size  778    gap  0  0%
CAAAAATGCATGTACCATGTATAACAGGCTGCATTATCTTGCCGAATGGTAATTTATTAATAGCGAATAACGCATGTAAATCTTTAATCGAATACAGCGATACAGGTGAACACATTCGAGACATCCAGGTCTCTGGTTCGCCGTGTTGTATTGCAATGGTGGATTCTAATCGTATTGTCGTGACTTACGGTACCGCAAAATTCTTAAATATAATGAATAACATTACATTTGAGGTCGAAGAGAAAATCAGTTTTCAGAAAAGTATTAGGGGTGTATCTCAAGCGAATGGGAGATTATATGTTGTAACTGGATGTGGTACAATAAATATCCTGGATCTATCAGGAAGACAGCTGGAAACATTGGAAATATCTTCTAGTAACACAACTTACCTCACTACTAGCGGAGACAGGATATTCTACTACACTGACAAAGTGCATTGTTTCCTTATGAATGGAGAAGAGTTATGGAAGTTTGAAAGTAAAAACCTTATATGTCCTCGCGATGCAGCAGCAGACGGTAACCATAACGTGTACGTCGTAGATTTTCATTCTAATAATCTAACAATAATACAACATGATGGAAAAGACAGTAAAATATTACTAACGGAATCCGATGGACTTGAAAGTCCACGTGCTGTGTACTATGACAATGAGAAAAGAACACTGCTCATATGCAATCAAGGGGGAACCTTTTTTTTGTATAAAGTCGTTTAAAAGTTTTCAGATCATGAAATGGAGTTCCTGTGTTCAGGAAAATTTCCTACGAAAGACAATGTATA
>Unigene8543_All    size  383    gap  0  0%
AAAAAATTATAATTGGGTTACTATATTGTGTAAATATGTCACAACGATTAGAAATGTGTATTACATTAAATATAAAGAAAGTCGGAAACTAAATTGTTTTTAAATATTTCTTTTCATGTTAATGTTAAGGGAGCTATCATTTGAATTTTAGGAGGGCTAGGATTAAATTTGAAGGGAAAACAAAGCCTGAATTTTGAGTAAAAAAAGCAGAACGAGCAAGTTTGTTAATAAAATAGAAGGATGACAATTCATGTAAAAATGGCAGGATAAACTAATAATAAAAACATCAGGACCCTAGCTCCCCCCAAAAACAAATCAAATGGTAGCTACCTAGATAAAACACACCTTTAGGAACTTTTGTCAAATTACATTTTTTTAATCTA
>Unigene8684_All    size  251    gap  0  0%
ACTTATGATAGATTTGTTCACGATTTATCAACATTTAGATGAAAAAAAACAAATTGTAATTGAGTAAGGGCTGTGTCCTAAAATAATGACCCCTTAAAGGCAGAAAATTAGCCAATCATATGGGTAATAAGGGTACTTTTTTTTAAACTTTACAAATCTACTGTACACTACTTATGCTGTACATAAAAGAATATGATTGCAGACCAAAAGTGTAAAGGGAAGATAACCAATGTTATATCTCTAAAAGGGGG
>Unigene8782_All    size  718    gap  0  0%
GATCATGATTACAACAAAGATCTAATAGGCTGTAATACTGTTGTTATCATGATAACAGTTTTTACAACATTTCATAAATTTCTTGCTTTTTACAATAAATATCAATAAAATAAGAACAATTTAACAACTATCTGGATTTCATGTCGACTTTACAGCAATATTGCACTAGTTGCAGGATTTCTCAGAATATATAAGGTAGTACTGTTAATATAATAACTATATTGCACAAAAAAATGTAAGGACTATTTACCCTATAATGCCAATACATTTACAAGGAGTCTGTGCATTTTTACATAAATAAATAAACTGCCATTGCTTTGACATAAAGTGAGAAACGCTGAGGATATTTAGAAACCACATACATTTATAAGAGAGGAACATTTCATACAGATTGTTGATGTGGTACAATATCAACCAGTACTTGGTTTTGGAATTTAAAAATCAACCAAGTTCATGTTTGATTATTACTTTTTCTTTCTTTTAAGTTTCTTTATATATAACAACATACCATATGGTTTTGTGACATATTGGCTACTCAAGCATTTCAATAATTTATTATCTAAACTAAATGAAAATTTGGAATGAAAAACAATAAAAAATTGGAGTGAAAACTATGGCAAATAATGCCCTTAGAGTACCCTATTAGGGTGAAGAGTAATAGTATCCCCACCCCCTACTCCAAAGACAATGGAAAATAATGTCATTACAGCACCTATCG
>Unigene9240_All    size  401    gap  0  0%
TGGCTGTCAAGAGAATACAAGAAACATAAATCTTACAACTAATTTTTATGATAATTCAAGCTGGAAATCCAAGTTTATATTTTTCAAAGAATGTTGTCCTACATAAATGTATTTTATTCAACTCTGAAGTATGTCCCTTTAGATAACATTTGATCATGTCATGGACATGTAAAATAAATTGGCTGTCAAATAAAAGTGACTTGAAATTTACACATATCTCTGTGCAAGGGAGATAATCTTTGATATTACTCAAACTAGATCAAGGGAGATAATTCTTGATATAATCACACCAGCTAGATATATCATATATTGTGTTGATAAAGTAATGGAAATATACCAACATTCATTGGAAGTAACAAAACCATCAAAGTATAACAAACTGAAAAAGTCATAAAAAATGT
>Unigene9778_All    size  444    gap  0  0%
CTTACTACATGATACTTATTATGTGGCTGAGATTAAAAAGTGTATATCAGACACTGTTAATCAATATAACCTATCAAATACAAATACTGGGGAAGAAACAGAATTATCTGTAAACCCCCATATATTTTGGGAGTTATTAAAATGTACAATAAGAGGGAAAACTATCTCTTATACTTCATATCTAAAAAAAAAAAGTCAAAGGGAAGAATCTGAACTTGAACAACAATTAAACATTTCACAAAATAGATATGCCCTACACCCAGATCAGGAACTAAAAACTGAAATTCAAAACATAGAGGAGAGCCTAAAAACATTAAGAGAAAAAAAAATAAATGGAATAATTGCAAGAGCAAAAGCAAAATGGGAAGCAGAAGGGGAAAAATGTACAAACTACTTTTGCAATTTAGAAAAAAGACATTATAATGAAAAAATTATTCCTAAAGT
>Unigene9890_All    size  1018    gap  0  0%
AATGTCACTAAGGCTATAGAAATTTTCTAAGTTGAAGGTTTATCTAAACAATGCTGATGATGTTGGCGTATGACGTCATCATGTTCTGACTTTTCTTAACTGTCTAAAATTTGTTCTACTTTTACTTGCTGTTCAAATTGATCAAAGAAGCCCTTTACTGGCATCATTACAGTTTATCTATGGTTTTGAAAACAAGTAAGAGTTTCTATCTCATTACAGGGTGACTTCATTGCCTTGAAATACCATAGATTATGTTTATCTAGACAATGCCAAAGATGTTAGCTTATGACGTCATCATGTTCTAACTACTAATTAAATGTTAAAATTCATTCTTGTTTTACGTTCAGTTAAATTATAAATATTTATTAAAGAAGATCTGACATAATGATTTACATGGATTGCTCATTTTTATTTCATCTACTTGGAGCTTGGAGTGTTGTTCATAGAAATTATTTGAGGGGATGTGGGGGCTTATATAGGACTAGATTTAAGGGACTGAATGAATCATTTCTGAATGATGGAATCTATTACTTAAGTAATGCATGGGCCATAGGGACCTACTCAGTTTGAAACCGACTTATAAAAAAATGCTGTTAGCTATATATATACATAGGGTCTTTATATTGGCACAAGCAGTGATATATATAAATGCTACAAAATTTAACTTTCCTTCCCTTTTAAAGTGCCTGTCATGAATTCTTTTTTTTTCTTTTTTTTTAATTTCCTGAACTTCAGATTAATATTATTTTGACTTGAGTATGATAAGTGGGGAGCTGAATAATTGAGTTGATTAACAAAAGGTCTGCATATATATTAGTCCCACCACTTTAATCAGGATATCGGTACAGGCCCTTGTTAACTTGTAAACCCTGGTTTATATAAACAAATTGGCAAATCTCAAAAAATTTAATGCATCAACCCCTTCCTAATAGCAAATAGAAGCAAAAATATTCTGGTGAAATATTTAAATTTTTTGAGGAGCATGACATAGATTAGTTCCAATTTAAGAGCCAAATTT
>Unigene10055_All    size  2358    gap  0  0%
AAATGATACAGATCAACACAATTTTGCCACAAATCAACACAATCTGAAGCAGGATTTTGGTTGGCTACCTGTCACTGCTTCTCGACATACTCTCACTCTAAGATATATTTATATACCACATCAATGTACTCAAAGTGTTATGCTGTTTAAAAATTAGTTTTGGAAATTGATAATGTCGATATTTGTTTGTTTTGTCGTGTTGGCATTTTTGTCAACAAGCAGTGGCATAAAATACAAGGATAATGATAAGGTGATACTTTATGTGAACAAAGTTGGACCATACTTCAACCCTCATGAAACATACCATTACTACCAGCTACCAGTCTGTAGACCAAAAAAGATAGAACACAAGAGTTTAACATTAGGAGAGGTTTTAGATGGAGACAGAATGGCTTTATCAGAGTATGATATTCGGTTTACACGTGATTCCGATAAGAAAGAATTGTGTAAGGTGACATTTACAGAACAAGATTTACAATTATTACGGGATGCTATTGAAGATCTCTATTACTTTGAATTTGTTATAGATGAGATACCAGTTAGAGGTTTTATTGGACATTTAGAGGAAGGAGGTTTTCTGCCTCATAACCATAAAGTCTTTCTGTGGGCACATCTCAATTTCAACATAGAATACAATGGAAATCAGGTTATATATGCCAACGTTACAACCAAAGAACAAGCACCTGTTAGTCTGGATGGAGTTACTGCCCCTTATGAAGTCGTCTTCACCTACAGTGTAAAATGGATGAAAACAAACATGGCTTATGATGATAGAGCTAAGAGAGTTAGAGATAACAGCTTCTTCCCAAAAACATTAGAGATTCACTGGTTATCCATTATAAATTCCATGGTGTTAGTCTTCCTTCTTATTGGTTTTGTTGTAATAATACTGACACGAGTATTAAAAAGTGATTTTGCCAGATACAATGTGGATGATGAAGAGAGTGATGATATTGATCAAGAAGATAATGGCTGGAAAATTATACACAGCGACGTCTTCAGATTCCCTTCTTTTAAAAGTCTTTTTACAGCCATACTTGGGGTTGGTAGCCAGTTTTTAGCACTAGCCACTGGTATCATGGTAATGGCTGTATTAGGAATGTTTAATGTTCACCATCATGGATCTATCAACTCAGCAGGAGTTATATTGTATGCTTTTACATCAGGCATTGCAGGTTATGTTGCAGCTAACATGTACAAAGTTTTAGGTGGAGATAACTGGGTATGGAATCTCAATCTCACTTCCTGTTTATTTGCTGCGCCATTTTTCATGGTATGGGCATTTGTGAATTCTGTTGCCTGGGGTTATGGTACAACGCAAGCTTTACCTTGGCAGACAGTGGTATTATTAATGTGTCTGTGGGTATTTGTTGGATATCCATTAACTATTATTGGTGGAATCTTCGGTAAAAATTGGGCTACAGGATTTGATGCACCTTGCCGCACAAAGAATTTCCCCCGAGAGGTCCCCAGTGTTCCATGGTACAGATCATCATTTGCCCATTGCATTGTGGGAGGATTTTTACCATTTAGTGCTATATCGGTGGAGTTGTACTATATATTTGCCACATTATGGGGACGAGAGCAGTATACGTTGTACGGTATCTTGTTCATTGTGTACGGTATATTGATCAGTGTGACTGCTTGTATATCAATAGCACTGACCTACTTCCAGCTGTCAGCCGAGGACTACCGATGGTGGTGGAGGTCTATATTTAGTGCTGGGTCCACAGGATGTTTTGTCTTTCTGTATGCCATGTTCTACTACTTCAAGAGATCCAACATGTCCGGTGCCCTGCAGACAATTGAGTTTTTCGGCTACACATTTCTCACATGTTATGTTTTCTTCCTTATGTTGGGAACAGTTTCATTTTTTGCGTCATTGAATTTTGTTAGATATATTTATGTCAACTTGAAAATGGATTGATGCTGATGTCAGATTTGATATTTATTTTTTCATATTGTTATGATTATTCCTTATGTATTAAAAGGAGGGGGTATGATAAGAGCCATTTTTTGGTCCAGTAAATTGCATCTTTGACCTTAAACGACCATCTTGCACGTAGTTTTTGGACCAGATAGGTATGACCAACAGCTGTACCCAAAATGATATTTTACACATTTTAACCTCTATGAAATTTAAGTCTTGAAGCAAGACATTTTTGGGGGTAAAACTGTTACTCTTATCTAAAAAGTAATGACACGATCTCAAAATGAGACTATTTTGGCAATTTATGCAGTCTTACACCAATTTAAAGAAGTTTGAAGCCCCAATGCAAATATTGCCGACCCAATTAAATAATATAAATACTAATGTCTTATAATCTTCTGGATGATGTTAATTTCTAGATTTATAAA
>Unigene10216_All    size  842    gap  0  0%
AGACCATACTGTGACCTGTCATTGTTTACATCTGTGTCTTTTGGTTTTTGGTGGATTGTTGTTTCATTGGCAAAAAGTTACTATATGAAGACCAGGTTTTTCAAAGCTATTTAAAAAAGAAATAAGGCTTTTGAAATCGTACTGTCAGATTTAACCAATGGTAGAGAAATATCAGCATGTTAAATGGTAATGGTTTTACCAAGGAAAGGGACACTTAGGCACAAGAAACTGTACTGGTTTACCCAAGGGAATTACCACCAGTTGCTGGTAAAATATTCTGAGGTCTTGGAAATAAACATATAAATGTGTTGTAGCATTTTTGTTTTAAAATATTTATGTTAAGAGCTTACTGCAACAACAATCTTAAACAGGGGCAGATCCAGCCATTTTTAAAAGGTGTTTCAACCAAAGATGTGGGAGGGGGATCCAACTGTTTGTACTCATTCAAAAGCTAGTTTTAGGTTTTATGTGAAATTAAAAAAATGTTTTCAAGAATGTAAAGCTTTCACTGCAATTTAAGAATTGTCTGCTCTTGGTCAATTCATTTTGTCATCTTACCATGTAAATAAGTACATGTATAGTAAAACAACGCTTCGTTCATATCAATAAACATACTTACACCAGCAGCTACCTTCTTTACATTCTAAAGTCAAGGGCCTTTTGAAATCCCATTTTTACAATGATATTATAGTGAGTAGATTTACAAAACTACGTAAATGAGCTACATCCAGTCAGCCAAAACATATCAATAGACTAATTACAGGATTACTCAAGTTGTAAATATGTGCTAAATTGGATAGTGTATGGAAAGGTATATACTATGAAAATAAGAGCTTGGGGCA
>Unigene10380_All    size  802    gap  0  0%
CAGACAATATTACATGTATAATAAGAAGTGCCTGTTAACTGATGGATACTTTATACATGTATTGCTGTAATGATCCAATTCTGATTAAACTTTCCTCAGTGCAAGGAAGCAAATCCTGGAGGTCAAATCGGCTGTAAGTACCACCCACAAGGATCATTTTCTTCCTGTTAGATTTTGACTCATGAATGATTCTTTAGAAGATTTTTTACATATTTTAAACAGAAAAAAAACTCTGTTTTTTTCATTTCTTTTCTATCGCTTGATCAAACAGAATATTTGAATATTTTTCTATATATTTACATCCCATAGACTCATATGTAAAACTTTGTCCTACTTTATACAGACAAACAAATTGAACTGTGATTATCAATACTTGATTTGGTTACGCCTACTTGATTTGAGACAGCAGGCATATTGTTTGGCTGATAGGCTCCCATTTAATAATATTTTGCCAGGAACCTTTCTGTATTTACACTAAGATAAGAGATTCAAAGAAGATCATTAAGTTCAATCCATTGGTAAAGCCTTGTTTTTACAATGACATCCATGTTTGGTATAAAATCAGAATTATGTTAACAAATCAATGAGAAATAATTTTGCCATATTTGTCCTTAGTTTGCTACAGCTATTCAGAAGATTTTCTAAAGGTCAATTGAGGAGAGATGTCAAGTGGCACCAAAAGATCATATAGAATATTGACAAAGAGATCTTAGATCAGCCATAAAAATATTTAAAATAAAAACATAAAACCATAAAAATTTCAAGTACATGTAGCAGGTGTACCAGAAACATTTAAAAACGA
>Unigene10390_All    size  743    gap  0  0%
TGAAAGCGTTAAGAAAAATAGGTTGTATAACTGTGATTTTCATCAATTTTCAAAGTTGTAAACCCTTTATTCGGGCCAAAATTAGCGGAGCGGAACGAAACTTAAATTTGATCTGTAACTAATCATGATTAGCTCACATACCAAAAATCAGACCAATATCTGAAAGCATTTAGAAAAAAGGTCCATATAACTGAGATTTTAAACAATTTATCAAAGTCCATAGCCCGTAATTTTGGCAAAATTTAGCCATGCAGAACAAAACTTGAACATGATCTGTAAATCATCTTGGTTAACTCACATGCCAAAAATCATCCCGATATCTGAAAGCATTTAGGAAAAAAATCTGTATAACTGTGATTTTCAACAGTTTATCAAAGTCTAAAGCCTGTAATTTCGAGAAAACTTACATACCAAAAATCAGGCCAATATCTGAAGGTGTTTAGAAAAAAACTCCTTAATGGTTTTTTGCGGAATGACGAAATGACGGAATTTCGGAATTACAGAATTACGGACAAGGGTAAAACTATATGGTACCGACAACTTTGTTGCAGGGCCATAAAAACACCTGCAAGTAACAATATCAATCATTTTAAGATTTAATTGCTATGCGCAAATCTGTATTTTTAGCAACTGATTCAATTTTGTGAAGAAGCATTAAAACTATTATTCAACAGTTGATTTTATAACATGAAGGAGAAAAAAATTGCTCTCTAGAAATATTACAGTCTGAATATTCTAAATAA
>Unigene10402_All    size  892    gap  0  0%
TGATTATACCAAGAAACAGATTGACATTGAAGAAATGGAAATTTTTGAGAAACAAAAAAATTCTGCAATTTCAGGAGTAGATTTTAGTAGAAAAGGCTCAATAGATGTTAAAATTATCGATTTATCTATTTTCATTAATAACCAGAAAGATTATTTCACTACCAGTTCTTGTTCGGGAAGAATAATTCTGTTTGATGATAGTGTAGGTGAAAGCGATAAAGTAACTAACAAACAGGGATGTCAATGGTTATTTACAAGTCATGATTTAGTAGACAAATCACAAATGATGCCTGTTCTAGAAGACATCACTGGGGATTGTGTTTTTAAGTTTGAACCATTTGTACTACATGTGCAGTGTAGAACAATTGATTTTGCTCAATTATTGCTTCAATGTGCAGTCCAGTCTGGCTTCAGGAATTCAGGAATCAGTCTTGGAAAGAAAGGAAAATATGTTGTTGGAGTAAGAAGTACACATTCTATGGAGGTACCATTGTCACAATCTGGCCAATTACTGGTCTCAACAGAGTATGTTGAATATTTAATCAGTCTTGCAAATAAAAAAATGGAGGAGAACTTCAGAAGGATTGATAGGTTTTTTGAAAATTTGAAATCAGCTGTATTACAAAAATCTGCAGAAAGTCATATAGGAAAACAACGTAAAGAGAAAGTCAAAAAGAAATTTCTTGAAAAATTTGGAGGAAAAGAGGAATCTGTGTCATCAGAGAAACAATCAGTAAAAGATCAGGAAAATATTGAATCTGTCAATATAGACACAAAGGATACACTGAAATCTTGTGATCATATTACAAAACAAAGTGATTTTTTAGATAATGATATATTAGGATTGTCATTATTTGATAATGAAGTGACTTAAATAAAATTATGTACAAAC
>Unigene10507_All    size  1615    gap  0  0%
ACTAATATTCCCTTTATTTTGAAACACGGCTCATAATAGCAAATTTATTTATTGAGAATCATGTTGTCATCTGAAAAACCAAGGAAGCGTAAACAGTGTAAAACATATACTAGTTCAGAATCTGACTCTGAATCTACTGAGGATAGTGCAGGTCCTCTAACTAAAAAAACCTCTGGCTCAACATCAGCATGTTCAGCATCAGCATGGAAAATTGAAGATCTTGACCAACAGTCTATTTTCTTTGCCCCTGAATATTTGCCAGTGGAAACTTTGATTAGCCTTTTAAAAAGAAGACGAGATTTAGAGGATGTACCAAAAATAGTCAATACGTTGATTGGATTTACTAAAGAATGCCTAAACTTTACAATTGATGAGAACGCGTGGCAAATGTGTGATTTAACAGTTAGACCAGAACAAGAGAAAGGAATTGAGACTCTGATCAATGCAAAAAAACACGTTAGAATGTTTGCTAATAAGATACGATCTGAAGAAGCACAACTTTTGGATGAAGAACCAATTAATAGAGAATTATTTGAAAGATGGTACTGCAAAGTGGTGGATTTTATAGATCAGGCAATTCAGCTGCTAAACTTGTTGATTAATGAGGCTTTGGACAACATTGAACATAAAAAGAAAACTAGCCAACTCCATCATGTCCATATTAAAGAAGGCTCATTCACTTATCTTTTTATGAAGTTTACAGAAATATGCTTTCTTAGTCCAGAACCTGGCATAGGAGCTAGAACTGACTTATGGATTAGAAATAAAAGAGTTGGATGTCTTCCTGACATTCGTTACTGGCAGCAGTCATCCATGCCAAGCAGAAACATATTAATAATGTTAGCAGAAACATGTTTGTTTTCAGGTTAAAACTGCAGCATTTAGGAATTTAGAACATACTGAAGATTTTGAAATCAGTAAAAGTGAAGATTCAATTACAGCATGCACAATTGAAAATACCACAACTACAAGTGATGACAAAAAGCCAACCAAGAGACCATGGATTCACAGTAAAGTTCAACCTGATGTTTTAGCTCAGCTTGTTTGTGAAATGCTTGCTGAATGCCACAACTCAATATTTGTACCTGAAATTCTAGGCATTGTGTGCATGAAAACCAAGGTTATCTTCAACTACCTCCAGCTTTCAAACAAACATTTTATGGCTATAAAAAGATCTGAAGATATAGAACATATGCGTTCACATGTACAGTACACTCAAATATTTGACATAATGAAAGCTGAACATAGGAATGAACTTCTAGATATTTTGTTCTGGTTAGGATGTGTACAGAAAAAAGGATTAAAAAATCATTATATTCTTAGCTAATACATGTAATAAAGGCAAAGGAAAGCAAATCTGAATCTCTCTTGCAACAATCATCTCAAATGAACTTCTGGATATATTATTCTGGTAAGAATATGTACAGAAAAAGGATTACAAAATCATTATATTCAGAGCTAATAAAGGCAGCAGATATTAAAATCTCATCTCACTTGTAACAATTATCACAAATGAAATTGTCCTTACAAGCATGGCAAGTTTTATTGATGGTGGAGAGGTGCTTTTTTAACTTGTTACCAAAATAAAATTACTCACATTGGAACTAAAGGAAAG
>Unigene10579_All    size  632    gap  0  0%
ATACAGTTAGAAATGCTCACAAACCTACGTTTTATCACCATAATGGAAATTCAACCTCGCAGATAGATTACATCCTAGAAAACATCAGAGGCAATAATCTTTTGGATTCAACAATTATGGACCAAAATCCACTTAACAGTTCAGCACATGTACCAGTAAAGGCAAAAACCAACCTGATTGTTAAGGGAAAAACTAAGATTAACAGCACAACAAGCAAAAAGAAAACTATTCTGAAATGGGAAGAAACAAACATCGAAAACTACCAACAAAAAGTAAATCAAGTAAGGAAGAAGAATGAAATGCAAAACGAAACTGATGTAGAACAACAAGCACTTAATATCATAGACATTTTACAGGAAGCTACTGAAATGAGTGTTGTCAAGAAAATAGTTGCCCTGAAAGGACCAAAGTGGAAAGCCTCACCAAAAGTAAAGGAATGTATAGAAAAGAACAAAAAAGCATTCTATGCATGGAAGCAAAAAGATCGACCAAAGAATGAAGGAAATACAGAATATCAAGAAATGAAAAAACATAAAAGAGAGCTAAGGAAACAAATAAGAAAAGAAGAACATAATGACAAACAAAACTTTTATAACAAGCTTATGAATAAACCTGAACCAAAAGCCTTTCAT
>Unigene10610_All    size  944    gap  0  0%
CAAGGGTTTATAAAATTGCTGACTTATATTTACTGATAGGTCAATGTATGATTAGCAGGTTTTTATCCTGTTAAATAAGTTTTTAATTATTTTAATTTTTCTTGCAAAGTAGATCCAACATTTATATATGTTATTAATTTCAGACTCATAAGGAGCAGTATCTGTTATTGGTTGGTGTCTGTACACTTGTTTTAATTATTAACCCCTTTGAAACTGTTTTACTGCTACAAGATTATTTCCTTGCCAGCATTATTAATTCACATTTGTCTCATGCCTCACAATTATCCATGTGCAGATTATTTAAGGGACGAAAAGGAAATGATGCCCAAAATAGTTCCTTTCTAATCAAGTTGAAATGTGGAATGGATTTTTCTAGTTTATTTTTCTTGGATGTTTTTAGTTTATTTTTCTTAAGAGGGGTGGTGGAGGGGCGTCAGAAAAACAGTTTTGTTTCTTTGGTGCTGTTCCAACAGATTGGTGTGATCAGCATATGTCTATGTTATTTTTTTTGTTTCACTCTTACCGAAGATTTCACATACTGGTTACACATTCAATTTATACCTAACGTGTTAAAATATTTCATATATAATGTCTTTTATTGATCTCGATATCCCAAACCATTATTGGCAGTTACTGATATACTTTTCAATGTGTAACATCTGGCTCAAAAATTGAAGGTATTGGAATTATTCTCAACTACAGATTGTTACTAACACCTGCAAATATTTGACTTGCCTACTTTTTTCTAGTAAAAAGCAGAGTATATCCATAAAACATACTGATTATGTTTGTAACATTGTTGTTGGATGTTATCTATCTGACAGTCAATCTAGAGTTGTGGGAAAAAATAAAACCATCAATACATTTCTTGTGTTTTAATTTACTGATATGTATTATGTGTACATAGTAATTTTGTAATATTGTTGACCAATACATGACAATTT
>Unigene10667_All    size  949    gap  0  0%
GTCAATTATTTACATTATTGACTGGTTTAATATTACAATTTATCACACATTATTTACATACAATTACATAATGTCCTGACTTTCGTCAATATTATGACCAATAAAAGTGGTCATATGTCAGACTTTTTCTAGGTAGTTAATATCAAGACCAAAATAAGTGGTCATCTTAACATTACTGTCCAGCCTTCAGTAATATTTGACAAGATTAATGTCATCTTTACTGACCGTTCCATTGTTTATTTTTATTTACTGTTTTTGTGTTAGTTTAGCATGCCAGTAAGAAATAATTAGAAGCTTATCAAAAATAAAGTCTACTGTAGCTGAAAATCAATTCGATTTATTAGCTTGTCTTTTCCGATGAAGTGTTACAGACCTCACAAGTCAAACAATTATTTTAGTGAAGATATAAAAATTCCAAGCAATTGTATTAAGCATAAATTGACCGTAGAACTGCAGGTGGTTTACATAGAGACATTAATAAATTTACACATTTGGGACAAACCTATTTTTATTATTATCAACAAAGTTGTTTTGAAACGTACATGATATCTAAGAGATGGTAGCCATTTTATTAGTCATGTGTTTGGCAGTGACATTAGCTCTGTAAATATTACATATTCATATCATCCTTGCATATAAACATATAGTCTACAATGTTTGTTATCCTGCCGACTCTGAACAAACCCATATAATACTACATGTATATCTAAATCGGACATAAATGTTTGTTGTGCAGCAGTATGTTACCCATATCAATTCATACGTTTATTTTATTGAATGCTGGAAGTTAACGAACGCAGTTGAATATTTCAAAAACAGTAATCTCTCTTTATTTACACGATATTATACTTTGAACAGCTGAAGTTATCATTTATTTCTGTATCAAATCATTAACACACAATATCAACGATTTCTTATTTTTACCAAAATTGATGTTTGTCATTCTAGC
>Unigene10669_All    size  1026    gap  0  0%
CTGAAATTGGCGGGAAGTGATGTTGTCAAATTTTTAACACATTTGCAAAGAAGTCGATATACCCATCTACATTGAAGTTGCTAATTTATCAAACTAAATTACACGAATGATGTTGTTGGTGTAAATATTACCAGGTTTAATTTGTTACTGTATAGATGTTAATCATGTAAATTAACAACAAAAAATCAAGTCTATGCACATACATATTATGGAAGGAACAGAGTTAGAAAAATACCAAAAGGAAGTATGGATGAGGAGCCAGATTGAAAGCCATGATATTCAGAGAGAGGCAGCTACCAGTTCTACAAAAGTTAATAAAGATGACTCAGTGAAACTGATTAATTTATTGACAGAGTTAGGTGAAGATTTAAGAAAACAACATTTTGATAAAGACAGAAAAGAAGTGATAATTAAAAGAATACAGCTTGGGAATTTTTTGGTCAGAGAAATATTTGAAGAAGAGAATATTAATGACGAAAATAAAGAGAAGTTAAAATACATTGCTGAGTTGTTAGAGAAGCAGTGTCGACTTGTAACAGAAATAATGAAAGCCTTAAAGAGAACAACTGAACTAAGAAGTAAACTTGATACTCTGAAGAAAGACAATTTTGAGAAAAGAACAGAAAGTAGAAGAATAATGTTGGAGATAAAGGAGAAAAATGAAGCAAAACAACAAATTATCAGAGACCCAGAAACTATGCAATCCTTGAAAGAGTTTGATATAATAATGCAGAAGATTGTGATAGCCAGACATACATTGCAGGGACTTGTGCTGGGAAGTGGAGTTAACTGGGCAGATGACCCACAGTTGTTGGAAGTTGTCCTAAAACTAGGAGAAACTTTAGACTTTAAGTGACAGACTTGGAGAACCTGTTTATATTTTTCTATTCCTGAAAACCACAAATTGTTTTAATCATATGAAGTTTATGTTTGTCACATTAATATCATACTAAACTTATAAAATATCAATTTCAAGTGGCATGGCTAACATTTCTGGAAAAAAAGGTCATTAGAAATTTGACATAA
>Unigene10687_All    size  649    gap  0  0%
AACATTTTTGACTTTATCTATCTCTTTGAAGGACAAAGATGACTTCAGTTTCAAGACTCAAATCATCATCCAGGCTTATTGGAAAAATTAAACCAACTGTCCCAACAAAACTTAAAGGAGGAAAGCTAGAAAGAATAGGAAATTATTTGTTCAACATATTCAAAGACTACAGAGCAGTATTTGATGAGACAATACAAGATATAAAAAATCGTCCAGTGAAGGCTTCATTTTATGGATCTTTGTTAGCTACAAGCATTGTCATGCTGAAAACTAATCCGTCAGAACAAAATTTTCAATCAGAAATTTTAGAGTGTTCAAATTCCTTATCCACTGTTGGTGAGTTAATACGTAACCCACAATCAGACAATCATGTGACCACATTGATGACAGCTATGAAAGATAATACGATGAAAGTTCGAAATTTGAAATTTTTTACTGTAGTATCCATGAGAGAATATCCAATTCATTCTGGTTTGTTTGAAGCCAATTGTACCTATGCCAAACCACACTGGACAGAATGGCACAAGTCAATAGTTGATATTGGTATATTTGGTAGATGGGTATATCTACAGAAAGCAATGAAAGACTATGATGTAAACCCAGACGAATGGCTACCTGATGGACAACCCAAAATTAAAACTAAGATGCG
>Unigene10694_All    size  1297    gap  0  0%
ATTATTTCACTTCATTTATGGGAAGTTCTAATCACACCGTTTAATTGTCTTTGTTTTTCCATTGCAATGTATTTTTCCCCTGATAACTTTCCAGTTAACATCTGCTGTAGGAGTGTACAACTGGATTCTGCAGAACCAGATTGTTTGTCCGATAAAAATGGTGGAGAATAACCTCTAAGCATTTTTTCAAGTTCAGACATTGACTTAACGTTACGTAAACCCTTTGAAGGATTATTAGCAGCAAAATTAGGTGCAACACAAGTACTACTACTTCTGCCACTAGCCATCTGAGTAGTATTAATTTGTGATTTATTCTGCTGATAGCTCTGCTGATTTGGAGGTGGCGCCATTCTAGACAACACCTGTTGACTGGCGCCATTATGAAGCAAAGAATGGCCATTTGTTTTCACATGATTGTTCACTATGTGATTCCCAATATTTCCTTGAGACATATTATTTCCACTGTTCATTTTTGCCAACATATTTCTATCCATATTGCCATTCATTCTATGGCCCACAAAATTCTGTTGGTTTTGAGAAGGATTCACACGGGGCATGTAATTATGCGATGGGGATCGGCCAGAATTCATTGTCAAGTTATTAAGGCCAATTGTACAAGCATGTGCTTGCGGATTTGGACTTTGTATGTTTGAAAACTCCCCCTGTGGGCTAGAAATGTTTGATTCGACTGACATTGGACTATTCAGATTTGAATAGCTTTGAGGCGGGCTCATAACGCTTGAGCCTGAAAGATACGAGTTTGGAGTGTCTGAATTACGAGTGAAATATTGTGGACTAGTTGGGAACATCGGTGGTGATGTATTTGACAACACTGGTTGTGAGTTCAGTAAAACTGACTGTGTATTTAGTACTGAATTTGGATTCTGAAGCATAGATTGGGAGATGAGAACTGGTTGGGTATTCGGCATTACTGTCTGTGTATTAGATATTACGATTTGAGTACTGGGCATCACTGTTTGTCCATTCATCATCACTATTTGTGAATTAGGAATAACTGTTTGTGAATTCTGAATCACTGTTTGTGTATTTGGTATGACAGTTTGTGAATTAGGTATCACTGTTTGTGTATTATTTTGAAGTGGTTGTGGACTTCCATAGGAATGCTGACTACCAGGTGATGCAATGCCACTACCATTCATTGATTGACAACCGATCCGACCAGAATGATCGTTTAGACCCTCCAAGTCTGGAAATAAACTGTCATGTCCATACTGCATCATGACATCCTGTGACTGAATGTCAGCCATTGATTCGGCATATTGCATGCAGAAGTCTG
>Unigene10700_All    size  765    gap  0  0%
TTTCTGTGCTAACTACATTTAATCACTAGTGAATACAAAGCAAGGAATATAAATACTATATATATAGCTTCAAGTCTAAAACTTTAGTGTAACAGTCAGGACATTTTCTCTACAACCACTGCTAACTATATTTCATGTTATGGACACTTCGGGTTGATATATTAACCAAATGGTGAATGATCAATGAAAATATGGTCACTGAAATATCATCTTAAAGGCACTTGAATACTACAAGCTTTTTATTTAATGTGCAGCTTAAATTTGTTAACATATTTAGTCTCTAATGGAAATAAAATTTCAAAACATGTTTCCAGTATCTTAATGTATGACTTAGCCTTTAGATTTATAATCTCAGTGACCTTGGGAATTATAAAATGACAATGATTTGGGGTTAGTAAATGTGTTACAATCACAACAAACTAAGAGTGATATAAAACATTCCTTGATCTTTGATCCTACATCATTTTACATGCAGATCAAGGAACGTCAATATTTTATGAATTGTGCAGACAAAAAGTAACAATTACTAAAGGTCCATTGTCATTAAACATGATATACAATTAGCAGTAGCTGAAGGAAAATGGCCGCCACACCAGAATCTGAAGTAATAAATTGCATGCAACTTTTTGTATCACAATATCAAATGTACAAAAAGGAAAAAATAACACCTTTACCATTATTCGATGGTAAAATAAATAGGCAACACTCAAAATAAGCTTTTAACATTAGTACAACAATATAACAAGCAAGAACTATGGTAAAATT
>Unigene10917_All    size  810    gap  0  0%
CCAGTACTTGGTCCTATGGTTTATGGAATTTGTTTTAGTCCAATATCCATGAAGGAGAAATTTGGAGAAATGGGATTTGCTGATTCTAAGACTTTGACGGAAGATCAAAGAGAGAGCATCTTTGATAAGATAAATGAAGCCAATGATATGATTGGATGGATGGTCGAAGTGCTCTCCCCTACCTTTATATCAACAAGCATGCTTCGTAGAACAAAATATAACCTTAATGCTTTATCACACGACTGTGCCATCCGACTGGTGGCTCTCGCAATCGAAAGGGGGGCTAACATTGCTGAAGTTTACGTTGATACAGTGGGAGATCCAACTAAATACCAAGAGAAACTTAAAGGTATATTCCCATCAATTGACATTACAGTAGCAAAGAAAGCTGATTCTTTATACCCAATTGTCAGTGCAGCCAGTATATGTGCTAAAGTCACCAGAGATAAGGCTGTCAAAAAATGGAAATTCCAAGAAGAAATAAATACAGAAGATCTTCAGTATGGCTCAGGCTATCCAGCCGATCCTAATACTAAAAGTTTCCTGGCAAACAATATGGACTATGTATTTGGTTTTCCACAATTTGTTAGGTTCAGTTGGTCTACGGCAGCCATTATTTTAGAAAAAGATGCAGCCCCAGTGAAATGGGAAGATGATGATGAAGATGAAAACGCTGACAAAAGCAATATGGCATTGACTTCATTCTTTTGTAAGAAGGATCATAACCCTAAAATGGACAGACATATCTATTTTAAAGATAGATGTATAGAAACAGTTCAAAAATTGTAGTGCTGAGGTGCAAGTGATTAT
>Unigene11093_All    size  1015    gap  0  0%
GTCCTTTGATGAGTACTAGTCAATAACATGTCCGCAGTGTTTACAGCATCGTTGTGTGCCATTTTCGACTGGACTTCCGCTTGCATTGCCATTGGCCGATTTGAAGTCAGTAAATGGTGATATGTGAACTTGGACGGTAGGGTTCTCTTCTTCGCTCGACTGATTTTGTTCGGAATCGGTTTCACGTATGTCATCTATATCACAAACGCCATTTCTTTGATCGTTCAAGGTAGACAACTCAAGTATTTCCTCTATTTTTGAGTCTAGCGATCCGTACTTTTGACGGTTACAAAGTGGTCTGTTTACCTTATATGTGTCCAAACTTTGTTGTTTAGTACTGTCTTTAAGTTTTAACCGTCGTCTTGGGGACAAACGGATTGGTCTACCGTTAAAATCGGTATTTGTTATTTGTTTTGCAAATTCCACTATAACGTCATTGTTATCGAATAACGCTGCGAAACTTCCATTGATAAGTTTAGGTGACATTGGAACATTACTTAATAAGAGACTGATTCCGTAATCCTTCCGTTTCAATGGTGTGACACGGGGAACGCGCAAAATCGGGATTTCCTTTTCAAATACTTCGTCGTCAGGGGAGATTACTTCCTCGTCTGTTGATTCGTCATCGTGTAAGACTTTTGTAGCAGTAGCAGATATTATTTTCCAGTCACGTTCTATGTCACAGTCTTCAGTATATTGTGACGTCACAGTAAATCGAATTACATATTTCCCTCTGAGTAATGCAGGGACCATATGAACTTTTCCTGAACGATTAAGCCGTTTCAGTAATAATTCGGTCAGTTCATTTTCTCCCTTAAGTCGAAAGACAACCATTCCTAGTATTCTTTTGGCAGCGACTTCGAATCTACTATCATTTCGTACAAGTAGTTCAAATTTTGTTGCCAATCGTATGCCTTTTCTAATATGCATCTGGAGACCTTCAACACCAAATGAACGTATAACAAACCACAGTTTGAGTGATCGAAATCTTTTACTCAGAGGTATTTGCCAGTGC
>Unigene11165_All    size  537    gap  0  0%
GTGTTTATGAATTAGGTTGTGTGTATGTGTGATGAAGTATAAAGGTATATATATAAATTCTTAAGAATACTTCTGAATGTAGAATGTCAAACTGCAACTGGAATAACTGTCACTACAGAATTAGAGAGTAATGAAATGTTCTTTCAGAAATGATATGCTAAATATTTTCTGTTGAGTCCTGTCTTATCAATGATTTTAAGTTATTGAAGAGTTATTTCCCCTATATGCAGGCATTATTATAAAGAAGTCATCCAGCTATCAATATTGTGGGCATGAATACAGCAATATTTTAACATGTTATTACATTTATTAATTTTCTCATGCATTTGAATTCATGGAGATTATTTATTTAGTTCTTTTTTTCCCATTATTCATCAAAATATGTGTGAACTTGTTTTACTACTGGTATTTAATGCAGTAGAAAGTGATGATATGCAACATAACACATTTTTAATAAAAGAAAGTTGAAGATGTAACTTTGCCTTACTGGACCATATTTCATACACTTTCCCTGTAATTGGAGTTACTATTTTCACT
>Unigene11243_All    size  710    gap  0  0%
GGTCATTTTCATCTAACAAAAATAATATGTTGTCTCTCTTATAGCAATTGCATTGGATAACGAACATATAGGTAAGACTGTGCACCAAGTCTAAAAGCAGCATTGAATGATAATTTCTGGTTCACATATTGGACTAAAAATTCAATACATTTATCATTATAAATAATCTTTATTATTGATCTTTTGCAAGGCTCTCTTTGTGTAAATATTGGTATCAAATAATAGGCAACATAATATAATTTGCCCATTTGGACTTCTATAGTTAAGGACATGTGTTTTCTTTCTCGTCATGCTTAATGAAATTTTTCTAATTTCACAATATGCTCTCGTCCACGTTTTAGTCAAGACACAGACACAAAAAAAATCCAACATAAATGTGAAGTATGAGATAAACAAGTATTCTCTAGTGTGCTTGCAATGAATTATATATGTAATGTCTTAAAAAACTTGGAATATTTCTGATCTGATGGAAGATTTTTACAAAGTGATCATCTCATAATAATGCCATACCCAAAACTCGCATCCCTGTCTGAATTTAAATACTGTGGATTCATATATTTCTTGGATACTGTACCAATTTGTGTTGATTCAGGATTTTTTTTTTTTTTTTTGTGAAAAACATGTGCAAGCAAATGATTTTTTGCGTAAAGGCAGCTACGCGCCTGGGTACAAAGAAATGTTAATCGCTTCCACAACAATAGAACTCAACA
>Unigene11281_All    size  440    gap  0  0%
GTGGTATTGGATTTATTTTAATAAAATTCTCAAAGAGTTTTCTACACATATCAATTTGTGTAGTATATAAAATAATAAACTAAAATATTTCTCGTAGGGTGATGTACATTTAATTATAATTTATTCCTGTTCATCTGATTGATCAGGTCCATAACAGAAACCTTCCTTTCAAATTAACTTTCAGTTTTAGTTTTAGTGGTAAGCAATAATTAAAACCATTGATTTCAATTTTTGTGTAGTTGCTTTTAAGATAAGCTGGTACTTATTGTTTACATTGAAGATCAAAGGATACATCTATAGAATGGTACATCACAGGTTTAAGTTCTTGGAATTCCTCTGTTAAAACCTTAGCAACTGAGGGACATTTATAGGGAATGGCAAGACTTAACTCTAGAGTAATTGTGTATTCTAAATATGTGACAGACTTCTGAAAATCTTTT
>Unigene11581_All    size  506    gap  0  0%
GGATAGGTTGGCATGTAGCCACTTCCTGTTATGATAAATCTGATGTTGCTGCTGTACAAAGAATTGGGTCAGATTCATCAGAGTCATCAGACAGCGATGACCTTGACATGCCAACACCACGACATTATCGTCCATTACATATCGAAACTTCAAACCTTGCTGAATTGTCTGCACATTCTCCTAGGTTCCTTGAAGTTAAACAACGACAGCAACAGAGAAACGAAAACATTCCAGTATTAGATAATGACGGCTACCCACCAATGAACCTGGATGTAACACAGAATTCATTGCCATCAGCATTTGATATAGAAAATTTCTTGAAAAACTTGAATCAAGAAGCTGGCTCAGAAATGAATTTTGATCAAGCAATTAAAAGTTTGGCAATTATACCTCAGGATGTAAATTATGATCTAGATTACGCTAATTCGCCTGAAGTTGACGAGCAGACAGCTGCATTACATAGACAAATCTTACTTGGAAAATTAACTCCTATTCCAGAATCTCCG
>Unigene11791_All    size  550    gap  0  0%
ATGAGTAGTTTCCAACGCTTTCCAATTAAGTTATTTACCTGGCTGTTCAATCGTCATGATACATGTACGAGCATCACAGATGAGTCAGCAGTCGAAACATGGATTTTGCGTACTTGATTAACAGGATAAGAATCGTCAAACTCAATGTGATATTGGTTTCATTGGGTACAGTAGTCTATAAATTCAATTTCAGTACTTTTATACATTTTTAAAACCACACCATATCCCTATATTTGATGCGTAATACTGATTTGTAAAGAGTAGGAGGAAATGAGGTTATTATATTAATAGTACCTGAGATTTTATAACGATTTCTCTAAAACTATTTTCTAGATAATGTGGTAAGGTTGGTCTGACTTCGGTTAATCTGACTGAGGTTGAGCAAATAAATTGAAATGTCATCAAAATCCCTTTAGAACATTCAGTAATATCCGCGTATGCGAGCTTCAGAAAAAGAAGAAAAACCGTTCAAGGATCATTTTGGTTTGTTTCGTAACGGCTACGAATACATCTTTTTTTTTTAAAAAGAGATCATATTATTATGTTGAAT
>Unigene11925_All    size  614    gap  0  0%
CCAAATATGTCTTTTAGAGTTCATGCTAGAGATGAAAGGTCTGCAGATATTGAAGTCAAGCTCTCAGAAATAGGCGGGATGTCGGAGAACGATTTAAATCACAATTTTTGCAGTTCAGATTGTGTAACCTTGGTTTAATGTTTGTTTTTACATTGTGTTGTATATTTATAGTTTTACTTTATATTCATTTCAATATACTCAGAGGTGTCACAAGCCTCAATTTTGGTTGTTTGGTTTTTCCTTTTCCAAGGGAGGGATGTTGCACATCCCAACTGGTTTTATTTTTCATTTTCATTAATTGGCTTGAATTATGGCTGATCTTCTGTGTAGTTTGAAGTGTAGACTGTTAGTTAGTATTAGTAGGAATTGGTTTGTTTTATGAGTTGTTGCTCGTTTGTCTGGATTGTAATCTCTAGCTAAATATTTAGTATTTAGGGAGTTTATGAGAGTCCGAATTCGTGACATTTGTCATGGCGGAAACCAATAGAGTGAAAGTTAAGCTTGAAGTTAGGAACACTTCTAGCCTATACAGATGGATCTGATCCATTATTTGGTACCATGCAAAATTTGGGCATTGTCCATTTTTGAGAACCTTGCTATAAAGCTGGGCATCG
>Unigene11962_All    size  701    gap  0  0%
GAAAAAAGATTATGTTTACATGTACGATTTTAGTCATGAAAACCACTTTCATTCATCAGAAGTAGTTAAAAGAGCCTTAGAAAGATGTGGGGATCAGAACTTCTCTACTTTTTCTTACAGATCTAGTCATATGTCAAGACACTGCAAGACTGGGAAAACTGAGCTAAAGTCACTGCCATATAAGAGAGCAACAGAGATAACAAATATTTCCCCTGGAGATGTTATTGATTTCACATATTGTAGCCTGTCTCACGAAGCCGTTGTTGTCAAGGTAGAATATCCAGAAACCATAAAATGTTCGGTGGTACATTACAACTATGCTGGCATTCTCGGAACTAGGACCATAGTAGAGGAAGAATTCATTTTCAAACTTGCAGATCAAAACATATTCGTTCACAATTATGGCGAATGTGATGTCTATTCACCAGAAGAAGTAGTAAGAAGAGCTAAATCACGACTCCATGAACAAAACTTCAACACTTTCTCAAACAGGTCAAGTCATTTTGCTAAATGGTGTAAAATTCACGAATAAATAATTATTTGGAAACATTCATCGAACAAAACTGGACATTGTAGATGTTGAGTAATGAAATCTGATAGTGTAAATGTGCTTGAAAGCTTTCAATCTGCATAGTTTAATAGCTGATTTTCATCTGTTTTCCATTGTCTGTGGTTATATAAATGCTGATTCAATTCCCGAT
>Unigene12195_All    size  332    gap  0  0%
GCAGTATATTAAGCCATATTATAATAATCTATATTAAGTATTGGTAACTTATAACATGTCTGTTCTACGTTTAAATGCATGGAAAAGAAATTTACAAAGGTTACATATGTCTTTTACATTTTCTGTGCCCAACAACTGTATAAGCTTAAATGACGATGGACGCTTATAATAATATGGCTTAATATACTGCCTCCTAATTTCATTATAACAATCACACTGTAAAATGAAATGAAACTCGTCTTCTATTGTATTTAAAGTACAGAGAGTGCATTTTCTTTCTGATCTATTAACCCTGTGATATCGTCCTGTTTGAACAAATAAGTTATGTGAAG
>Unigene12340_All    size  517    gap  0  0%
TCTGAGTAAACATAGCTTCTGCGGTACAGGAAAGAGGATTGTTGGTGCTATTTCAGTATTGTTTATACAGTCAGACAACAACTACTCTACTGTTGAGACCTATAACAGTGATGCACCAGAGAACAAATTACAACTTGAGATTCCTGCCTCATTATCAATAATCAACCTACCTCATTTCAATGACTCTGTTTTACACAGATCACACATAACAGATAAATCCATTGGTAATATTGTCACAAAGAAGTTTATAAACAATTTAAATTCTTCAGCTGAAGAAAAAAACGGAGACTCTGAATCTGCATCAGACAAAAATGAAACAGATAAACAATCATCTGAAGATGTGTCTTGTATTTCTGTGCTGTTACAGTCACAAAATCAAGACGAAGAAGAAAACAAAGAAACAAATAGGCATTTAGTGGAAAACACAAACATTTCTAATGAAAGTACAGAATGTACAAAAGTTTTGATTGATGCATCAACAAACACTGATAAACCAGTTGAAACTGGTATACACCAT
>Unigene12375_All    size  323    gap  0  0%
TGTTTGTGGAGAAATTTTCATTAATGTTAGCGTTGTCTGGTCCCACATAAGTAGTCATTCTAGGAAGGAGATTTACGATTGTCTGGTTGCATTCAAATCATCTTTAGAAATTTTTATGAAACAATATTTCGCCTTGAAGGAGTATGTTGACTCATATTTAATGAAAGGAAGTTGTAAAGATAATGATGAAAATGGTGAAAATAGTAGAACAGTGAATATGGCAGGAGAAATTAACAAGATCAATAGCACAATGAATATGGTGGAAGAAAACGATAGTAAAGTGAATATGGTGGGAGAAAACATTAGTACAGTGAATATGGCGG
>Unigene12378_All    size  308    gap  0  0%
GCAAAATGGGTTAGAAGCAACTAAACACAAAATGTAGTACTAGTATCCATGAAAATAAGTTAGCTTATAGTAGCAAGATTCTATGATGCGTTAATTTATATAGATATATAAACTGATATGAAGCCAGTGAAACAAAAGGTTGTGAAGGTCTGTCAGAATATTGAGAAAACCAATTGGGTGAAAGACACTAAATAATTAAACCTGTATTACTCATAGGGAATTTGCTTATCATTGCACCATGTACAAGGGATTTTATATAATCATTTAAAGTCTAGTTGGTGAAATAAGATTTTTAGAGAAGGAAAGAG
>Unigene12438_All    size  421    gap  0  0%
ATTTATTTCGGCAAAATCCTTAAGTGCTGTATTTATTTGAATAGCTATATTAGCTAGACATTTTATATTTTGTGACAGATCATTTTGCTATTTGTTTCATAGATTTTTAATGTGATTAATAGCAAATGTGTTAAGATTTGTATTTTAAGCTATTTGCCAGTTTAATTCATAATCACAGAACAAAAAAGATCATCCATGTCAAAAATTTCAAAGGGTACATCATTATAAAAGACCAGGAGTGTACAGCATAATACTCATATTCTTCATTGAAACTGTCAAAACTTATTAGTTTATGTCTAGCATTTAAAAAGCCATAAAATCTACATATAAACTTAATTAAATCGTGGGGAGAAAAAATGGAAGGTCTCTTATGTACAGTTAAGTATTATATATCAACCAAGTAGAAAAATATGGGGTGCAT
>Unigene12448_All    size  1154    gap  0  0%
TGGTTCTACTATAAATGAGCTTCAAGTTAAAGTTAGAAGTAGTACTGATTGGAGTGGGACTGTTGTTTGGTCTAAGAAGTACGATCAGGGAAACATTTGGCATTCTGCCAGTATTGATATTCAAGCTGTTTCATCATTACAGATTCAGTTTGTTGGAATAAAGGGTTCATCATACACAGGAGATATAGCTCTGGATGAAATTAAACTTATGAGGGGAACATGTAATTCCGTATCAGACTTTGTATGCCCAGCAGATGAAGAAGAACCAGGGGTCAACTGTACTTTTAGTAATAAAGAGGCATGCAACTATACCATAGAAAGTATTAAAGGGGATACAACCTGGCAGTTTAAAAGTTTCTCTTTATCAGGACAGAATCTACCTTCTTCTGATGTTAGTGGCAACTCTATTGGATATTTCTACTACCAGAATAAAAATGGAAATGAAGGAGATTCAGCCAGACTCCTGTCACCAAAATTTACGTCTTCGTCCATGTCAACATTACAATTTTACGCCTACTTTGGTGGCAGCGATGTAGGTTCTCTCGAAGTTTCCACAGTAAATGGCAATGGTCAGAGATCTTTACTATGGAAAAGAGAGGGGGAACAAGATGAAGGATGGCTTATGTCCTGTGTACCCATTGCACAAGAAGGAGATCTGTCGCTAGAGTTTGTAGCATTTCGGAGCAGCGGCGATGATGCAGCGATTGCTGTTGATAATGTGACAGTGTCAGATGAACCATGTCATGTTGGAATATCCGAAGATAAATGTCGATTTGACCAGCCATTAATCTGTGGATACAGTGTAAACTGTACTTGTACACTACCATCACACACTTATAAGTGGATCAGACATAGTGGACCAACAATGTCGAAACAGACTGGACCAGACTCAGACAGTGATGGATATTATATGTATGCTGAAGCAACATATGGTAGCCTTGGTGATGCAACAGCCTTAACCTTCCCAGAATTCAAAGCAACAGAAAGTCAGAAACTTCAGTTTAAATATCATATGTATGGTAATGATACAGGCACATTATTGGTTCAAGCCAAAGATAAGGGAGATAATTCTCTTACAACAGTCTGGACTTTAACTGGTCCCCAGTTGGATGATTGGAAACAGGTTTGCATGCCACTTACTATACCAGGTGGCA
>Unigene12531_All    size  410    gap  0  0%
GGTGAAAGATCAAGTAGTTATGATAGAAGAAACAATTATGGCAGAGAAAGATCTCATAATGATTCACATTATCATAATAGAAGAGAGGAGTTAAAGCCATATCATAGGACGTTTAAGTCTAGCAGGAGTTATCCTCCCATTGATGATCGTTCATATGAAAAAGATAATAGTTATTCAAGGACGTCGAGACATAATTATAATTCTCAACCTAATCTGCATATACATGAAAACAAATATTAACATTTATCAATGCAAAATGTAATTTATGGGTTGTTGTTGGCATTTAAATATTCATTGCTTGTGCAGACTCAACAAAGAATGGTAATAGCTAAATGGTGTAGGAATATCTATTTTTTCTACTGTAGCAGGAATTATAAGAGGGAACATGTTTTTGTTATCCTCCAGAAGCC
>Unigene12561_All    size  915    gap  0  0%
TTTCAATTTTGAAATGTGAAGAGTTAGACATTGTGAAACTGAACGTTAAAACACAACCATCTAATATGGCACTGGTACTGAATCGGAATAGAGTTGGTGTTGAAAATACTTCAACAACGGTTGGAGTCCCGGAAAACCCTCTTGCAAGATTGATGTATTATTTGAATTGCATGTGTACTGTTCTTAGTTTACAAGAACCAAATATTATGAGACTGATTAACTATAATAATTTTTTGGATCTAGGTGACGAGGAAAAGGTTTTACTATTACTTCTGTGCGCGAAATTAAACCCTGTGGCACTGACAGGACAGTGTTTATTTCACGACGAGGACGTACGATCAAATGCAGGTCGTGACAATGAGTTCTACAATATTAATGCAGAAACCATGACATTTGCGGCATCAGAGTCGGTCATAGTAGGCGAGAAAAGAGTGGCAGTTAAGAAGATTATGTTTTACAATATTGCTTGGTTAAATCGGAATTATATTGAACCAATGAAGTTTTTCTTAGAAGACGAAGAAGATGAAGAGCCGTCATACGTGCAAAACAGGCCACAAACTGCAGCTCATTATCATCAAGCTGTGACATATTACCATCAACAACCAACTCAAAACCAACGACCAGCCATAGCATATAACCAACAACTAACACAAAATCAACGACCAGCAATTACCTATAACCAACAACCAGCCATAACATACAACCAACCAACGACTCAACAGCCATCTTACAACTACAATACACCATCTTATCAACGTCAGAACTCCAGCAGTAGCTGTTGTGTTATCTTATAAATCATATTTAAAACTTCTGGTATATATTTTTTTATTTACAATTCGTTTATTGTTAATATCAATTCAAATAGCAATTATATGTATATAGTTTTTTTAATAACACTTAAATATTTATCCCGTC
>Unigene12586_All    size  328    gap  0  0%
GCTCGGACAGGAGAACAGAATTTTCCTCTAGAAAAGATTTGAAATAAATCTTAAGAAGAGAGGCTAAATCAAATAAACCGACTAAGCTATGGATAAAAATAAAAGAAAAAACTACATAGAAAACTGAAAACAAAAAAAAGAATAAAATGTGTAGTCTTCAAACAATGTACATGGAAGATGTTTTGACATGCATACGAAAATTAAGAAAAGATTGAATCATAAATTGCTTAGTTATGAAACACTTGGAATGCAATTGCAAGGTGTTAATTTCATACCAATATAAAATTAGTATGTGTTTTTAAACCTCCCTACCCTGCTATAAAGAAGG
>Unigene12757_All    size  388    gap  0  0%
GCAGATTTTAGGGTTTTAAATATTTAAGTTAAGAAATAAAAAAAATTAAATAAATCATCTTCATTAATAACAGAATCATTGTTAATGTGTTTAAAAGATATTGTGTCATTTTTAATAAAGTATAAAAGTTTAGAAAAAACGTTAAAATTGCTTTCATCATAAATGGTTGTGCACCCATGACCACGTACAGTCCACTAAAATATATCTTATATTGGAACTTCTGATTTTTTACATCAAAGAGGGCTAATTACATTTTCTGGTTAATAAGACATCATGCAACATTGGAAATTTATTATTTGTTCATTTGTAAGATATTTTCTTGGTTGAAAGATATATGGGAGAGTAGATGGGTGAATGTTTAATATAACAGTTATGGCAAATGTAAAAC
>Unigene13144_All    size  211    gap  0  0%
TCATTGTCTGTGTCAAGGTAAGATTCGGGAGTTTCAGGAACTGGATTGTTATCAGAATCTATACGATTTTCAGTGAATGGATCATTGGAAGTTGATTCTGTTACTTGTCTTTGCATTAGTCAGTTGGTTGTTTATCTTAAACTGTCTTAAACTTTAAATTGATTTTTTTCAAATAAAAATTATTCCTGACAGGATACAGCTGACAACTAGG
>Unigene13224_All    size  225    gap  0  0%
GTATATGTTGTAGCATGATATTGAGTGACACAATTTTGAACAGTGAACAAGTTTTGGAAAATAGCGTAGAACATCAGGTGAGGATTTACATATGAATAGTTTGCATATACAAAAACAATGAAAAGAGAGAAGTTTCGTCGATAATAAGTTAGTCATTATTTATTGATTTTCAAGTCTGTCGACTCATCGTTCCGACATTGTTAAGTCTGATGAAGACACGAGGCG
>Unigene13298_All    size  277    gap  0  0%
TGACTGTTTAAGAAAAAAAACATTTTTTTACAAAATTGAGCTAAACACTATTTATGGAATTTCTTTGTAATTTTTGGACAAAAAAAAAGAAAAGCAACATGTGTGCAAGAATAATAAATGTTTTCATCCATTGGTGTAAGAAGTAATGACGTAGTACTTAGTATGTGTATAATGGTATCATTTTGCAAAAAGTTTTCAGGTAGGGGTATTATTCAAATTATCACTTTACAAATTATTATATAAAAAACTTTTTAAATTGATATTACATAGGGCAATG
>Unigene13868_All    size  399    gap  0  0%
GTGATGGATATTTTTAGTTTTCTATAAAGATCAGCGTTGAAGGATATGAATGAAGCCTCAACGATCATGGACAACTTTGGACGATGGGGCATTGACAGAGGACAGGGTCAATCTAAAGGACAGTATGGTCCTCAAACTGCCCACAAACAGTCAACTCTTGAACAGGCTTTATGCTAATTCAGGGGTACGTGTCAGAATGCAAGTGGGGCGAAATCCAAGGCGTAAAATTCCAACAGTGCGAGAACTTATTGAACAGTTACAACATAAACATGAACAAAGATTAGAAAAGGAGATGACAGAGATGGTACCGCTCAAAGATCGGTAAGAAAAATAAAGTATACAACATTATTTATAGTTTTTGATCTGAAATATATGGAGACAATATTTAATATCCACATA
>Unigene13914_All    size  312    gap  0  0%
GGAACTTATATCTAAGTTTACCATAACATAATTGAGAACACGCTTTGTTAATGTAATATACCTCTCTTTTCAGTATGTTAATACTGACAATTTATATGTAAAACAATAAAGAAATACTGAAAACCGCGGTAAAATTCTAAACAGAAAGTTCCTAAGCAAATGGCAAACTCAAAAGCTCAAAAACATAGACATAATATGAGATAAATATAAAATAAAATAAAGTGGTACAACAGTCAAAGTATGAAGTAAAAATAAGGACGGTCATTATGCCTTAGTATAGGTGGTAGGCAAATACAGATTAGAAACAGCACG
>Unigene14004_All    size  292    gap  0  0%
GCAGTACTCGGAGCTGGAGTAGTCGGCTTGTCAACAGCCATAAATATCAAGAAAATACTTCCTAGTGCTAGAGTGACTGTGATAGCAGATCGATTCAATAGTGAAACGACAAGTTATGGAGCTGGAGGACTTTTTCGTCCTACGATGAAACATACTCCAGGCCTTCCAGTAGATTTACTACGGAGATGGGTAGCAGATTCATGGGAATATTTTTCAAATATGACTTTGACTGATAAGGCAGCAGAAACAGGTTGTCAGCTAGTTCCAGGCTACTTCTTCTCAAATGAAGTTC
>Unigene14465_All    size  1333    gap  0  0%
CCACCTTTTTAGATATTTTATTCCCATATAAACACATCACAAACACACATCCTATCACAAAAAATACAAAAACAATATAAAAAGAGTACCAAGGCACTATTTCATTTAGCTACTCCAGGAAAAGCTCACTGATGAACAAATGATCTGGGTAACAGAAACACTATTCCTTTGTACTACATGTAAAGATATTTCGAACCTACATGGACAGTGTACCTCATCACTCCAATATAAAGCTTTTCCTGAACAGCTAATAATGTTAATGTTTTGAATATGGAAATAGTAGTATTTAAAAGTCATAACTTGTCATTAAAACTATGTTGTGAAAACATTTAAGTCAACAACAGAACTTCTATTTCTTCAACAATTAATATCTAGGATTCCTCAGATTTTGTGCACATCATAAATTTGATATTGTAAAAGTTGTGTACTGTGAAACTTTCACTGATAAATGCATTGTAAAAGTTTATCGCACTAATTTGCAAATCATGGATGACCAGGAAAAATACATATTTGCTACTTGTCAGATCAGTTCGACACAAATGATTGCATAGTGATACTAGTAAAGGTCAAAATGAGGAATTTTAAGTTAAATTCAACATTAGAAACTTAGTTTATGAAATTGATGTATTGAAAATCATGGGCTTCAATGGACAAACAGACTCTAAAAATGATGTTCGGTGGTGTAAATTTAGGGTTAATCAGGTCTTTTTCATTTCATGTCAGTTTTGGTGCATTAAAGTTAATACCTATTATTTGTTTATTCTATCGTAATATTTCAACCCAATTCAGATTGATCTTGTATAAAAAATGACAATGGTAATGTAATGTGCGCTCTTTGTCATTTGATGTTGGGTATTCTGTAATATGGCTTTTTGTCATTTGGTGTTGGGTATTCTGTAATGTGTGTTCTTTGTCATTTGGTGTTGTGTATTCTGTAATGTGTATTCTTTGTCATTTGGTGTTGGGTATTCTGTAATGTGTTTTCTTTGTCATTTGGTGTTGTGTATTCTGTAATGTGTATTCTTTGTCATTTGGTGTTGGGTATTCTGTAATGTGTTTTCTTTGTCATTTGGTGTTGTGTATTCTGTAATGTGTGTTCTTTGTCATTTGGTGTTGGGTACTCTGTAAAATGTGCTCTTTGTCATTTGGTGTTGTGTAGGTGTTGTGTAATCTGTAGTGTTCTCTTTGTCATTTAAAATGAAAACAGCTTGCACAAACAGAATTAAGAAAATCATTTCATAAAACACAATAGCATATTGCACAAATATAATAAAAATAGAATGGCATATATCTTAAGAGACAATTTTACAAACCAAAATCCACTTTCTTCAGC
>Unigene14702_All    size  1329    gap  0  0%
ATCATTTTCCAGCAAAGTTGTGAAACTTTTTATTTACCTGTTTACCTGTGTAAAATTCAAAATGGAACACATACCACAGGATTACCTAGGAGGTAATTTGTCTACAAAATCTGTCACAGAGTTGAAAGAATTGTTGGAAAGGCAGGAAAAGCTGTTGAAGAAGGTAAAATTTCTAAAGACGTTGCCAGATGGAGGGGCAAAGGTGCAATCATTTGTTGAGAAACTACATAGAATGATCAGTGAGAGAATGGAGACTGAATTACAGGAATCAACAAACAGACAAATTATCTCCCCTTCACTAAACAGACAAGTTATCTCCCCTTCAACTAAAGAAAATGTTAAACCCAAAGTGATTACTGAAGTTACAGGTCAAATGATAAAAAAGCCAGTTTCAAAATTCAAAATACAAAATCTTCAACAGTCTAGAGATGTACCAAAACAAAACAAAGACATACAAAAAGATTTTAGTGTAATGGTTCAAAATGAATCAGAATCAGTTTTATGTAATGCTGAAGGGAATGTACATATGGAACTTGAAAGAAATATGTCAAATTATGTACTGGAAAGAGACCAAGTTACAATAGAGGATATAGGAGAAACTTTAGAAAAAATGGAAATAAGTTCAGCAGACACTGATAGACATGAGACACCTCCTGCTGAAGAACACATACTGAGTGTGATAGAAAGAACCCATAGAAATAGAAAACGTGATACAATTAAACTAAATAGATATTTAAAGATTTCAAATATCGAAGATTTACCACCTGACCTAAGGAATCCTAATAACAAGAACATGTTAACTGAGACGTCAGAAACAAAACAGACTAAAAAGAAAGTTGATTCTGTATGGGAAGAATCTGCAGTATGTCCACCTAAATATAAATACTCTGCAGCGCAGGAGATGTCTTTACAAGAATCCATGAAATTACAAGAAGAACAAGTGAGACACAGAGAGGAATCACAGGCAATATATGCAGCAGAAAAACTAGCTGAAAAGCTAAACATTAAATTGGAGACCTTTAATCCAGAAGGAAGAAACATAGTATATAGAGAACCTGAAGTGATAGACAGTGATGATGATCTAGAAGGAGTTGACTGAACAGTACTCATCACTTCTAATTGTATAGATAATAAAACCATGTCAGGTTCATCAGAAAGGACTCCTGTAGACCAATTTATGGACAAATTGTTCATGTTCTCAGGAAAGTTTGATTTATGAAAAGACAAAAAGTGCTTGATGAAGACCAGAGATAATGTCATAGACAGCTAAACAGATTCTTGTGATAGCATTCTCACTGTTTTGCAGTGTAAATGTAGACAAATTATTGC
>Unigene14763_All    size  1036    gap  0  0%
CTCGTGTCAACAGACTGACTCACACAAAGCGAAATATTTTTGGATAATTTGGGGTTTTCTTAGATGTATTTTAGCAAATGGAAAGTCACAGAGAAGAAGGGTGATTGATGTGATTCTTCCTTTTAGATAATTGTCCACAGAGTACTTAAATTTTCTGATTATGGGTTTATTATTTTCAAGGCTGTGGAGTTTATTTACCAACGAAGAGCATAAAGTTATCATAGTTGGTTTAGATAATGCTGGAAAAACAACTATTTTATATCAGTTTTTAATGAATGAGGTTGTGCACACATCACCTACAATAGGGAGTAATGTTGAGGAGGTTGTGTGGAAAAATATTCACTTTTTAATGTGGGATATTGGTGGTCAAGAAAACCTGCGTACCTCATGGAATTCTTACTACAGTAATGTTCAGTATGTGATCATGGTTATTGATAGTACTGACAGAGAGAGATTATCTATTACCAAAGAAGAACTGTATAAAATGTTAAATAATGAGGACTTAAGAAAATCTGCAGTATTAGTTTATGCTAACAAACAAGATATCAAAGGTTCTATGTCTTCAGCAGAAATATCTCAGCATCTCAACTTAACATCAATCAAAGATCATCCCTGGCATATACAGGCTTGTTGTGCTCTCACAGGGGAAGGATTATACCAAGGATTGGAATGGATAACAAATCAACTTAAAAGACGGTGATAGTTGTATACTTTAGTACTTATATATAAGCCAAAATACAATATGTCATTAAGTATTCTGATTGCTCATATTTACATGTGAACATTTTCATCGACAAGGTCACCAAAGATGCATTATATTTTTTTCAAGGTCAACATAAACAAGTTGTGAATTAGCTATAATATATGTAAAACAGGAAAATATGAAAAACAGTATAACACAATGTGATAATAAGCTACAAAGTGGCACATAGCAGCCCTTTTCTCAGGAAATTTGAAACGGGGGTTGGGGGTTCGATACAATCTTACTCAACTTTAACAGTTACAATTTCAAACAGTGCTTATTTGTTTTCAGGGG
>Unigene15278_All    size  1173    gap  0  0%
GCATAGGATTGCATATAACTCTATTGCCAGTTGCAGCTACTGTACTGGGTAGTTTATATGCTGATATTGATTATGGTGTAGCTAATCTTTTCTTCAAACGCCTTGGAGGAAAATCAAGTTTTGCCAATATTTCAAGAAACTTGAAATACGCCTTTGAGTTATTGAAAAATGCAAAGAGTCAAGAGATTGCAATCGCAATTTTAATGCAGTGTGTGGACGAAACACTTCCACCATCGAAAACAGAAGATATAAAAAGGAATATATATTCATCTTTCAGCGCTTACAATGCAGGTACTGAATTTACTGGCTTCGATATTGCTAAATATTTTGAGGGAAAAGAATATGCAAAACATCATAGATGTCTTCCTGATTGCGTTATAGAGAAAATCCGTTCAAGTACCTTATCGGGGATGCCTATAAATGTTACATTAGGGAGGGTGATTTTAAAGCCAACATTTGAACATTTTGATTGGTTACCGATTCAACATATATCACGCCCATTGCGACAAATTATTTATGGCCTTGTTCTCAAATCATGCACAAATGGTGTGGAATATGTAACAGAAATAGTGCGTGACAAGAGATTGATGACAAAAGAACCAATCAAACCAGTTGTAGAAGTTGCAGGATATGGTATACTGCCAACCCTTCAAGAAATTGACGGTCAAGACAAAAGAAATAAAACAAAGTTATTAGCGGCGATATTTACTTTTGACGAAAAAATCTTAGAAAGTCTAGATCTCCCTAGTGAATCAAAAGTTTTCGCTCTCGCGCTTAAATATTTTATAAGTAACACATGCCCACATGTGACAGTACGCTTGAAAATATACGCACTGTGTCACGTGATACTTCTGTACAGAGAGTTTCCCGGTGTTCAGTCTTTCTATAACATGTTGTCATCTTCTACTGGTAATGAGAAACAAAATGTCGGACTGTTTCATGAAAATTTGCAGCGTTTTCATGAGTGTCTAAATATGGCATACGCAATAAATGTGTTACTTGGCACGCCTCTAAAAAAGCCAGATCCAGCAACCGTTTTCGACGGTATTCTGATGTATAATCTCTTTTTAAAAGAACCAACGGAGTATGTTGTTGATCAGTGGGCAAAAACCCATTTTCTAAAGGACCAGATGCTAAAACTTTACAATGCATTGCTTTTCATTTTACCAACAG
>Unigene15317_All    size  752    gap  0  0%
ATTGGTAAACTACAGTAACAAAAACCTGTCTGTCTTATAAAAAATTGTATAAAAAACAAAGCGGTAATAATGGTGAAATGATCTAAAAGCAAAGAATTTTTTTTGTCACCTTGATAGGGAGACAGGAATCATCATTGATAATCCTGACATACAGCACAAGTATTGCTTCTAAAAGTGTGTTAGCATTCATTTAGGACATGTACTGGAATATTCAACTTCTCTTCATAATTTCTTCAACACATATCTGCTGTCTTGGTCCAAGGTGTTTATTCCATTAATGTAAAAGAGGACCATGATAGGATTATCATATCAATATTTGGTTCAATACTGTTGAGTCATACAACTATTCATGGGGGAATTTTTTTAAGGGAATTTCCAGGGTGAAGTTTATCAATACAGTTTAGTGTTAACATCAGCTTGTAGATGATTGGGTGCTATGGCGATCCTCAGACATGTAGAATACTGTTGGCATATAGATATAATTTTGAAGAAAGGTTTGGTTCAAATTGGGATGGTGTTTTCGAGATATCTATTAAACTAGATCTTTAGAAGATAGTGGCATTCAGCAATGTAAACAAAAAATGAAGTAATAACAATGATCTGTTTTATCTTTGGTGAAATATGATAAAATAAAGGAAATTATCTAAATTATAAAGATAAGAACATGTCAACATGTATCTCACTCAAAAACAGAAATTACTTTAGGAATTGCAAAATCTGGGATAGAACAATACATGTTTGACAAAGCTAAC
>Unigene15373_All    size  820    gap  0  0%
TCGGGTTTGGATCTCTTTTCAACCTTTTGAATTTGATATACACAAAAAGTTTGTTGTTGACATTATTTCTTTCTTCCTTTAGCTTCTCAAGACGAAACACGCATCAGGCGTAATAAACTAAAGCCATATATTTTTGGAAAGTTGTTTCTAGATATTTTTAAATTTTATTTTTTCCGTTTAGTACATTTTTCTATAATCACTCCACAATTTCTTTCCCAAAATAAAGAAATGAATATGTCTAATAATGTCAGATATTTATTGTGCAAACCCCTTTGACCTTGACCCTTGTGATACACCACACAAATTATTCAAGAACACAATATAATATCAAGCTGCCTCATCAATGACTAAATACACAAGTTTATAAATGATATGGTGAGTTTCAGAGCACAGCGCCCCCTACTTCTCAATGTTTTACAGACCATTTTATCACACTTTAGGGCTTGTAAGTTAAGGTAAAAACAAGGAAAAGGGAAAAGACTCTTCTCTTTAAAAAATTAAATAATGTGTTTGAATAAAGGTCAGTTTCAGCAATGCTTGTAAAGCATCCATATGACACAGAATGAAATTGAACTACATTATCAAGAAGCTTAGAATACAATGTAGAAAAGGGTAAAAACAAACGTACAAGTGACTCTATAGAGTTATGTGCTTTTTCCTAGATCTTATCAAAATAACAATATGATTCTTTCAATTTAATAACGTAAGCTCAAAATACGGGTACTACAAATAACATTAAATGTTATAAGAGTCAAAATTACAATAACAGTAGAGAACAAGAATGTGTTAATAGTATACAGATGCCCCACTCGCACTATCA
>Unigene15564_All    size  765    gap  0  0%
AAAAAAAAAAAAAAAAAAAAGCAATGACAAGTCAAATTTCTCAGTGTTTGCAGGGGAGGTAATTTTTTGTCACTATATTTTCCAGTGCATAGGGATTACATTATATAATAGTATATTGATAGTTGTTGCTGATTGATGGTGTTTCAGCATATATAATTGTCTCCTGGCTAAGACATTGTGGGCTAACAATGTCCGTAATAGGTCCTACAGAATCCGCCAGTTTATGTGTAGTATAAGTGTATACATGTGACACATTAACTTCTGGGTTATCACATATAGCTGATGGTTCTATTGAATCACTATGAGATTGATCTCGCTCTAAATTTTCAAACTCGTTGTGTTCATTTCTTGCATTGTAAGTTTTCATTTTCCGCCTCCTTTTCATACTGGCCATGTATCTAGAATATCTTTTCCTCTCATTATCAAATGGCATAATTTTGATTATCCCTTCCTCTGGATCTTCTGGTTTATCACTAGAATATGTAGAAATAATTTGGTCCCTCGTCACTTCGTTTATTCTTCGTCCTGGGGGTAAAGTCCATAACACTCCATCTTCTACATGATCACCTTTGACCTGAATCTGCCAGTGATTCAAATTACTAAGATATAACTTCATATTAACCATAACACTACAGTTGTGTCTATCCTGTTTGTGTGCCATACCTTTACAGCCTTGGACGCATTTTCCATAACCACCACAGTTCCGTTTACAGTTTCCGTGACCAGGACAAAATAAGTACCAGTTCACGACATATTCATCTCGTA
>Unigene15611_All    size  709    gap  0  0%
CTGGTGGCCAGCACCTTTGCAACGCCCAGATCAAAATTTCCCAAGAAAAATGCATATAAAAATAAAATCTTTAATATAATATATTTTCTTGAGTTTTTATATATACATGTAGTACCATTAAGTAAGGGAACATATGTGAAATATTTCAATCATAGGTCATACTGTTTTTGTAGCTCTTTCTTGGTAAAAATAGTACATAGGTTATCTTTTATATTTAAGCAAATCCATGCCTGCATTTCACATAAGGTCATACAATCTAAAACCAGTAATATTGTGTAGAATTTGTTAAGTTTTGCTACAGAATGTACACTTTCATACATGCCCAAACTTGTCTCTAATATAGAGAACAACATTTAAAAAAACGTATTAAATATAATATAAAAACTACAATTCTACAAGATGTAATATAACACTGTATAACATCAGATGATGATAACTGCTACAACAGGAATGTTTAACAACCTTGATTGGATATAAAGCCCTTACACCGTTTGCTTCATGCCCTAAGGGTGTTTGATGGGCATAGATGATAAATGGAATGGAGTCTATTATATATAATATCATTAAGAAATTTAGAACTTAAAAGTGTACAATGTGTCTTTTTGAAATGTCAACTATTGAATAATCAAATCTTAAATTTTGTACAAGATGATACATATCATATATTTTGGATGATTTAACTCAAAAAAATGTTTTTCTTAAACTCAAG
>Unigene15621_All    size  311    gap  0  0%
TGGGCTGTACAATATATACATAACAAAAATGATTTAATAAAATGGGCAGGTAACTCTTCATTGACCTGACTAGTAGATAGATGAATGGGTGCCCTATGTGAAAACTAGTGTATTTACAATAAGCTACCATTACATAAAATATAAGCATTATTTATCTTCAGAAGGTGCTAATATGAGAGTTAAGTACATAATGTATTACAACAATGATGACAACCAAATCGGCAGTAATGAAAATTTCACCCTTGTATGAATTCAAAAATTGCATCCTGTTCACAAAATGCACGACAACATTGATGATGACAGAATCAGCA
>Unigene15647_All    size  746    gap  0  0%
AGACAAAAAATAATGATAGAGATGCCCCAATACAATAAATAAAGATTCAAATAGACAAATACATCAAAACTCCCAATGACATCTGTACCATATAAAGCAACCACAAAAGTATGCAGTTAAACAAAAGTCACCCAATTTTAAAGTCAGTATCATTGCCATGTGATTTTTCCTGGAAAGATATTTTTTACGCTATTGGACTTTCTCCTCAGAAATTTTATTTACGTGTGGAGTTAAAATAATCTTTATTATGGGTGTGCATGTGACATTGTAAAGCTTGTTTATTTCTGAACATTATACCACACGTTTCACATTCTTCTCCAGGGTCTTTGACCCTTGTGTGGGTCAGGGAATGTTTTCTTAAACCATGTTTAGTCCTAAATAATTTATCACATATTTCACAAGAAAACTTTTTCTCTCCTGTGTGTATTTTCAAATGGAGGTTCAAGCTACTTGTCTGTGTGAAGTGCTTGTTGCATATTTCACATTTATAAGGCTTTATACCTAAATGGGATCTCATATGTTGTTCCAACTGTTTCTCTTGTCTATAAACTTCAAGGCATTGAGTACAGCCAAACTTATATTCATCTGCATGGTCTTTTCTAAAGTGGATTAGTTTGTCATCTTTAGTACTGAAAATACCTCCACAAATTGTACACTTGTATGCACTTGAAGTTAAATGTTTCATTTCATGAGAGTCTAACTTACTTTTTGACACAAATCCTTGATCACATTTACTACATCTATAA
>Unigene15662_All    size  516    gap  0  0%
GAATTTGATGCTAAATGTGTGCAATAAATAGATTTTATTACAATTAAATTCTAATATATTTATATCTTTTAAGGTAGAGTAGAATTTGAAAATACTATGTATGTTATCAGGAAGTTTTTAATCTCAGAATGATTTTTTGTCAGGAATCACTGTAATATTTGTGGTGATCACCTCAGACAACAACAACTAAATTGTTTTATGTAAATTAGATTGAGAATTCAAACTCATAAAAATGTATATCACCCACCAGCTAACCTTTTTCTGAATTATTGAGTTAAGAAAATGTTTAAGAGCTAGATGAAAACTAGATAAATGTTAAGTTTCAAACCACCGTATGAACTGGTTATGTTTTAGAAATAGAAGCTGACACGTTTTGAATTTTAAACCATCACCAATTCACTTTTTTTTGTATACTTTTAATTTAAAAAATCATGTACAATTCTCCACATGTTTTTTAACCATATGATGCCAGTAATTTAATGACGTAAATGACATCCATTGTGAATAATATATCAT
>Unigene15666_All    size  582    gap  0  0%
TAGTTACATATAAGTTTGAGCTTTGGTTTGATAGATTTAGTTGGATATGTTATTAATTTAGTTCTTGTCTTGGTGCTTGTTCATCTAGTCAAAACTGGCAGAGCAAAGGTCAAAATGTGCAATCTGTGTTGTAAATTATTGTTAATATATATAAACATATATTTGTGTGTTTCTTAATGTAAGATTGAATGTATGTGTGTTTGTGTGTGTGTGTGTTGGAGGATAAATGCTGTGTATGAATGGTGAATGTGTGGTATGTATGACCTAAAAGTGTGTAAAAGGATGAGTGCTTTAAGTTTTCCATGGCTACTTATTGGTTTCCATGGTAACTTGACATCTAACCTAGATCAGTATTATAATTCATTGTCTTCCTGTTTTGTTATTGTTGTTAGTCCCTGTCTGCCAAACGTTTTTTAAGTCATCTAAGAATTCCAAGTTTGTTATGTTTGACATTTACTATGTGTTCCAATCTTACTGAACCAAACAGTCTCTAAATTGTTTAAAATGTGCCAAGGTTCCATTTATTATTTAGCATTTGTGCCAATGATCAGTTATTTAAAAACAGTATTATATTTTTTTTCT
>Unigene15696_All    size  464    gap  0  0%
GGATCAGTTACCTAAGGTTATCACACTTTATTTAGATACATATAAGTTCAACATCTCGTGACAGCCTCGAGTTATCAATTTACATTAGATAGTCTAACAACTGGAAAGATGAAGTTTAAAGTTGTTATATTGTTTATTTGTGGGTTTATCATTGGTGATGCTTCAGCTTTTCAATGTTATAATTGTACTTCGTCCAATCAACAAAGTTCTTGTGGCCTGACAGATCCATTGCCAAACTACTTGAAAACTGTTTCTTGTAACACACAATGCTACAAATGGGTTTTATTTTCTTATGCCAGTGAAGTAAGAAGAGGCTGTAAGAAGAATGGTATGGTACCACCAGGTTCGAGTTATACAGAGTATTTATGTTCCGCCAATTTGTGTAACACAGCTCCTTCTATAACTCAATCTACAAAGACACTGTCTGGTATGGTGTTTGTTGCTTTCTTTACCATATTCTTAAA
>Unigene16082_All    size  360    gap  0  0%
GCTGGTAATTTCAAAAAAGTGTCTTTGCAATCTGACAGTATACTGCGGTGACATAAAGGTGTATGAAAACCAGAAACTGAAGTTTATGCAGCACATGAATAAAAATGTATTTTGTATAGACGTAATAGTGTTTGTTCTGTCTACTCGTTTGTACTGTTTCATTTGCAAAATAAATGACGTTTGCATAACAGTGCCAATCACACGGAAAATGGCATTAAGTATGATTTTTACTTCACCGTGGCGTAGATTCTCTACACATTCTGCTATAATATATCCACATGTAGCCATTGAACTAACTAAGATAATTACATGTTTCATATCCGTGACCGTTTGAACATTTGATTTAGGACGGAGTTGTGC
>Unigene16109_All    size  421    gap  0  0%
TGCCTTGTTCTATGTCTTTTTTCAGTCTTTCAATATATTTGTTTTCCTGTTCTAATGAAATTTGCACGACAATTTCATGCATGTCGTTTTCTCTCGGTAATCTACGCAGTGCAAATCGATCGCGAATGACATCTGTGTGTGCTAAATCTATCAAGAGGTCAAACATATGCTCACCACAAAAAAGCACAAAAATGTCAAAGATCTTATCATGTATGAGGGTGTATTCAGTGTTTCGTTTTTCGATATAGGAGTTTTTTAGCTTCTCTATTTCATTGTTGACAACTTGAACTGAGAGGTGTGATTTCAATTCAAAATTACGAGAAATAATTTTAAGTAAAGGTTTGATTTTAGTTACCTCAGTTAAGGAACTTTCACTTATACAGTTATTATAGACTACGAATAAGAATAGTGTTGCCAATGC
>Unigene16181_All    size  657    gap  0  0%
GTCAACAACACAACAGAAGTCACACTTGACGTAGAAATTCTTCACTCAAAGTGTTATAGAGTCTTAAGTATATTTTATGCTGCGGTTCTGGCTGTCGGAATTTTACTGTCTTTGACCATTGCTATGATCTGTTATCGAAGAAGAAAGTTTCATGGGGAGAAGAATTTGATTGGTGTATCTCCATGGAGAAAAAATAAGGGAAGACAGCAAGTCCAGCTTCTGTTGTCTAGACGACTCTCGATAAACGACTTAACAAACAGCGGCAATGATTTTGAGTTTTACATGACACATTCAAGCGATTGGAATAAGGGTTCAAACATAAACAAACTTCCCCCATTCCCATCTTCTGAAGACGAAGGACTACTTTTTCCGTCTGATGGTGTTAACCAAGCATCTCAACAAGAAATACCTGCCAAGTTAGACGTCACCACTGATAGCATTACGTGCATCACGACGTCAGTTGGAAGAGAAAGCTCAGAAAACGTAACAGAGGTCAACGTATCGGTAAGGAGAGGAGACAAATCTGGAGCAAAAAGGAAACCAAAGAAAGACAATGCTTATACCTGCGGTCAACAGATGAAAGGTAAGAGGTGTAAGAAAGACAATTTATATCAGATCAGCGATAGCAATAAAAATCATTTTGAGATTGAGAAAGCG
>Unigene16345_All    size  462    gap  0  0%
TTCGTGATGGTAAAATTTTAAGCTCGAGGATAGATAATAGGTGTTGTCCTAGATTTTGGAAAATATATTCCGCTTGACCGCTTTTCGGATGTTTTTGCTGAACTTGTTTTCTTGTTATTTTACAGTATAACACTAATTTCTATAGTTTCTGCCCAAAACACATTAAAATCGTTGTGCAAGGGTAATTATTGGCAGAATTTTTCCAGTTTTGTTGACTTAATTGTTGAAATTTGTTGTGTTAATAGCTTTAATTTTCTCTTTCTTCTTTTGTTTTTACCCCAAAAAAGGTAAAATCGTCAAAACAATCATTCATATTAGGAGTCGACTGACGATTTCGACCACGTTGAAGTCCTGTCTTGATGCTTATTTCATCTTGTCAATGTTTTTCTCTATCAAAGAGTCTCCTAAAGTTAAAACAAAAATCCTATGCGTCAAAATATTTGCTTCGGATTGGGCTTTAGG
>Unigene16355_All    size  561    gap  0  0%
GCAGATTAATCATCTTGTTACAACCTTAAATGATTTACACGATAACAGAGAGTCGAACTTACAATCACTTTTGAAAACTAAATCAGTAATAACCAAACAGATCAGTACAGTCAAATCTCGATTATTGAAACAAATAGATGATGTAGAACGCGATCTTCATGCCGAATTGTCATCTCTGCATCGGAAACACGAAATGGAAATCTGCAAACAAAAAGAAGAAATATCACAAGTTTTGAACAACGTAAAAGAAAACGATATCGAAATTGAATTTCTAAAAAATCATGGGTCAAATAATCAATTATTTATATCCTTGCACCAACAAGTAACAAATATCAAAATCGCCGAAGCTAGTGTCCTCCAGATGATATCTTATTCACAAGAAATTGAAATAACCTATGATGAAAAGAAAGATGTCAAGCTTGAATGTTTTGGATCATTGTCAGAGTCTGTTAGTTCTTGTCAAATTCAATACAAAACAAAGAAATTTCAACAGGCCCAGATCATGACACAACCAACAAAACAAATTGCTGGGTTTGAAATGGGTGCAGAATTACAATCGAG
>Unigene16497_All    size  339    gap  0  0%
GATTTAAAAGATTTTATACATCTTGAAACTGAATTAGAACTATTTTTATTCAAAGTTATTGATAAATAATTGATGGATCATAGCATATCATGCCAGCAGCTTTATTTTTCTATAGCTCAACACTATTGCAAGTAAGTAAACATTCAAAGCTATTGAAATAATTCCAATTAAAACTTTAAAAAGTTAATTTAATATGGTCACAATATCAACCATGAGTTTGAGGGGAAGGGGAATAGAAGTTGATTAGATTTAACTTTAGAAGCTTTTGTTACATATTTATTTTTATTTGTTAAATCATTTTTGATTCTTTGTACAATTTTAATCCTGAAATAAACCAGC
>Unigene16557_All    size  487    gap  0  0%
TCTGTATAGAAATTATGGTTACATATATTCATTCTGCGGTGCAAAGCCTGTATTTGTTTTATTGTACAGATGTAGGATATTATATTGTGTATGTACATTAAGTATATCTAATGGTGGATGTAGGATAAGAAATTTTTATCTTAGATGACCTGACGTCAGCATTGTAATTATTGAAAGATAGAATAGGTGTACATTAGATTTCTTAGAAAGAAAAAGTTAAGCTTTATTGGATGTTGTGACATAAATGAGGGGGATGACATGCTTAAGGGATGAGATATAATGACAGTTAAAAGTTTGATCTCTAAAAAAGAAGGAAAAGTAGTGGGAAATGGGGAAAAAAAGGGGGGTGGTTGGCAAATGAATGCCAGCGCGTCATCCCCCTCATAAACTGAGCAGGGACAATGATTTTGTTGACAGTCCTGTATAGACGATTTTTTTTTTAAGATGCCAAAATTTGGGCATTTGAGGTCACCAAAAACCTACCGGA
>Unigene17051_All    size  384    gap  0  0%
GCATTATATTAATGTGAAAAATGTAAATGAATTGACAGGCAGCCTTATCTTATTAAGCTTTGATAATTATACAGTACATAATTACAATAACTCACAATGGCATCACACACCCATTCCTACCAAACATTCAAAACATAATGGTAACATTTACAATCCAGTTATTTCGTAAAAAGGCTACTTTTGTCAATATTCCCTCCAGATATATTTTATACCCCTGTTATTATGTGAAAAAAAAAATTTCAGTTACTATGACAAATGTTCAAATATTTCCAATGTTTTTTTTTACTGGAAAAAGGAAAAGCAATGAGGGATCCGATAGACTGAAGGCTAAAAAATAAATAAAGATATCACAAAAATGAAAAACAAACATTCATAAGCACTTAT
>Unigene17276_All    size  371    gap  0  0%
AAAAAAATGAATAAGTGTAGATCATCAATAGTTAAAGTAAAGGATATGTATGCATTTGAGAAAATGAACCTTTTTGGGATATGAATGATTGAAAGGAAGAAAAACCTGTAGGAAATGAATGGATAAGATAAAGGTTCCTTCTTTGGAAACAAAATGTGCTTTGGGGCTTATTGTATGGATTCACCCCTAAAGTGGTATTGAAGGAACCAATGGAAACCTGCAGCATATATTAACACTCTGATAATAGTTAACCATTATTTAGTAATTTTACATATGATGAACATCAGAAATCACTGTTATATTTGGATTACAGCATGTAAACAAGTATAAATGTGTAATATTCTAACTATTTTATTCAGGTAATTTCAAAG
>Unigene17279_All    size  443    gap  0  0%
AGTTGGTTGAGTTGAAGGTACTGAAAGAGGTGGTGACAATGACAATATATCACGATTAGCTTCTGTGGATAACACTGACTCAGGAGATATGGCAGACTGAAAATGAGTTTTCAACAGAATGGCTGGCTGAATATCAGACGGCGTTGATGACTGGTAATGACTAGTTGAATGAGTAAACACTGGAATTGAAGATGGTGTTGGTTGAATATGAGATGATAAGGTTTGTTCAGGTGGTGAGTTTTCAAGAGACATTTCTTCTGAACTTGACGTAAAGCTCATAACTTGCTTCATCACCTCTTCTGATGCAAGGTACTTGGCTGATTTTACACTGCTGGTACTACTGACGGACTTAGGTGGAGCAGTGGTTGCAAGGATGTTAGTCTTTTTCTTTTCAGTCTTCTCCTTTGTACACACTGTTTTCTTTTTCTTTGCTGGTGGAGGAT
>Unigene17364_All    size  395    gap  0  0%
TACTGACCCCATATATACCGTATTTGGTGACTAGCAGACTATGTAACTAATAATACTGTATATTTATAAACACTGTTATAGAGGGTCACTTGTACTGATGCAGGAAACAGAATTAATCAACCATATCAATTTTTTCAAATCAAATGATAATAACTTGATAAAAGTTTGAAAAAGATAATTCTACATGTTTAGTGTGAATTTATCAATGCAAAATTGGATAAGATCGAAGTTGAGATTATAAGGCACAGAGAATACAAAAGAGGTTATAATAGCTCTTGTGTATATGAAATATAAATATTTTGTGGAGAACTTAATGAATTATTATTATATAAGTGTATTAGTAGCTGCACCAAAATTGTTTTCTATCCAAAAAATGTTGTCAAAAGATACAAAGG
>Unigene17527_All    size  281    gap  0  0%
TAAACACAGAATATAGTGCGTGTGTCATTTATTACTTTGTAGCATGTACTTTAAGAGATCACTTTTGGGTGGTGCTTTAGATGAAATGGTTGACCAGTTTAGAATACCCTTGATCTGAACATGGAAGTAAAATGTCAATATAACACTTCCATGATCTGTACATAGTATGCGGTAGTTGCATTGTCCACTTGTAATATTGTAAAGTAAGATGTTTGATAACCTCCCGCGGAGTACATGTATGATAGGAGATAAACAACTTGTAAATAGTCGATCGATACAAT
>Unigene17585_All    size  301    gap  0  0%
CCAAAACCGAAAAAATGCCTTCATGTGACGAATGTGGATTGATGTTCGAAAACGTATCTGATTTAATGAGGCATGTTAAGACATGGTGTCCAGAAAATAACGATTTGAAGCGTAAATTCAACGAGGAATATGAGGATATTCCTACAAAAAAAATCAAAAAACAAATACAGATTGAAGACGGGGAAGACGATGTTCTTAAGAAATTAGCCAAATATGCAAGAGACGAGACAGAAGACCTTTGGGAAGAGAAATTTGACAAGTACTTGAAAAACGGAATGAGTGAAACTGAAGCAAAACACAG
>Unigene17677_All    size  357    gap  0  0%
GGATCCATCACTTGAATTTTCACTATCTGCTTCATCAGAAAGTAATTTCGCTTCAGCTTTGTGGGGTGAAATAAAAATACTGGCATATTGTGATGAGGTAGGCCTATCATGTCTCCTTCTGGACTGTTGATGTTCATGTTCTTGAGTAAATGGGTCCACCAGATTTGCAGCTTTTTCTGTTTCTTCAAGCGCTGTTTCAGATGATGAGCGTACTTTATGAAATACATTTACAATAGGTTTTGTTTCTTGTTCTGTGACTGCTAGAGAAGGACAAGAGTTGTTTTTCTTATGGCACTTTCTAGTTCTAATTTTTAAAGTTAATTTCTTTGGAATTGACATAAGAATAACTACATCGTC
>Unigene17796_All    size  289    gap  0  0%
GGGCATTATAGCATTGATAAACCAATCAAAGTGTAGGTAGCCATTCCACTTTCATCTCTATTGTCTATTGTCGTATGTGTATTTTGACCATTTTTCTGTGTAAAACCTTTACTACATTGTTCACTTTCACATGTTTCATGTGTATTGTGTATTGTCACATGCCTATTGTGTATTTTCATATGTCTATTTAGACCATTTTTCTGTGTATAACCCTTACCACATTGTTGACATATGTGTGTTTTATCGAGTGTACATTTTTCCATATGACTTCGAAATTCTGTTTCAACAT
>Unigene18092_All    size  347    gap  0  0%
AAACTGATTTGTTGTATTAAATTTTTTCTTAAAGAATCAATTATTACTATTTACTATCCAGGGAAAATGTGTTTACATTCTTTCATCAGGGTTTTCCCCTCGCACTTGCGCTGTGCGGTGGCTGAAGTTCTCACGAGAGGTCACACAGTTCCCACTACTGCAATCGGAAAATATTGGGGAATAAGTGTATGGGAAGACCATAATGAAGATTTGGATTACACAAAGGATTTTCTTTTAAAAGAATTATGCTTACACTTGTTTTATAGTGAAACTTATCCATTCAAGAATATAAAACATATTCAACTTCATTTTTAAGTTTGAAGTGTCATATGACTTTTTAAGTTCCA
>Unigene18116_All    size  454    gap  0  0%
CTCGTCTGATTGGTTGATATAAAAAAAATACACGTAAGGTAATTTTGTAAATAAAAATACAAGGTGGAATATTGAAGCCAAATTCTTCAGAAGGCAAAATAACAAGGGTATATGATATTTGATGCAAATAGATACGTTTATATTCTTATTCATATGACAGTGTTTTCCCCAGAAATGTTTTGATAAATTCACATCTACCTGGTGATAAAAAAATTCAATCTAAGGATTTCATTGGCATCATTTCTCATGTGGATGTGTAACCATATTTTCTAGATTATTTTAATGTATATTAGTATTATTACAATTTATAATCTATCTTTTATTTTTAAAATCATTAACAAAACATGAAATTTTTTAGACTGGTCCCTGGACGGAATGCCTCCCTAGCTGTAGACGGCTAGTACTAAATATAAAAATCTATATAAAACTCAAACTAATAAAAAACAAACATCTT
>Unigene18143_All    size  456    gap  0  0%
CACAAAACAAGGTACAATATATTAAATACAAACAAAGAAACACATACACAAACATAATGACAAAACAGAATTATTTTTTCAAAAATATCTCTTAGCTGACTGGAATGATGTTTCAAATAGTTAACTCAGATCAACAGTATGACTATTCTTAAAATGCTTCAAAACTCACAAAAATAAGAAAAAAATAAATTATGAAAAAAGTTTTAATATTCTAGGTGATAAGCTCCAGCATTGATTTAGAGGTCTCACATTAAATTAAATGGTCCCCAGTCAGCTATTTAAAATAATAAATTTAATAACTCATTTTTAAAACAACATGTTTGATATCATGTACTTATTTTTACTAAATTGTTGCACCTGAAGAAAAACGACAGCGAGGAGTAACCATATTGATACATTAAAGAATTATAATAATATAAAAAGAATTTAGAATGTTAATAATAAGAAGAGAGAGAG
>Unigene18176_All    size  303    gap  0  0%
GGCAAGTATTACATGAATTATTCAGGACAAATTGTTGGTAAATTCTAATTAATTTTCAGTCTTTCTTTACAAAGTGTGATTAAACGTTATTCTCATTCTCATAAAAACAATCAAAATTGCACAAAATATGTGATCACAATCCAAAGGATAGTTAATTCCATCTTGACCCAACATATTCTCTTTTCCAGGGTCCATACACCATACACATATTGTCTGAAGTTGCCAAGACCCAATCACTTTTAGGACTTTTCAATGCCAAAATTCATTTAAATTCAATAAATATGTCCTGGTCTTTCATTGTGG
>Unigene18371_All    size  337    gap  0  0%
GCAAAAGATAGGGAAATTAATAGCAGAACATCTGGTTGAAGATGGTGCAACATTACAGATGGGTATTGGATCTATACCAGATGCAGTATTAGCCCAACTAAATGATCATAAAGATTTAGGAGTTCATTCTGAAATGTTTAGTGACGGAGTTGTAGAACTTGTTGAGAATGGCTGTATAACTAATGCTAAGAAAAACATAGAGACAGGAAGTATTATTAGTAGCTTTGCTGTAGGAACAAGAAAATTATATGACTTTATGGATGATAACCCATTTGTTGAAATGTGTGATGTAAGCTTTACTAACAGTACGGCAGTTATATGTCAGAATCCTAAAGTA
>Unigene18592_All    size  373    gap  0  0%
AATATTTTGCAAATATCAATGCAATAGCCCCACAAGTATAAAACAACAGTTGGCAGTGCAACTATCGAAATCGTCAAAACCTAGCTCTATTGGTCATTGTAGCTGAAAACCTTGGAACTCTCGGCTGACATCCCTATTATATCCCCGTCATCATATAAGTTGAAACAATAAACTTTAAGATACCAAAGGATAGATTAAAGGTATTTGTGGTAGAAAAGGAACGGAAATACAATGAACGAACAAAAATGGATGATAAGGCAAAACAAAGATGAACATCAGATACTTTACTATGAGTATAAATAAAGACAACAGAAGTATGCCACTGTTTGAAATTCATAAATCGATTGAGATAAAAACAAATCCGGGTTACAAA
>Unigene18639_All    size  2054    gap  0  0%
GTTTGTTGAATTTATTGTAGATTTAGTTATTGCTATTATATCTTGTTAAATTTTGTATAATTCGGTTTGATTTATTATTATTTTTATACACCTAATGTGCATATTGATGTGTGTGTATTTATAGATATATTGTTGTCTTAATATTTTTTGGGAGGGGAAACTCAAGAAAGACCCTTTTAGCCAAACAATTTTGTGTTTGTAGTGCATTTTTCCTGATTTTTGATTGCTGATCCCTCTTTATTTTTTCAGAGTGACTCGAGTCCCATCTCCTTTTTGAAAGTCTTGGGTCCGAAAATGCTATTTGCCTCTTGATTCAATGTAAGCATGTTGTGTCTTAACTTAAAAAGGCACGTTGTAATACCTGATAACTTTTTATTATGTTGTAGCATGTTTCTACTGAAATAAAACAGCTTATTCCTTTGTATAAAGAAGAAATGTTCCACTTCTTATGCAATTGCTATGGCAGTTGTCTGCATATTTACAAAATGTGCTGAAATGTAAATTTCTACTCAAAATTAGATGCATTTCTTTAGTATTGGCTAGAAATTGTACTTTCATTAAGTAATCAACTCTTTCTTTTTGAGGGGCTTACAGGTTAGCTTAAGGGATAATGAAAGATATTGTGTATGTACTGTTTTGTCAATTTCACTTTCTGTTTGTGGTGTTGTTTATGAAATTTTTCAGAACATTTTGTACTAACAATAAACAGAAACATGTTAAATGTGACTTTAACTCCCTCCGAGTCATATATATATATTGATCCCTATAATGGCTGAATATAGCTTATTATGATACCTAAGACTGCTTGAAATATGCCAGTGTACATGAAGGGGACTCTACACATTAACATGCTTACCAATCATACCACATCTAATTAGTTTATTGTTTTTAAAAATCAGTGGTTTGTGCTTCTTTGGTACTATGATTATTAAGCCAATTCTAACTTTTCTTTTTGTTTTTTTTTTATTAAAAATCATTTATATATTTTTGAACACGAATAGCTTCTTCGGCTCTAAAACTTACTTGGCTAACAAACAACAAAAATATAAAATTATAAAAAATATAAAAAAGCACTAAAATTTAATAGTGGATATGTTCCAGACCATATGAGTATTTGGACCGTACGCGTACGGTCCGGACCGTATACGTATACTCGTACGGTCCGACCATACGCGTACGGTCGGACCGTATGAGTATACGCGTACGGTCCAGCTGATCAGACATGTTTTGGGATCATATGGGTTAAATTTAAACAAACATTTATCAAAATCTTTATTTTTAGTTATACAAATTGTTATTATTACAAATAGATGGATGAAGTGAATAAGCGAACAATTGACATTAAATATTTGTTTAATTGTATATCTGAATCCTATTTTGTTACTCTGGACCAAGGTGACACTTGCTACAAATGTACCACAAGGAACGTCATATTTTCTTTTACATTAACATGATTTGTTCATGCATGTTCCTTTGTCTTTTTTTGTAAAGTTCCTAAATATTCTATAACAATTGTCTCCCCGCATTATGTTTACTTCCGATAACCTCAATTTCAATGAGCATAATGGGCTGCATGCAGTTAACGAATTACTGACCTAATGCTAAATACAGGAGATTAACAGATTAAATAAGCGTGATTATTTTAAATAGTTAAAATAATAAATTTTTATTTCCATTACTATTGAACTTTTTATATTAATTTGAGACATAAGTTCTGTTGATCTGTTATATACATTTGTATCTAATAAACTTGACTAACTTCTTTTAATCGCATACGGTCCAAATACTCAAATACTAATGGTCTGGCACAGAATCATTACATTAAACATATGCATAGCTACACAATTACATCATACTATGTCCGAAGAGTAGAAATGATATAGATGGGGAAATAAACACACACAATTTGAATACGCACCAAATACACAATGTGATAAATTTATAAATACAAAAATTAAAACATAAAATTTGAAGGTAAATAAGTAAAACGTAAAATCAATTCAGACAAGCGGATAGAGCGCATCGGTGGCTATTGCACATTGGTTGTTTTTATT
>Unigene18685_All    size  2846    gap  0  0%
TTTTTACTAAACCTTGACCACTATAAAACTTATTCAAAACATCCTGAACATTTTTTCTAATGGAGGTATCTATTCTAGCTACATCCTGTTTTAAATGTGCAGAGCAAGCTTTCATACGGTTAAATGTTCCATTGAATGCATTGACTAGTTCCTGGTCTTCGTATTGACTGATTTTGGACATGTGACTGCCAACAGATTCATGAATTTTTGCACTTGTATTTGATACAATTGTTAAATTACTAACAAGAGGTCCCTGGACTAGATAGAACACTCCTAAAAACGTTGAAAATGTGAACATGATGGCATAAACAACATATAGTGCACACAAAGTACAAGACACATGTTTTGAAACTGGTTTTGAAAATAAGGTTAAGGTCAAGGGTTGGTTGACATTTCTCTCATCATCTTTAGCACCAATATAGGTGGTCGTCTGTGGACTGATGTATTTCTTGACCTCTGGAGTCTGAATCGGTCGCTGTCTTTTGATAACCAAGAAGGCTGCAACAAATGCTGAGAAAACAATGGATGTTATGACCAACGTAGCAATGATAGGTAGCCATGGAAACTGGTACAACTCATTTGTTGACTCAGTTAGAGGATATTCTGAAGGTGGATAAAATGGTGGATGCATCATAGACAATAAAACGTAGTGACTGATGTAAGAATCATTAATCTGAGCTACAAATACATTTGGCAAGTCTGTATTTGGGGTCTTGAGGTCAAAGGTCAAATGAAAATCTACAGGACATTTAATAAACACATCGAAATGAGCCAATTTTCCTTCCATGAACTGGTCATACATATCAACAGTCAGATATCCTGGGCAAGACTGTAGTCTCCCTTGTACTTGTATAGTCCACATCTGTGTTTTAGGATTCCATAGTAAGCCACCAGTTACAGAACTTCCATCTAACACTGATTTTGGAAGATTATCTTGGAAATGAGTCAAAATGGAAGAATTGTCAATAAACATTCTAATATAAGCTGATCTAGTTATGTTATGTACTGGTGTCTCATACTCAATCCCAGCTCCTGTAATGGTTATTGATGGATCCACACGAATGCTAGATGGTTCGTAGAGTGGTTGTGGTGGATAAATATTGGTGAAATTCTTATTGATACAACCACCTTTTGAGAAAGTAGAAGAACTATACATAAATGGCCGCTCCACCTGGATGTTTGTAGAGTAAACATGGCTAAATCCCAGATTGGATCTGTGTGGACGTATCCTAAACTTTTTTCTTTTATTAAAATCATGTGGTTTCTTTAATTCATGCACTAGGAACTTGGTTGGCCTGTGTGTTATTTTATCATTCTCAGAACCAATAAGAATAATTTCTTCACTTATTTTTGGAAAGGAATAGTGAGATGCTGTAATAAACTCTGATGTAAACACCCCTTTCTGGTTGAATGAAATATCTCCCTTAGCGAACTTGATCCTTTTTGGAAAAGTGTAGTCTATCCCTAGCATACGGACTGTGTATTCCATTTGATATAAATGTCGTGGTTTCTTGTACTTCATATGACACAAGAATCTATCATTCACTGACGAGAACACAGGCTCCAACATAAAGTTGTGAATATCACCAGATGCACATTCTACAGGCTTTTTAGGACAATCATCGCTGAAAGACTTCTGACAGCTTCTTTGTGTGAAACAATTTATATCACAACACTGACCTTCATATGAACGACAGCTTGGGAATTTCAAACATTTATTACAGTCCTCTGTGGCCTTGTTGCAGTCCTCTGTGGGGTAGGTAAAATTACTGATGTCCTCTGGAGTAAGTCCGAAAGTATTCTTAAACAAGGAGGTTGTGTGGGTACAGTAGATATTGTTCTTTCTGTGTTCAAATCTCTCAAAATATTGATTTCTTTCATATGGACATTCTGTATTGATATGTCTATTGAGGAAGATATCGCCATCTTTATATCCATCAGGGCATGCTGGGATATCAGGGTCATTTGAGTTACACTTGACGGCATCAGCAGCAGAGGTATGGTTACGTGTGATGTACAGTACCAGCTTGTAATGATCTGGTAACTGATGCCTACAGAAATCCTTTTGAATAGCCCTGTACTGTTTCTTGGCTTTTTCTAGCTGGAACCTATCTCTATCTATGAACTTGAAATCGTCTTCATGGTCTAGATCAATATACTGGGGTACCAGATACAGACTGGAAACCTTTATCTTGATGTGTAGACCTGATTCTCTTTGGAAGTCAAACTCTTGAACCTGTGCATTGTTTGGTATGTACATAGAGACGTCCAACTTCTTTATTCCTCCTATTTTTTCATGGAACACATTTTGTGATGATGTCAATGAGACCTCAGAACCAGCTGATTGTTTTATTAATTTATTCCATTTAACATCTTGTACAGGAAATGCAGCGCCAACACAGATGGTATCCTGTGTACTGCTGCACGCTGCCACTTCATACAAGGCTCCAGTACACGTAGAACATGGCCTACAAATGACATCACTACTGGACGTACAGGCCCGTGACATGTAATAACCATCTGGGCATGATGTGGCGCAGGCTCTACATTTCCTGTCTTTGACGTAGAATCCTCGTTTACATCTACAGGTCATGTGACCTAAATCTGTATCACACATGGCGTAGGTCTCACATAGCAACTTGTCAGTTAGACAGGAAGTTTGTAATAGCTGGACTCTAGTTACCAATGTCATACTGCTACTATTCAAAGCTATAGCTGATAAGTCAGGGTTGACAGAGTAAGATCGAATTCTTCTTATTACTGCATTTTCTGGAACATCTATTTTAAGCACACGTTTCTGTTTAAAGTTTGTCACTGCTAACACAGTGGCAACTAAAATCATAAAG
>Unigene18691_All    size  2168    gap  0  0%
TAATAATGCAACTTCCGTGGCGCAAGTTATATTTTTACTGCACGAACAAAGATTTTTAATAACGGTTTGTTGGAAATGTTTAACTCCTTTACCAACAAATTCAAATCTTTGATCTTTTCCCCTCAAGCTGGAAACTCAAGAAAAAGAAAAAGACCACGAGACGAGAGTGATGACACAGACTGCGAAATAATTGAAGTAAAACGACCAAAGAATTCAGAGCAAAACCCTCAACTAGGTTACAACTTTTTTGCTGAGATGGCTAACTGGGTTAAAAGTAAATCAAGCTGGAGTAGCATGTTTGATTTTAAAACAAAAGAACCAGGCAAAAGAAATGGTGACTTACATCAGAATTTCACAAATGATGGAGACCATGATGTGTCAGGAAAACATAATGGTAACAGGATAGCAGTGGCAAAGAGGTCAAATCAAGTTCAGACAAACTTTGGCAAAAGTCAGATATATGTCAGGGATAAAAGAAGTGATCATGCTTCATCTGAAATTCCAAGTTATAATGGTAATAGTCAGGAAATAGAGAGAAATTCCATCAGTGATGGTGATATAGTAAATGGTGATGGACGAGAAATACGTAGTGATGACATAATTCAAGGACCAGGACCAGGTTATCAACAAATTGGTAGAAAGTCTTATGCATCAGTAGTAAAGGGTTCTATGGAGCCCAGCAGAAATGGTCAAGACAGTATGAAACAGAGCAATCATAGACCAGGGAGTGACAGAAGAAAGCAGAGATCATTGTTTGAAAAGAAAAAGCCTGAAGTACTCTTCACAGCAACAGAGACTGTACGACTAGATGAAAAAGAAAGATATAAGATGTTGCTTCAACAGTATACCAGTGTTCCACTTAAATCATCACAAACAGAAGAAAATGAAGTAAACCAACAAGACTGGCCTTCTGTGAATAAATCAAAATCACACAGGTCAGAAGAAAGTTTGCTGGGAAACAGAACAAATCATTATGTTACAAAAATAGACATTGCAAAAGATATTCCTCGTCATAAAATGAAAGCAAAACACATCCAACATCCTCCTGGATCATCTATGTTGGAGAGACATGTCTCCCCGATAGAAATGATTCGAAAGACCTCGTTAAGTGGAAGCACTGTACAAACACCTACCTCATTACCACAGAGACCACTGTTAGAATCAACAAGACTACCAGACACATCCATGTTAGAACTATTTACAACTGAAGAATCTCAAACAGGCAGAAAAACTCCACCTGAAAGAGAGTCAATGATAGAAAGAAGTCAAAGAATTTCAACAGACCACAAAGATTACAGAAGTTCAGAGTATTTATCAGACAGCTGGGTCTCAGGAATCATGTCAAAATATTCATCATCAGCGAGAGATAGAACTAGAAAAATAGCTGAAGCAGAGCTGAAAGCAAAATTATATGAGGAAAGGAGAAAAGGCAAAGATGATGATCTTGAGAAAAGGTTACGCATACAGATGAGGTTGTACGAGAAAGTACCAGCTGTAACAGAAGATTTACCTGTAGAGTTATCAGAAGAGGAGGAAGAAAAAGAAGAAGTGCTACCTGAAATAACTCCTGAAATGGATGATGTTATAAACAAAGCTTTAAGAGGTCAACCTGCACATGAAGTACTAGTAGAGGGGTATAGACTTCAAATAACAAGGGGTGATATAGCAACATTAGCTGGCCTTAATTGGTTAAATGATGAGGTGATAAATTTTTATATGAACATGTTAATGGAGAGAGGAGAAAAAGACAATTATCCGAAATGTTATGCCTTTAATACATTTTTTTATCCCAAAATAATGTCTGGTGGACATTCCACAGTGCGGCGATGGACAAAGAAAGTAGATATATTCAGTTATGACTACTTGATAGTTCCTGTACATTTAGGAATGCATTGGTGTTTATGTATTGTGGACTTTAAAAAGAAATGTATTAAATATTACGACTCAATGGGAGGACAAAATGTTAAATGTTTAAATGCAGTCAAGCAATATTTATGTGATGAATGTAAAGACAAGAAAAATCAACAGTTTGACCAGTCAGGCTGGTCAACAGAAATAGCTGAGGATATACCACAACAAATGAATGGTAGTGATTGTGGAATGTTTGCATGTAAATTTGCAGATTATATTACAAGAGGGGCTAATATCACATTTGAACAGAAACACAT
>Unigene18791_All    size  1937    gap  0  0%
GTGATGTCATCTTCAGCTGCTTATTAGTTCTATTGATTTTAACAGTTTGTAGAAACCATTAAATCAGCTGATCCAGAGAGTACAAACGCAGTCAAGGTATAGTGATGTGATCAAGTATATATCAACGATCGAATAAACAGTTTCAGACATGAATGGCAAAGAAAAAGGAATATGAGGAAAGGGGAAGTGGATGGTTGCTGGGGATGGATGATAGTGGCAGCCGCTGCCTTAAACAGAATAGTGATATATGGGATATCATACTCAGCTGGTGTGGTTTATGTTGTCATCCTAGAAGTTTTTAACGAAGGGAGCGGGATAACATCATGGATATCTTCTCTCATCACTGCTGTTTTATTTTTCACCTGTCCATTGTCTGGATACTTGATTGAAAGATTTGGTGAACGGAAGGTTGCCATTGCCGGAAGTCTGATTGCTGGTATCGGCATGACGTCATCAGCTTTTGTCAATTCCGTTCCAGCACTTCTTCTGACTTACGGCATAATTTCAGGCATAGGATGCGGAATAGCGTTTATGCCAGGAAGTGTAGCAGTGGCTAAATACTTTAAAAAACATCGAAACCTAGCAATGGCGATAGCTTCCGCAGGAGGCGGAGTAGGTAGTTTTGCATTCCCACCGATTATTGAAATGTTAAATGAATATTACACATGGCGTGGTATGTTTTTGATTCTTGGTGGTGTAACACTCAATATATGTGTATTTGGATCATTAATGCGGCCTTTAAGACATGATATCAGCCCAGAACAAAAGTCCCAAGAGAGTGGATATTCATCGGACAAATCAGAATATAGTAAGTTACAAAAGAGCAATGTTAGCAAGAATCTCAAGACAGTACCTTTGAATGGAGAAAGTGAAAACTTCGAACGAGTTGGACTTCTTGACAAACATTTTTATCTGAAAATTCCATCGTTTTACATCCTCATAATCAATAATTTTATGTATCAGTTTGGTGCATCGATTATCCTAGGTCACCTTCAAGCTTATGCGGTTTTTCAGCAAGGATTTACTAAGCCAAATGCTGCCATTTTATATACAATTTCCGGTGTTATGGTTCTTGTTTTCAAACTTTTACATGGTGTTTTTGCAAATATGAGCCATGTTAAATTTTTTAGACCGATTTATCAATATATATTCTTCTATGCATTAGGTGGTATAGCAACAATTTGTTTGATTATAAATTCCCGCTACGGAGTATACTTTTATAGTGCAGTATTTGGAATGAGTTATGCAGCATGTGGAGGCTCCCTTATCCCAGCTTTAATCATTGACATTTCTGGTGTAGAAACATTTGGTGTTACATATGGAATTGTGCTTCTCGGTTTAGCATTTGGACAGTTAACTGGTGCTCCTGTAGCAGGTTTGTTATATGAACACCAGAAAACATATGATACTGCCTTCATCCTTGCTGGATCCATGATGATAGCAAGTGCCTTAATAATGATTTATCCTCTGAAAACTGATCTCAACCCTTCAAAACTAAATAAACAAATTAAAAATAACATAGAAATACATATTGAAGAAATTGATTCAATAAACGATGAGGTGCTTACTGTTTTTGATCCAATATCAATGTCCGTCGTTAAGGGAAGCAGAACAAGTCTTCATAGTGGAAACATCGACAATTTACACAGTGCAGGGAACTTTTATCACAGTTCTAATGGTTTACATCGAATCAATCGACTAAGTGACAGTTTGGAATCTATAGAAGTTGGACCAAGATCATCAAGTTTTAGTGTTCATAGGCATATAGCTCGTCCACACAGTGGAAATACACAACAACCAAGTAGACTTCTGAATGCATTAAGACAGGAAGGTCAACCCCACTACCATCCAATACTTTCACCACTTGCAATAGAGCGATAATTTAGATGCTTATGAAAATTTTGATATGGAAAAACGACCAATAGTTAAACTATCAG
>Unigene19036_All    size  1669    gap  0  0%
ATGTGTCATTTTTACCGAAATAAAGTGTAGTCAGCCGAGAACCAGCTTATTTTAGAAATGGAGTTGTTTTCCGTATTCACCGTTAAAGCAGTTTTGACATTGATAGTTACTTTTGTTTTCTGGCAACTCTTTAAGTTTGCTACCAAGTATAGAGAATGGCGTAAAGTTACCTCTCAGATGAGTGTCATAGGACCTATTCATCCCTTGTGGGGATCACTTCACAAATTCAAAGACATTGGAGAGTTCATGACAATCATCAAAGAAGTTGCTTCAAAAGAGAGGTCAAAGGTCGTTTGTTATTGGTTCATGTTCTTCTTCCCGGAATTCAATGTTGTTCATCCTGACTCGGCAAAAATTCTGATGAAATCATCCGAACCGAAATCCATTGGATTTGGTGGTGCCTATGGCATGATGAAGAGTTGGCTTGGCGACGGACTGTTGATCTCATCTGGAAAGAAATGGGAAAGAAACAGGCGCTTGATAACACCAGCATTTCATTTTGGAATACTTAAACCTTATGTTAATATATATAATAGTTCAACAGACAAATTTCTGAATAATTTAAAAGAGTTTGCTGCGACAAATAAACCTGTGGATGTTTTCCCCTTGGTGTCTTTAGAAACATTGGATACAATACTCAGATGTGCCTTCTCCTATGAAGGAAAGATTCAAACAGAAGGGCTCAAGCATCCATACGTTGCCGCTGTTAGTCGTTTAGCTCATTTACTAGCAGAAAGATGGCTGCAGCCATGGCTTTACTGGGATTCACTTTATTATATGACAACTAAAGGTAGAGAATACAGAAAACTTTGCCAATATGTTCATGATTTTTCCGAGGGAGTGATAAGAGAGAGACAACAAACCTTTCTTACAGATGGTCCTCCAAGTAACCGCCATCTTGACTTCCTCGACATATTGCTCACTGCTAAGGATGACAAAGGAGTTGGCCTTTCATTCGACGACATACGAGCAGAAGTTGACACATTTCTATTTGAAGGGCACGATACAACAGCATCGGCAATTAGCTGGGCTATATACCATTTAGGAAAACACCAAAAGGAACAAGACATTGTATATTCAGAGCTGTCTGAATTACTAAATAATAACAAGCAAGTGTCATGGGAAAATTTACAAACCATGCCAAAGCTTACAGCCTTCATCAAAGAGTCTATGCGCATGATTGCACCTGTTCCAGGTGTTAACAGACAACTGACGTCACCAATGACCATCGACAACGTCACAATTCCAGCAGGTTTAGTCGTTGACATGGGTATATACATGTTACATCATCACCCGGATGTCTGGCCAGAACACGATGTTTTTAAACCAGAAAGATTTTTACTAGAAGACATTGCAGAGCGACACCCATACAGTTTCCTACCATTCGCAGCCGGATCAAGAAACTGCATTGGTCAACACTTTGCAATGGATGAGATAAAAGTTGTTCTTGCAAGATTAATACAAAGATACAAAGTGTTTCTAGTTCCAGATCACAAGTATGAAATTCAACCTGAACTAGTAATGAGAGCGAAGTACGGGATAAAAATTACTGTAGAAGAACGGAACTAATATATTCAAGATCATTTCATATGTTAAATATAGCAACTAAAGTCGTAAAATAGCATTATATTCATTGCCATAGACATATTTTATGTGAAAAAAATACAGG
>Unigene19195_All    size  616    gap  0  0%
CATTGATAGCTAGTTTAATGCTGGACAGTTCATTGATAGTTAGTTAAATGCTGTATAGACAGTTCATTAATAGGGATTTCAATACTGGAGGTTAATAAATAGCTAGTTAACTTATATCTTATACTTATAAGTTATATGTGATGTGAAGAAAGTCCTGGTATTTTTGTCCTTGGATCTTGTGTTGGATTTGGGATTTACTGAAGGGAAGGTGTCATAGAAACATAAATTTTAAAGATTTATAAATATACATGTAGAGTAATAGTGAATTTCAAATTTTACTCTCACAACATGTACAATGTATACATAATTTAAATGTAAAGAGTACAAGAAATTTCAAATTTAGGAGGAAGGGAGCTTATAAAGATTAATAGGAAGTACACCACTAATTCATGGCCCAATTGCTTTCTATGTTAAATTCCTCAATTTCGAGTGGTCACAGCTCTTTTATCTTAAGTTCAAATAAAGTGACAATCATTGCATGTCAAAGCAACACCTTCTGGTGTCCTGTACTGAAAAAATCAACATACCTTACATGGCATATAAGAAAGAACTGGTTCCTGGAACTTTGGATGTTAAAAAACAGGTACTTCAGATCTAACAAACAGGCAAAATGTAC
>Unigene19201_All    size  1061    gap  0  0%
AAGCACGAGAAGTCATCACTGAAAAAGTCCACTGTCACTGTCAACATTTTACCTTTGAATGTCAAAATGTCTTTCCTGAATCAATATCAGCCAAGTTTTGGAGAAGAAAATAACAACTGCTTATGGAATACACAAAATGACAACGGAATGTGTAGTAACTTTAAATTTTTGGAGAGTTTAATTTTGCCAGTAATTTCCGACGAAGATTTTAACGATGGATTTATGGACACCACCAACTACTTGGACACACGTCGTGATATATTTGATACTGAAGAACAGACCCAGAACTTGGATAGTATTCGCAGAGGTGCGCTCGAAGTAAATGAATTCAGGAGAAATGGATTTGAATGTGACTTGGACGATTTAGACGCATACCAAGTTCAACTTAGGAGGCAAAGTGTCCACGACAGAATTAGTGTAAAAAAGGAAAACAACCCAATTGTGTTGGAGGTTATGGCGTTCAAGGAAAAAAAGAAGGCATTAAGAAGAGCAAAGTCTAAGAAGAATTGTGTTTTCTGTAAGAACAACGGAGAATCCACCGCCGTTTATACAAGCCATGTTCTGAAAGACGGAGACGGGAAAACCACTTGTCCAGTTCTAAGGAAATACACGTGTCCCCTGTGTGGAAAAACAGGAGATGAAGCCCATACCATCAAGTATTGTCCAAAGAATGAAGCACAAGAACATGCATTTTGAGCTTGAAAGTTATGTATAGAACTTTTCAATATTATGAGCTTGCAAGTTACTTCACGAAATTTTCAACAGTGTAAGTTTGCAAGTAGTGTAACGTAAGAACTTTCCAACAATTTGAGCTTGCAAGTTGTGTAACGAATCAGATAGACCTTTCCGACAATTTTAGCTTGCAAGTGGTGAAACGATTGAACTTCCCGACAATTTGAACTTGCAAGTGTAACGATAGAACTTTCCGACAATTTGAGCTTGCAAATCGTGTAGCGATAGAAATTTCCAGGAAATTACGAATTCAAGGCGATCACAAAAAACACAAAAATGACTTCAGGGACAATCAATTCGCGAGATGAATGAAATATGTTTAGTTGAGA
>Unigene19251_All    size  1111    gap  0  0%
GAATGTTTTTGATAAGACAAATTAAACAAACAGTGTAGTCTATGATCAAGGTAGTATACATGCAAATATTATATAAGTGAACATGAAGAAATCACTATTTTTCAAAAGACATTGTATTGGAATTATAATTTTATTTTTTCTGACCGGGACGTCTGCCATAAATGAAAAGAACAAATTGGTTAATGCTCCTCTACTCGATACCCAACAAGGGACTCTCGTGGCATCGATTGATATGTCCAATGCCAATGACCGTATCAAAGCATACATATCGGAGTCTATTGAAATGAAAATGTCAGAATTGGTAAAAATGAAATTACAAGACGTGTTTGGTGCTTTGAAAATAGACCAGGACCTTAAACTGTACATTGAAAATGTGAAAGCAAATCTCACTTTAGAAAAGGAGATTAAGAAATATGTTGACGGCTTGAAGCAGAAAGTGCCGGACATACTATCTGAAGATGAATGCAGTCATCCATACAGACGAGTCGGTGAAGGGTGTTATCTAATTCAGAAAGATACTGTATCTGGTGATGCTGCTTTTGCAAAGTGTTTACTACTTGGGGCATCTTTAGCAAACTTTGATACCCTAAATGAAGCAATGTTGATGAAACACGAACTTGTACGATTGAATACAGGTGTGCACTATTTCATCGGAGGACGAAACATCGATAGAAAAAAATCCGGTGGGGATTGGAGATGGATCCGTAAGAACGGAGATATGGTCAAGATGACATACTTTGCATTTGATAACGGCGAACCAAATGGAATAGTTAGTCGTTCAGAGGATTGTATGTTCTTCTATGCTCCAAGAAAATACAAGTTTCACTCGGTCTGGTGCGAAAACGGAAGTTTACTAGGTGGATATATATGCCAGAAATAAATGAACTCTGTTAGAATTAAAGCATACACAAAAGTTGAATTTGTCATTGCAAATACTTAAGGGTTTACTTGTCTGATGTTTGTTTTGAAGAAAAGAGCCATATTTTTTTATGCATCGATTTCATATTTCCAGACTTATCGATGACTTAAATGAATTTTGGTATGATTAATGTCATGGATTCAGTTTCCTAACTGGCACAACTAGTGAAAATAAACTTATCATAGATACCAG
>Unigene19269_All    size  735    gap  0  0%
CATTTCTGGTAAAAAGTAAAACTTATTCATAAAAGTGGGAAAACCAGTCATTTTGGTACAAAAATGTAAGATTTCCGATTTTGTATGATAATTAATGATTCTGTCATTAGCCGGATATATGTTGCTGGCGAATCTACATTAAAATCACCTATAGTCGCAAATAAATATTTCCGATGATGTAAACACAAGCTGATTTGCTTGAACGAATATGACATATGCCACAGAGAAAGTTCAGAAGGTCTCTCGTGATAAATAGTCGGACCGTTTTAATTGCTAGGACTGTGACAAGTGATTAGTTTAAATGGTACTTAGAAAAAAAACAATAACTTCAATCATTTACACAACATTAATATGAACATAAATTACTGATGCATCAGTAGGCTACCTGAATAAATTGGTACAAATAACAAGCAAGTACACTCAGTCGAAAAAGACCATCAAATTGTAAGAAAAAAAGATAGGTTTATGGAATCAAAAAGAATTAAACAAGCAAGTCAAATTAAACACTCAGTCAAAAAAGAGCATGCAATCCTATGAAAAAAATAGCTTTATGGCATGTATGGAATAACATCCTTAATAAGAGCATGAAATCCTATGTGAAGAGAAGATAATTTCAAGAAAGCATACTCAGTCAAAAAAGAGCATCAAATCATATAAGAAAAGAAGAAAAGAAGAAAAAAATGTTTAATGAAATAACACTTAAAAAAATTTAATAAAAGTACACTTAGCCCCCCA
>Unigene19294_All    size  877    gap  0  0%
CAAATGAAAATTTGACTTTAAGTAAACAGATTGATTTATTGAGTTCTCAGTTAGAATCCACACATCATGATCATCCAGTCAGTAATGGAGGTGAACCTGTTCAGGAGGATGATAACTCTGAATCATACAATAAAATCAAAGAATTAAATGAGAAAAACTTAAATCTGACTTCTGAATTAGACAAGATTAAAAAAGACTATGCTAATGCACAGAAAAATGTAGAGGAGTTAGAAAAGAAAGTAAAGGGAGGTAATAGACCTGCCAGATTCCAGGTCGACTCCCAGGAGATAGTGATGGAATTAAAACAAGTGACTGAACAGTATGAGGAAGCTTTAGTAAACATTGCAATGATGCAGGGAAGGATTGAAGACTATGATATCAAGTGTGAAATTCTAAATGAAGACTTGAATAAGATAAAAGAACAATTGAAAACATCAGAAGATGCAGTGAAAAATTATGAAGAACAGACAAAAGAATTTGATAAAATAAAGGATAAATTGGGAAAATCAGAGCAGGAAATCAAAAGTTTTGAAGATCGTGTAAAGGAGTATGAATCAAAACATGAAACAGTGTTATCAGAACTAAGTGATATGACAGAACAGTGTACAAATGCTCAAAGACAGTGTGAAGAATACAGAGATAAATTTGTTGAATATGAACAGCAACTTACTGATTATGAAGGGTTAACCACTCAGTACAATGAATTACAACATGAATGTAATGTGTATCAAACACAAAATGATGAACTCAATAATAAAATGAATATTCAGCAAGATGTTGTCATGGAGTTAAAGGCGGAGCTAGAGATATTGTCTAATCAAAATCAAGCATTCCAAGAACAGTCTCCCATACAGACACAGCAAATAGAGGACTTAAC
>Unigene19670_All    size  663    gap  0  0%
CGCACATTCATTAAATAAAGTTTTATACTATCACTTGTATAGTTCCATACTTAAATTCCACTAGTAGTCTTTCTATAAATACATCCACAGTTAATTGAAATAATAGGTTGTGGTTGAAATAATCGTAAACAAAGTTTTTTTTTCTTCAAAAATTTTCTATCTAGGTCATGTTGGCAGCTGAACAATATTTCCCATCATATTTCAAGAACACAAATCATTAAGAGCATCCTTGATGGTCTTTTACATTTTAGTTACTCAGAAACTTTTTAAAAATGACTAAAATATCAAGTGTATAGCTATCATTTGTCATCACCAACATAATAATATCATATTGTCAATTTGTTTTTATTAAATATAAAATGAGACTGGGAAATACAACAGCTTGATGTTTTATCTGTTGTCATATTGACAGCAGATAAGTTAAAATTTGACTCTGCAAAATTAGAAAAGTTTAGCTCCTAGCAGACAAGACAAGAAAAAAACAAAATCAAATATCTTGAATAGGGATGTAAAAAGCAGGTTGCAGTGTATATGTTACTAAATTGTTTTGTTCTTTGAATGAATCCGAATATAATGAATAAATCTTAAGTAGTTGGCATATTTTCCTTCGGTTGTAAATTGTACAAGAATTTTGTCTGTTGAAAGAAAAAGTTTGCAATCCAG
>Unigene19835_All    size  310    gap  0  0%
CCCCCTTAAAGAAACTTGGCCTCAACATAACACAAAAACAAGGACACTTATTCCATTTCACAACCAAATAATAATTGTTTCTTTCTTTGTAGATATGGACAGTAAGCAAAGGCTGTGGAGTGTTTTCTCTCAGGGATATGTCTAAAAGACAAACAAAACACAATAGCACCATAGTGTTTTTGTACATAAAATAAATATTGTTATTGAAAAGTCAAGCTAAAATACAGTTATACAGTTTTCAAGAATAAATAAATCAATTTTTAAATTGCTAGAAAAACAAACAGTTATTTTGTAAACATTTAAATTATTA
>Unigene19900_All    size  1134    gap  0  0%
GTCTTCTTACGATGAAAACTTTGAACAGTTCCAAAAATGGCTGCTGGATACTGAGATCAAGTTGAGAGAGGACACTGATCTGAAGGCTACCCTGCCAGATAAAAAGGCTCAGTTACAAAATCACAGGGTGTTGCATCAAGATATTGTATCTAGACAACATGTGATGGACAATTTACTGGACAAGGCTAGAAACTTATCACAGTCCACACCCTCTGCTAAAGTGGCTAAATTTGTTGGAGAATTGCAGACCAAATACGAGAAACTATGTGATACATCTAAACAGATGTTAGACAAACTAGAGGCTTCACAGAAAGACCATCAACAATACCAAGATATGTATCAGGACTGTCAGGACTGGCTCAACTCCTCACGAGAGAAAGTCGAACTGTGTGCTGATACGTCTGGTGATAAGATGTCACTGCAGAATAAACTAGAAAGAGTCAAGGAGTGTGCAGAGAAGGTTGGAGATGGAGAAAAGAAATTAAAAGCTACAAAAGAACTTTGTGAAAAGACTACCAAAAATTCATCCCAACGTGGACGTGAAGTATTGCGACGTGATATTGACCACCTCCAGTCTGAATGGGAGGATTATCTGGCCCGTATACAACAGACAGAGGAAGACCTACAAACTGCAATGGTACAATGGGGAGACTTTGAGTCCAAGTTCTCTGTATGTTCCTCTTGGCTTAAAGATATGGAACAACAAGTCAAGAATTATGAATTGAAGTCCACACTGAAAGAGAAACAAACCCAAGTGGAAAGATTCAAGAAACAAAGAGAAGAGATTTTGTCTCACCAGCCAGAGATTGATAGATTTACAGACGATGCCCAGAATCTGATGCACACCAGTGCAGACGCCAGACTGAGTACACAAGTGTCACAACTCACCAACAGATATAGAGGACTACTCTCACAAGTCAAGGAATTGATAAGTAAATGGGAGAAATATGCCCAGGACCACCAAGGATATGACAACAGATTGGCAGAGTTCAATAACTGGATAGAACAAGCTGATGCCAAGTTGGACAACTGCCAACAATCTGCTGCTGACCAAGAAACCATGGAGGAAAGGAGAACCACAATACAGATGTTAATGGCAGAAAAAGATCATGGCCTTCAGAGACTCAATGCCAC
>Unigene20285_All    size  630    gap  0  0%
GTGCTGGTGACGGAAAGTTGTTAGTTCTGGTAACTCTAATTTTTTTTAAATTGCTTTTATAGTTGGGGTTGTTTGGGTTATGTGGAAGGAGGGGGATGGTCTTTCCTCTGAGGACTACTCCTTCACTTAGGAGTTTAAGCCTGTCTTCTTCTGCGTCTAAGTATAACCTCCACATTCTTCCTATTCTCTGAATTCCTTTTATATGTTCTCTTTTTATTGACATTGACATTCCTCTGAATATTTCTAAGTGGGTGAGCCAAAGTTCTTTGGGTGGGTTTGAGGCTCCAAAAACGTCTGTTTCTTTGATAAATATAGGTTTGACACCGTTTGTATCATTTGTTTTTGTTCCGTTTGTATCTGTATTGATTGTAAGGTTACCAGCAGTTACTTTTGCATATGTTGGCGCCATATTGTTTACGTTTTCTGTCGAGTCAGATACATTTCGACTCTGTTTTAAGTGTTTATCATCATAATATGGGTTGGTTTGCATTGATTGTCTGCTGCATATGTCACTTTCCACTTCATTTTCCCAGTCTTTAGACATTTTGTTTGTTTTTTTAGCATTAAAATTCAATATTTATATGAGAGTTCTCACCACGAGAGACCTTGGTATCAGGGGCGATAATCCTT
>Unigene20306_All    size  350    gap  0  0%
TACATATTGTAATTATTATATGTGGAATTATTTGTTAATTTATATTCAACAAGCAATGCATTTCTTGTTTATGATATGTTTTTAATACTGTATATGACATTACATACATTAAAGGCAGTTTGTAAAACGTAAACCCTTACAAAGGATCTTTAGATCTTCCAAATTGTCACAAAACACAAAGATAACTTAATTCATTTGGTTGTAAGACATAACAAACCTGACACTGTAAAGAGTATAAGATTGGTTAATCTCAGGCAGCCAAGGATTTTTACTGAGATTTACAAGCCTTGCATTGGTGACAGTGTTAAATTGTTTCTCTCACCCTTTTATAGTTTTAATGGATTTGAAAT
>Unigene20353_All    size  601    gap  0  0%
ACCCCAACCCATTGCTTGCTAAACTCTGGTATCAACGCATTGGCAGACAGATGGTGTTTGACTGTTTCACAAAATCAAAAAAGCATCGCCACAGGCACAGAAAATCCAAAAACTCAAAATTTGAAAACTGAGCTGTAAAAACTGTTTTGCTGCTCATACAGATTTTTCTATTGTCAATTGAATTAACATCATTACAACCAATAAGTTAAGGATGCAACTTTAATTTTGACTAAAATCACACAATCCAACATAGTCTGAGGGAAAAAAAAGGGGGAAATAACTTTAGTAAGGGTAGTAAAAACAGTTTTGCTGCCTAATTGCTATACAATCCAAGTGAACCTGATACAGTTATAAATAAGGAAAAGAATTTAAATATTGTCTACGTCATCCCATCATATATAACAACATAATAACACCATATCTCTGACACAGCTTCATCACTATAGTTATAATTGCTTCTGCATAATATAGATAACAAGAGTTTGGTTCAGAAAATTTGGATAGTAAAAACAGTTTTGCTGTCCATTTCTATATATCAGACAAATTCAGCTTTGCATTACTATCAACATACATATTCTGAGAAAAAAAAAAAGAAAAAAAA
>Unigene20388_All    size  280    gap  0  0%
GAACAAAACAGTAATGGATCTTTTATTTGTGGTGTGATATTCACAATAAAATATACATGTATGTATGCAGTTAACAAATACAACAAAAGTAAACACTAAAACATACACTCTCATACAGTTAGCACTAAAAACCTTGCATTTCATTTCAAAACAAACACTCATGCCTTATAAATAACACATACAAACTACTCCACACTCACATAGCACAAAAAGTAGACCCAAAAAACAAGCACTAAAAAAATAATATTTACATCAAACATTGTAACAACGATACACCGAC
>Unigene20842_All    size  389    gap  0  0%
TTGGTATTACATTTTGATGACTAAAATGGATATTGTTTGTAGTTATGGAGCTCCAGCAACTGCCACTGCAATTCGTTTCTGATATTTTCCCCTTTTTCTCTCATTCCATTCATGTAAAAAAAACTGTAGATAAAAACAAAAATGTTCCTGGGTCATTTGCCGTGCTGATGACTTTATACATTGGATAAAGCTATTGAATTGTTCACATATTTCAGAGTTTATTGTGTCAAATCCTTGGAGTCTTGAAGATCTGTAGGCACATGAGCATTTATGAGAATACCCATGGAAAATATCATGGAAGAAACGAACACATCGGTAGTAGCCACTTTCTCTGTTTAGGCAATACTCTTGTAGATTACATGCAAAATCATAGAAGATATCTGTTGGTG
>Unigene20847_All    size  701    gap  0  0%
CTATAACTGAAGAATTTTCAAAAAGACAAATTTTGCTTTCCAAAGAATGAAAAAATTCAGGACAGTCCTCATTTGGACCATACAATGCTACAAGTGTTAGTCTATAATCTTGAACAGTAATATCTAAAATAATGAAATTTCCATTATTATCTATAATTTCATTATTTATTTTAAATTCAAAGGAATTCTTAAACAAGACTGCTACTCCTCTGCTCCTGTTTGAATAGCTACTAAATTTACCTGTATATCCCCATTCTTGAAGCCATTTATTTTCATTTTCTAAACAACAGTGAGTATCAACCAACACTGCAATATCATAACGTTTCTTACAAATTGAAAAAATATCTAATCTTTTTACCTTATTTGCTAATCCCCTACAGTTTACGGAACCTACAACTATGGATGCCATTGATATACATACACAAATTTTGTCAATAAAGTAATATCTACATATATTACACTCTTATATTTGTTGCTGTCTGTCCCAAGTGATTTATATAACTTACATGTTTTGCATACTGTACACCAAGATTCATATCTTGTGCTGTCCTTCATAATTTTGGTTGTGTGTGGGTACCCCCTTGATGAAGCCTTGTAATCTAAATGCATTCTGCCAATATGAGTTATCTGCTCTTTTAAAATAAGATCCAAATTAAAGTACCAAAGAAAAAATTAAAGAAATAAATAAAAAAAGATAAATT
>Unigene21040_All    size  803    gap  0  0%
GTAATCGTTTCCTTTTGGGCAGAATAATTGATCTCTGTTTAGTTGCTTTATAAAGCATTTTGTTTAATGATGAATTTCTCTGACAATTTAAATCTGTTGTTTAATCAAATAACAAATTAAAAACATTTATTTTGAGATTTGAACAAACCATGTTTCTGTAAAACTTTAATATGTATAAATGTATTTTGTTGATTTTCTACTTTTATATGTAAAGGTACTTTTTTTCTGTATTTATAATTTTTGGTTACCATAACAACAAACAGGGAAACAGAATGGCTATACTTGTAATTATTACTTAATGTTTAGAAGCAGTAACAAAAAAAATGTTTGTCTCATATGGACAAATTTTACCAGGTGACTTGTTTTTAAGTCCATTAAACAGATTTTTTATCTGTACTTTGTATTTGTCATACTTTTTTTTATGTGAGATGCAGTTGAGGAAAACTATTGGACTTGGTGTAGATGAAGTCCAGGGGTATACATCAGCAAGATGGCGTCCAAATGACATGAAACACCAAAAAAAGTTAAATTGTTATCATAATCTTCTGCATTAGATAAGTGTCTTACACTATTCTGAACACAAAATCAGCCTGTCTTAACAAGGTAATAAAGGGAAAGGTATGATAAAGCCACTGTTTTACCCCTTGAATTCCAAAATATACCAAGTAAAAATTTAGCAAATATCATCTATCAGATGTTCACAAGACTTTAATTAATCTGTCTAACATAAGTTATTATATTTTGGAATTTTGTCTTACATATTTGCCTAAGGGCTTCAAACTGTATAAACTGCCAAAATGGCC
>Unigene21076_All    size  489    gap  0  0%
AGAAGAAGTTGTATGTGTTTGTGGTTCCACACTCACATTGTGACCCAGGCTGGGTAAAGACACTTGATACTTACTTCAATGATCAAGTGAAAGGAATATTAGATAACATGGTGGCTAAGTTAGAGGCGTATCCTAAAATGAAGTTTATGTATGCAGAGGTCTCATTCTTCTCTATGTGGTGGAGTCAGATTGACCAGAATAAAAAGAACAGGGTCAAAAAATTGATAGAGAAAGGCCAGTTTGAGATAATAACAGGAGGCTGGGTGATGAATGACGAAGCCAATACACATTACTTTGCTATGATTGATCAGATGATTGAAGGCAACCAATGGCTAAACTTGACACTAGGAGTTAGACCAGAATCTGGCTGGGCCATTGATCCTTTTGGACACACTCCCACCATGGCTTACTTGCTAAAGAAAATGAACTTCAAAAACATGTTAATACAGAGAGTGCATTATGCAGTTAAGAAAGCCCTAGCTAAAGAAA
>Unigene21131_All    size  967    gap  0  0%
GTTGACAATAAAGCCAATAATTCTAAAACGGATCCTTCATTAAGTTGTAAGATCCAAAATGAAAATGATTTACTGCAAAAAGAAGCAAACTTTCATGAGGAAACTGGTAATAATAAGGAAAAATATTCTATAGGTGAACCATCAAAGAAGATTGACAGTAAAAAAAGAAAAGATGAGATATCAAATATTGATAAAAAATCAGATAATTTAAAAGAAGATGCAGGCAAGGGAGATAATTTGATGTTACCCCAAGGAACAACAAAATTATTAAAGAAAAAAGTGGTAGATACTGAGAGTAGTTCTATTCTATCAACTAAGAAAACAAGGACCAATAAACGTTTTTCTCCAACAGAAAATCAGTTGTTCCAGGAAGCAATGAACTTTTTATGTAGTGGAAAAATTAAAGATAATAATGAGAAAATTATAGATTGTTTCTCAAATTCTACCATTCGAACCAGGCAAAAGTCGTCTAACATTGGTAAAGATGTTGAACAAGGAGAGGCTAGAAAGAAAAAACAAGAAATTTCAAGTTTGGTTGAAAAAGATATTGTGCATGCAGACAATGTGAAGAAAAAGAGATGTTGCAAGCCTTCAAAGGTCAAAGAATTAAAAGAGAAGCAAAAAAATATTTTAGACAATTTAAAATCCCAAAAAGAGATTATCAGTTTAGAGAAAAAGCAGGAAGATAATGGTGAGAATTGTGATAGCATTGGGGAAACAAAAGATAATTGCGAGCCAAAGACAAAAACAACAGAATTGAATAAAGAAGTAACCAAAGCCTCTAAAGACAGAAAATATTTGATAGAAGATACTGACAAACAGGATGAAGACAAGTTAGATTATTCTTCAGTTGTAATGCCAGTTAGTGAACAGTTAAAAGGCTTTTTGAAAAGACCTGAAATTTCTATGGATGTGTTACCAAGCAAACAGAAAGATCTCCCTCTCAAAAGACTGGATATATCTCCAG
>Unigene21177_All    size  658    gap  0  0%
ATGATAAACATCCAATTGTAAGAGCAACAAAAATTAAAATTGCGTTAAGATCTGGCCACTCACTATTGAGGCTGATGTCACCTGTTATCAATGGTTCTGTCAAAGTTTTAAAAATTTGTTCATCTTTTTTAGCTGCTTGAGCCATTTTTCTGAGACTGAGGTGATCTTGTTGGTCTGCGACCAGTATGTTTGACATGTTGTGTGAATAAATTTTAAAATTAGGTACTTTTAGAGCAACTTGTGATGGAAATGTTGTGTCACCTAATATGTTGTTTAGTTTAGTTTGGTCAAAGAACTCTGTTAATAATGCCAAATTTACTGGGTGTAAAACTGAAAGTGCAGAACTTGTATTTGTGTCTAACTGTGTATTTTCATCATAACAATTGATTAGCTTAGGTGCAAAGTAAAGTTTGTGGGATGATATGGAGCATCTACAAGGTACATGCACAATGCAAAGAGGACAAGGAGGGATGATGTGACTGTTATCAGGACACTTAAGTGTTAAGTCATTGTTATTTTTGTAAACTAGGACAGAGGTTGGTGTTAATTCTATAACCTTGTGAACTATGTGATCAAGCAAAAATCTGAAGTTGCACAATTGTTTTACCATTGTTATATTATTAGAGAACAAAGCTACAATGCAACTGGGTTGGTTAAT
>Unigene21205_All    size  384    gap  0  0%
ACTTATACATTGTATGTTAAATGAGATTTATTTATAATGAACAAATTTCCTAAGTTTTTGTTGTGTGTACAATGGTGTAATGGATGTCGGACATTGTCTAGTCATATAGGAATCTGAAGATTTTGTCTTACTAATATTAGGTCAAAAATGATGTGTTTTCCAGCTAGAAACCATTGCATTGATACTGGCTTAATCACGAATGATATTCAAACAAACAAGAAAAAAACCCTTCTATTTATTTATATAACGTCTGTGAAAAGGTTCATGCAGATCAATTTACTTATAACTTCAAAGGGGAACTTTTAATGTACAAACAAGTATTAATTTTGTGTGGGATGATAGAGGTTAATATACTGGTATCCAGATTTACCACTTGTCACAAAG
>Unigene21377_All    size  379    gap  0  0%
GTGAAAAAATACTCTTTTGAGTATTCTTTTAAGTGGGATGAAATATGCATCAAATAATAAACGCAACAGCAACAACCAATCAACATCTACAATTAACCCAATATATTACATATTACCCTGATAATTAAAATGCTTCCATTTCAGGAAGGGGTTGATGGTTTTTAGCCAATTTCACGATCCAGCAAAATGCAAGAAAATATCCACTACAAGGGGAGTTTGTATTATGGAACATTACTGGCATGAAGACCAATGTATGGTTTGTTGAGCCATTATAATCATTCACGGAAAATGATGCATTGAAATGGTAAAAATAACTGCCAGCAAAAATACAATAGAACATGGTTATGTACTGAAGAATCAAAGAGCTGAAAGCTCTGAA
>Unigene21406_All    size  455    gap  0  0%
TGTTCTTTGAAAAGAGAATTAAAAAGTAATCAAATTTATCATTGCTCAAAATGTACAAAATGGTTTTATCGTGAGAAACAAATGGAAAATCATGAGAAGAACTGCACTGGAATTAAACAAGAACCAGTTTTTGAGGAAATAGAACAAAAAATTAAAATGGATGTTGATAGTCAAGACACTGAACAGAAACAAGAGAAAGGCCGATTAGAAAACCAGACTGAAATAAACAATGTTGAATCAAAAATTAGGTCTGAGATTACTAAAAAGTTACGAGAGAAAATGTTAAAGAAGAAAAACAAGGGTGTAACAATAATCAGCAAATCAGGAAATACTCGCCATGTTAAAGCATGTAAAGAGAGAATTAAGCCATGTGAAGATAACTTCCTTCCGAAGTACTTCTGTAAATATTGTCCATCCTCATTCGAAGAAGGAAAAGTCATGAACTTGCACTTACT
>Unigene21538_All    size  495    gap  0  0%
GACTTCTTTAGCTGCAAAAGATAAAATGTCAGGTGTACAGAATTCTAACTTCAATTATATATGCTCTATAGAATGGATAAAAAGAAATAATCTTCCATTTCAATTGACTCATCATCTGCTTAATCCACTGAATGAGAACAAGAGAGTACAAATTAGTAGGGATGGACAGGAGGTAGAACCATCTGTTGGAGAAGCATTAACCAAACTATGGGACAGAAAGGAACCATTAGAGAGGGGCTGGAGAGACAATCAGTCATATCAACACTATGACTCTAATGAACAAAGATATCAACCGTTTAATCAATATCAAAGTGGAAATCAATACTATCCTCCAGAGGGCGCTTCTGGCAATGCTGAAATGTTCAATGCAGCTAGATTGTATGGCAGTATGAATACCTTTCCTACATACCCTGGGTATATGATGTCACCACCCAGACAGAATCCCGTCACAATTCTTCAGAGAAACCAAAACAGGAGATATCAAAATTATGGGAG
>Unigene21555_All    size  253    gap  0  0%
AACAATTAAATCACTGCATACACATTGATGAATACCTGGTATCAGATGAATGATGTATTGTAAAACAGGGTTGTTACTGTTGATATGTTGTATGCATACATAATAGTACTCAGTCTTACATTGTCTTGTGTATTTCAATAAAAAGAGCAATTCATCACCAATCCCTTCATCCAAAAAAAAACAAAAATGTGTTACAAAAAATTGATACTTTTAAAAGGTATATAGAAATAACAAGTGAAACTGCGAGCTACTG
>Unigene21696_All    size  371    gap  0  0%
CGAAAATGTAATAGATTCACTGCCAGCCTATAGTGGCCAGTAACTTCCCTTTGATTGGATGGGAGTTGAAAACGAAGTGGTGACGTCATCACAGACAATGCGTCGAAGACGTCAGACTTTGTTGAATGCGCGCAATGTGCGTGAACAATCTACCTCATCTAAAGCATTAATTAGATTTATTTACTGGACACTCGCTTGGGTGGAAAGACTTGTGAAGAGGTAACAAGATAAAACATGGCATTGAAGATGTTTTTTATGCGAAGGTGTTTTACGATGAAAGTAAACGTTTTGTTAACCTTGAAAGAAAAAGAATAAAACAGGACACGGATGCAAATTGTAGGAATATGTTACACGAATTGATAAAATTGAGG
>Unigene22799_All    size  834    gap  0  0%
TACTATGACAACCTTTAAGTCTATACCATCACTTCAGCCATTTGTCAGTTATACATTTCAGTCATTTGTAATACAGTAACTAGTAATCTTTATATGAGAGGTGTATGTCTGACAGAAAATGTAATTGTCTAAACCGGTAAATTTGATATTGATCTATAATACTTGGTACTGTGGATTCATTTATTATTGTGGGTATCAATTTCCGTGGAATGATGAAATCTTGCATTTTCATGTATATTCGATTTCGTGGTTTTGCCAAAGTACGCATACAAACCAATGGAAAATTTGTAAATCATTGAACATTGAAATTCATGGTTTCCCTGTACCCACGATATCAACGAAAATTGTTATAACACAAATAATAATGAATACACAGTATTATAAGTCCTTGTAAGCAGCCAATGAGCGATACATTCACAAGCTGTTGACTCCAACAGCTTCTATAAAAGTCAGGTCTTTACTGCATTATACAGTTATACACAATTGATTGATAACATCAGGTTACAAATATCACAAACAGAATTCAAGACATCCCTGCTTTGTAACAGATTGGGTTGGCTAGTTTACATGTTTGTAAGGCAATAGTTTGTAGGAAGATCCTTAAATAACACATTAATCTAAATGAGCCATCGGTCATTGTCCATAGGTCTAAAACCAATATTCTTCAAAATGTAGCAGCTAATACTGGTCTTTGATTGAACCCATACATAATTAATACAAGTTTTGGAAAAAGGTCTATGATTTATTGTTCAAAATCTTTGATAAGCAAATAAACAAAAAAAAAGTTTAAAAAAGAAAACAACCACAGCAATTTATGTATATCCCACATTTGCG
>Unigene22954_All    size  6652    gap  0  0%
GTTCTCAGTGTTTGTGCTCCTTGTTGCAGGGGAAGAATACGCAACACTGGGTTTTGCCGGGAAGGGAGATAACTCATATGAGTATAAACAAAAAAATGGCAGATCATGTACACAAACTTTTTATCAGTTTATGTTTACTTGTGATATACAAACAATTTTGTGTTGACAGTTTAAGATATGGACTTAAAGCAAACACTCTTCACATTCCAGTGCAGAAATTGGAAGATCAGTTTGGTGAAAGGACCAGAATTATTGAAGCTGATCTTTCAAAAATTTTGACTAAAAAAGAAAGTTCAACATGGAACCATCGTTTATTTCGACGGTCAACAACTAAGCATACAATTGCAGCAAATTTCAGTACAGTTACACAACTAAATGACAGCCACACACAGATGATAGTGCATTGGGCAGGCCTTGGAAGTGATGTCATAATCGCCCTGTCACGTGATCCTCGAAGCAATTCAAAAAGTAGCAGTAACTTATTTGTATCAAATGATTACGGGAAAAGCTTTGTAAATGTGACGGGACATTTAGTAATACCAACTGGAGAGAAAGTTATAATAGATCATTATTTCAACAGTAAAACCCTAAATTCACATTACATATTTACAGATATAATCAACAATTATACATTCACAACAAAAGACTATGGGAAAACCTTCAGAACATTGTCTGTTCCCTTCAGACCTAAGACAATACAGATACACCCCTCTAATCCTAATGTTGTCCTGGGAATGGATGAAGAAGAACCTAGGAAAAGGCTGTACGTGTCAACAAATTTTGGCTATAATTGGAGGATGATGCAGGAAGGAGTCAAAGCTTTCCATTGGGGTAATAAAGATTATGACAAACCAAATGATATCTATGTTGAGAGAGTACAGATGGATGGAGGAAGCTCGATCGTTAAAAGTTCGGATTTCTTCGTCCAAGATGCTCAACCCTTGATGATGGATGTTGAAGATTTCCAAATGATAGGACAATACATGTTTGCTGTAAAGAAAGTTAGATTATTAGGAGGTACTGGTAATACCCTTCAGTTGTGGGTCTCCTACAAAAGAGGAAAGTTTGTCAATGCACAGTTTGGTAACAGATATGCAAGGCTGGATTATTTTGTTGCTGATGCCACTGAGGATCAAGTGTTCCTGTGTGTACAACACAACCAGACCAGTACAAACCTGTATATCTCTGATGTAACAGGCTCTCAATATTCATTATCACTGGAAAATATCATTTACTATAACCCTAAAGGAGCAAACAAGGGTTCTTGGCTCAGATATTTTGCTAAAGACCCATTTGTTGATTTGACTAAGGTATCCGCCTTGAGAGGAGTTTACATTGCTAACGTTCAGACAAATACCTCTGTACTTACTATTGAGGGTCAAAAGTCATTGATAACCTTCGATAAAGGTGGAACTTGGGTTCCTCTGACACCACCCTTAGAAGATGCCCAAGGTCATCCTTCTAATTGTTCAAAGTTTCAGAACTGTTCGCTCCATCTGACTCAGGAATTCAGTCGACTATATCCAGGAAGTCGTGCCTCTAACATCATGTCCAAGACATCTGCTCCCGGCCTTGTCGTTGGTATGGGGGTTACTGGTACTAACCTCAAGCATGATCCTGATATGTTTTTATCTTCCAATGCCGGGTACACTTGGAGACAGGTTTTAGAAGGTAACCAGTATTATGCTATGGGTGATCATGGAGGACTCATCATATCTGTTCCACAGTTCAGAACCACAGACGAGTTGTTTTACTCTTGGAATGAAGGAGAAACGTGGGTAACCTATAAGTTCCACACAGAGAAGATTCGTGTGTATGGTATCCTCACAGAACCTGGAGAGATGACATCTGTCTTTACATTATTTGGTTCACATCTAGAGAGACATCGCTGGCTGATCATACAGATAGACTTACGTACAATATTCCCCTTTCAATGTAAAGAAGATGATTACAAGATGTGGTCTTTCCCTGATCAGAAGCCATATTTTGGTTGCATTCTGGGTAAAAAGACAGTTTATGAAAGACGTATATCTCATGCAGATTGTTACAATGGAAGAGATTATGACCGAGAAGTGGTAGAAAAGAATTGTTCCTGTTCAAGGGAAGATTACGAATGTGATGTTGGCTTTGCGTTAACTGAGAGTTCATGGGGTATAACTGAAACTTGTGAAGAAGATCGTAACAGTACTATAGATCTACACCATCCTCCTGTTCCCTGCCCTGAAGGCACCTTTTATCCTTACAGTAGAGGGTACCGTAAGATCTCTGGCGATACCTGTCATGGTGGACTAGAGTATAGATATGACCCCTACATGCTGTCATGTCCTGTAGCAGAATCCAAAGAATTTCTGTTGTATTCATCCCAACACTTTATAAAGAGATATGTTTTTGGACAAGACCGAGATGAGACTATTATGGATGTAAACAAAATTGGTTTAAGAGGGAACATCTATGCTATAGCCTTTAATTATGGAGAAAATATTGTTTACTGGTCAGAGGGACAACCTAATAAAATAATGAAAATGAGCTTAAGTGGTACTGGTAACATGTCTGTAGTTGCTAGTGGGCGTGGCATGTCAACAGTAGAGTCCTTGCAATTTGATTGGACTGGTGGCAATCTGTACTGGATTGATTCAGTAAATAAATCCATTGAAGTGGCCAGGAAGAATGGACAGTTTAGACGAAGACTTGTAGATCACACACATCTTGACAGACCAAGAGGTCTAGTTCTTGACCCACATTTTGGCTGGATGTATTGGACAGACTGGTCTCGAGAAAATCCAAGGATCATGAAGGCTTCCATGGATGGAAACAAAACTACAATAAAGGCCATCGTTACTGGCAGATCCAATGTTTTTTGGCCAAATGGTATTACTATAGATCACAGAGAGATGAAGATTTACTGGACCGATGCCCATCTCGACAGAATTTCATCGGCTAACTTGGATGGCAGTGAAATTAAATGGTTGGTTCATGGGACTTCTTTAGTACCACACCCATATGCCATTGGTATTTATAAAGACAAGATATACTGGAGTGATTGGTTGAAGAAAGCTATATATTCTGCTAACAAGCTGACTGGACGTGGTATTATGGCAGTCAAGATCAATATTGACGATGTGATGGACCTGAAAATATTAGATTATTTGTCACAGCATGATTCAACTGCATGCAGTAAATCAAATGGTGGATGTTCACAATTATGTCTGCCAAAGCCAGGACTGAAAAATAATAATAATAGGACATGTAAATGTGATGAGCTGATGCCAAAACTTATCATCTCTCCTGATGGCAGCGATGAGAAATGTACCTGTCCTCCAGGTGAAGAGTTACAGAATAACACCTGTATACACTCTGATAAAGTTAATTGTACAGCGGGAAGGTTCCAGTGCAAAAATGGAGACTGTATCCCTTCCACCTGGTTCTGTGACCGTGACAACGACTGTTCTGATGGCAGCGATGAAATGGATTGTCCCTATAAAACATGTACCGCTGGGAACTTTCAGTGTAGCACTGGCCACTGTATACCATCAAGGTGGCATTGTGATTTTGACAATGATTGTGGTGATATGTCTGATGAAGATGGCTGTGTTTACAGTAATTGTACAGCAGATCAGTTTCATTGTGATAATGGGAGATGTATCAACAGTAATTGGACATGTGACTTTGACGATGACTGTCGAGATGGTTCAGATGAAAGGGACTGTCAAATTACTGATCCCTGTACTGATGATGAGTTTCATTGTTTGGCACACCAGCCTAAGTGTATCCCCTGGGCCCAGAGATGTGATGGACACAATGACTGTACAGACAGGTCAGATGAAGGTAATTGTACGTCCGCCACCTGTACACCATACCAGTTCAGATGTGACGATGGGAAGTGTATATATTCTACATGGCAGTGTGATGGCGGTAGAGATTGCCATGGTGGGGAAGATGAAAGGGACTGTAATTCAACTACAGTTCCAACTACGACATCAACAACACCACGAACTCCAGGTTCCCGGTGTCATTTCTGGCAGTTTGAATGTAACAACCGTAATTGTGTATGGTGGTCCAATAGGTGTGATCATGTTAATGACTGTGGAGATCATAGTGACGAACTTAACTGTGGATTCAGTACTACTGCTTCCCCATTATGTGCTAGTTACCAGTTTAGATGTAATAGTGGCCAATGTATACAGAAACATCAAAAGTGTAATGGTTATGCTGACTGTTTTGACTCAAGTGATGAAATTAATTGTCGTACTTGTAGTGAATCTCAGTTTCAGTGTAAAGATAATTCGTGTATTGAATCTAAAGATATATGTGATGATTACCCCGACTGTGAGGGTGGAGAAGATGAACTCAATTGTACAGGGCATGCAACATGCTCCAGTTTCCAGTTCAGATGTTCCAATGGGGAATGTATTGACAACAAGCTGTTATGTAATGGAGAGAATGATTGTATTGACCACAGTGATGAACAGGTTTTAGAGTGTTCACATGACTCAGGCAACACGACAACAGCCTGTGACCCAGTTAAATACTACCAGTGTAAATACAGCAGTACATGTGTTCATTGGCTGAATGTATGTGATGGGTCATACAATTGTCCAAACAATGATGATGAATACCACTGTGGAAATCGGTCCATTGCACCACAGGTTAGATTGATACTGGCCACAGGACATAATTTGACTATAAGCTGGGCTGCAGACAAGACAAGACCTGGATCCACTTATATTGTATCTTATATGGATCCAAGTGCTTCAACATCAACAAATGTGACAAAATGTGCAAATGCGAATATTTGTAACATAACAGGCTTGAAACCTATGACCAAATATTTTGTTACAGTGTTTGTGGTTAGTGATAAAACCATAAAAAGACCACATAAAATATCAAAGTTTTCTACAACTCAAGCAGTACCAGACCCACCATCACATGTTAAAGCCTTTATAGACAGTGAAGACACAACAGATATTAACAGTCCTATCAGTGTTAATTGGACAGCTCCAAGTAATAGAAGTGGTACAATACTTGATTATATAATTTATTGTCAGGATACAATAACAAAAGCAATAACCAAGAGACCTGTAATTTTTACCACAGGATATATTTCACCATTAAATGTTGTATATGGACACACATATCATGTTTGGGTGACTGCCGCCACTGTTGTTGGAGAAAGTCCGCCATCTAATATCATTGATGTTACATACCACTCAGACAGAATAAAAAAACGTGTGACAAACTTTGCTGTAAAATACAACAACATCTCTTGTGTTAGCTTAAGTTGGAGTTTGCTGCCTAAGGAAAACAAAGTGAAGAATTATATTGTAACATTTAAAGACAGCTGGGGACAAGACCAGATTATTACTACAGAAGATAAGGCCCAAACTTGTCAAGTTTGTAATCTATGTCCATCAGAGACCTACTTTTTCTTGATAAGTGCCAGTAACAATCTTGGTGAAGGACCAACAACCAGTGCAGTATACGTTCCATCTAAAAGAACATTTTCTTACCTGCCCTCATGGAATGAAGCAATTTTCCAGTCATTGGATAGTGGTGTTTATCAAATAAAATGGAACCCACCAAACCATCCTGATAATAAAATAAAACTGACCTATACACTGTTCTATGACTACAATCCACAAGATATGGATGGGGACAATTACGTTACAAAGGCTTTGAGTAAAACTGTTACTGGTCAGGCTTATACAGTCGTACACAATCTACGGGCATGTGAATCTTATTCATTCCTAGTGGCTGTCTCCAAACCTGGACGTTGTCCACCATCCAGACAACGAAAAACAATGCAGACAGGAGAAGATGATACCGCACAACCAGAGAATATAGATCCCGTATTTGACAAGGACAACCCAACGTCATTAGAAATTTCATGGAATGCTGGGTGCTATGATCCTGGTGCACCATTGGGTTATATTGTTAACTTGACAGAAGTCAAAACAGGACGTAGTAGTATCAAGCAAACACTTCCCACTAAAAACAGTACAGTGTATTACAGCTTTAAATCTGGCCTAATGAGAGGAGCTACTTATATACTTAGTATCAAGAACGATTTGTCCAAAGCCCGCTGGTCAGAACCACTCACTATAACAGTGTTGCCTTATGGAGCCCCTGAGGAGTTTAAGGAAATACTACAAGAGGACGACAAGATTAAACTAATCTGGAATCCTCCAAGTGGAGCAGTAGGACATATTCAGAAATATGAGTTATATTGGAAGAAACTGGGATCTGTTAAGGATGACAATAAATTTGTATTCTATAAAGATATTAGTAAAGACCAGGGATGGTACGAAGTTGATACAGTCCAAGGAGTTGAATACTCCTTCAAACTTCGTATAATAGATGACAATGGCTATCCAGGAGAATTTGCAGAGGAGCCTTTCATAGACGCAAACGTACCTGATGCACACGCCCAGACAGACATCAAGATATCCAGGACCAGAATGATTGCCATCATTGTTTCTGTAACTGGAGTTGTTATAACATTGGTGCTTGTCTTGGGTTTCTTCATTATCAGACACAGAAGACTTCAAAGGAGTTTCCTGGCATTTGCCAACAGTCATTATGATACAAGATCTGGGACTACAACATTTGAAAGTAATGAATTGGGTGAAGATGAAGATTCTCCAATGATCCAAGG
>Unigene23130_All    size  2405    gap  0  0%
GGAGATTAGAACTTCAAATTTCAGAAGATTGTCTTTCTTTGATTAGCATAAAGTCAATTAAAATTACTTACATTATTGTGCTTTATATCATTAAACATATTAGCAACAAATTTACTAAAGATTAGATTAATGAATTTTGTTTGGGAGCATAATAGCGAAACTTTTTCTTTGCGTTAATTCAAGAAAAATGATATTTTTATAGTTTTGGCTGCTGGATCTAAATTATTGTCACATGGTTTTGGGTTGCCCATCCAATTTTGCCAATATAACATAACTATAAACAATTGTCATACAAGTGGGTTTTACCCATCACTTCTTAGAAAATGTCTGTAAAATGGCAGGTAAATTTCACTTGTTTTGTTGATTGATGGCTTTCGTTTCAGTCACTTTTTAAGGACTTCCCCTTTTTGAATTTGCCTTGGAGCTTTATATTTTTGTTTTCTTTTTTTCATACTTACTAACAAAATATTTATGTTATGTATTTCTTGGTTTACAATTGATTACAATATAACCACCTAAAACTGTTGTTTTTCTGTTTCACAACTGAACAGCACAATGGAGACTTTCTTCTGCCACTTTCATTGCAGGAGAGACAGTCTTTACAGCCAGTAAAGTCAATAGTGAGATTAGTATAAAAGAGATTCAGCAGTTACTAATACTATCAAGAGTTATGTTCCTTTATTCATTATATTCAAAAGAGTTATGTAACCTTATACATAATATTCACAAGAGGAATGTACCCTTATCCAAGTAATGTTCCCATACACAAAATATTGAAACACACCAGAGACTCAACTTTTGGACTTTGGACTTCCAAACATATGACAAATGTTAACAGGTGAGATTGTAAATGATTTGTGTGGCAGTAGAAGAAATCTCCTATGGTTGATGTGAAGGAATTGCATTATATATATAAAGTAATCTTGGTGACTAGGTTTCTATTATGATGATGCCTTCCTTTTTTTCACCAATGGCAATTCAGCATTTTGTCGAACCTCATCAAATGTATAGTCCCGTAATAATTTTCCATTTTCAAACACTGTAATAAGTAAGTCCTTTTTTGGATCTCCTTTTCCTTCCTCTAGAGTTTTGTATTCACCGTTTTCACATTCTAATGATAAACGACCTTTCTTGCTCTTTTTACCCATATCTGTGATTGGCTGTTTGAAGACATTCACCTCTTTTCCATCGATAACTGCATAACTGCATTTAAAAGCACATTTCTGTGTATCTCTGTCTAATCTTTGTAATAAAGCACCACCACTTCCAAATGCTAGATTGTCAGCACTCCATTTATGTTTCTTCATATTTTCTAAAATTGCACCTAATGTTTCATAACTTATACCGTCCCCTTGTATTACTCTTATATATGGAGGTAACATTTTATATCCTTTACTATTCTGTGAGGTTCCAAATTTATCTCCTAAAATATTCAACACCTTAACAACAATCTCTGGTGGATCCCCACTATCTGGACGAACAACAAGAGTTCCTTTATCCCCTCTTGACACAATTAATTCCTTCAGTTCCTCACCCCAGACTTTCTCACAGGCATTCCACAGATCATAGCTGTCACTTACACATGCAACAAGTCCAGTAGGAAAATTTGTTAACATGTTTTTAAAAGCTTCATATTCACCATTTCTTCCCCAGGTAGTAATTGTGCTATGTTCTGCTGCTGGTATTGAAAAGCCTGCTATTTGACAACCATAATAGGTTCTAGCTGTCATGATCCCTGCTATTGTATCAGTTCCTTGAAAGTTTACAAGATGGGAACATCCACCAATACCAGCTGACTCTACTGATGTTGATCCTCTGAACCCAAAATCATGTAACTTAAAAGGCAAGCCATCTAAATTGTCAGCTGTTTCATCTAAATGTTGGGCAATTATTTCTTTCTGGTACCTGGAGTTGGTGGCAACTGTCATTGGATACCAGACCTGAACTAATAAAGTTTCAAAATAATTAGTTAACCAGTAACATTTAGGATCTGTGTTTTCCACGGTGAAGAGAACATTTTTATATGGTACTACTGTTCCTTCTGGTACTGCTTTGATTCTCAGTGGTATGTGTCCTTTATGTTTCTTTAAAATATAATTCCAGCCTTCTTCATTAAAGTAATCATGACCAAAGTGACCTTTATATAGTTCCTTGGCCTCCTGAATTTTCTCTTTGGTTACTACTGGTCCTGTTAAAAATCTCTTTAAGATATACTGTAGACCAAAGAACACAGTTGTTGGAAATTTTCCACCTCTGCTCTCAAAATATGAACTAACTACTGTAGTGTTTGGTGGGTACTGATAATGATGTGTAACCTTGTATGAGTCTGTAATCAGACAAATATTGTCTGTGCCCCCTGCTTGATACGCCATTTTGTACGCTATCAACAGGTTCCCGTGACGTCA
>Unigene23206_All    size  1199    gap  0  0%
ACAGAAAGTGTTTCTTATCAAATTGTTCCTACTCTCAGAATGATATACAAGTAATAGGACAATCTCATATCTTTAGTTTTGACAAGAAACAACCAAATTTAACCCTAACAGGGAGCTCGCTATACCAATCAACAGGTTACAGTGTAGATATAGGATTTCCTTATGATAAAGAGAACTTAGTTATTGCCTACAGTATACCTGGCAATGATGTTGATGGTAGATTTAACTATTTTAAGGAGGACATTTATAGGGCAGGCAGTGTTGTATTAGTTAATTACACAAGTAAAGATGGAAATATTTTAGCTCAGTTTGATGGCAACAGGAAATATGCCAGATTTGGACAAGTTGTTAAGTTTGTTGATTTGAACGGTGATGGTTTTGATGATTTGATAATAAGTGAGCCTAATCGAATAAAAGATAGATCTGAATGGCAGTATATCAAAAATGGAAGAATTTATGTGTTTTATGGAGGTAGCCAGATGCCGTCAGGAAAAGCCACATTTTCCACAGCATGTGACCTAGAACAGCCATGCCCATCAAATGTGGCAAACTTTACATCAGACTCTTTAAATGAGCAAAGTAATAATGGACATTTTGTTTATAATGTTTCTGACAAACATGGGACATACTTATATTCATCTGATGTAGCTTCTGATGCAGGATTTTATTATCATGGAGCAGGAAGAAGATCTGGTGTGGTTTGGAGATATTATTTCAAACATTTATAATTGTATAGTAGTAATACAAAATACAAGGATAACGGTGATAATCCGAGTAAACACAAACATATAATAGATGCCACCTGTGACTTGTAGATTGATTTACATTGAAATAACTGCTGTTAGATACTGCTAAACTTCTGTCATAATAGAGACATTATAGCTCTTGGTCATAGAGTTTTACTCAAAACCCGGTACAATATTTGTACCCAAAACTCTTTAAGTCCAGTATTCTGATTGGCTGAGTAAGATAATTGTACTCACCATGTTTATACATGTATACACAAAGCCTGGACACAAGTTTACCTCTATCTAAAAATCAAGACTATCTTTTCTACATCATGGGTTTGTAATGGGCAATGGAACAAATTCTTCATCAGTTGAGATTTTTCCAGGTAAAACAAGAGATGCTCAGGACTTCTCTCTTAGGAGTTGTCTTTCCTTGAGATTTATTATATAGTTTACTAAGCATCATGCAGC
>Unigene23490_All    size  1194    gap  0  0%
TTTTTAGCCATGGTTGAACAATTGGATTTTTTTTCAATTTTATTTTTGTAATGATATAAGCGATATTTGTAAACATGCTAAAATTTTGAGAAAACTGGAGGTCATGGGGAACGTGATTGCAAATTTACCAGCGGCTAATACCGAGAAAAGTCAACGACCTGTTACCTATTCTTTCCTTCCCAAAACCATGATAGGAGGACCCTATGGTTTGGGTGAACCAGAAGACCAAAGTTTAAGGGATGTTGAACTAGATGTATGCATACCTGACATATTAAGAGCAAGAGTCAACAAGGAAAGGTGCTATGAAGAACATGAAATTGTCTCAGATTGTGGCAGAAGAGAACAACTTATGATGCCATTCAGATGCCAGAAGGAGGCTCTCGTTTTTAAGAAGTGTTTATATAAAGCATTTAATGATCCAGAATTCATAGAGAGTGGTAAGCGACAGTTTTTAGAAGAAAGAACAGAATTTAGACGAACTGGTATACCGAAGAAAAGAAGAGTTCAGATGGCGGAGAGAGAGAAAAGAGTACATAGAATAATGGAAGAATTAAAAGAAGCAGATAGACTTGAACAAGAACATTCTAATCATACTTCATAGCAATGAGTTGTCATGGTAACAATAGTAAGGGCTATTACAGAGTTATACAGTTGTTGTGGAGGAGAAGGAATGTGTTGTGGGTGAAAATGTGTGTGACGAAGATTTCTGATGAGTCTAAGAAAAAATAAATAGATTTCAGGGGTTCAAATTAGCTTTAGATAATGAAAGGTCCTTCATAAGAAAGCAATGGTCGTGTATAATGCATCAGTGTAAAGAATTGTAGGGCCTTGACTTTTGTAATTCAAAAATGAAAAGTCCCCTTCATGAAAGACAGGTCCCAAACCTTGGACCAACACTAAATTGAACCCCTGGATTTTTTTTGTATTGGTATGAATTGATGATTGGTGTTAGCATATGTGCCTTTTATCCCTCCTTACAACTAGCTTTTATCTGGAATATCCTTAATACAATGGTGTCCTAAATGTCATTTTATAGATATGTGTGTGTGTGTACTAGAATGAAATTGAACCCGACAGTGATGGATGAGAGAATGATTTTGTACTGTTGTTTAGTTGTCATTGTAATGTTAACACAGGAAAAGACATGGATATTTATATACCGATTGCAGCTCTCTTTGTATATGGTTAACCCTG
>Unigene23510_All    size  582    gap  0  0%
GTCACGCAATATTCGTAAACAAAAATTAGGTGCTTCAAAATGATTGGGACGTTAGTTAAAATTCGAGATTTCTGCTCTTTCTGGTATCTGCAGTACACTTTGATTACTTCTTTGTACATGTTAGAACCATTAGAGAGAATTGTCTTCAATACTCTTTTAGTTGTGATTACAGCAATGTTTATATACACCAGTTTCTACTTCATGCAACCATATATGTTCAGTTTTGTGAACTATCTGACTAAGAGAAGCTCTGAATTTATTCCACTGTGATATATAATAGGCTACAAATATGTGATATGAATTAACCAGTGATCATTGGAGGTGCTGAATAATATGTGGTTTCTGCCAAAGTATTGACGACAATAAAGATTGCATCCTGAAATACATGTATGAATAGTGTGGATTGCCTGACAAATGAATCATTCTTTCAGAGAATATTTCAATCTCTTAAAATATTTATTGACATGCAATGTAAATAAACATAAACAGTGATACATGTACATATATATTTCTCCATAGGTTGTTAATGTTGATCATTATCAGTTTCCAGCGTGACTGTGTCTAAGAGATTACAGGTGCTGT
>Unigene23522_All    size  1533    gap  0  0%
GGATCATCACTTTAGTTGTGATCGGAAGCTCTGGCTTCAATCCATTCATGGATAATGAATTGCATAAAATTGAATGGGTTGATAAGTCAACTTTCAGTTCAGAAGAAATGAAAGATAAAGGTGTTGTAGAAATGATGACAGTTAATCATGAAAAATACATGTGTATCCTTCCAGAATTAACAGGAAAAGATGATGAGTCCAAGAAAGTGTATGGAGGTTTATCAGGATTTGAACTAATTCAGACAATGTTCCAGCAGAGTAGCTGCTCCTACAGGATTGAGAGTTACTGGACCTATGAACTGTGTCATGGGAAACATCTTAGACAGTACCATGAAAATAAAGAATTAAGTTTAAAAAAGCCACAGGTATTGGAATATTACCTGGGTTATTATCAACCTGTAGATGACAAGAAAGACGTGTTGATGACTGACAAAGACACGACAGAAGCAGAATCCAGAGCAGAGGATGCAAAGCTTAAGGTAAAAACAAGAAGAATTGATCTAATAGACTTGCCTTACTTTGAAATAAATATGACAGATGGAACAGTATGTGAATTAACAAATCAACCAAGAAAAGCAAAAATCTTATATGTATGTCAACCAGAGGGAAGAGGAGAAATATATGAACTGAAAGAAACATCATCATGTGAATACGAAGTGATTGTTCTAACAAGTGTACTATGCTCTCATCCAGATTTCAAGCCAAAGACCCCACCAGTTTCTACAATATCCTGTCTTGCTATGGACGGTTCACCCACAAAACCAGAGACCCTGACAGATTGGGAAAAACAGCCATTACCACAGTATGATCATCAGGTTCAAGGTAATTTTATTCTACAAAGAGAAATGAAGAAGGAAGAACCACCAAAACCAGCATCAACTCCTAAACAACCTCAAAAACCTGATACAACACTAACTGACACAACAGACAAGCAGGTTCTTAGGGAGTTTCTGTCTGGTGACTACTGCTTTCAGGGAGGCACTGGATGGTGGAAACATGAATTTTGTTTTAATAAACATGCTCGTCAATTCCATGATGGAAATGACGGCCGTATTGTTATCAACTTAGGATATTGGAATGAAGCCAAACACTTAGAGTGGATTGCAAAAAATCCTTCAAAAATGCCAAAACCAAAAGGACAAAGAAAACAGCTATCTTTGTTATACACTGGTGGAGATACATGTGATATTACAGGGAAAAATAGAATTGTAGAAGTCAAATTAAAATGTATAGAAAAGAAAAATCAGCCTCATTCTGTCTCTATATATCTAATGGAACCTAAATCTTGTGAATATGTATTAGGGATTGAATCTCCACTACTTTGTAATGTACTAGACAGAGCAGACACTCAAGGTATCATCAAAGATTACAAAGTATGACACTTGTCTCTCCTCTAGAAGATTATAATTCGTGAAAACTGTGATATTTTATTTATGGGTTAGGAAATATTGGGAATATGATTGTGATCTGATTGTAAGTGCTTTTCTGCTAAAAAATCATGCAAGTCTGTGAGACAAAAGGTTGCAAACAATA
>Unigene23562_All    size  1717    gap  0  0%
[truncated: 214,232 more chars]
