# Supplementary material for: Standing genetic variation fuels rapid adaptation to ocean acidification
Source: Nat Commun. 2019 Dec 20;10:5821. doi: 10.1038/s41467-019-13767-1 (PMC6925106; doi:10.1038/s41467-019-13767-1)
Supplement: Supplementary file 11 — Supplementary Data 8 [file 41467_2019_13767_MOESM11_ESM.txt]

>CL588.Contig1_All    size  493    gap  0  0%
AACTGCGCGTCACATGAATGAGTTCACGTCACATTGCTGCAGGAGTAACAAAAGATATTAACAGGAATAAACAGGTCAATGATAAGGGCAATGCTGTTGTGGCTACAAGGTTTGGACAACTTCTAGGAACATTTGAAACAAATGAGATGGGAATATGTAAACAAAATTTAATTCTAGAAGAGGAAATTAATTGTGAAACAACTTTAAGTGTACGTGAGGCAGCAACCCATCAGTCATTATCCGGAGGTCAAGGATTTTTTAAATGTTCTTGTAAATCTAAATGTTTAAGTGACCGGTGCAAATGCAAGAAAAACGGGAGAAAGTGCAATAGTCGGTGCCACAGTTCGACAACTTGTGATAACAAATGATTTTAACACAAATTTGTATCAAGTTTTCATGTTTTTTTAAGTAATAATTGATGAGTTTTAATAGTAAAACATATTTTATCTGTGATTTTATTTCCAGTAGATGACATTTTAAACTCCAGTTCTCG
>CL846.Contig7_All    size  1661    gap  0  0%
ATGTTTTTGTAGTGTTATGAATAATATTTTATTATAAAACAGTTTAAGTATGTCGCAATTCATTGATTATTTCTGTGTCGTATAGTGAAACATAAAGGATGGTTTTGGAAGCTTAAAAGTAGTAGTTTGAAGTTGGAATTCATTTTAATTGTTTATTTTGAAAGTAGAGTTGCCCATATTTTTACAGATTGACAGGCTTTGACCTACCCTATAACCCCCCTTTGTAAATAGTGTACAGATATATCAAAATGGTGGATTACTACAAAGTGTTAGGAATTTCTAAAAATTCTTCAGAAACCGATGTTAAAAAGGCATACAGAAAACTAGCACTTAAATGGCACCCTGACAAAAACCCCGACAAAAAAGAGGAGGCAGAAAAAAAATTCAAAGAAATATCTGAAGCTTATGAAGTACTATCTGACAAAAAGAAGCGGGAACTTTACGACAAATATGGAAAGGAAGGATTAATAAATGGTGGTTCTGATTACGATTTCCAAGACAATTATGATCATTTCCGTGGTTTCCATTTCCACAATCCAAGAGACGTATTTAAAGAATTTTTTGGCGGAAGAGATCCCTTTGAAGATTTTTTCGGAGGTGAAAACAGTGGTTCCTTCTTCACAAATTCTTTTCCAGGATTTCCGTCAATGGGCGGAGGTTTATTTAGTAATGCTTTTGGAGGGGAAACAGGTCGAAGAAGAAGTAGTAGGAGTAGGCGGGGTGAAGCTCAACAGTCAAGACGACCCAGGATTGGTGCATTTCATTCATTTGGTCACCCAGCAGAACATGTCGGGATGCTGGGATTTCCTGTACACTTTGGACTTTCATCATCTATATTTGACCATCATCCTTCTATTGGGATGTCACCTGGAATGTCATCGTTTACAAGTACATCATTTGGTGGACCCTCAAATGCAGGAGGAAACTTCCGCTCAACTTCTACGTCAACGAAAATTGTCAATGGCAAAAGAATTGTAACAAAAAAAGTTGTAGAGAATGGTAAAGAAACAGTAACAGTAGAAGAAGACGGTGTGGTTAAATCACATCTTGTGGATGGCAAGTCTCCGGCAATATGTAAATAATGGGACCACTCTTATTCAAAGCGATTCTGTGTTAACTTGTATATAACTCATGTATTTTAAAACACATCATTGACTAAGATTCATTTTTTATGTTGATGGCTCAGAATCTTCACACTTGGAATAATTGGATTCTATAACGTTTCTGTAGCATGCTGAGTAAATTAACTACATTTCACAGAAATCGACTATGGTATGAAAAGTAGTTTTTATTGGCCAATTAACAAGTTATTTCACAAGTGAGATCATTCCATTAGAAGGAAAGTTAATTATGGTTACAGAATTTTCACATGCCTAAGATTTTAAAAAGAAGGAAACCCACAAAAAATAATGGTCAAGTAACAACTGTTTAACATAAGTTTTATGTAAGAATACAGAAATAATGAAGAGCGAATCAGCTATATAATAAGTGGAAGGTATTGTAATCCACTGGGATATAGGATAGATTTTGATGTAATTTTACTGAGTCAGACAAGAATGATAAATCTAACAGTGATTTTGTTCTGTAGATTGTAACATATCAGGAAGGTTACATTAGAAAATTAACTAAAAACAAATGTAGCATGCCTTGACTAAAGAACC
>CL1586.Contig4_All    size  10233    gap  0  0%
CAAGCCTCTTACCAATGCTGATTTCCACACGAAGAAACGAAACTAGAAAGCGTTATCCAAGTTTAAATCGCTTGTATTAACGTAACACTTATCATAAAAAGAAAAGTTGCAAGCATTTCTATTTGCTTGTCTACAAAACTACATTTTTACCCCATTTTAAAACAACGAACGGCTTCTTGGAAGTGTAGACAAGTTAGACCATGCGGCCATACTAAAATTCACAACACACAATGGAAGAATATGACCCGGCCGACCCAACTGAGGAGGGTAGTCATGGAGCGGCAGCAGCAGCAGCAGCTGCAGCCTCTAAAGGTGAAGAGGACCGACCGACCGAGGACCGACCTGAAGGTCCTCCCAAAAGTGAAACATCAGACAAACCGGAAATAAATTTGGCAGACTTCCCCACACAGTTTGGAAAACCTGCCAAGAAAAGAACAGACAAGTCTTATTTCCATGAAGGTATGGCAGATTTACCGTCACGTTACGATGATGATGAGGAGGAAGGAGGTCGTAGAAGATGGAGGAGAGGAGATGACAGTGACGAGGAGAAAAGATTTGAGGAGGAATATGATAATGACAATGATCGAAGGTTTGGTAGGGGACGAGGTAGAGGTGGAAGATTTAGTCGACCTCCCAGACGTTTTGAAGATGAAGATGAATTTGGAAGAGATGGTCCACCACGTATAGAGGATAATCCTTTCAGAAGATTAGAACAGGATGGTCCTGGACGACCTCCCCCAGGTAGAGACAGACCTCCACCAAGGGATAGATACAGTCGAGATGATGATAGGCCACCATATGATGATGACCCACGTTATGACCATAGAAGATTCAGAAGGTCACCACCTCCTTTTGATGACAGAGATGACAGACATCCTAGATTCAGGAGAGATGGCCCAGGCCCTCCATACGATGGTCCTCCTTATGATGGTCCACCATATGACAGACCTCCATATGATGATGACAGATACGATAGACCTCCAAGATTTGGTCCCCCAAGATATGATAGAGATGGTCCACCAATGTATGACAGAGATGGTCCCCCTCCACCAGGGTATGATGATGACAGACATCACTATGATAGATTTCACTTCCATAGAGATAGACCACCACGCTATGGACCACCTCCTCGTCCAGATTCTCCAGACTTTGGGCCACCAATGCATCCTGGACCTCCAGGTCCTCCAAGACCACGTGGAGGGTTGCTGCCAACACCCCCACCACCATCTCAGCAGCCATCTGAACCTCAGTATCCTCCACCACCGCCTGAACATGGCATGCCTTTTCCTGGACCTGAGGGACCCCCAAGATTTGGACCTCCACCACCAGGGCCACCACCACCACCAATGGGACCACCTCCTTTTCAAGGACCACCAATGCCATTCCAGGGACCGCCAGGCTTTCCAGCTCCACCACAACACATGCCAGGACCAATGCCTGGTATGCCACCTCCAGGACCTGAGATGCCACCAATGTCTGCTGAACAGCAATATTATGGTCCGCCACCTCCTATGATGCCCCCACAGGGTGATCCACAGTGGGGTCAACAGATGATGGCACCACCAATGCAGGGGATGCCACCACCGCCTCCCCCGCAATTTCCACCACCTCCACCACCTATGGATCCATCTATGGGATTTCCTCCAATGGATCCTCAGATGATGCAGCCACCAATGATGCCACCCCAGCCTCCTATGGCACAGCCACAACAATACTATGAACAAGCACCACCACCTCAGATGATGGTGTTCCCTCCTCCACCACCTCCTCCTGAACCAGTGGAGATTCCAGAACCAAAACCAGAACTTATTCCTATCCCTCCTCCCCCAGCAGAGGAGGAACAGAAATCAGATGACATGGAGATTGACAACACAGAGATGCCAGATGTTCCAACAGTTCCAGAGAAACCTCTGGATGAGGATCAGCAATATAAGATGATGTACTCTGCTGAACCTACAGTCCCGGTATCAATCGAGCCTCCAGTCTCTTCTGCAACAATAGTATCAGCACCTGTGAGTTATTCAGCTCCCCCAACATATTCAGCTGCGCCAGCTTTAGCACCAGTACAGAAGATGTTTGAGGCACCAAAGTTTGCAGCAGCTCCAACAATGGCTGATTCAAGGCCACCTCCGCCACCCCCACCAATGGTAGTGTTCCCAACTCATATTTATAGTGCACCACAAACAACACAGGTCTCGGAGGAGGATAAGTCTGTAGCTCAGAAAGCTGCTGAAGATCTTATGATGATGACACAGGCAACTCCACAACAAGTTACCATGCCTATTGTTCATCCAGTTGTTCAACCAGAACCTGAACCAGTGGTTCAAGACCAACCAAGAGGTTTTGTACCAGTACCTACAGTTGAAACAGAACCTGTAAAGGAACCAGTTTCATATCAAAAGGAGGAGCCAGAACCAGAGCCAATGGAAAGGGAAACAACTCCAGAAAAGCAGTCTGGTGACCCTATCAAAACAACAGCTCAACAGTTATTGGAAAGAATTAAACAGAAACAACTGAAAGCACAGGCTTCATCATTACAAGGTGGTGGATCAAATCCTTTAGTAAAGTCATCTCGTAGATTCTTTAATCCTGTTGCAATGGTGGCTGGAAGTAAAATTCAATTTGCCATGGCTACAGCTAAAAAGAGTGTCACCGCGGACAATCCTTTGAAGAGCCAGGAGGAAGATGCAGATAAGAAGAAAAAAGGGAAGGAAGGAAAGAAAGAAATGTTCAGACCTGGTTTAGACGGAGAAGAAACATTGTCTAGCATCATGCAGAAATATCAGCAGCACCAGAAATTTATTGATCAAATAAATAAAAACAAGGAAGGTGAAGGGGACGGTAGTGAGGCTCCATCAACAGATGCAGCAAATGTGAATGGAAATTCTACTGAGGTCAAAGTGCAAGAGGAAATAGAATCAGCTGATAAAGAAAACGAAGGACAAATGGATGAAGATCCAGCTGACAGTAAAGCAAAGAGATCAAGGTTTGCTGATATGACAGCGGAGGAAAGATTGTTTGTGAAAGAAAAAGAAAATGAAGGATCTGAAGAGACAGAGGAAAAGAAAAGAGATGCTTCTCCTGAGAAAAGAAGGGAGGATGATAAAAGTTACAAGTCTAGAAGATCACCAAGTCCTGAAGAAGATGAATCTAAGTCAAGACGTCGTCGAAGCTCCCCCTCGCCAAGAGATAAACAAAGATCACGTTCCCCTGATCACTCTCGCGATAGAAGGGATAGAAGGTCTAGATCTAGGTCACATGAGGATAGATACTCCTCAAGGAAGTCCAGAAGATCACCAAGCCCGAGAAGAAGAGATTATGATGACAGGCAGCGATTTAGATATGGGGATTTCAGGAGGGAAAATGATTTCAGGAGAGGTAATAATAGAGGTGGCAGTCCTTATGGGAGAGATTCTAGAAATCGTAGGCAGGACCTAAGTCCTAGGTCAGATTACAGAAACAGACAAAGTCAAAGGGATAGGTCACCTAGTCCTAGGTCCAGAGGTTACAAAGGTCAGCAGAGAGATAGGTCGTCAAGTCCTAGATCTAATTATAGAAGAACAAAAGAACGATCACCAAGTCCAATGCAGACAAAATCTCAGCAAAGAGAATACTCACCTAGTCCTAGACGTTCCAGCGCGAGAGAGAAATCCCCTGATGAATCTGATTACAGAGAAAAGCACCGTGATGTATCACCAAAGATGGCAGATAACAGGTCTAGCAAACAGAGGGAGGCATCTCCTCCACAGAGGCAACCTGAAAATCCAATGTCTAGGCAGAGAGATAGGTCTCCACCAGAATACAGATCCACTAAACAGAGAGACAGGACACCTAGCCCTGAATACAGGCCTTCAAAACAACGTGAGCCATCACCAAGTCCTAGACAGATGGAATACAGAAGTTCTAAACAGCATGATCTATCACCAGACCCAAGATCTGCAGAATACAGATCATCAAAACAAAAAGAAAGATCCGTCAGTCCAGAAGTGGTCAAACCAAAGCCAAGAGAAAGGTCTGTTAGTCCAAGGTCATCAAGATATCCACAAAAGAGAAGGTCACCTAGTCCTAAGATGGTAGAAAAGCCTAAAGCAATGCCTAGTCCAAGGGCCAGAGCAAGTCCTGATGCAAGAAGAACAAGTCGACCAGTCCATGATGAAAAACGAACAAGAAAAGAATCCTCTTCTTCTTCATCATCTAGTTCTGATTCTAGCTCATCAGATGAATCTGAAAGTGACAAGTCTTTAGAAACACCAGAAGATGAAAGAATAAAGAAGGAAAAGCGTGAGAAGCTTTTGATGGAACTGAAAAGTATTGAAGAAAGTCTTGAAAAACAAAGGACAATGAAAAAGAAAGGAAAAGGTGGAAAGGAAAGTGTCAGAACAGAAGACAGAGAAAGATCAGAAGACAGACAAAGTTATCGGTCGTCCAGGTCAGAAGAGGAGAGAAAGAATGAAAGTAGATATGACCCACGACAGAGAAGAGAAGAAGGATCACATTCAAGGATGGCACCAGAAATGGTTGAAAGAGCATATGAGGAAAGGCCTAAACAGGAAATACCAGATGTGTATCTGAAGTCCATTGAAAAATATCAAAAAGAATTCAAAAGTCGACAAATTGATGAACCGAGTAAAATGAATCAAAGGGAAGAATATGAACAATCTTATAAACCAGAGGAAAAGGGAACAAGGGATAGAAGAGAAGCCCGGTCAGAGTATAGTGAACCAGAATATGAAGGGGAGAGACGAAGCACTTCTGTAAAACGAGGGAGTGGAGATGAAAGAGGCAGACATGAAGATAGGCGCTATCCTGGTGAACCTAAAACAATGTATGAAGATGATAGAAAACGTGAACAGCCAGACCCTAGAATAAGGACAGAAAAACGAAGGCCTGATCCAAGAATGGAAAAGGAGGAAAGTTCTGATGAAGAAGTAGTCCAACCAAAACAAGAACCTGTACGAGATAGAAGGAGAGATTCAGGGTCCAAATATTCTGACAGAAGTCCCCCTGATGACCCAAGATATGATGACAGGAGAGAAGTTCCGAAAGAAAAATATAAACCAGAACGATCTGAATCTAGAAGATTTTCTGAAAAACCGAGAGAATTTGAAGGAAACTATGCTGATAAAAAGAGGGATCCAGCTTATCAAGGATATGAGGATTTTCCAGATAAAACAAGATCAGAATACGAAAGGAGACCACAAGCTGAATATGGTGAGAGGAGACCTTCAGAATATGGTGACAGAGGACCAGCTGAGTATGAGGAAAGGAGAGCTTCAGATTATGAAAACAGGAGACCTGATTCAGGAACCCGTTATGAAGAAAAACCGAAGTCAAGAAATGAATTTAATGAAGGAGATAGAAAAAGAGATTGGGTTGAACCACCCACAGAGTATGAGGAAAGCCCAAGGAAAAAAGAAAGATTGGACCGTCCGTCTAGGAATAGTGAATATGAAAGTTATGAGGGTTATCATCCAGAGAGTCGTAGCACTTCAGAAAAATCTTATAAAATAGACCCTGTTGATGAACTTGATTACTATTTAAATCGAAAACCGAAAGCAGCTCAAGGTCAGGTTGAGAAAAATGGAAAATGGCAGACAGAGCCGGATCAAAGTCCACCTGACATAAGACAATCATATTATTCACCAAATCCAGTTGAAAAGGAGGAAGAGGACCGTTTTGACAAAAAGGCCAAGAAGAAAAAGAAGCACAGGTCAAGGTCACCAACGAGTCGTGACTCAAAGAAAAAATCCAAAAGGTCCAAGCGATCTCCATCTGAGGAGGAGAGTGATGATGCAGGCAGATATAGAAGATCTAACAGATCACCTGTAGTTGAGGAGTTTGAACGACGACGATCACCTTCTCCAAGGTATAGACGAACATCATCACCAGAGGACCAACCATACAATAACAGAGCTGAAAGATACTGGAGACCTCCTGATCATAAGCTTGATGAGATCCATCATTACACCGATAAGAAACATAAAAGTGCCTCTATGACCAAAGATTTCCCAGAATTACATGAAATCGAAAAGGCAACCAGGAAGTCGGACAATGCTAATGATAAGGAGGAAATGGAAAGAAAGTCCAGCTATGGTAGTAACATTGATAAGGAAAAGTCCTCAGAACCAGATCCTCTAATGAAATGGGAACCAGTTGATCCTCCAGTTAGACCAAGTGATAAAACCCCAATGGAGAAAACAACAGAGTCCAAAATAAAAGATACATCTGAAATCAGCACAGATAAGGCCGTGAGGAAGCGTCCAAAGATCAAACGCTTGCCAGTTCCTGATACTCCACCCAGTGATAAATCCAATCAGAGTGACTCACAGTCTGAATCTTCATACATAAGTGATGGGGAAAAGAGTGCATGCAATGAACAAAAAGTAGACCAAAAATTATCAAATAAAAAAATAGAAGAGGAAAAGATACCGGAGAAAGCATCAATTCCATTGGAAGAAATTGCTGAAAAATCCTCAAGTGTTATGACAAAATCAGGGGAAATAAAATCTGATAGTGAGAAAATACATGGACTTAGTAGTTTTATGAACATTTATGAGGATTCAGATGATTCAAGATCTTCTGTTAAAAATAACATGGAAATCCCCAAAACTAAGGAGAAAAATTCCAATCCCTCAGCTTCATCATTAGACAATTCTACTGTTGATGTAAAAATGAAGTTAAAAAAGGAAAGTACACAATTTGAACCTACTGTCAGTGGTGTTGCAGATGCTGAAGACTTGAGAAGAAGAAGCATCATTGCCGATTATAGTGACTCAGATGAAAACACAAATTCTAGTCTTAAAGATAATGTTACAGACACAACCCAGACTCGTGCTAAACATGATTTTCTTCATATATCAAGTAAGATTGCTGATGAAAACAAGAAGACTACGATTGAGTCAGAAAGGAGGGAGACTGAAAAAATTGAACAAGTAAAAGACAATTTAGAAGTATCTGTTTCAAAGGTGGAACAGTCCTCTGAAAAGGATGATGACAAACAGGCTAATGCATCAAAATTAGATCCAAGTAATGACGCCATCAAGCTACAATATAAAAGGACCCGGTATGGAATACGGTTACGGTCAAAAGACTCTGAGAATAAAAACAAAACTCGTGTTGATGTAAACTTTGGCAGCAAGGTGAAGGAATCAATGGCAGTTGAAGATGATTCTGTAGAAGTTAGCATTTGTTCTGTTGACGAAGCTACTTCAGAGACTTCTCAAGCAAAAAAACAAGATGATCAAAAGGTTAAAAGGTCACCTAGAAAAAATGAGCAGAAAAGATATTTAGCAGAAAGTGCAAGCCAGTCATTTAGAATGGACACAACTAGACATGAAACTGATGAGAGAAACAGGCAAGAAAACAGTTATTCATCAGAATCTGACAAACGCAAAGAAAAGTCTGATCGACCTAGATCTCCTGAAAGGTCAAGAAGGAGGAGTAACTCCCCTGAGGTAGATACATACAGAGAAAGAAGAAGGGATGAAAGTTCAGAAATTTCACCAGAAAGACGAAGGAGGAGATCAATTAGAAGGGATGAAAGTCCTGAAGTTTCACCAGATAGTCGAGGTAGACGCTCAATAAGAAGGGACGAAACTCCAGAAATGTCACCAGAAAGACGTAGAAGATCAATAAAAAGAGATGAAAGTCCTGAAATTTCACCGGAAAGACATAGTAAAAGATCACTAAGAAGGGATGAAAGTCCTGAAATTTCACCAGGAAGACACAGTAGAAGATCAAAGAAAAAGAAAAAATCTAGTAGACACGAATATTCTCCAGACAAGCATGTATCCCAGAAAGGAGATAGAAGATCTCGGGAAAGAGAGCAACCTTATCGATCATCATCAGAAAGACACTCATTAGAAAGAGAACAACCTTATCTATCATCATCAGAGAAACACTCATTAGAAAGAGAACAATCTTATCCATCGTCATCAGAGAGACACTCATTAGAAAGAGAGCATTCAAAAACCCATACTGATAAGAAGGAGAAAGCTGAAACTTTATCTGCAAGGCATACACAGTTTGAAACTTCAATAGAATTACAAAGTTCAGATACAAAGGAATCCAGTTCTGATGTTAGCTTTAAGATGGGAAGAAGTCAGGTAGAGGAAGGAAAGTATGATCCAGGAGGTACCCAGAAAATTCAGGCTTCTGAAGCTACAATTGATAAGCCAAAACAACAGTACAGTGAAGATACTGAGCTTAAAATGTTGGAAACAAAGGAAACAGTAAGAATGCAATCTACAAAATCATTGGAAGAACCTCAACAGAGTGGATCATCAAGATGGTCTCTTAGATCAAAAGCTTCAGATTCACAAGATGATAGTCCTAGACGCACAACAGCTAAGGAAGATAGTCCCAAACCTTCCACTATGACTAAAAGGTCAAGGAAGTCTGAAGATGAGGATGCTCAGCGAGAAGTGGCAGAAGAAAAACAGGCTGCTAAAAGAAGAACAAGATCATCACGATCCACTGAAGATTTTGTTGATCAGAAAACACCAGATGTTTCTATTGAAAGACAGCTATCTAAGCGTCATAAAAAGTCTCGAAAAGGAGATGACATATCTATAGAAAATGACCCAAAATTGAATAGTACCTTATCTGTGGATTTGTCCAGCATTGCATTACCAGGAGAAGGTATCAGAATCAAGATTTTCAGTGAAGCTTTAAGTCCTACTGGAAACAGAAAGAGTCCAAAAGTTAGTCCAGTTAAGAAGGCCCATGCTGATTCACTGACAGATTTGAGATTGGAGGAAATCATTCTCCCTGATGCAACACTTAGACAGGAAAAATCAAGCTTAGGAGACAACTCAAGAGTTTCATCGGAAGTTAAAAAAGCTGAAGAGGTGAAAGCCAGTGTAGAAATACAGCCAGAAATGCAAATAACACCAATGCCTGTACAACCACCAAGAAAAGAATATCCAATCAGATCACAGAAAACTGCTTTCTCTTTTAATACATCAAAGAAATTGCCAGATGACAAACGTCCACTGGTTAAATTTGGTTTACCAAAATCCAGTAACCCAAATAAACTGTGGGAGGATGAAGAGGATGTTGATTTTACAGACAAACTTCTTGGTAAGAGAACAGTGGATGAACCTTGTGACACACAAGCTCCTCAGCAGGCAACAACTCTGGAAACTACTACACCTCCCCAGATGTCAGAGGCCAGAACCTCTCCAGAGAAATCAGTTGATCAATCGACAACAGAAAAAGTTAAAATGAAAGAAAGGTCTGTTACCCCTGAAAAATTAGTTGTTGTTGAAGAAGATGACAGCTCCATTAAGAAAGCAGACAACAGCTTCACTAAGAAAGCTGATGATGTTTTCGACAAGAAAGAAGACAATAGTTTCACCAGAAAAGCAGATGATAGTTTGACCAAGAAAGCAGATGATAGTTTCACTAGGAAAGCAGATGATGTTTTCGACAAGAAAGAAGACAATAGTTACACCAAGAAAGCAGATGATAGTTTGACCACTAGTAAAGCAGACGACAGTTTCACTAGGAAAGCAGATGATAGTTTCACCAGGAAAGCTGATGACAGTTTCACCAGTAAAGCAGACGATAGTTTCAAGAAGAAGGCAGATGACAGTTTCATTAGCACCTCCAGTGATGATCCAGACATAAGCTTTAAAACACCAAGTCTTGTCATAAAGTCAAAACCTGTGGAAAGAAGGGTTGATTCTCCTGAAAAAGCACCTTTGATAGTTGCAGCTCCTAAAACACCTGTTTTAAGTCCATGGAATAAAACAGAGGAAGGAAACAAGGTTGTTGAAAAACCGGTGGAATCTATTGATGCAACCACAACAACAGTGCAGAGTAGTAGTGATACAAAGAAGCAAGAGAAATCTAGTAGTAGAAGGTCAAAAAGTAGATGGGATCCACCTGTGGCTGTGCCAGTGTCTTTGCCTATTGTGGAGCCACTGACTGTTCCAGTGGCCGTTGACCTGTATGACCCTCTACAACCAACAGCTGAAGATTTGTATGACCCTTTCATGCCCACAGATGATGACACTTCACAGAAATCTAAGTCGCAGGATGATGACCAGGTGTCGCAAGTTGAGGCATCAAATAGCACAGAAGATCTGTATGACCCTCTACAACCAACAGCTGAAGATTTGTATGACCCTTTCATGCCCACAGATGATGACACTTCACAGAAATCTAAGTCGCAGGATGATGACCAGGTGTCGCAAGTTGAGGCATCAAATAGCACGGAAGATCTGTATG
>CL1722.Contig3_All    size  1464    gap  0  0%
AGCTGATTTTACAGAGTTATCTCTCTGTAGTGTTAGATACCACCTTAAAGCCTATAGAAAATTAGTATTTAGTTGCATTTAAATTGTGGTTCACTTATATACCAACAAAAATAAGTATCCAAAAAATAATAATGAATCCACAGTAACATTGATAAAAATTTAGACGTATATATTAGCACTATTCTGCTGGCCCACGAACATAAGTTAAGGAAACATGCCCGATAAGTCACTTTATTAAACATTTTTTCTTAATTTTCAGAATCAAACTATGCTGTGCTAGCATTATCACATTTCCATGTTCATTGATCCATAAAATTAGGGTCACAACCCTAATTTGGCATACATCTTAATATATTCGAAATTCACATCATAATGAATGTGTATCAAGTTTCAAGTTAATGTGACCACTTCATGGTAATCTAGTCATCATAATTATTCTTGTAGAGTGTAAGACTTGGTTGTGAAAAAGGGAGGACAAGGGAATTGAAGAGCCATCATTTTATATAGCGATATGGACAATGTCAGTCAGTAAATAGTATTTTGTGTTTAATGAAAAAGTTGCTTATGTGCGAGATACTACTTATATGAATAAAAATGTTCCTACATCTGGCGAAATGTTGTATATGAACACAATAGGATATGATTTTTAGAGTAGATTAAATTTTCCTTGCATTGAACAAATCTCAGGATATTGATGTACACTATGTTAAATGTAGACTGCTGTGGCAGATCCAGGTGGAAGGTTTTGGGGGTTGACACACTCCTTTTTTTTGACAATCAATGCATTTGAATGGGGGTATATTGTTGGAACCCCTTTGAAAAATGGTTAGATTTTACCCCAGTCTGGTGAGTGTCAAAGTCTGTTAGTGACAAGGGTATTCTGTGTTCCTGATTAAGGCTTTTTTTCCCCCATTGCTTATTTTTATACATATAGTATTTTTTTCCATTATTATTTTTTGCCTCTTGTTCTCTATTCTTTTTTTAAACCCAATCCAGACACTTGTGTAAAAAGGTACTAAGAATTTCACCTGATGTAAAAATTCAACATGTGGTAAATAGAAAATAGATTCATTTATTTTCAGTTTGTTGGATACGTAGTTTATTCATTTTGAATATTCTGAATTCTGGCATTGGCCATTATGAATTATTTTTTGGATTGGGTTGCTGACAAGGTCTCATCAACAAATTCAAAATTCAATTTTTTCTTGCCGATATCTCCATTACATAAAATGAAATACTGTAAATTCAGAAATCATTGAGTTCATTTATAATTACGATTTTTCAAGAATGGACAAAAATTTTTTTTTTTTAATTGAGATTATATTGAAAAAAATCTGCATACCGATCTATGTTTCAGTTATCAGAATGTGTGTTCTTTTTATTGCGATACTCAGTTGCATTATTATATGAAAAAATCGTGCATTCCGATTTATGTTTCAGTTATCAGAATGCAGTTCTAATTAT
>CL1742.Contig7_All    size  3068    gap  0  0%
TCGAGCAGGGCTATGGAGCCATTGCAGTTGTGTAAAATATTAGCTAGCATTTAAGGCAGATTATGCAGTGCTGCATTTTTGCAGCAGGCTTAGTTTGCGGATTTCTAATTTGCTTTTGACAGTTTCATTAATTGTAACATCGTCTCCAAAAGTTAATTTCGAAAGTTATTAGTTATATTTCTATTAATCGAAAGTGATAACAAAGAATCATTTAAATTTCCAGGCTTTTAAGCTGCCTAGTGACGATCTGAATTTATGTGACAATGCCGCTTTCTGAATTTCAGAAGGTTTTGACGAAGAGGACAAAAGGAATTACTTTGTTTGTGTTTACAGCAGACGTAGTTATCTTAATAATAGTTTTAATAATTTTATGGGTGATGCCAGAGCCCCGTACCCCCGGGGAGGACTGTGGTTATATGTGCCTGCAGTGCACGACCGACCCTAGTGGTATATGTTGTGGTTGCCGAGATGTCATTCTACAAAACTATATGGAAAAGACCTTCGATGAAAAACACAATGAGATTTCTGCCGAATATTCAGCGATGTTTGAAAGAACAGTTGTTAAAATCCACAAAGGTTACATAGGAGACGTGAAACCGGTTGCACATTTGATTGGAGAGGATCGAGACATGCCAGCCACAGATGAAATAAACAAGAACATTCTCCCAATACGGAAGTGGTATAGGGGAAACAACTGTTTGCTGTTAAATGGTGTAACATTAAACAATGGCCGTGTCCGTGTTCCTGTCAGCGGATATTATCATGTATATAGTGCCATAGACTTTAACTACCAGTTTATCCGAAACAAAACACAAAATACCATTGATGTACAGTCCAAGAGTTCATGTTTAATTCATTCAATATATAAATCAAACATTAAAGAAACTAAAAGTGGCGAGAAGGAAGTAATGTGTACCCACCATCCATATGAGCGATCGGAAAACGCAATATTTTCCAGATACGATACGTACATCTCCGCAGATATTCATCTGGAGGCAGGAGAAGAAATTTATGTTAAAGTAGCCAACATTTCATATGCTTCAAGTCCACCAAAGAATGTTTTTGGAATACATTTGATTTAATCATGTTAATAAGAGAAAGCACGTACTGGTCATGACTCTATAAAACACACAAAATGACATACGGACAGTTATGATTTTCATTCTATACAACAATAAAAAAAATATATATGATTGACCTACACAAATAACAGAAATATACACACGGAGAGTTATGATTTACTTTGAATAAAAACACACACATACCGTTTTATGATTTACATGTTTCAAAAGCACACACGTAGAGTTATGCTGTGCTTGTTCTAAAACATATAACGGAGGGTTAAGCTTTATATGTTTTTAAAACACACACACAGAGTAATATTTACATTTTTCAAAAACACAAACACAGGGAGCGTAAAACTTTCTATACATGTTTAAAAAAACATCCACACTCACCATGCTCACAGAAGGACGAGATGTTTTAAAGTTTTTGGGGAAAGACGGCTTCAAGCCGTCAATTCCCTAATGGGGTTGGCCAGAGTATCATTCCCTCACGTCAATCATTTTGTTTTTATAGTGTGGAAAACCCCCCAACAAATCTTACTTAGATTGAAGAGAAGGAGACCCAGAAATGAATAGTTTGACTTTAAATACATTTTTTACACATTTCCCTTCTGTTTCTCATGAAATTATCGTATATTGAGCTTTCCCTTACACTATATACGTTTCTTTTACAGTCCGGAAAAATCAGTATTACGAAATATTCTAAATATATCTAACCTAGTGACGTCATTGTTGGAATGCCACACTACACAGGGATATCCTTTATTCAGAATCATTATAAAAATCATTCACAGTATTTGTATACTAATTTAAAATCCGTATTTGTTAAATGTAAACCTAATGATGTTTGCTGTAGTGTAGATGATTCACACACCAACATGCAATGCTTTAATCTGAGGCTATAATCAGATAATTTGTAGGTCAACTTTCGCGGTAAACAATGTCAATGGGGATACATGAGATTGGGGAGAGAAACGGCAGTTTTCATTGTTTCTGTAAAGTTCTGTTTTTAGAATCTTCCTCCAATTCAGGAGCACCTCCATTGATGAGTAATTATACACTAAAATCAAAGTAAATGTTTCTGAACACTTAAAATGTGACATTTAGTATATGATAAGTAGTCTTCTATATAAAACTAAAATTTGTGTACCAACAACCATCCCCCCCCCCCAAAAAAAAAAAAATTTGACCCCCAAAAAATTACCCTCATTTCAAGTAAAAGAGCCCTAAATTTTCATATAAAACAAAGCAAAAAAACACCCCAAAAAACACCAAATTTTCTTACTCCCAAAAAAAACCGGGATAACAGGCAGAGAAAAAATTCTGTGGGATTTAAGAGAAAAAAAAAAAATCAATTTTTACTTTAAAAAATGAAACAACCTACAGCTCCTGATTTATATCCAGAATTACCTGTAGAAGATGGACAAAATTATAGACTACAAAAAATAACAGAAATAGAAAAAAACATTAATAAATGAGAGAGATAAACGTAAATCACTATACAAAAAATATAAACGCGGAGTTAATGTTACTGATGGTGTTGATACAAGTTTAATTTCGACATCTGTTGTTTTAGCTGGTATAGGAATAGCTTTTCCTATCTTACTTCCCATACAAATTGCAGCTGTTGTATGTGGAAGTTTAGGAGGTCTAGTTAAATTAATTAGAAGAAAGTTGACAACAAAATCAAAAAAACATTATGAAATTAAAACAATGGCAGAATGCAAGTTAAACAGCATAAAAGATTTAATATCAAAATCTTTAACTGACGGACAGATAAGTGCAGAAGAATTTAAATCAGTTTTGGATGAATTAGAAAAATACAACAAAATGAAAGAAAATATACGAACAAAACAAACACAAACAGTAATGAATGATAATGAAAGAAAAAAATTAATTGAAGATACAGAAGCTAGGGTAAAAAGTGAATTAAAAAAAAAAATGGAAAATATCTAATTTTTTTTAACAAAATTACAATAGTTAATCATGTTAATGACCCTCCTC
>CL2500.Contig2_All    size  1562    gap  0  0%
GTAGGATACAGCTACTCTGGTATCCATGCTACTGAAACATCAGACGGTATCATGGTTGACTCTCTACCACCAGTTACTGGTACTGTCTATGATGGTATAGGAATGCACGACACAGAATATCAGAATAATTCAAAATTGGTCGGAGCTTCGTGGCATGGGTTTTCTGATCGAGATTCAGGAATAACAAACTACATGTGGTGTGTACAAACTAAATCTGCTTCTGTACCTTGCGACATAAAAGACTGGGAAAATGTGGGGATTCACCATTCTGTGTCCAGGGTTATTAACAGTTCACACATACATACAGGAGAGGAAGTTGAAAGTCTAGTGTATGCATTAGACGGTATTGGATATAGATCCAAAACATCGAAATCAAATGGCGTCATGATTGACACTACACATCCAGAACCAACACTTATGGAACATTTGGATCAAAATATTGCAGCAAATCCCTCGTTTGAAGACATAAATGGTCAAGCAATTGATTGGGATAATATAACCAATGTTAATTTTTGCAACAACATTGTGTATGCTTTACAATGGAATAACTCTTTAGGAAGTTGTGTAGGAGTTTTAAAATCTGGTAAAAATGTAGCTATAGACGGGAGGTCATTTATATTTGTTGAAGGACAGATATCACAGTCATTAAAAAATTTAAATGTTGGACAATTATATCGCGTGACTTTTGTAACAGCACATCCTCCCATTCTTGGTGCTGTTTTGGCAAATAAAGAGGGATATATAGAATTTGGTAATTCAAGGCACATCTTTATGGTCTATACAAAACAAGATAAACACGGAAGTGCGTCGAAAGACTTAAACTGGCACCACCATACATTCTACTTCCGTCCTTTCACAACGGCAGAAACAATCATTCTTGGCAGCATGACTGGAAATACTGGTATTCTTTTTGATGACTTAAAAATCCAGGAAACTATTCTCCATAATCATGATGAAGTCAATAAAAATGGCAAACATATTCACGCTCACGTGGTGGCTTTACATCAGTGGTCATCAATCCATGCTTCTTGGTTATTCGAAGATACAGAGAGTCCAATAGTGCAATACTTATGGGCAGTTGGTTATACAGAGGGGAGTACAGAAATACAGGGTTTTACTAGCGTTGGCGTCAACACTTTTGGGTTTAACTACAACGTTACTCTCGTACACTCCACAAAAATATACGTAACCGTGATTGCAGTTAATGCTGCGGGACTCTCAACAAAACTACACTCCATTGATTTCCTGGTTGATCTTACCCCACCAGAAATAGCTTACGTAAATGATGGCACAGGGTCCGATATTGATGGTCAGGTTTCACATACAATATCAGCTAATTGGAATGTTGTTGACGAAGAATCCGGTATTGCATATTGTGAATGGGCTGCTGGTTTACAACTATTTGGAAATGAGGTATTCGAATTTACCAAGACTGCTGAAGTGATGAAAGCAACATTAACAGTGGACAGAGACAAAGTTTTTAATAAAAAGATCTACCTTACCATTCGCTGTCGAAATATGGCAGGATTATATACTACAGCTTGTTCTGATGGAATTGTTAT
>CL2920.Contig2_All    size  1657    gap  0  0%
GATATACAAGTTTTCAGATACTTAGTAACCTAAAATAAATATTCTTTAATTATTTTTATACTGATTTTTATTGATATATTAAAATCCAGGCACCATCCGTCCTTTCTTTTTGGAGCGTTTAATCTTTTTGTCTATTTTAGCTTTTTTTCTAGAGTCTATGTTTTTCTGTCTTTTATCTTGCTGAGCTTTCATTCGATGTTCAGTCTGAGATGTTCTTTCATCCCACTGTTTCTTCCTTTTTTCCTTAAATTTCTCTTTCTTTTTCAAACTTTTCTTTAACAAATTTGGATCGTCTTTTATCTTTTCGCCCTCAGCTTTGGCCATAACTTTTTTCCACGACTCTTTACTTGCGACAGCTTTGGCAGCATCAGGATTTGTTTCTTTAAGTTTTTCTATTTTCTGCTTTTTCTTCTCCACTTTTTCTAAAAGTCTCTTAAAATCCTTCCCCTTAAAGTTATTCTGGGGGGCCTCTTTATCCCCAGAGTCAACAAAGTCAAATTTACTGAAAACCATTTTTCCCGTACTTTTATCCTTCACAGGTGTGACAGCTGGTTTCTTGACAGAAATGTCTCCATTGATTTCTGGTTTCGTCAAATTACCTTTATTCTTATCTTCCTTTTTTGTCATTTTCTTTTTCAACTTGCTTTCTCTTCTTCTTAATCTTTTTTTCTCTAATAATTCATCTGTAGTAAGATTTCTTTTACCTTTCAACTCTTCAATCCTGGCCACTAACTTTTCTCTAAGCATCTGCGACCTCTCATTTCCAGCTTCTGTATCTGTTGATTCTTTCTTGTTCTTTTTGTGTTTTTTATGCTTCATCTTTTCTTTAATTTTGCTGTATGTCCCTGTAGAGGTGTCATTGTCAGCTTGCATTGCTGGAGCTGTTTTATTTGAAAAACTTCCTTTGTTCCCAGACTTTTTGCCAAGGGATTTCCCTTTTGATAAGTACATCTCACCTTCATCTGAATCCTCTTCAATCACCTTACTTTTATCCATAAGAATGTGTGGTGGAACCATATCTAAATGGTATCTAATAAAATCGTAATCTTCTTGTGTGGTGAAAACAGCAGTATTCAAGTCTGATCCTTTATTTCCCTTCTTGGTTGACAAATCTTTCTGTTTTAATTTTGTATGGCCTTCATTCTCAGTTACATTTTCTGAATCATCATTGTCAGCCTTATGTTTCAATTTCTTGTGATGACTGTTTGAACTGCTTGGTGTTGACTCTGTAACCATAGAAACATTGTCTGATAACAATTTTTGTTTAGCAGAAAGTTTGTCTTTATCCTTCTTTAAAATATTGTTCTTTTTACTTGAAGGAGACACAGACCCTAGTTTAATTGCTGTCACTGCAATCTTGTCTAGTTTCAATTTTTTTCCTGATTTGGTCATGTTGTCCGGACTTTGAAAACTGTCTGGCTCGTCAATATCTTGGTCATCAAGTGATTCAACTGCCCTTTTCTTGTTTTTCTTTCCCATGCCCATGGATGGAGAAGTTCACACAGTTTGAAATTCAAAACCTATGTGCCACTTCTGAATCGTAACTGTAATAAAAATATCAATTTATAACAAAATGCATTACTATGTTGTCATATCAGTTTAAAATATATGCTGTTACTTGATTTTGAAGATATTTTCCCACGTGTTGAAACTCCGG
>CL3042.Contig4_All    size  2129    gap  0  0%
GTGTTTTTAAATATTAATACACAAAACCACAGACATGGGCTTATTGATATCATTTCTCATACTCTGCTCTCTTGTTCTTTGGACTAACGCGGATGATGTTAAAAGGGTGTTGGTGTTTGGGGGAAATGGTCTTATTGGTGCAGCTAGCGTAAATAAAATGCTAGAATATGGACACGATTTGACTTTAGTAACCAGAGGAAATTGGTACTGGGACACTGACGATAATATCAAACCACGGGTAAAGCATTTGAAATGTGATCGAATGAAAAGTTTAAAGGATTGCTGGAGTGCAGAACAATATGATTTTTATGATGCAATTGTAGATTTCAGTGGTTTTGATCCGTATATGATCAAGGATACATTGAAACTTTTGCAAGGTCGAGTTGGTCGTTATGTCTACATCAGTTCTGACTCTGTTTACGAAGTCTGCACGAAAAATCATACTCGGCCAACGGTAGAGACCGATTCTGTGCGACCAGGTGACATAAAAGAGCAGGAGATTTTGAACAAAAAAGATGATTACGGACATCGAAAATTTTCAGGGGAAGAGGTTTTGGTAGAACAGAGGAAGCAAGGTGGGATGCCATACTTCTTCATCAGACTTCCTGATGTTATTGGGTCACGTGATAACACATACCGTTGGTGGATATACCAGTCATGGTTGAGATTATCGCAATACTTGGAAACAAAGATAGCTATTCCGAAAAATCTTATAAACTTCCCAATGAGCTTTGTTTATGTTGAAGACGTTGCAAATATCGTATTACAAAGTTTAAATTATGACCAAGACCTTTTAGACGAAGCATACAACTTTGCTTTTGATGAGACGCCAACGCTACCAGAAGTTCTTAAAATAATGAAAAAATATATGGACAAACTAGATATTGATATTCCAGTGGCTGACGATGAAGATGTTGTTCATTTATTCCCGTCCGTGACAAGAGGTCCTATATGCTGTGATAAAGCAAAACATAAACTTGGCTTCAAGCCTACATCTTTCGAACAGGCAGCAAAAGAAACTGTCGAATTTTATGAACAAGCAATGTTAAGTAACAAATTTGAAAGAGAAAGATTAAGTGTATTACAAACGTTAGAAACATTTTCTCCTAATAATCCTGGAAACGTTTATATAGGACTCCGAAAGGAATATGGTTTAGATATAAAAAGTCGAGAAGAACTGTAATAGATAGGGAGAGATCCGTTTGCGCCAAAAATGCGTTCTTTTGCGCCACAACTTTTTTTCTCCAATGCTACGTTTGCGCCACATGTTTTAAAATTACATGGTATCATTTGCGCCAAAAATAAAACATACGATTGCGCCAATTAGAAGAAAAATGACTACCCTCCACCTTTATTCGGACTTGGAACCGGCAGTGTAACACGGCACATGTTTCCTTTTCTGAAACATATGTTTTTATTACTGCTGCTGCATGGGTACTTCCCAATTTAATGTATGTAGTAGCTTGTAACTTCACTTCATTGTCCAAAAACACAAACATTGAAGGATGATATATGCATAAAACAGTTAATCATAATTCCTGTGGAATGATTCTGGTCCATTACTGGTACGTTTTGTGGTAGATAGTTTCAGCCCATATGCATGGTTTGAACAAAGCACTGTGTCATCAACATATGTGGCTAAAACATAATCAGCAAAAGTTCTATTTTCCTCTCTTTTGGCATATCTTGTATTAAATATTCAGCAAAGCAATAAGTTTTATTCTCTCTCTGTACATTGACTGTCTAATGCTGCTTAAGTCATTTAATTCTCTTCAGAAACTCGTCTTTATGGTGAAATATCTCCTAACATGTGCTACCTTTTGGGGCAAAAATAAGAATACATATATAGTAATCATTAATATTTATGATAGATATATGTACAGGTAAATTGGCGCAAATGAGTTCCGAATATTGGCGCAATTGATACATTTTGAAAATAAAATTTGGCGCAAATGATACCCCTGAAAAACAGTAATTGGGCAAAAGGACTGCTGCCAAACTTTCATAGGGTTCGCAATAACAGTACCCATGCAATGTCTTTTGCATATAAATATTTGCTGACTTCCAAGACAATAAGATTGGCAAATTATAAAATTAAATATGAAGGTAACTTTAAAAATAGTCAAAGT
>CL3329.Contig1_All    size  1201    gap  0  0%
TATCTAGAATTCAAATGCAATATTTGATCAAGTGAGTTTTGTCTTGTACATGTATATCTAAAATACAAGCATTTTTTGTTTATGCCAACGCAGGTTTACACGTGCAGTCATGTGGCAAAATGAAAGTTTACTACTCATGCGCCGATTGCACGGCGGATTATGTTACTCAACTGTTTAGACTGTAAACGTGGCATTCTTTTCACATCAGCATCAAGACATGGCGACTTTCAGTTGGAACCGATCTCTCCTTTTCTTCAGTTTCATAGCTCTTTCACTGGCTGGTAATTTGACAGTAACAAAGAAAGTGTTCTTCGATGTTTCAATAGATGGCAAACCACAAGGAAGAATAGTGATGGGATTATTTGGAAATACAGTTCCAAAGACAGTAGAAAACTTCGTTGCCTTGACAACACATAGTAAAGGTTACGGATACAAAGGCAGCAAATTTCATCGTGTCATTGAAGATTTTATGATACAGGGTGGTGACTATGAACTTGGTACTGGTTACGGCGGAAAGAGTATTTATGGAGAGTTTTTCCCAGATGAGAACTTCAATGTCAATCATTATGGACCAGGATGGTTGAGTATGGCAACCATGGGAAAAGACACCAACGGATCCCAGTTTTTCATCACAGCTAAGAAGACCTCGTGGTTAGATGGTAAACATGTTGTTTTTGGAAAAGTCCTTGAAGGAATGAAAGTAGTAAGAAAGATTGAATCTCAGAAAACAGAGGAGGAAAAGCCATTAACTGACATTGTTATTACAGATTGTGGACTTATAACAAAACCTTTCAAACCATATGAAGAAACTGCAGAGGGTGTACCAGATACAGTTTAGAGGAGCAACACTTCACAATTTCTCTACAATGTCATAGTTGTTAATTAAAACTTTTGCAGGGATATTTGTATTTTTTCAGCAAGTAAGCTTCATCTTCATATTCAGAAACTAATACTTACACAATATGGGAGAACTCATACCACAGAGAAAACTAATACTTAATTATATGTGAGAATTCATACTTATATCATAAAACCGATATGTTATAGACATCAATCAACATCAACAGTAATATAATGAAGAAGTTATATCATTTTTGTATTTTAACTAATTTCTAGATTTTAATCTAGAAGAAAACATTTTTTTTGAATTAATAACATTAATTATATGTATATTAAATAAGGGACAAACATTCCTTTTTTT
>CL3434.Contig1_All    size  501    gap  0  0%
AAACCATGTGAATGTTTGCCTTTATGGCTTTCGGAACATAATGAAGATTGGTCCGTGGATAATAATTGCAGATATTATCCGAGTTATGTATGCAACTGATCATGATGTATCCTCCATAACATCTACGGCAGACAAATTAACCATGATTCAAACTGCCACTCACACCATGGAAACCATGACAAAAACAATGACCTTTACAGTATCGGAAGCACAGGTGTCTTCTTCAAAGGCAGCAGACAAGACTGCTACGTATACTTATACTGATAATCAATCCTTAGGCTTGGATGATGAAAGATTGGCATGGTTGTATTCAACTTCATTGCTATCGCCCTGATTGTCTGCTGTTACAGATGCTTTAAAGCCAGAGCCCGCAATTCATCTAAGACGGTGAGTGAAAATGATACAAAAAAAAATGGATGAGAATTTAAAAAGAAAAAGAGTCGAACTTTTGAATGCACGAAAAGCCCAAATAAAAGAAGAAAGCATAATAGTGGACATAAA
>CL4181.Contig2_All    size  844    gap  0  0%
CTATTCTACAACGAACTTGGATGTTACATAATAGGCACTGTTTCTAGTGAAGTCTGGTTATATCTGAAAAATGTCAAAGATTAAGAGAGAAAACGTTGAACCGATAAATGAGCAACAAGAAAGTCCTGCAACAAAGAAAGTGAAAGTAGAAACAGTTGATACAGCTTCTGAAAGTAATTGTATAGATGTGAATGGAGCTACCAGAATTAAATCAAAGGAAGGACACGTCTTATATAAGTGTAGACAGTTGATATCAAATATAAAAAATTCTTTAGCTAAACAGAAGAAGGACAAATGTAAAGAAACATTGAATAATTGGAAAAAAGAATTGGAAGAACTTGAAAAGCAGCTAATTATACCAAAAATGACCATAGCAGTTGTAGGAGCTACTGGCGCAGGTAAATCTAGTCTGATCAATGCTGTTGTAGATCAGTTGAGTCTTTTACCTACATCAGGAACACAAGCATGTACATCTGTGGTGGTAAAGATAGAAAACAATGAAGATGGGGAACAGTATGAAGCAGACATAGAGTTTTTATCCAGGGAGGAATGGCAGAAAGAATATGATGTCCTAATCAAAGATATGAACAAGATGACCAAGAGTGATGGAAGAATGAAGAATAATAAACCAGATGAAAAATCTGAAGCTGGAGTGGCTTTCTTAAAAATGAGAGCAGTTTATGGACAGTTCTCATCTCTCAATGACTTAAACGGAGAAAACGACATCACTTCTCACCTGGGAACAACGAAACATTTTAAATCAATAACGCTTCAAGAATTCAGATGTAATATAGAAAAGTATATTATTAGTACTGAGGAAGAAGGACAACACTTATGGCCGATC
>CL4459.Contig1_All    size  708    gap  0  0%
CTTATAACTTTTATATTCTTTGTAAATGCATGTGCTATATCATCCCTTGTTTAAAGTTTTGATACAATAATTAAGATTTGTCAGAAAATCACCGTAACACTTTTTCATTATATATTGAACATGGCCAGCCATGAAATATGTTATCAAATGGAATGCCATTTCCTTTATTAGATGCTTTAGATTTAAATATTTTCAGTCAGGCCATACAAAATAATTCATTACCTATCTCAGGCCAATGACACAAGAAGGGACTTTTATTCAGTTTCATTTATCAAAAAACCTATCTTGAGCTGAAAAAAATAAAAATGGTCTGTGAATTCTGAAAACTTAAATATGTTGTTGCCTTTAAATCCCCTACTATACTATATCACATTTGTTTGCTGTATTCATTGATATAAGTCATAGATAACTAGAAATCATTATCACTATCATCTAGTTGTGGTGGTTGTCGTTTACGAGGATTTGGAGGGGCTACAACATCATCTCCGCTATCATCCTGATCATCAGCATCTAAATCTATTTCTGAATCATCTTCATCGTCATCATCATCATCGTCAGAATCACTATCCTCTTCACTAATATTCCCCATCATATTACCCATAACCCTCTGTTTTCTTTCCCCTGCTGCAGCTGGGTCTTCTGGTATATCAAAACCATCAGGCCTTTGTCTCATCTGTCTCTGTTCATCATCATCATCTTCATCATCAT
>CL5964.Contig1_All    size  562    gap  0  0%
GTGCTGTCGGTGGATGCCCCAATGGTTTTCTCAGTGTCTCCACTGCTGCCGTCCAGAACAGTTCTTCGCCAACACCAACAGGATATTTCAGACTTGATGCACTGTCTAGAAGTGCTCTGAGTTGATTGGTCATATGTTTAGAGTCAATATTTTTAAGCATAATCAATAAAAATACATCCCTTCCCTGTCTGCGCCTCCGCTCTTGAACGACATCAACCTCCCATTGACACCATTCACTTTTTGCAAAATCATTTGATAAAATAACAACCACTTTCCATGATTTCTCTAGATAGTTATTGATGTTTGCAGTAATTGATTCCCCGATTTCGAAATCTCTATGATGAATGCAAAGTTTCATTCCTTCATCTTGTTCTAGTTTCTTTAGAAATTTTTGGTGAACCCAATGGCGATCTGCATCACAATATACAACAAATGCATGATATTCGAAATCATCTGCATCTTGCAAGGGGAGATAACCTTTTCTTCTGTTGTAATTGATTCTCCATAGGTATAAATAGTTTTTAATGTTTGTTTGACACTTCATTATTATCGCAAATATCAC
>CL6210.Contig2_All    size  942    gap  0  0%
AATTTGTAAAATTGATGATATGACGATTGTTGTATTTTGACTTGTTTCTTTTTTTCGTGTATATAAGATAACATTAAAGTGTTTTGTAGTCCTTTGTATGCCTTTAAACAAATACCAGTAATGTCGGTATTAAATATGAATATAACAAGTTTAATGTCAAAATGAAGAATAGCACAAAAGCAAATGAAATGGTCGAGTCTCTTAAGGTCAGATAAGGATGAATTAAGTTCAACGTACTACTCCAACCGAAACGTCAATCTCATCTGTTTTTTTTTTAATACAACAACAATTGATATCCTCAAAGAATCGAACCCCATTACACTTTTAAAATAAGGAAGAAAAGTTTATCATAGCTATGTGGATCAACTAAAAATTTTCTGAGAAAATACTTGAATTGTAAATGTTGGGGAAACGGAAAATACCATATTTACATTGCATTAAATATAAATAGAACCTTGGAGTGATCTTCAATTTAGTATAATCAAATTTTATTTATATACTGCATTAAAAAGATCTTATTTAAAAAATGAAATAAAAACTTAATAAATGTTTAATTCGGGTATAAGAAATCACACTGTCATCAAAGAAATCGATCGATACGAAAGGAAACTTAACGAGCAATGAAAGCGGTTAAATAGAGTGTTCAAAATTGCCTCACTGGAAATAGGATAATTATGTCAACTGTAGCACAGTCCTGTTTGAAGTCCATAAAGAATACACAACATATTTACAAGGAACAACTATTTAGCTAATATCATGGAAGGGTTATGAGCAGTATTGTTGTATTTACCCCACGATTTTAAATCTTTTCTAACAGAGGGAAAGTATTTTTTAATATATGAGAATGTAAAATTGGATGATTTTTGTTAAGCTTTTATTGTACAGCGTTGGTATTTTCTCTGCTGTGTAATTTTTGATATTTTTACCTATTATGTCTGTTTG
>CL6329.Contig2_All    size  1608    gap  0  0%
GGATTTGTATACAATATGGCGGCCCTAAGACCCTCATCATTATTTCAGACTTGTAAAGCGCATAAAACACTTTTGAGAAACTTTTCTAGGTTTAGGGGAAAACGTAGTGCACCATTATCGTTTGTGGCAACAGGTTTTACTACTGCAGCATTTGTTTCTTTTTACCAGTGGCAGAAAAAGTACAAAACAAGAGGTGTCATACCAATTTTACTGGCGAAAGAGGATGAAGAAGCTGGTCAGAAGCCAACACCTCGATCGTTGACCTACAGAGAGATGAGGTTCCTACAGTTTGCCTCTGTCCAATACAATGGACAGATTTATATGACCCCTCAGGATTTCTTAGAATCAGTCACAGAGGAGGTGCCAAGACCTCGAATAGGAACAACAAATCTCACTGATAAAGATATGGAACAGTGTTTAAAACATACACCCTCCAGAAGAAAGGGAGACAATAAATTGTTCAGAAAACTCCATGACAAAGGCATTATATCTTACACAGAATACCTCTTCCTTCTATGTGTTCTCACAAAACCAAAGTCTGGTTTCAGAATAGCATTCAACATGTTTGATACAGATGGTAACCAGATCGTGGATAAAAAAGAATTTTTAGTTTTGGAATCATTCTTCGCTCTGCCCCCACAGGAACGTAAATTTGTTCCTCGACCACGTGCCAAATTGCAGGCAATTTTAGATTTGGAAGGTGTGTTTAGTAATCAGCAACAAGATACAGCCCAAGCTATTACACGTAAAAATTTAGAGCCCATACCAGATACAACATTGCTGATTCACTTCTTCGGACCTAAAGGAAATGATACAATGCAGTATGATGATTTCAGCAGGTTCATGGAGAATTTACAGGCTGAAGTTATAGAGTTAGAGTTCATGGAGTTCTCTAAAGGTTTGAAGACTATATCTGAGGAAGACTTTGCCAGGATTTTACTACGTTATACAATGTTAGATAAGTCTGACGTGGAAGCATCTGTGGAGAGAGTTAGAAGTAGAATACCAACAGAAAAGGGGATTACCTTTGAAGATTTCCAACAGTTCTGTCACTTCCTGAATAACTTAGATGACTTTACAATAGCCATGAAGATGTACACATATGCTGATAAATCTGTGTCAGAAGAGGACTTCCAGAGGGCTGTTATGGTGTGTACTGGTCAAACATTAAGTACACATTTGGTCAAGACTGTGTTCCAGATTTTTGATTCTGATGGAGATGGACATCTTAGTCATAAGGAATTTATTTCTATTATGAAAGACAGATTACATAGAGGATCAAGGTCCCACCTGATGCATACACAGGACACATGGAGCACTTATAAAACTTGTATCAAGAACGAGATGAAATCTTACTGATGATTGATGAGTAACTAGTACATGTAGTTTGAATGGAAACTAGAGAAGGAGCAGAGAGAACCCAAATTATAGAACTATTATTACATTATTTTCTACAATATGTCCCATTGAGAGGGAATAAATAGAGATTTTGAATGTGTATGGTATATTTTACATAGATTTCTATGACAGGATATTTAGTACAAACAGATATATTAAGAATCCATTTAAAACATGATATCATATATGTAAGAAATCTCAATATAGCAG
>CL6428.Contig1_All    size  731    gap  0  0%
GTTTGATGTATTTGAGTTTTTGACTTTGCCACTAAATTACGGACTTTTCGATTTGAACTTTCATCGGAGTTCTGTATTTTTTTATTTTTTTTTTATTTGTTATTTGCTTTTTGTTACTTTAGTTTTGCTTGTTCTCTATGCTTTCTTGCATGATTATCTGCAATATATTGGCAGACACATATCAATGTAAATGCTAATTCTGATTTATATATATACATATACTCATTTTCCAATTTGCTGAGTTAAAATTTTTGCCTTTATTATTCATTTATATGTTTATTCTCTGCTGCTTATATAGTTATTTATAATTTTGCTCTTGCTGGCTATTTAGTTTTATTCTAAACTGCTATAATGTGCTTAATGCTGTGGTTGCTATATGCTTTACTTTATTTAATCAAATGCAGACTGACACAAATGAGTTGAAGTTAGAATATGTAAAGTACAGACCACTTTTAAAGTGATGTTTATTTCAAATTAAGAATGAGACACTTGTTTAAAATTATCTTTCCTTGGTTGTGTTTATGGTATATGTACACTATAATGAAGTGACTTTACTGTAGTAAGTTTTGCACAATCTTTGCTGAAACTTACTCATTAATAAGATATGCATACACACACTCAGAATGTGCAGTCTGTGTTTGACTGTTAGATAGTTTTGTTAGTTTTTAAGATATATTGATCATGCATTATTTTGATTTACACTGTGATACAGAAGTATTGCTACATATATA
>CL7006.Contig1_All    size  908    gap  0  0%
CTATCCAACATCCACGCTGGATAGTAGGGGCAAACGGTGTTTTTTTTTAATGCACGCAGACGGTTGGGCCAATATATATCAGACCTTTGAATGTAATCATATCCTCCTAGTTACTATTTCAATCTGATAAAGATAGAAATAAGATTGGATAGTGTAATACTATATGAAATACTGGAATGCAAACCGGTATGCAAGAATTTCCTAAACCAGAGACATCAAATACTAAACAAGATACAAACAATAGTATTGCTACAATGTTAAAAACCCCTACGAAGATTTTAAAGAAAATTTGATTCCTTAAATAGATATGTAGAAATAACTTTTAGGTGTTTTCCAGCCAATTGAGTACAATGCATAAGTGTGTGAGGCGAAGTGATATGCACCATAAACAAAAGTTAACCACTATCCTTGAAACAAGGAAGTAGTAACGTAGATAGATCCGCTTAGTGACAACAAGATAGGCCCACACTCTTAAATTCCCAATTGTGTTTCTTTACCATCAAATGAAAGTGTTGTGATCGATTTCCGAATGGTATATGATAAAAGGCGGTATCTTACATCAGCAATCTATACACAGACTACTTTAAATTCCCAAATTATTTTTTACCACCAAATGATACTGAATGTGAATTGTTTCCGATACATCAAAGGGTAAGAAATTTAATAATAATCTTCTTATTTCCGATATTGTATGAACAATAATGACTGTATACTTCAATTGGTTCGTACTGAAAGGCCCAGTATAATAATAGATAACAAAGAGCACTTTGCACGGTGATACGGTATTAATTTTGGGGTGACAACATAGGCTGCACAGTTTCTTTGGCTCGTATCCATGTCGACGGAGTTTCGAGCCTTGTCATTGGAGATGGAGCTATTAATGAGTATTGGTGCCCATCAGTGGAGAA
>CL7187.Contig2_All    size  1467    gap  0  0%
ATTAACTGTTCATAAATATCATTCTTTATATAACCTTTTTGATTTACTGAGGAATTGGTGTTCATTCCCATGCATCTTGCTGCATATGATCTTTGGTATTTATGTGTTTTGTTGGTGTTAGCATCGTTAGAATCTTCTGCCTTGTCCAATGAAGTATTGCCAATGTTTCCATCTGGGATATTATCACCATTACTTTTGGAGACAGAGATTGTATCTTCACTACTGGTCTCCAATCCCTCCACAGTTACACTCTTACAACCATCAATGTGTACTGTATGTACTGGTATACTGTTTACAGTTTTGTCTTCCCCATCACTGTCAGAAATCTCATTTTCAGTTTCCATGACAACCTCCACCAATTTTTCCTTCTGTTTAATCATTCCACTATCTCCATTTTCAGAATATGCTTCACTTTTGAATTCCCAATCAATTATGTCAAATTTTTGTGGTCTTTTTCTTTTTCTTTTGTTATTTTTCTTCTGCTTCTTGTTATTTTTTCCAGTTTCTATTAAAGTATCCACATCTATTATTAGATCACCACTAATTTCTTCAGTTGGTGTTAGATGGTAGCCTAATCTTTGTTTACACTGCTTCCTTTCATGGCATAAGACATTAGCCAGTTGACTGAACCCCTTTTCACAAAATTTACATTTGAATGGTTTTTCCCCAGTATGTGTAACCATGTGTTGTTTTAGATGTGAATTCAAGCGGAAAGACTTCTGACAAATTTTGCATTCAAACGCCCTTTCTCCAGTATGTATTTTCATGTGTTTTTCTAGATCACTTTTAAATCTGAAAGACTTACCACACTCTGGACATAAAGGCTTATTTGCTTCAAAATCTGACTTGTGTGTTACAGTATGACGCTTAAGGTTCCTCATTGCTGAAAATATTTTACCGCAGGTCTCACAGGGATATTTAGAGTTTTCATGTAAGGATTTAACATGCTCTACTAAAGCTCCACGAAGCTTAAATTTCATACCACAAAATTCACATTTATGTGGCCTTGCTCCAGAATGTGTCAAATTATGTCTCAGTAAATCACTATTAAAATAAAATTTCTTTTGACAAATTTCACATTCAAAGTTTTTCAAACTTTCTGCATTTTGACAAATCTTCAGGTGAAACTTGAATGCAGATTTGGTGCTTATTTTCTTGTTACAATCTTTGCATGTATGTAAGTTCTCACCAGTGTGTGTTGACATATGTTCTGATAACTCTGTGTTAGAATCAAATAACCTATCACATTCTGTGCAATGTTTGGTGTAAAACTTCACGGGCTCAACACCATGAACAAATTTTAAATGTTCAGTTAGAAGTCGGAAATTGGAAAATACCTTTTGACATTTGTTGCACTCTTTTGAACTATGAATCCTTTTAATATGCATGTCCAAATCATAACTCCTTTTAAAGTAAGTAGCACAATGCTCACAAAGGAAAAGTTTGTTACATACATTTTTCTTTGTT
>CL7303.Contig1_All    size  2028    gap  0  0%
TATTAAAGTCGGTCAATATGAAATTAAAACTATGTGTGTACATGTAATTATACTTAGTCTAGCAACACACACAGTCAAAGCTAACACTGCCATTAGAGATGCACATATGATTGTATTTTTATCTCTAAATTCTGTATATATTTGTATGTATATTCTGCTTTTTATATTTGAAATACATGTATCAAATACTTTTTTAAAAACAAAATCAAGATGTCACTTAATCCATTGCATATATGTTCTTTAAATTGTCAGGGGTTAGGAAAATATGAAAAAAGAATTAGACTAAAAGAATGGATAAAACAACAAAAATGCAACATAATATTTTTACAAGAAACACATTTTTCGAACAATTCAATAGATAAAGAATTTACGGGCGATTTATATCATAGTTTTGGAAGCACACAATCAAGAGGTGTTTCGATTTATATCAACCAAAAAATTAAGTATGAAATCATAGATAAATATGTAGATCAAGACGGAAGAATTGTTTTAATCAACATAGAAATCGATAAAAATATATTTACCTTTGTAAACCTTTATGCCCCAAACACATGTAAAGATAGAAATATATTCTTTAAAAAAGCTTTAAGTGTCATTGAAAAATATAGCCTTGGTATAATTATCATAGGCGGTGATATGAATGAAACGCTTAATATAAAAGATAGAAAAAGTAATAGAAAAGATCAACAAAAAATAAAAAATAAGACAAATGGGCTAAAAACTCTGATAAAAAAACTAAAAGTTATAGATATATGGAGAGCAATAAATCCAAATAAAACGCAATATACCTGGAAAAGAAAAAATAATGAAGTAGCTAGTAGAATTGATTATTTTCTAGTAAGTGAAGATGTGAGACCAAGAGTACTCAGCACTGATATACGACCTGCAACAATTCAATATACAGATCACTTAGCGATTTCACTTAAAATTAATCATTGTCAAGGGAACAAAGGAAAGGGATACTTCAAATTAAACAACAGTATTCTTAATGACGAATCATACAAAATAAAAATAAATACTTTGATAGATAAATATGAAAAATTAAGAAATAAAAAAAGTCTAGCAATCGTGTGGGATCTCTTTAAAATAGAAGTAAGAGAGAAAACTATAGAACATTGTAAATTAAAAGCTAAACAGAAAAGAGACGAAATTACAAAACTCGAACAAAAACTTAAACTTTTGAATGAAATTCATGATAACAACCTGGATGGAAAAAATAATAATTTGCCAAATATAATAGATTCAATAAATAAAACAGAAGAAACGCTACAAACTCTATATTCAGATAAAATAAAAGGGGCACAAATAAGATCACGAGTTAAATGGATAGAAGAGGGCGAAAAAAATACAAAATATTTCTTGGGATTAGAAAAATCAAGACAAACAAGGAAAAACATTACTGCTATAAGGGACAGTAAAGGAGAAATAACAGAAGATCAAGGCAAAATATTAGAAACGGGGAGAAATTATTATGTCAATTTATATAAGTCAACTAACCCTGATTTAAGAGAAATTGAAAATTATATTGAAAAAACTAAAATAAATTACAAATTAAGTACAAAAGAAGGTAATGAAATTGACGGCAACCTGACAATAGAGGAATGTACACAATCTGTTTTTAAAATGAAACTTAATAAAACACCAGGTATCGATGGTCTCTCAATTGAATTTTATAGAGCTTTCTGGTCCAACTTACAAAACTTTGCTGTAGATGTTTTTAATAATTGCTATGAAAAAAAAGAATTGACAAATTCTCAGAAACTAGGATTAATTACCCTTATATACAAGAAAAACGACCCATTAAATTTAGATAATTATAGACCAATTACCTTACTAAATGTAGATACCAAAATTATAGCATACTCTCTTGCACAAAGACTGAAACCAATATTGCATAAAATCATTCATAGTGATCAAAACGGTTATGTAAAAAACAGATATATAGGATTTAATATTAGACAAATCCAAGATATTATAGATTATTCGGAAAAATTCAATGTAGATGGAGCAATCCTATTTTTAGACTTC
>CL8442.Contig2_All    size  847    gap  0  0%
TGTATACTGAATAAAACCACAACAAATATTATTATGTAACATATTAGTCTAAAGAAACAATTGAAAAAATGTGATAAGATATTATTTGATGATGTTTCTTGAATTATATCAAAAATTAAAAAGAATGTTGATATGAACAAATAGTAATGTTATAAATAATTCACTTTGCATTTTGCACTGCAGATTCTTTGTTTTTCGTTAAGTATACACTTTCTCTTGAGGTCATAACTTCAAAATACAAAATGGGGCCTTATGATATGAGTGAGGGATGTTTACTAGTGTGGATGCAAAAACAAGGAAACTACAATACTTGTGTATTATGTGTATAAAGGAACTTGGCCAATAGAAAAGAGAAACATGTTATGGGGAAATCTTTTTAAAATAATTGTATTTATTTGTAATAGGCTGATGAGTAAAAGTGTGTGAAAAGTGCTACATTATTTATGATTGTGGTAATGCAAATATTTGGTGCAAAAACGCAATAAAAGTATACAATGCATAACATATACTTGCTATAGTCATATTAGATAAAAGAAAAGAATTAGATATTGATGGGAATGAACAACTGTTTTTGAGCTTATTTATTTTTATTGCAGGAACATTTTTGATTTTTTTGAATTGTTGACTTAAACACTGATATTGAAGATGCAAACAATAAGTTTACAGAAATTGTATCTTTATTGAATAAGCGATATTTCAAAATTGATATTTTTCAACTGTCAAATGTTCAAAATATTAACAATGAACACAATGGGTACCTGTTATGTTTGGTGTAGGCATTGCACAGATATTATATAAAGTTTTTGTTACAAGCTTTTCTATTATTTTTATTAAAATTCTTTGAATA
>CL9175.Contig2_All    size  599    gap  0  0%
CAGTATCTTAACAAGAAGAGGAATTATTTCAAATAATTAAAAGAGGATTTGCAATTCTGTGGGAAAAATATGCAATGGAAAATTGTCAAAATGATAAATTACACTTAAGTATTTTGTTTGTTTTTGAAGACTTGAAAAAGGTTCTATTGGTTTTAATCCTGAGTGTTGCCATGTAGAATATGTTGCAATTGATATTTATGTAAGAGTTTAGACAACAATTGGGGAACCCATATTTTATTTTATTTTAGACATGCACATGTAATTCAAATAGGACAGTCAAAAATGCAAGATATTTGCAAAAATAAGCATTAATGATTTGAAAATTTTCAATTTTGGCAGATATTAGGTACATTACATCTCTGGTGAAGAGTTGTCTCATTGGCAATCATATCACATCTTCTAAATTTCATCTAATGAAAAATTGCATATCAACCTTCAAGAAATCCAAAACACTCAAAATGACAACACACCAGATAACTATCAACTCCTTAACAAATGAAACAAGAAAACTGACATGTGTATATCATATTTTGAAGACATTTCAATCTTTTTAGAGGGACAATATGTATTTATTCCATAATCACTATTTTAAATACCCA
>CL10590.Contig1_All    size  645    gap  0  0%
CCCCTTTGTATTTTCATTGATTTTATAGTTGTCCTACATAATCCATTATAATTGTTGTATACATGTGTTGTTGCAAGTGACTCATGGAAGTAGAAATGGATATAAAAATATTTTATTTCTCAAAATTACCACAGTAATAGAAATATTAAGCTTCATACTATGTATTTTCTACCAAAGGGCTAATACGGTCTTGTGGTTCTCAAGACACTCGAATTTGAAGGAAAATCCCTATAAAAATGTTTATGTATGACAATTACAGTTTTGGTCTTGCCTTCATACTTAACTCAGAATGTAAAAAGTCCTTTTCTTATTGGAGAAATAAAAAGGTAAACTAGAAAGACAACATGCAATTAGTTATTCCATGCAGTTAGTACAATGTTGTTGCAATATTGTGGAGAATAATGACGATGGCTAGGAATGGAACAGTAATAGTAGTTGTGATGTTTTCATTTGCATGAATTTAGCTTGCTCAACAGAATGTGGTTTTGTGTAGATGCATTTGCTTTAACATTACTTCCTGTGGAAGACTATTGCTGGTAGATAATACATAAATTTTTATGTTTTTCGAGATTTTAAATGAAAGTATATGTACATTTAGCATTAAAAACTTTTATTAACACAAATGCTCGACTTTTTGGTTTCATT
>CL10799.Contig2_All    size  1578    gap  0  0%
ACTACCTGTTATTCTTATGTATTTGAATTAATTGATTTGAAAAGAAAACTTAATTCTTGTCAGATTATCATGAAACTTGTATCAAAGGTTTAAATTAGCAAGATCTTTGACAATTTTGACAATCAATTAATTTTAAAAGATTATGCTCCTTGAAAATATCACTGATATTGAAAATTGTCTTATAAGTGCTCTCTTTAAAATGAAATTTATATGTAGGTTTATATTATCAATGTATTTGAAGATTTCATAAATCAGTGCAGATGTATTATTGAAAATCAATGTGAACTTGAGTGGATTTGTCTGTCATGTTTTCACCGCTGCCAGATGAGCACTTAAAAGCTATGCACATAATTCTCAACACATTTTTCTCAAAAACAAAATAAATAAAAATCTTTCTGAAATTATATCAAGCTACATGTACATGCAATAATGCCAAACTGTGTTGAGTGGGTTTACATTCTTTGCTGATCAATTTCCTTATTAACTATAACTTAGCAAGAGCATCATTTGTGCACAATAGCTGGTACAAATGTAGTTCATCTTTTATGCAGCCAATTTTTCTCAACATTGTCACTTTTCTGATCAATTAGGGGATCACTACACAATCTATAAAGGTGTATAAAATAATTTGTCAATAAAAGGTGATCTCATTTGTTCATGTACACAATATAACTTTTCCACTAAAGTGGTAATTAGTTTTCATGAAAGTAGGAGTTCATGTTTTCTCTGTTTCTCAATTATTCTTGAAAGGACAAAAAGCAGAAAATGTATAACTGATTCAACCCCAAGAGATATCTGTAAAATGGGACGTGTGGAAAATATGCAAATTAGTTGAATTGATGCTGATCCATATGTATTGAAGTTTGGGGGCAGATGGCATGGAGGAGTGATATCTTACCTACCCCAGCTAAAAAAGGCTCATTACTTTGAGTGGTGAACATTGACCAAACTTGTTCTTTGTCATTCAGTTTTTATACGACCGCAAAATAAATTTTGGGATTGTATAATGGTGTCGTAATTTCTGCTTCTTGCTATGTTTTGATATAGTTATAAAGCCAGCAAATACGAATATCTCATAAAACTAGTAAATGCACAGGGTAATAAATAAATACGGACGTCAAATCTGTTGTCTGTTCTCTCTCATCATTGGTAGCGTGAATAAATAGTCAATAGTAAAAAAATGATACTTTTATTAAACATCTAGAACTGCCGATATATTTCCATACAAGTACAATATTCCAACAATAATATATAATAAACATATACCGGGCGAAGATACTTAAATAATATTCTTACTTGTATTTTCATACGGGTCAAACGGGATTATCTTAAATATAACAATGACAATATAAATAAAATGCAAGGCATACAGCTATCTGCGCTGCTTCTTACCTCTAAATTATAACCCTTACTTGTAATATAAAATGCGAGGCATACAGCTAATGCGCTGCTTCTTACCTCTAGGAACCCCCGGGACGAGCCTTGCTGCAAGCCAAAAGTAAACACAGCAAAGACTGACGAACGTGACGTTGCACTGGTATTTATTTCAAATTACCGGAAGTAAATATTCTAAGCAGG
>CL10952.Contig1_All    size  3251    gap  0  0%
GAATTTTAATAAAAAGAATGAACAGAGTTCTGATTCAAATATTAAACATGATCATTTTGTTTCTGATCATGATGAACCAATGGATGTTGACGATAAGAGCAATAGTGCTAATGAACGCAGGATGAAGAAACCTGTGAGTAGAATGAAGAAGAAAAGTATTCCTGAAAATACTGAGAATCAAGATATGAATAAAGAAGACTCAATGCAACTCTCTGAGAATCAAAAAATGAATAAAGAAGACACAATGCAACTCTCTAGTAATATGTTTAACTTCGATGCTCCTGATGATGATGTTCCTATAATACCAAAGCATGGGAAAAGAAAAGCAGACGACAGTACAGATGGACCCAGTAAGAAAAGGAAAATAAAAGTTGTTGAAGAAGAGAATAAAGACAGTGTTGAAGGAGCTGATGATGATGAAAAGCCAAAGGCAAAAAAGTCTTATGCACCAGCAAGGAATAAAGCCTCTTCATCTGCATCATCAGAAAATTTTGTCCGTCTTAATATGAAAATAAAGACGTATAAAAGGAAAGGAAAGAAAGGCATGACAGGACCACAGATGAGAAGATTTCAATGGAAACAGAAAATGAAGTCTCGCAGCAAAAGTTATGGAGATAAATGTTTTAAATGTGGACAGGAAGGACATTGGGCTAATAAGTGTAAAGGTCAAGGTAAAGCAAAGGAGGAAATTGATGATAAGCCACCAGTTCTGGAGGAAAATTTCCCAACCCTGAAACAAGCTACAATGATGGCTAAAGGTGTTAAGATGGATGTCCAAGAAAATAAAAGAAAAGCAAAAGTAAAGAAATCTGAAGAAACAGAAGACAACCAGGAAGAAAAAGAAGAAGAAGATTTTGATGATCTAGATGTAGAAGCAGGAGTTGTCAGAAATACCAGAGAACAACTAGACACGCCTCCACCCATGGAACCATTCTTTACACTGGAGGAATCCCAGTCACAAGATATTCCAGAATCTGTAAGAAAAGGACTGAAGATGTTTGGTTATGAAAGGTTTAGACATGGACAAGAGAAAGCAGTATTGAGGATATTGTCAGGTAAATCTACAATGGTGATATTATCAACAGGGGGAGGTAAATCATTGACGTATCAGCTGCCAGCTGTTCTGTATGCTGAGAAATCTACATGTTTTACCCTTGTTATCTCACCACTTGTGTCTTTAATGGAAGATCAGATCACTGGTCTACCCCCAGGAGTGAAAGGGGCTTGTCTCCATACCAACATGACCAAGGCCCAACGGGAGTCTGTAATGGAGTCTGTAAAGGAAGGCAATGTCCACTTCCTGTTGGTATCACCTGAGGCTATAGCTGGAGGAACAATGTCTGCCTTAACATCTGCTGCCAATCTTCCTCCCATATCATTTGTCTGTATTGATGAAGCCCATTGTCTGTCAGAGTGGTCACACAACTTTAGGCCATCCTATCTCAGATTAACAAAGGTTTTAAGAGAGAGGTTTGGTGTAAAGTGTTTCCTTGGCCTTACAGCAACTGCTACACTGTCAACAGCTGCAGATGTTGCAAAGCATCTTGGGATTGATGATATAGAAGAAGCTGTTGTTCGTGGTCCGCCAGTCCCTAAAAATCTATTTCTGTCTGTTTCTAGAGATGAAAATAGAGATGAGTCATTGATAGGGTTGTTACAAGGTGACAGATTTTCAAATTGTGAATCTATTATACTATACTGCACTAGACGTGATACCACAGAAAGACTAGCAACACTAATACGTACAAGTCTGCAGGATCAGAAGGGAGAGAACTGGACTGGAGATCGTACAAAGAGAAAAGGTGGGAAGAAACAGTATAATTATTGGGATGCTGAGAGTTACCATGCAGGGCTGTCAGCAGCTGCTAGGAAGAGAGTACAGAATGCCTTTATGTCTGGAAGACTAAGAGTTGTGGTGGCTACAGTGGCATTTGGAATGGGTTTGGATAAGAGTAATGTCCGAGGAGTTATCCATTACAACATGCCCAAAAGTTTTGAAAGTTATGTCCAGGAAATTGGCAGGGCTGGAAGAGATGGAAAGCCATCACATTGCCATGTGTTTTTAGATTCAGAGGGAAAAGATTTAAGCGAGCTAAGAAGACATACTTTCTCCAATACAGTAGACTATCGAACTTTAAAGAAGTTTGTACTGAAAGTTTTTACACCCTGTAAATGTAGAGAGGTTCATACTAGACATAAACAGGCTTTAAAGGAGAGTACTTCATATGATACAACGTTAGCCGAGACTGATGAGTTATTTGATGATTGGGATGGAGAAACTAATGATACAAAACGACTGTGTTCTGGTCACGAGAGGGCAATTCCCATAGACAGCCTTGTTATGGACCTGGACGTCAAGGAAGAAGGCATTTCAACTTTATTTTGCTATCTTGAGTTACACCCCCACGAAACCTGGAAACTGGAAAATCTAACCAATGTTTACTCAACTTGCAATATCCAATGTTATGGAGGACCAGCTTTGCTTCAGGAAATTGCTAAAAAGTGTCCTCCAGTTGCAGTAGCAGTTGCTAAAGCTAAGAAAGATGGAATTAACTTTGCAGGGAAAACAGACATCGACTTCCCAGTTGTTGAGATTAGTGACTGTATGGGTTGGGACTCAGGTCCGGTTAAAAGGGAACTCAAAATGCTTATGTGGAACATGTCAGGTGTTAATGGTCCAAGGAGGACTGGAGTCATGGTCGAATTTGCCAATTTAGCGTTCCACTATCGTGCACCTGGTGATTTGACAGAAGATGAGATTGACGACGTCATCATGTCATTACATACCCGAATACAGAAGCAAGAAAAAGCAGAACTTACAAACCTCAAGTATTTGTTCGATACTTTACATAGTGTTTCACACAAAAACTTCTGGATGTGTGCAGATGATTTAGACGAAAAGAAAAATGACAAACTCAAGATCATTCTGGAAGATTATTTCCAAGATCAAACTGATTTTAAGGCAGCAGTTCTAGATACAACGGAACCAGAGTTATCATCATACGAGTTGAGCCAAGTGTCATCTGATATAAAACAGTTTATCCATATGTACAGCCAGGAACACAAGTTAAATGGAAGAGCTATTGCCCGTGTATTCCATGGTGTAGCAAGCCCCTGTTTCCCTGCTACTACATGGGGGCGTGTCAGACGATTTTGGCGCAGTAACATTAATATAGATTTCAATTTGTTGATCAAACTTGCAACAAAACTGTTGATTCAACTACGATAAAAGTTGTCCTTTCTTGCTGTAA
>CL11124.Contig3_All    size  2223    gap  0  0%
CGCTCATCGGCCCTAGGGAAGTTGTGTGACTGAAAAGCAAAAGCACAGCCAAAGTCCCATCATAGTAATGTTTACAGTGACTGGACAATTGGAAACACTTTACCATGGCTTCTCCTATAAATCCAGAAATTTCAAACGCGGATCTGACAACATGTCCCATATGTTTGGAACAAATGAAAGTTCCAAAGTGTTTGCCTTGCCTGCATTCATTTTGTGAAACATGCATAGTAGCCTATTGTGAACACTTCACAGCTGCATCTGGTAATCAGCAGACATTAGAATGTCCAGTTTGTCGTTCAGTATTAAATTACACAAAACCTAAAGGAACCTCGGAAACATTGTTAGTTTCTCCTGAAAAATGGGTACAAACACTTCCTTTAAACTTTCTCATTGTTGAACTTCTAGAAAGAAAACAATTTGAGAGCACAAACAAAATGTGTTTTTCTTGTGAACGACTTGGAGAAAAGTCAGGGGCTAATAACTTTTGTAAAGATTGTGGAGAACTCTTATGTGAAATGTGTACTAAATATCACCGTGCTAACAAATTAACAGCTACACATAATATACATCTGTTTACTGAGCTTTCAAGGGATGAACTCAAAAATTTCAAACAATGCTGTAACTGGCATCCCGGAGAAATGCTTAAATTGTACTGTTGTGATCATGAAATTGAATGCTGTTCATTGTGCGTATCAGTGGATCATAGGAGATGTGCTACTGTTAAAACAATAGAGATTGCTGCAAAAGATATTTGTCAATCTGACTTACCAAAGAATATAAAAGAAACCTTAGTATGCAGTAAACAGAAACTCAAAATATTAAGAGAAAGGTTCATTGAGGATTCAAAAAAATATGAAGATCAAGTTCTATCTATTGTTGAAGAGCTTAATGACTTCAGACGAGATATCAAGACCAAGGTTGATATTATTTCTGACAAACTGACTGCTGAATTGACACAGTTTTCAGAAAACAGCGAGAGGAAATATAGCACAAAGGTTAAAGAATTAGATGATAGAATCGCTGTCATTGACAATGAATTGAGCATTTTCACAACTGTTTTTGAAAAGGCATCAAATGTTCAGATAATGGCTACGATGAAGGAACTTGGAAAAAAATCTCCTCTACATACCACGTTTACGAATCATTTTACAAATACCTACTTTCATTCACATTTAACATCAACTGTTAGTAAAGAACTAGACAAAATCAATAATGCCTTAGAAAAATGTATGGTGTCAACAGTCAGCCAGCAATGTGAATTCCCATTAACCTGTAATCTGCTGCCTAGTGTCAAGTTAAAATTAATATCTGAAATCAAAAAAGAAAAACGGAACAATGAAGCATGCTTTTCTAGCAATGGATACATTTTTGTAGCTGATTTTTATTCAAAATGCATTGAGGTGTACAGTATTGACAGTACAAAGTTAATTACTCTCCAGCTTCAATATTCACCATATGATTTAGCTTCTGATGGACATGGCTATATTGCTTTACTAAATGATATGGATGGAAGTATAGAATTCTTAAACGAAAATACACTCATAATTGAACAGAAACTTTCTATTAACAAAAACTCAGATGGTATTTCACTAAATGAAAATTTCCTTGTTGTTAGACAGGAAAAGACCATTGAATGTTATGACCGTTTAAAAGGAACATTATGCACCAAAGTTGAAGGATTACCAGGGCTTGAAAACTCAAGTTATGTCCATGTAAACAAAAAAGGATTTTATTTTTCATGTGGTGACATTATATACTTTAAAACATTTCCAGACCTACCAGAAGGTGAAAGTGACAGCTTTATTTATACTGATCATACATTTGAGGGTGTAGAAGCTGTAGAAACTGACGATAAAGGAAATGTATATTATTCGGATTATGAAGCAGATAAGATTGGTCTGATGTCATGTGATGGTTCGAAATCATATGCCTTTGACGTGCAGGAGGAATTAATAAGGCCAATGGGTCTTTGTTTAAGTAAGGATCAGAAGTACCTGCTAGTCACAAATGATATGGGTAGTACTATATATGTGTATGAAATAGAGAAGGATGGGTATTTAGGAGTAGAGGCTGATGTAAGTGAAAATGTTGGTGCACAACTCATTGGGGAAATGGAGAAGATCAAAGCCATCATTTTAAGCATGGTACATGTACATGGAAATTGAAAGATTAGTAACAAAAATGTACCAGCCAACTTCAGAACATTTAAATAGAATTTAAGTA
>CL11565.Contig2_All    size  507    gap  0  0%
CTTTTGATCTCTATTGTCTGGTCAACAGTACTACTTACTACACTACTTCCTGCATCTTTTGTTGTCGTGGAGATTTGTGGCGAAAGTTCTGGTTTTGATGGCATTTGATGCATCATAGGTTGTGAGGTAGGTGGCATCATTGGTGCTTGTGGCATTTTACTGTTGTGGCCCATCATGGGTGGGTGCATCATGGGATACATGAATGGTGATCCTGGTATACTACCAGGTTGTCGTAGATATTGGTTATGTGGATTGTGTGGATTGTGTGGATTATGAGGGTTATGTGGGTTATGTGGATGTTGCTGATGTGCTGGACTGGCAGTTCCCAGGGATGCAGCTGAAAGGTGGCCATAAGATCCACTAGCACTTGAGCTGCGTGAATTATTCTGGTGCATATAGGGTGTGAGATGTAGTGATCCTTCAGAGCTCCTGGTCAGGCTCTGGATGTCAAGGTAATCAGAGATAGGAGAATGAGAAAGTGCTCGTTTTCTACTACTTTTACCAATG
>CL12731.Contig1_All    size  1575    gap  0  0%
TGTAAACACAGTATTTTTTATGTTGATGGAAAGAAAACTTATGTTTGTTTTTTTTCATTTTAAAACAAAAACATGATTATAGAAAATTCATTTGAAATACGGGTTCAAGTGCAAAATGAATGAATTGAAACATTTGCTTACAACTTCATGGTTTCATTATGCAGTGCTTTTTTAGTAGCAAAATTTAGAAAAAAATGCCTTCCAGTTACTTTCTAGAGGTTACATTTTAAAATACTCGTTATTTTAAAGATGGTGCTTTTTAAATGGATTTCTGCTGAGATTTTAGTGCTATTATTGTGTGCTTAATGTAGTGAGTGTTTTGTAAAGGCTCTTGAAATAGTCAAACAAAATATCTGTGGAAAAAAACAAATAATTTGTTGAATCAAGAATAAAAATGAAAGTTTCTTTTAATCTATTTTTATAAAAAGTGAAATAAAACATTTTTATTCAAATAGTTATTGGTGCTCTTAAAAAAAGAGCTCTTGAAACCCTAATTGCTCAAGGGACACTTAAGTTTATGTAATCTACATGAAGTAGTTCATTGTAAGAGAACCCAGATCCAGATGTTCCAAGTAAAGGAACTATGGTATGAACAGTGAAGTTTTAATAGATCTAATCTTTTTATGGCCTCTGTTACAGATATAAGTCTTGAAAGTTCAAAGTTCAGCTAGAGAAAATTGAATTGGAAATACACCATTCTAAATGAGACAGGTTAAAACCATGTCTGCTTTTGTTATTCTGTAGTTTTATTTTGTTTATAAGGTTTTATAATTTATTGCTTATTATGTGCAATATTGTCTTTTAATAATCATAACATATTTGTTTTGTGTGTGACAGTCACACCTCTTATATACAGTCATAAGAGAGTTTAAATATCTTGTTTACTCTCATTGTACATTTTAATGTAATGGAAACTCTTTAAATCTGACACAAAATGGTATTAACATTATTATACATTATTTAAATATTTTAGTCCTTACAGCCGTAGTTTAAATTCCTGTGCTTTGAGTCAGAGATAATTTCTATTTTACTGATTTCAGTTTGAAAAGGTTTGTACCCGTAGGTATTAATTTGCCATATTCAGAATCTACAGAACTATGGGTAATCTAATTGATCCTACACCAAAATAAAATTAATGTTATGTCATTGGTTGAATTTCCACAGTTTAGGATCTTTTAAACCAACCACATGTATGTTATGACTTTTTTCTTATTTATACATACCCCATATTCTTCTTTCAAACTACTTTTTTACATGAATTATGTTATAATGCGGTTATAAGTTACAGGGTAAATTTATTATTATTTGTAATGAATTTTCATTTTTAAGTAAATACCTAGTTTTTTGTGAGACACATTTGTTTATTTTAAATTACATGTAGTTGCAAATTTTATCAACTGAAAAAGGTTAATCAACAGAAAGTTAAATCTTTGCTTACTAGGCTGTTGACCCCAATATCCTATTTTGTACTGATCAAACATACTATTCAGACTGAATTGTTTTATAAAGTTTGTTGTGAAAAAACTATAGTAGGATCTTTACAATGATTGTTATTATTTTTGGCATGCATACAAA
>CL12801.Contig1_All    size  317    gap  0  0%
TTTAAGACCTGGCCCATGTGTAAAAAAAATAAAATTAAAAACTAGAATCAATCGTTGATATACTGAATTATTCTATGAGATTGGATTCATTTTAATCGTTAGATTTTTTTGTGTGAAACGCAGGCTTGGTATTGGACAAACCTATTTACATTTTTATCACATGACAAAGGATTATGAGGGATGTGAGGGGTAACAGATGGATTATTATGTTATTTGATGAAACTAACAGATCTGATAAAAATGACAACCATTTTACAAAAATCATATCCAATTAAAATCAATCCTAAAAAAAGTCAGAATTGATCAAAATATAACAG
>CL13010.Contig1_All    size  699    gap  0  0%
TAAAAAGTAGGTTTTTTTTTACAGAAGCTATTGCGGGATTCATAAAGAGTAATTCTTAGCTAATGAAACCAATACAAGTTCGGGGCACAAAGATAATGACTTAACGCTTTCAGGTATTAAATTTCGGTTAATTAGTTTTCTAAAAGGTATGTGTTATAATTAGGTCTTGACAAAAGCTAGAAAAAAAGAATTACACTTTGTTAGATATCGATGTAATAGTTGCCTCAATTATACACAACTAGAACAATTACATTTATGAATACAACGGTGAAGTATTTTTTGTCAAATCAATTATGATAGGAAAAGCAAATACAAAATAGGTTTACTGACTATTTACATTGAGGGAATACAAATAAGGTATGTAAAATTATATCAGGATGACGAAAAGCATAGTCGATACACAAATAAAGTGCGTACTATTTTTGCAGGACTTGTTAGAAGCTGGATGATTCACCCACACAAAATGCAAAATATACACATAACAATAATCAACCAAAATTAATTTGAAACTGTTATGTTTTTCTTTTCTTCAGCACTACTTTCATCTTTGTCCTAAATCTTTATTCTTTGGAGTTTTCTTGGCTTAAAATATTATGGTTATTAAAAAACAGAAACGGTAAACAAATGAAATGAGTACGATTTTTCCCGAATTAGTTCAAAACTTCACGATTCACTGACACAAAAAGAAATATATTGGCA
>CL14058.Contig2_All    size  628    gap  0  0%
ACCAAAGTAAATTTGTAGATATTGGAAAACTTTGTTGTTTGTTTTCTCAAGTTTTGCATATATTTTGTGATCTCAAATACTGAAATTGTACTACAATTTCTTCACTATAGATCATTATTTATGAATGTTTAGTGATAGTTCCAATGTTAGCTACATTTTGACTCATGGTAAATATGAAGATCATGAATCTAATAGAGGACCATTTATTAGGCCAATACCTAACTTGCATTTAATACACACTATATCTTTATGAAGGCAATATCAGTTGTTACAATAAAATAGTCATGTGTGCATATAGTAGGCGTTTTAAAGCAATTGTTGACAGCTGAATACACAGGTGAAAGTTGTTAATGTTGGTATTCAGGTAAAAATTGGACATCTCTCTATTTTCTTTTCACCAAAATGTTTGCATAGTATATGCCAAGAGTTGTGTTGTATTCTATTATATAGACAAAGTAAGACTCTAACACAGATACTCCCTAATTGCATGCATTTGATAGTAGAAACATGTGCTGCACAATATTTTAATGGGCAGATATTTTAACATTATAATGTACAGCCTGGCGTTTTTATTCACTATTTATATGTGTTTGTGTAAAACTGTTGTGCTTTCATTGTAAAAGTAATA
>CL14227.Contig2_All    size  597    gap  0  0%
GATTTAGCAGTCAATTATGGGTTGCTACCAAATGAAATGTGTTTGCATAATATGGCATGTGAAGACCACATGTGAATAATGATAGAAATGAATAAACAACATGATTATTACAGGCTCTGTATTATGTCAATATTTCCTCATCAATAAAGAAGGGGAGAGATTGATATCTGAACTAAACTGCATCAAGTTGATATAACTTAAAACATTTAACCTAGGTCATCTTACATGAACACAGGATGATGTAATTTAGCTAAAAACGTGATTCCAAGACGGTGATAACTGGTTCATGGTGGAATATTGTTCCAATTATACTGTTTATGGGTAAAAAAATCATGAAAACATATAACTCAAGTTTACTTAATAAAAGTATTAGTTTCTTGGTTGTGCTTTCTTGATATCTGCAGTGAAAACCATACCTTATAAAAAGTGGTTTTTACAAAAATAATACACAAAAGCTTATGCCAACATTGCCTGACCCTAGACATGCACATTACTGGAGTTAAAATTAATATTTTCATAATTAAAAGAAATAAGATGGCATTTTGAATTATGTAAGATAATGTCATATGTTAAATAACCAAGTCATGTGACTAAAAG
>CL14706.Contig1_All    size  521    gap  0  0%
TAACAATTTTTTGAAACCTTAATTTACACATTATTTACAGTTTTCTAAATGTTTAATGACTGTTTGTAGATTTTCTTTAAAGATTTAAAAAAAAAAAAAATTCAATATTAATTTTAAAGTTGACAGTAATATCTACATTAGAAATACATGTCTCTTGATATTTTTATTGTTAGTTAATGCCTGAATGAGATATTTTTAAATGCAGCCTGGGTAAAGGATGTTGACCTAAGTTAGAGAATGTAAGTCCTATGTTTTTTTCAACCATTTTCATTAATATATGTCAAAGATTCTAAGTAACACAGATTTTGAAAATTCAGTATCATTTGAAAGCTTAATGATTATTGTTGAAACTAACTGTGAGAAACACATTACTGATTTAAACAGTTACCTCTGTTGACTTAGATTTACATGTATACTTTTGAGAGAGCTAGAGAAATTATTTTGCATACATGTATAAGAGGGAGAGATTATTTTATGTATGAGGAATTTGCATGATAAAAGTTGTAAATATTAGACACCCA
>CL14934.Contig2_All    size  2528    gap  0  0%
CGTCTCCGCTGAGACATTATTAAGAATTGAACGATGGAAAATCTGCGGGCTGAATGCTTCTTACTACTTAATTGGAATATATTACAGAGACGTGAATAACAACAGTTCGTTGATTGGTTGGGACAATTCAAACCTAGAAAATGTATTTCAATCCCGTAGAGTATCGAATTTGTACTCTCTGCAATCATATTTTGCATAGTCACAAATCGTGCATGTCGATACACAAGTAACCTTTATCTATAAATAGCAGAATCTCCTGATGTTTTGCAAAATCGCACATGATTGTTTCACATTCAATCCAGTCGCTCACTGTTACGTACATGTTATAAATGAAAAACATAAGAAAACTTGAACATGGTTATGATATTTCATAATGAGAGAATGAATTGTTTGACAAACATGCAAAGCATTCACAACCATGATTTTGATGATTATCACATTATGGACCTTATTTGACACGCAACATTTAACGATATACTACGGCTTCATAACGTGTTAGGTAAAATTTGTTGATTTTATATGAAAGGTTATTCTGAATGAATTAATCTACAAAGCGAGAACACTTTCCACTTTTGTCAGCTAAGAGACGGATAGCTTTTTCTGAAAAGCTATTACTTTGTCTTCGCTAGCCAAATGTTACGATCCACTCCCCTTCTTTCATTTTTCGTTTCCTGCTTCGCCAAATTTACAGTCTTTAGGTGCAACCGTGTTTTCACCTCCACACCAAAGAGAGTTTAAGTGCTACCATTGGTCAAGAATAATGTATTCGGAACGGGTGTGACTTTTATCAACCGTTAGATGGCGCAACATTGTTACCACAAATGTTGGCTCTATCTGCCAAGAGTTAAGAGGAGGGGTGTGGATCGTAACCCTTGCCTAGCGAAGATGTAAAACCATAGGTTCAGCAAGAAACACACTAAGTTATGTTACAATTCAATCGTATATATCCTCAATATTGACTGCCGATACAAATGGTAAACAGCGTGGGTACATTGTTCAGGTACGCAAGGGTCAATCAAAAATATCACTGTCACAATATGCTGAATTTTTTTCATTTAAATGTTTTATCGCTGCTTGTTGGTCAATGCTATCGATGTCATAGCTTTCGTCTTGTATGCTTGGCGGTATAAAATCTATACATGGCTCACTTGGAGCCAACCCACTGTCAGAGACTGTACGTAAATTACACTCTGCTGCTTCATTAAAACCTGTCCAAAAATGTAGCGCATCAATACATTCTATCTCTGGATAAATTGATTTCAGCCATGACTCCTTAGTTGTCAATGCAGTATCAGGATTATATTCCATGGCTTCGTTAAAGGCCTTCATAAAGTCCCTACCCTCTTTAGACGTTAGAATATCAATATCAGGTTGGTTGCAAAAATGGTTAAAATCGTCTTCCCAAGGATGAAAATCACTTATATGACAAAAAAATTCATAAAACTGCTTTACTAGCAGATACTGATGTTTGTTGCAAAGATCAAAGGGAACCTGCATATTTTTACTATGCCCAAACTGAACAAGAATGGTCTTTTTTGATATGTCAGAATTACCAATTGAACTATTTAATACAGTTTCAATGCATTTCATAAAAACACTGTCACAATGTTGTCTATATGCCGACTCTATCCACTGTGAATACTGATTAACTGAACACTTTGATAAAATGAATACAATATGATCTGATTTATTAACGGTATTGTCGATCCAGAGATTTTTATTCTTAGTCTGTGACCAGGGAAAGAAAAAAACATTGAGTTTACAAGATTCTCGAAGGAAAACAACGAAAGACTTCACCAATGTATTATGTCGATCGCCATCATCTGCCGCTACAACAGCAACTATCCTTGACCTCTTATTTAAGGCTTTATTTTTACCTTTAATATCTGTATTATTGATATTTACATCATTGTTAGAATTTCTGTTTCCTTTATAGAATTTGTAACATCCAACGATTACAATTATTGCTAAGAGGAACGTAATAAACCCGAGAACACTTGGTAAAATATGCTGATTAGGTGTTTTACTTATATCAGGGCTTAAAACTGCTCGAATTGGGTCTGGTGAAGTTTGTTGTAGTCTCTCAATTCTTCTTGTTAAAGGCATGTCACCTGTCGTCGGCACAATAATAACAGAAGTTCTTGTCCGTATACACTGTCCACAATAGTTTCTTTTGGATTTACAAGTGCAGTTGTCATCAAATGGCTGAACCAAAATCCTGTATCTTCCAGGTTTTACATTAAGAAAAGTGTAGTCTACCTTGGATACCCTACTCTCTTCTGTAACATTTCTATCTTCGAAATCTGTTTCTTCTCCTGACTTGATTTGTTCTAACGAAACAATATACTGTGAGAATTTGTATTCCACAGGAGCGGCAACAAACCAGATCCTTATGTACATATCATCGATATTATTGAAGTAAGAAATAGTCGTTATCCAGTCCGATGATGCGTTCGTCAAACCTATTATTTAACAAGCAACAATTATAATACAATTTCTTTTTGAAACATCCATTTATTAGGAGTAAC
>CL15446.Contig3_All    size  1220    gap  0  0%
GAGATTTGTACAAATATAAATTGGACGGGATTTTATTTATATAAATCTCATAATTAATGCTTATAAATACAATGAGTCTGACAACAACATAATGATAACAATGTCTAACAATCTCAAATATAACTTTATAATAAAATCAAGTCGGAATAAAAGATCTTAGTCATAAAAGTGAGTCACAGGAGAGTCATAAAAGTGAGTCACAGGAAAGTCATAAAAGTGAATCACAGGAGATCACACAATACAGGTCAGAGTTCTCATAGGTCGTGACAAATTTAGCAGAAATTTTTGTGATGTTTTATTATTGCTGCAATTACAACGGTAGATTTTGCAAAAATAAAAAAACTCACATTTTGAATTTTGAAAGTATTGCTTGTTTGCAGCATTTCCTATAAATCTCAAAAATTAATATCACAATTTTGTTTCGCTGTGCAACAAGTACAACAATAAATGCACACACAAATTTCTGAATTTACAGTACAATAAGGTCAATAGATTTTGTGAAATGCATTCCATATTGCCACAAGTAAATGTGGGTGACACATAAGATAAGAAATCGGTTTCATATTTTCTGCAAATGAGGGAAAAAAATGTTCAAAAATGTCCATCACCTAGCAAATGCATTGGTGCATACATTCAAATCATTCATTTGTTAGATTTATAAATCTGGCCACTGAAAGATGACCTTTCTCTAGTAAAACTTGTATGAGCAAATATCTTAATACATAAAGAGGAAATAAAGAAATAGGGTCATCAGACATTGATGCAAAATTGTGAGTGACTATGTCAAATTTTCTTTCTTCAATGTGAAATGAAGGTGAATATACATGTAAACTTGAATAACTCTTTCATCCTTTCGAAATCTGACATTACTAAGCATACCCATAGCCAGGGGATGAGAGGTGTTCTGACAAACCCTCTCTGAAAAAAAGTATACTAATAAGTCAAGATTCCAATTAGGATTTGACTATCATGACACTCTATTCCCCCCTTAGAGAAATCATGGCTACAGCCTCCTGGGGGCAATATTGGTTTACAAAAACTTATTAATTTAGATTTCATGATGGTGTACACACACATAATTTTTTTCTATAAGAACATATTAATGTTTTCATTAAAAAGTACAAATGTATGTGATAATTGAATAAGGAATACCTCAAATAAATTGCAAAATTTAAACTAACGAAAAATGTCACATTTAATATCAGTACAACACAACATAA
>CL15579.Contig1_All    size  1594    gap  0  0%
TCATATTCCCGATAAACATGTTACAATTAATGAAGGTATATGAGTGTGTTTGTCAATGAGACAGCAACCTTGAGACAAAACGAAAAAAAAAAAACACAAAAAAACATAAACATAAACATAAACAAAACAAAAGAAATAAAAAAAAAAAACAACACACACAGATAAGTCACAGATATTGTTTTATTTAAATAATAAAAAATATTGGTTTATGTGAATTTTCATTTTTTTGTAACCAGAAATGTTAATAACATATATATTTGTAATGTTATCATCCAAATATGACCTGTAATAAATGAATGTAAGAAGGGGCTATGAATAATTACATGAGGGGTAACAGACAGTGAAATGAAATCAGGTTTGAACCATTAATTCTCAACTTTTATTTTTCTTACAGCAAAAGCAACCAGTCCTGAACTATGTGGAAGTCGAATTCACCAAACCACCTTCCAAAAAACAATCAATCAACAGAAAAGACAGTAAAACTGAATATGCTGACGTCACTGTTAAAAATAAGACTGTTATTGTTAAATAAACTTGTAATTATATGTAACTTAAAATGTGTTTAAAGAACAAATAATGGGCAATGATTTAGAAAATGTGAAATGAAAAACAAAATATGTGCAGGCATATACAATGCCAGTTAGTTCGTATTGAACTGGTTTCAAGGTGATATCAAAACGATAAGGATAAAGTCAATTTCCTCCCCCCCCCCTAAAAAGGAACCTGTATTTTATATGACGACTCCTTACAATATTGGACAACACTTAAAAAAGTTTTGTCAGCCCATAATTGTGCAAATTGAAAGATTTTTTTTGTAAATATGATATATTGTTACATAACACAAAATGCACCACCATTTTGTATTCTAGTCTTCACATGTAAATATGTTTATTGTTTTCGCTGAATTGACCACCTGATGACTATAACAAGACTTTCATTTTGTTCATCTTTTTTTTTATTGAACACCTATTGCCCCACTCTTAATTTTGCAGTTTGTCTATAATTTGTATTGTTTGCATGTTAAACCGAGTTTTCTTCATACGTATCCGGTCCCCCCCCTCCCTGATTTTGATTTCGATTAGAGGCCACTTTCATAAAACAACCTGAAAAATAGCAAAAGTCTAAATTTTTGGCTGAATTGGAACTCTGTAGACTCCCATACAATAAACTATTTCCTAAATTTATTAAAACCCACTGTATATGCAGTCTAAAGCAGTCGGCATTCCTTGGTCCTACAGGTCAATACATGAGACCAAAATCGTCAATAAAATTGAGAATGGAAATGGGTAATGTGTCAAAGAGACAACAAACTGACCATAGAAACTTGCGTATACTCAGAAATGTATGTTTTCATTTGTTTTGATAGCTATAAGATCAATGAAATAAGAAGCTAAATTATTTCAAACCACAAAACCTATAGAACAAGAAGTCATTTACAAATAATCCACCGACCAAGCTTTTCAGATGCATGATTATATTTGATATATTATGAAGAGTGTATAGATAACTTCCATGTTTATTTGTTACTGGTATCTGTTTGTTATTGTTGTTATACAGAGCTATAAATCATGTTAAATCATATAAAATAAAGGCC
>CL16326.Contig1_All    size  1130    gap  0  0%
ACTTCGTTGCGTGGGGTATAATAAGATACTTAAAAGTAAATAATATAACAAAACAAGATGGACGGCTACACAGTTTATAAAATGTAATGAAAAACTTGGGTCTATGTCATATAATTATTCTTGCAAGCAGAAAATTCAATCATGATTTAATCAGATTAGTCTAGTCCTACAGACTGATAGATTGATTATATGTCGGACTAGTCTACTCTTAAAGTAGGGTAGTTTACATAACTTACAATGACTTTTCTGTTCAGCAAGCAAGATAACCAAAGATGTTCCCTTTGTCTACACACTCATTGAAATTGGCTGTAATATTGCAAAAGTTCAAGCAATTAGGGCAAAACTTACCGAGTAAAAAAAATCAAAATGTCTATCTACCTTGCACATTTCAGAAAATTCAGATCAGATAACGAAACTGGGTCCAGCAACATTTATAAGCAATTTAAGATTTTGACCCTCACAGTTTCCATTCACCACAAATATTCTCGTTACAACGAATCATTTTAAATACAAAAATACCAGTTGCAGCCTTTTGTTTATCTATTAATATATGTATACGGATAAAGTTATGAAAGGCAGCAGGGTCACCAGGGTGAGGAGTCCATGTCATCTGAAATAAATGCTAAGCATAGATCTAGAAAGCGACAGATAATCATGACATTAAAAAAACTCTCTTCTTTTCGACTTTTTTCAAACAAATTGACACATAAAATGAATTATATAGTATTGTGGAATTTTTAACTTCTGTTAAATTCATTGGTTACACATTTTACTAGGATAACAATCCTGTCAAGTATGAGCTGGGTAAAATATTTCAGAAAAGAAGATGGAAATGTGAAAGATTCCGTGCGTCAGGTGCAAGAGCATACGAACAGCTAACATGCCTTGTCAGGGTGGAAGCTTAAAAGTCCACGAAAATTTGATTTAAAAACTTTATTCGTTCTAACAAAGTTATTGAGATTTTGTTGAGGATTTAACCATCTACGACAACAAGAATTTTTTTTTTAGAATTTACAGCTCTTCTATAAATATATGCAAAGCAAACCATTGATCAAATTGCTTGCTATGATTGTTTGGATGTTTGTAAACGACAGACTTAGAAATGCTGAGATTCCAGACCATTTTCGTTT
>CL16935.Contig2_All    size  1825    gap  0  0%
AATGTGTTGATAATGAAAAAAAAGAAAAAAAAGGGGATGTATTTCCAGTGTTAACAATGGATAATGATAGCTCACCTGAAAATTCTGAAAAATCTGACAGTAAATCAAAATGTGAAGAGACAAAATGTCCAAGCTTTAATCAAAACAATACATCTTTAGGTAGAAAGGCTACTAAAAGACCTTCTAGATCATTAAGTTCAGATACAAAGGAAAAGCCATCTAGAAAAAAGAAAAAGACATCATTGAATAAGAAGAGAAAAGTAACGAAGGTTATTAAAAGTAATAAACGCCAGAGAAATATTGACAATGATGAAGATGCCAAAGATCATCAGGACTATGATATGACTGATGACACATGTACAACAAGCCTTAAACCTAAAAAACAATGGAAATGTACCAAGTGTAATCTTATATTTCAGTCATTTTCAGAACGAGCAGAGCACATGAGGAAGCTTCACAAACCATATCCCTGTGAACTGTGTGATTGGGTGGGCGTTCAGCCATGTCTGTATGCTTCTCATATGTACAGTCAACATAGAGTTGTTATTGACCCTAAAAGATATCCATTGGTTCAGTGTAACGTTCAGGGATGCACATATAAAAGTTTAAGTAGAAATATGAAGGATCATATGAGATGTCATAAGTATAAAAAAGAGAAGTTAGTATGTCATGTTTGTGGTATGGAGTTTACTTCAGAAGGAGGCTTACGTGCTCATTCATCATACCATAAAGAAGAGGAAATGAAGTTTAAATGTAAAGAATGTGATAAAGTATTTGGATGGAAACATGAACTTAGGAAACACTTGGCTGCTGAACACAAGAATTTTAATCTTTGTCATTTGTGTTCATTCAAGTCAAAGAATAAAACATCACTGATTGTACACCTGCATAATAGACATAAGGAACCAATTCCAGACAATATGAAAACATTTAAGTGTGATGCATGTGATTTTTATTGTTTTTATCCAAGTTATTTAAAGACTCACCAACAAGAAAATCATTCAGATTCCTTAGATTTCCAGTGTACTATTTGTCCTAAAAAGTTTAAAACCAAAAAAAGTTTAAGAGGTCACTATAACAATACTCATGGATCAAACTTTTTTAAGTGTGACAAGTGTAGTTACACAACAAGATCACAGACGACACTACAAGTTCATCAACAGAGTACACATTCTGAGGTACGGCCATACACTTGTCATCTATGTGAGTACAGTTGTAAATTAAAAGGAAATTTGAACAGTCATTTGAAGAATATGCATAAACTAGAGATTGTCTCCATTAATAAATTACACGAAAAGGTTGTAAAAACAGGTACAGGCTTTGATGAATATATGGAGGCTAGAAGAAAACTTTATGAACCAGGTGTGAACCCAGCAGAATTGATAGTAACAAGACCAATAGAAGAGAGCTGTGGTGTTCCTCCTTTGGAAGATAATACAGAAGAAGACTACCAAGATTTAACTGAATAGTTTTGGAAAACTAATTTACATTCACCATAAACTTGGATATTAGAGGTTAACATTTTCTAGACAACAAAACAAAAGAATAGTGGTGATCTATTCAGCCCTTGGGACCCTCTTGTTTGTTAAATTATATGCATGTTGTTAATACTGAAAACAGATTTGAACCAAGCTATTTGCCAATTAAACAGTAACCCAGTTGCAAAGTAAGATTACTGAAGACATAGACAACAGCTCACTGTCTTCAACAAAAGACAAAAGTTAGTGCCATTTGTCCAGCTCGAAATTTTTTCTTGTTCAGAAAAGCTGAGAACATAAGTTTAATAAATAAAAGATGTTGTTATTTATTAAAGCTGATTGAACCA
>CL16955.Contig2_All    size  331    gap  0  0%
TATGTGTAAGTATATAAATGCTATATGTATATTTGGCACAACATTCAAGATTTTATCAAGCAGGTACATTTAATGTACTACAAGGTAATATATATCTCGCTATAAAATAATTAACCTTCAGTAGTTTGATCACTGAGATGAATTTTAGAGATTCTTTGTAACTAAGATCTATCTGCCACTTTCAACACATTGTCATACTAACCAAAGTTGGTTTTAGTTTTGAAATTAATAAGTTGTATGCAACAATTGTAAATCATTTATGTAGTCTCTTTACATCTGAATGTCATAGTTTTGTGAGATTTTCAAAACAGCTTGACAATTTTTTAGAAAT
>Unigene337_All    size  1934    gap  0  0%
CTCTCATAATTAAGGAAACACCTCTATGTATTTGGATTTACTGCCCCCGATGAAAATAATGTAAGCTGTAAATGATAAGTCTCTCATGCATCTTGCTCATTCAATGTACGGGTTCAGATGAACACGGCTTTCATTTCCGCTTGAAACGACATAAAGCGTAAATGACATACACAGAACCAGTAGACGAGCATGAGCATCACTTACGTTCCATTTAATACTATACAACTGTTTTCAAGTCAAAGACATTGATAAACCATCATCCATATCTTCTTCCATGTGTATAACCGATTGTTCTTCATCGTCTCCCATCTCAACCTGACAAGCTTCAATCACTTGTGCTTCTGATATTGTTCCATTCTGTAAACTTTCTCTCAATTCGTCCTCTGTTAGAGAAATATCTTCTTCTGGTATGACTTGTTCCACTGTAATCTGTTGACCATCAATAGTAATCTGTTGTCCCTCAGAAGACAGGGAGGATGGAATCTGTATGGTAGCTTGACTGGTCCCACCATTAGAGGTAGCAATTGAGAATCCCTGCTCTATCATGAATACTTCACACTGTTGTTTTTGGTGTTCCCTGAGAAGTGCCTCTGTTTTGAATGCAGAGCCACATTTATCACAGACTAAAGTTTTAATATCAGCATGTCTTCTTTCTATATGTTTCCTTATATCAGTAAAAGTGTAACCATAGAAATCACATACACCACATTTATAATCCTTTTGTCCATTGTGTCTTTTTAAATGCAGTTCCTTATTTTTGATATGCCTGAAAGCTTTACCACAAACTTTACAAACATGCTTTGGCTCTTCATGGATAAGTAAATGTTTTGATATATCTGATCTCTCACAACCTCTATATTCACAGTGAGGACATTTGTAAGGTTTTTCAGCTTCATGTATTCTGAGATGACGTTTTAGATGTGCCTTCCTTGTGAACTTTTTATAACATATTGTACACTCAAACAACACATCAGCAGGCATGTGAACCATCTTTATGTGCATCTTTAAAATGTATTGATCCTTGTATGTTTTACCACACATTTCACATGTACAACCATCTCCTGTATGTCTCATCATGTGTCTCTTTATCACATAGGCGTGCTCGGCCATGAAATCACAGATTGTACATATACATCGTGGATGGGTGTCCTTAAAATGCTGTAGTAATGAGTCTCTATCAAAGCTGACAAAATGACAACATTTACATTTTTGTACATCGTCAGAATGGATAGCTATATGGGACTGGTATTGTTGTAAATAGAAGGCCTGGAAATCACATTTGGGACATTTTAACTTCTCCAACTCTCTTTCTGAAGCCTTCAGTCCCAATTTGATAGGGTCTTTCTTTGGCATAAATATGGGCAAGAGATCTTCTGGAATTTGTAGAATGGTCTGACCTTCACTTGTTGTTCCAACTTCAGGCTTCAATCCCTCACTGCCAACTTCTGGATTTATGATGGAGGAAACCATGGCTTGTGCTGATACTGCTTCTTCTCCTAAGTCATCAGTATCCTCATTAACATCATCATTTTCTAACTCAGATATTTCCATTCCCTCATCGTCCTCCTCAGTCTGTGGATTGGTTGAGGACTCTTCAGGAATGGTATCCTCAGTTCCTGTTACATTGGCATTTACACTATCTATTGTTCCTGTTTCTATAAGATAATTATCCTCCCCACTTATCACAGATTGTTGAACACTAGGGGTAATAATACTGCTGTTATCACATGACACTATTTGACCTTCACAGTCACTGGTCGATATTAGCTGACCATCATCAGTTGATAAAATTTGTCCTTCACTATGTGATATAAGTGAACTTTCACCAGTGGATAATATTTGTCCTTCACCACTATGTGATATAAGTGATCCTTCACCAGTGGACAAAATCTGTGCACCACTGGTTGATATTATCTGTCCATCACTAGTCGATA
>Unigene441_All    size  3171    gap  0  0%
GCACAGCAGGTGGCTGATTTTATCAAATATGGATGTAACAAAGGAAAAATAGAGCTAGAATTGTTCAATGAAGATGGAGAAAATTATATTATACACAGAGAAATCCACAAGAACAACAAATCTGAGTGGACCATCAATGGAAGACCTGCAACACATAGAGCAGTAGATGAACTGGTAGCTCAGAAGAACATTCAAGTAAATAATCTTTGTCAGTTCTTACCTCAAGAAAAAGTTGCTGATTTTGCTAAAATGACTTCAGAAGAATTGCTAGAAAACACAGAGAAATCAATAAACAATGAATTATATGATAACCACCAGAAATTGAAGAAAGCTCGGGAACAAGCTAGATCATTAGAACTAGGGTTTGAGAATATACAAGAGAGATTAGATCAGGAGAAACAGAAAAATGCCAGGCTTGAACAAGATGTCAAAATTTTTGAGGAGCGAGAAAGACATTTATCAAAGATACAAATATTGCAAATGAAAAGACCATGGGTGGAGTATGACGAAAAGAGGAAACTATATGAGAAGTATAAAACAGAAAGAGATAAGAAAGCTGAGGAATATAAACAAGCCAAACAAATGTTTGCTCCCTTACAGAAGAAATTAGATGCCATGAAAAAAAGGAAGGAAGACATTGAAAAGGAAATGAAAACTAAAACTGACAGTTTAAGGGACTATGCTAGAAAGGCTCAAGCCAGCAGCAAAGAAATAGAAGCTTTTACAGACAAGACTCAAGAAGTACAAAATGACTTAAAGTTCAAGAGAAATGAGGAACTGAGTAGAAAGAAAAGAGTGCAGGACCTGAAGAAACAGATTGATCTTCTTAAAAGTGAATTAGAGACAACAGTCCAGACAGAAGACATAGGGCCTCAAATTGAGAGGGTAACTCAGGAAATGAGAAGAATTTGTCACCAGATGGAGGAGATGTCTCAGGATGGAGACCTAATACGAAGAGATATAGTAACAATTAGGAATGATATTAATTCAAACCAACAACAATTAAGAGAAATCCAGAATGTAGAAAATAAGAAATTAGAAATCCTTCGACAAAAACATAAGCATACTTATGACGCTGTTATGTGGTGTAAAGAAAACAAAAACAAATTTCAAGGAGAGGTTCACTTACCAATGATGATGACCATTAATCCAAAAGATGCTTCAATGGCTAAATTTATAGAGATGCACATTCGTGCTGATGATCTCAAGGCGTTTGTGTTTGAAAACTCCAATGATTATAATCTATTCATGAACACAATGAGAGATGAGCAAGGACTTAAAGTAAATGCTTTGAAAGTTCCACAGAAACCAGTTAGTGAATATGTACCTACCAAAAGCATTGAGAATTATAGACGTTACGGGTTCCAGAGTTACCTGAAGGATTATATATCTTGTCCGGATGGTATAATGAGATACCTCTGTGCTCAGTACAGAGTCCATGCTATTCCTGTAGGAGATCGTAGGAGTAAAGAACGTGTAGAGGATATTGTGGCGCAATGTCCAGAGTTTTCCATGTTTTATACCATTGATAGTCAGTACCAAGTTAAAAGATCAAGATATGATGGAAGTATATCTTCTAGAAGTTCAAAGATCAGAGATCCAACATGGCTGATAGCATCTGGTGATAATTCAAGAGAAGTTATGCTAGAAACACAGATAAGACAACTACAAGCACAGTTAAAAACTAAGGAAGAGGAGTACAATGGCAAACAGAAAATGTCCAAGGAACTGGATACAAAGTTAAATCAAAAAAGGGAAGAAAAGAAAGAACTAAGTCAGAAAAAAGATGTCAAGAAAAGACTTCAGTCCCAGATTGATTCTAAGATCCAAAGAATGAGAACAGAAGAAGCTGAGGCTGTTAATTTACAGACAGAAGAAGAGAGTGCTTTGAAGGAAATCAGAGGATATAATAAGAAAAAATGTACATCACTACAGAAGTTAAAAGACTATACAAGGAAATGTATAGAACTGAGTACAGAGAAAGTGCGTTTAGGATTAAGACAAGCCATGTTTATTCATGAACAAGAACAGGTTGAAGAAGAGCTAAGAGAGCAATCAGAAGTATTACAGAATTTTGAGAGAGCATTTGAAGAAATAAAAGAGAAGGTTAAAACAGCCAAAGAAATGGCAAAGAGATTGTTACAGGCTGCCAAGCATGTGACAAACACAGATGTTGATAGTGAACTGTCTCCAGAACTTAGACAGAGCTTTGAGAGTTGTCCGTCGACTTTAGATGAGATTGATGCTGCCATTCATGAACAACAAGCCAGAGCTGATTCATTGTTCCAGACAGATGAAAGGGTTGTTAAAGAATACAGACAAAGAAAAAAAGAAATTGCACAGTTAGAGAAAGATGTAACAAATAGACAACAGCAATTGCATGGTCACCAGGAAGAAGTAGAGAAAGCTAAGAGGGAATGGTTAGAACCGTTACGAGGATTGATAGAGAGGATCAATGAAAACTTTAGTTACTTCTTCTCTTGTATGAAATGTGCTGGTGAAATTGATCTCAACGTACCCGATAATCCAGAAGACTATGAAAAGTACGGTATTAAGATCAAAGTCAAGTTCAGGGATTCTGAGTCACTAAGGGAGCTAACTCCACATCATCAGAGTGGTGGGGAACGTAGTGTGTCTACAGTGTTATATATGATGGCATTGCAAGAATTAGCAAAGTGTCCATTCAGATGTGTTGATGAAATTAACCAGGGTATGGATCCTGTTAATGAGAGGAAGGTGTTTGAATTAGTTGTACAGACCGTCTGTAGGAGATCCGCATCCCAGTATTTCTTATTAACACCCAAGCTATTACCAGATTTGGAGTACTCTGACAATATGACTGTTTTATGTGTATGTAATGGACCATATATGTTAAACCATACAGAATGGAACCTTAAAAAGTTCATCAGACGAAGAAAAAGACTAGAAGATGAATAAACTTGTGATTACAGATACAAAGGTTGTGGAGGAATACAGATCTGTTGATGAGAGTTTAATCTATAACAGGATGAACTTTGTACGACTATTAGTTAAACATGGAGAGTACTGAACGAACGGATGTTTTAATGATGAGATTTTAATTATGTCTAGGATTTTGGATTATGAAAGAGAGAATTGTATTAAAAAATAAAGACTATACACATAAAAAAAAATAATACTTTTAAGAAGAGC
>Unigene1235_All    size  378    gap  0  0%
AAAGTGCCGATTTTATCCTTTTGTTTTGTTTGTATTTTATATATTTGTTTGTTTGTTTTTTGCCTGTTTGTTTTGTTTAATGCTGTGCATTTGAATAAGAAATTCATTGGTTTGTGTATTTCATAAATCAAGATCTCATTTTAGATAAAAGTAGAGTAGAGTTATCGTACACATCTACTGGTCAAGGTTTACTGTGCTTGACATATCATTGCTGAATGTGGCTAATATGGGAGAGCTTAGAAAACGTGTCAAGTTGTATGAATGATTGGGAGAGTAAGCATGGGTAGACGATTAATTTCATGGTTTCTGTTAATTCTGAAATGTGTTATCTGCAGGAGATCAGTTTATGCATAATAAGTAAAATCCTGAAAAACAATC
>Unigene1369_All    size  406    gap  0  0%
GTAAATTTTATATTTAAATCAAATATCGGATGTATCAGAATTTTTCATCGAAATGAATTTTGTACCAGACCAGACAAAGGCATTTGTTGTGTTAGAGTAGTATAAGATGCCAAGGAAATATGTTATTTTCTTTATTAGACATTATATTAAGGCATGTCTGTTTCTATAATTCAGAATATTCGTAAAGGAAGGAGGTTTAAGATGTATGTACAGATGGCCATGATTATTCATGGAAAGGTTGAAGTCTATAAGCAATTTTTGTATTCATTTTTGCTTAAAAAAGTTAAGAGCAGTGCATGAGTAAAAAGTTAAGAGCAGCAGAGCATGAGTAAAAAGTTAAGAGCAGCAGAGCATGAGTAAAAAGTTAAGAGCAGCAGAGCATGAGTAAAAAGTTAAGAGCAGCAGA
>Unigene2617_All    size  653    gap  0  0%
GATTTTTCGAGGTTCTGTCGAGTGCCACTTTGTTGTAACAGTTTACTTGTTTGTATCCAAATTAAATCACACGAGCAGGAAAAATTGTTTTGGCCTATTTGTAATATTTTCAAATTGTCCCAGTTAAGCATATTCTCATGCAAGGTCTGAAGAGCATTACCCTCGAGAAAAATGGTTTGCAGATTGTATGATTCAGGAAATGCATCTATTGGAATGTCCCGAAGTTTTTTGTTGCCTGTTATAAACAATTGCGTTAGTGCCATAAGTCCAGCAAATCCTTTTGATTCAATGGATTCCAAATCTTTAATGCGTGACAAGTGCAAACTCTTAAGACGATGAAGTGAGCCAAAAGCAGACGAGCGTACGGATTTAAATGAGTTCATGCTGAGGTCAAGATAAGTCAAAGAAGGTAAAGAATTTATTGCTGTTGGTACATCTTCAAATGTGTTGTTGGCCATATGAAGATACTCTAGGTTTAATGTCTGAACAGTCGAATTTCCTGCTGGAATACTAAATCCTTGAGGGTGAATCGCTTTGATTGTATTACCTGATAAATGTAATTTCTTTAACGTCGAACAACTTTTCAATGCATATGCATCTATTGCTGATATCGTATTATTGTTCATCAACAAAAAATCTAATCTGGGAGTTCG
>Unigene2788_All    size  543    gap  0  0%
AAGAAATTCAAATGAATATAGATATTGTACTTCGCCAGAATGTCCTAGTGTTTATCGCGTGACAAAGAATGTCAATGAATTCAGTTGTGGTGAATGCGGGGTTAGGATTTGTACAGCTTGCCACATCCAGTACCATGATGGTATATCATGTGACACTATGAAAGAACTAAAGGAAGATACTTCTGGAATAGCAATATGGCTACGAAAAGATCCCCATAATCGTAAATTGTGTCCCGGCTGCGGTTTACCAATTGAAAAGTCATATGGTTGCGATCATATGACATGTACCAAGTGTCGTAGACATTTTTGCTGGATATGTCTTGCACACTTTAGTTCTAGTGGGGATTGTTATGGTCACCTACGTAGGGAACATGGTGGATTTGGAGGTGGATACTAATTTGTGTATTTACTGTTATTGTACGAACTCTGTGTTTGATCAAAATCAGTGTACGCATTTCCACAGCATAGGAGAGTAATAACATTGTAATTTTCTTTATGAAATTGACATAGTGTTTTGAGGACACTTAGCATTTTGAATGCCTG
>Unigene2930_All    size  455    gap  0  0%
GAGAAGACAGAAGAAGTTGCCTAAATTTTTTATGTCATTGGTTTTCTATTGTCTCACCACATTAGTACAAACAAAAGAAATTTACAAAATATATTGTGAAGTTTGAATCATTTGAAGTTAATTAGAAATGATGATTTGTGGGGTTAAATAGTTCATATCAATATCAAAAGAAATAGTGTTGCATGCTCAACAAGAAAAGGATCAGATAGGCAAGTCAAAGTAAGTATGATTACAATGCTTTCCCTGGAATTATCATATCAGAAACAAAAATATGTAGTATAGTTTTCTGTCTGCACAAGAATCAGTGTTGATGAAAAAAAACTGCATCATGGGCTTTCGAACTGTGTGTAGAATCAAACCTTTTATTTAATTGATACATTTTTATGCATATTATTAAAAGTCAATGTTGGACTTTTTCTTAAAAAGGTTATTATTATTTTGGGGATAGCTGCAGG
>Unigene4235_All    size  658    gap  0  0%
GCTGTAGGTAACAGAAGATTTGCGGAGAGTCCCTTTGGCATGAATACGGGGGCATGGTCATTTACATCTTCTATATGTATTATAACTTTGGCTGGTTGGTGTGATTTTAACGCTGGACTTCCCTGGTCAGAAACATCAACACTAAATTCAATCTTATCCATTGTTTCATGATCCAGAAGAACAGCAGTTCTAATTGCTCCTGTATTTGTATCAATTACAAAATATTTTTTAGCCTCCTCATCAATAATTGAAAATTTTAGTCGGCCGTTATCATTTTCGTCCAGATCAGTAGCGTGAATGACAAGCGGTTTATTGTCTGTTGTTACGACAACACTTGCAATCTGAGCTGCTTCAGAAATAGTTCCCTCGTAAATCTGCTGACTGAATTCTGGGGTATTATCATTGATATCAATAACGTGTATTTTAACAGTAGTCAAAGCAGAATAACCAACAATGTTAGCAGCTGATACCATCAAATCATATGATTTCACTTGTTCATAATCTATTTTATTTTTCACATAAATCACACCAGAATTTGGATTAATAGCGAACTTGTCGCCTTCGTTTCCTTGGATTATTTCATAATAAACTGATGACTGACTCTTTGCTTCTAAAACAGCAACATTAGATCCTATTTTAATATCCTCGTTTATTTCTG
>Unigene4804_All    size  438    gap  0  0%
GTTTGAGAGGAGTTGTGATGACAAGAAACAGGACTGATAGACTGGCTGATGGACGGACGGACGGGTCAAAAATGTTATACCCTGCGCCACTTCCTTGTGTAGGGTATAAAAATAGGAAGATGGTGTGTCATTGTTTATGAGGCAACTCTTCACCAGAGACCAATTTACATAGAAGATAACAATTATGTCCCCGTACGGACTTCAACAATTACTATAAACTGATATACCACATAGTCAAACAAATAAAAGTCCCAGAAATTACGTTTTTTTTATATGACTGCACATAATGAAAATTAAAGTTGTGCATACTGAATGATCACTGGCAAGTATTTCAAGCATAATACGGATGAGAACATGCAGATAAGTATCAATTATGAAAGTTATGCAAAGTAAGACGGGAGCTAGATATATGGACTGCCATAAAAAAAATGAATGGAC
>Unigene5733_All    size  273    gap  0  0%
TTGTAATTTGTTGAACATTTGAATTCTTGGTTCCCCTGTACCCACGAAATTAACGAAAATTAGTATCCAACGAATACTAATGAATCCACAGAAATCCTGCATTGAAAGTTTTCCTTGTCTATAATTCATAGAAAAACTTAGGTTTCTTAAAGCTTCATATCAAGTCTAGGACTTTAAAGGGACAAAATAATAAGGCAAAGCTTAAAGACTGGGCATATTTTGGTTCTTGTATTTCTACTGTTAAACATTTAAGGTTGTCAATCCATTATGGGC
>Unigene5760_All    size  1478    gap  0  0%
CTATGACAGAAAAAAAACATGGCGATAACTTAGGTTCACTGTTTATCTTAAAAAATGTCCAGTGAAGTAATCGACTTGAGCACACAAGAAGACATTATCTGCATAAGTGACGATGATCATGAAGTTAAAAAGGCAGAGGCGAATCAAGTGTGCAATACTCAAGGATTTGATGGTGTTGAGGAAATCGAAGTCTTGGAAAAATCGGAAAGTCCACCCCAAAGTCAAAGTCGAAACTTACCCTTAAAAAATGAAATAGATATTGAATCATTGAAGCTTGCTTTTCAAAAAACATTACAGGAGAGGAAAAGTATGGGATGTACAAAAACACCACCTCCAATTAAGCCGTTAAAGTTTCGTCCTCAAATGACCTGGTCCAAATTAAAATCGGAAAAGGAAAAAGAAAAAATGGTGATGTCACCTAAGATGCCAAGACTGAACAGGGAACCAGTCTACATCAGCAGTGAATCTGAAAATGAAGAGGAAGAAGAGGAACTTCCAGATTTAGACGATTATTCTGAAGTCATTAATATATCTGACGATGAAATGGGCGAATCGTCAGTGAAAAAATCAGTGTTAAGCTTAAACTGCACTTCGTTGGATTCTGACAATGAAAGTAAGACTAGTATGGATAGATCAAGTTACTGTATAAGTACAGATGAGGATGAAGAAGGAACAACAGTTGTTACGGTCCAGATTGTATCTTGTTCAGAGGACACTGATGATACAACATATTCATCACCGAAATGTAAGAGACGAAAAATGTCTGAATATCTGCCAGACACATCATTAGCTGATTGTACTGACAATAAAACAGAAGATGATAATGACATTGAAATAATTAGTGACGAAATTGAGAAAGAGAATAAAACTGAAGTTGTTCAAAAAATTTGGACTGATGAAAATAAGACGAAACTTGCAAATTTACTGAATGGTGTAAAAACATCATTGAATTTAAAAAATAAGTCAGGACTTCAAGACCAGAAAGAATCAGAATTGAAAGAAACAGGAGATAACTCTAAATCAGTATTGAGAGAGATTTCTAATTCTCCGACTAGTTCTCGTCACTTTACAGACTTACTCAAGTGTGATGATTCGGAAGATTCAGAAACTGAATATGTTCAAGTAAAGAAGAGAAGACGCAAAAACAAAATGAGAAAAATTGTTAAAAAGGAAGATTCTGATTGCGGACAAATTACTAGTTATTTTAGCAGTGTGAAAAAAGACATTCACAAAAAGTGCTTCTGGCAAAGACACAAATCTAACATTGTTAATTCCAGAATGGACAATGATATAGAAAATGTCTTAGTGGGTGCTTTTTCCCAGTTTCACATAAACACTGTTGAAGGATGTTGGGAAGATGAACAAAATCCAAGCTTCATGAGACATGGATTGAAGTTTTTTAAGAACTTTGCTAACAGCTATAGTCCGCCTCCTGAACTGATAGAAAGAGTTATAGAACAAGGAATAATGACCAGTAG
>Unigene6711_All    size  579    gap  0  0%
AGGCGAGACATTTCAGCGTGTGCCCTCTTGTATTTAAATGTATGCGGGATCTATCCCACTTAAAAACATAACTACAGTATTTAAAGAGTGTTGATCATGTTGATGCAGCAATTCTTAAAATACATACAGACATACATGTACAAGTTACTGTTATTTCCATGTTAACATTAACACGTTAAATGCATATACGTAACATGATATATAATGTATGCAATGCTCTTATCACTGGAGCATGACCACAGCTAGCTCCCTCTTATGCAGTCAGTGGGTCCCCACTGGATTGGCAAAATTTAAGGTATTAAAAAAAAAAAGGAGAATACATATAACTATACAAGGCTTTTGATTTAGATATATTGTAATTAGAATGTAAGATCTAACATATATGTATTTTGTGGCGGTATTAAACAAAGAAATGGGTCATCGTATATACTGCATGACATGTACATCTACCATTACCTTAAATCTGCATCAATTTCTTATTACTACACATTAGTGTACATGTAACATTTGTGTACATTTATACATGAATGTGTCACAGTTACATTAAAAAGTGATGCAATACAATATTTATCCATTCCC
>Unigene8187_All    size  832    gap  0  0%
ATCATTAAACGTAATTCAAGTATAAAGTTATCAGAATTTAGAGATTTTACCTATCGAGTCTCATCAAACATCAGATTTGACATATCCGTCACTTGTGAAGATGGTATAATATACTTTCCCTGGCCATTCAGGGCGGACAAACTACATAGAATTTATATCAAAGACTGCAGAATTAAGGATTACAATACTGAATTCAAGAATTCATTGATAGACCAAATTCCCGACACAATCAAATTTCTACAAATGGATAACGTAACAACTATCTTACGAATGGAAGAAGTATACGACTCACTGTCAAAAGTTAACTCCCCTATAACAAGAGCTGCAGAGTGTGGACCAGAGAATGCTATTGTCATAATTCGGAGAGGGACAAAGACAACTTTTGAAGATATGCAAAACAATGGTTTGTTTAACTTCAGCACTGCATTGACGAATGATGAACATTACTTTGACATTCAAAAAAGAACCTGTTTGTACGACAATCTTGAGGTTTTTGAAATCAGTGGAATGATTGTAGACAGACAAGTTGTCGATAAAATAGTTCAAGTAAACGTTGCGGAAAATCTCAAAGTATTGAATTTTTCTGGTAATGGCATGTCTGATACTCTTTATAAACTACAAGGATGGCGACTACGATTCCCAGTGATGGAATATATAGACCTCTCAGATAACAACATACGAGACCTTCCAATGATACGAGATTTTGGAATGACCGTTAAAGAGACAAAATCAGTCGGAATTATAGATCTTAGGCGTAATAAGATAACTTCATTAACAAAAGGTATGATAGACTCGTTCTCAACTCACAGATATCTTAAAGTCGACATTAGTG
>Unigene8543_All    size  383    gap  0  0%
AAAAAATTATAATTGGGTTACTATATTGTGTAAATATGTCACAACGATTAGAAATGTGTATTACATTAAATATAAAGAAAGTCGGAAACTAAATTGTTTTTAAATATTTCTTTTCATGTTAATGTTAAGGGAGCTATCATTTGAATTTTAGGAGGGCTAGGATTAAATTTGAAGGGAAAACAAAGCCTGAATTTTGAGTAAAAAAAGCAGAACGAGCAAGTTTGTTAATAAAATAGAAGGATGACAATTCATGTAAAAATGGCAGGATAAACTAATAATAAAAACATCAGGACCCTAGCTCCCCCCAAAAACAAATCAAATGGTAGCTACCTAGATAAAACACACCTTTAGGAACTTTTGTCAAATTACATTTTTTTAATCTA
>Unigene8782_All    size  718    gap  0  0%
GATCATGATTACAACAAAGATCTAATAGGCTGTAATACTGTTGTTATCATGATAACAGTTTTTACAACATTTCATAAATTTCTTGCTTTTTACAATAAATATCAATAAAATAAGAACAATTTAACAACTATCTGGATTTCATGTCGACTTTACAGCAATATTGCACTAGTTGCAGGATTTCTCAGAATATATAAGGTAGTACTGTTAATATAATAACTATATTGCACAAAAAAATGTAAGGACTATTTACCCTATAATGCCAATACATTTACAAGGAGTCTGTGCATTTTTACATAAATAAATAAACTGCCATTGCTTTGACATAAAGTGAGAAACGCTGAGGATATTTAGAAACCACATACATTTATAAGAGAGGAACATTTCATACAGATTGTTGATGTGGTACAATATCAACCAGTACTTGGTTTTGGAATTTAAAAATCAACCAAGTTCATGTTTGATTATTACTTTTTCTTTCTTTTAAGTTTCTTTATATATAACAACATACCATATGGTTTTGTGACATATTGGCTACTCAAGCATTTCAATAATTTATTATCTAAACTAAATGAAAATTTGGAATGAAAAACAATAAAAAATTGGAGTGAAAACTATGGCAAATAATGCCCTTAGAGTACCCTATTAGGGTGAAGAGTAATAGTATCCCCACCCCCTACTCCAAAGACAATGGAAAATAATGTCATTACAGCACCTATCG
>Unigene10507_All    size  1615    gap  0  0%
ACTAATATTCCCTTTATTTTGAAACACGGCTCATAATAGCAAATTTATTTATTGAGAATCATGTTGTCATCTGAAAAACCAAGGAAGCGTAAACAGTGTAAAACATATACTAGTTCAGAATCTGACTCTGAATCTACTGAGGATAGTGCAGGTCCTCTAACTAAAAAAACCTCTGGCTCAACATCAGCATGTTCAGCATCAGCATGGAAAATTGAAGATCTTGACCAACAGTCTATTTTCTTTGCCCCTGAATATTTGCCAGTGGAAACTTTGATTAGCCTTTTAAAAAGAAGACGAGATTTAGAGGATGTACCAAAAATAGTCAATACGTTGATTGGATTTACTAAAGAATGCCTAAACTTTACAATTGATGAGAACGCGTGGCAAATGTGTGATTTAACAGTTAGACCAGAACAAGAGAAAGGAATTGAGACTCTGATCAATGCAAAAAAACACGTTAGAATGTTTGCTAATAAGATACGATCTGAAGAAGCACAACTTTTGGATGAAGAACCAATTAATAGAGAATTATTTGAAAGATGGTACTGCAAAGTGGTGGATTTTATAGATCAGGCAATTCAGCTGCTAAACTTGTTGATTAATGAGGCTTTGGACAACATTGAACATAAAAAGAAAACTAGCCAACTCCATCATGTCCATATTAAAGAAGGCTCATTCACTTATCTTTTTATGAAGTTTACAGAAATATGCTTTCTTAGTCCAGAACCTGGCATAGGAGCTAGAACTGACTTATGGATTAGAAATAAAAGAGTTGGATGTCTTCCTGACATTCGTTACTGGCAGCAGTCATCCATGCCAAGCAGAAACATATTAATAATGTTAGCAGAAACATGTTTGTTTTCAGGTTAAAACTGCAGCATTTAGGAATTTAGAACATACTGAAGATTTTGAAATCAGTAAAAGTGAAGATTCAATTACAGCATGCACAATTGAAAATACCACAACTACAAGTGATGACAAAAAGCCAACCAAGAGACCATGGATTCACAGTAAAGTTCAACCTGATGTTTTAGCTCAGCTTGTTTGTGAAATGCTTGCTGAATGCCACAACTCAATATTTGTACCTGAAATTCTAGGCATTGTGTGCATGAAAACCAAGGTTATCTTCAACTACCTCCAGCTTTCAAACAAACATTTTATGGCTATAAAAAGATCTGAAGATATAGAACATATGCGTTCACATGTACAGTACACTCAAATATTTGACATAATGAAAGCTGAACATAGGAATGAACTTCTAGATATTTTGTTCTGGTTAGGATGTGTACAGAAAAAAGGATTAAAAAATCATTATATTCTTAGCTAATACATGTAATAAAGGCAAAGGAAAGCAAATCTGAATCTCTCTTGCAACAATCATCTCAAATGAACTTCTGGATATATTATTCTGGTAAGAATATGTACAGAAAAAGGATTACAAAATCATTATATTCAGAGCTAATAAAGGCAGCAGATATTAAAATCTCATCTCACTTGTAACAATTATCACAAATGAAATTGTCCTTACAAGCATGGCAAGTTTTATTGATGGTGGAGAGGTGCTTTTTTAACTTGTTACCAAAATAAAATTACTCACATTGGAACTAAAGGAAAG
>Unigene11165_All    size  537    gap  0  0%
GTGTTTATGAATTAGGTTGTGTGTATGTGTGATGAAGTATAAAGGTATATATATAAATTCTTAAGAATACTTCTGAATGTAGAATGTCAAACTGCAACTGGAATAACTGTCACTACAGAATTAGAGAGTAATGAAATGTTCTTTCAGAAATGATATGCTAAATATTTTCTGTTGAGTCCTGTCTTATCAATGATTTTAAGTTATTGAAGAGTTATTTCCCCTATATGCAGGCATTATTATAAAGAAGTCATCCAGCTATCAATATTGTGGGCATGAATACAGCAATATTTTAACATGTTATTACATTTATTAATTTTCTCATGCATTTGAATTCATGGAGATTATTTATTTAGTTCTTTTTTTCCCATTATTCATCAAAATATGTGTGAACTTGTTTTACTACTGGTATTTAATGCAGTAGAAAGTGATGATATGCAACATAACACATTTTTAATAAAAGAAAGTTGAAGATGTAACTTTGCCTTACTGGACCATATTTCATACACTTTCCCTGTAATTGGAGTTACTATTTTCACT
>Unigene11791_All    size  550    gap  0  0%
ATGAGTAGTTTCCAACGCTTTCCAATTAAGTTATTTACCTGGCTGTTCAATCGTCATGATACATGTACGAGCATCACAGATGAGTCAGCAGTCGAAACATGGATTTTGCGTACTTGATTAACAGGATAAGAATCGTCAAACTCAATGTGATATTGGTTTCATTGGGTACAGTAGTCTATAAATTCAATTTCAGTACTTTTATACATTTTTAAAACCACACCATATCCCTATATTTGATGCGTAATACTGATTTGTAAAGAGTAGGAGGAAATGAGGTTATTATATTAATAGTACCTGAGATTTTATAACGATTTCTCTAAAACTATTTTCTAGATAATGTGGTAAGGTTGGTCTGACTTCGGTTAATCTGACTGAGGTTGAGCAAATAAATTGAAATGTCATCAAAATCCCTTTAGAACATTCAGTAATATCCGCGTATGCGAGCTTCAGAAAAAGAAGAAAAACCGTTCAAGGATCATTTTGGTTTGTTTCGTAACGGCTACGAATACATCTTTTTTTTTTAAAAAGAGATCATATTATTATGTTGAAT
>Unigene13224_All    size  225    gap  0  0%
GTATATGTTGTAGCATGATATTGAGTGACACAATTTTGAACAGTGAACAAGTTTTGGAAAATAGCGTAGAACATCAGGTGAGGATTTACATATGAATAGTTTGCATATACAAAAACAATGAAAAGAGAGAAGTTTCGTCGATAATAAGTTAGTCATTATTTATTGATTTTCAAGTCTGTCGACTCATCGTTCCGACATTGTTAAGTCTGATGAAGACACGAGGCG
>Unigene14465_All    size  1333    gap  0  0%
CCACCTTTTTAGATATTTTATTCCCATATAAACACATCACAAACACACATCCTATCACAAAAAATACAAAAACAATATAAAAAGAGTACCAAGGCACTATTTCATTTAGCTACTCCAGGAAAAGCTCACTGATGAACAAATGATCTGGGTAACAGAAACACTATTCCTTTGTACTACATGTAAAGATATTTCGAACCTACATGGACAGTGTACCTCATCACTCCAATATAAAGCTTTTCCTGAACAGCTAATAATGTTAATGTTTTGAATATGGAAATAGTAGTATTTAAAAGTCATAACTTGTCATTAAAACTATGTTGTGAAAACATTTAAGTCAACAACAGAACTTCTATTTCTTCAACAATTAATATCTAGGATTCCTCAGATTTTGTGCACATCATAAATTTGATATTGTAAAAGTTGTGTACTGTGAAACTTTCACTGATAAATGCATTGTAAAAGTTTATCGCACTAATTTGCAAATCATGGATGACCAGGAAAAATACATATTTGCTACTTGTCAGATCAGTTCGACACAAATGATTGCATAGTGATACTAGTAAAGGTCAAAATGAGGAATTTTAAGTTAAATTCAACATTAGAAACTTAGTTTATGAAATTGATGTATTGAAAATCATGGGCTTCAATGGACAAACAGACTCTAAAAATGATGTTCGGTGGTGTAAATTTAGGGTTAATCAGGTCTTTTTCATTTCATGTCAGTTTTGGTGCATTAAAGTTAATACCTATTATTTGTTTATTCTATCGTAATATTTCAACCCAATTCAGATTGATCTTGTATAAAAAATGACAATGGTAATGTAATGTGCGCTCTTTGTCATTTGATGTTGGGTATTCTGTAATATGGCTTTTTGTCATTTGGTGTTGGGTATTCTGTAATGTGTGTTCTTTGTCATTTGGTGTTGTGTATTCTGTAATGTGTATTCTTTGTCATTTGGTGTTGGGTATTCTGTAATGTGTTTTCTTTGTCATTTGGTGTTGTGTATTCTGTAATGTGTATTCTTTGTCATTTGGTGTTGGGTATTCTGTAATGTGTTTTCTTTGTCATTTGGTGTTGTGTATTCTGTAATGTGTGTTCTTTGTCATTTGGTGTTGGGTACTCTGTAAAATGTGCTCTTTGTCATTTGGTGTTGTGTAGGTGTTGTGTAATCTGTAGTGTTCTCTTTGTCATTTAAAATGAAAACAGCTTGCACAAACAGAATTAAGAAAATCATTTCATAAAACACAATAGCATATTGCACAAATATAATAAAAATAGAATGGCATATATCTTAAGAGACAATTTTACAAACCAAAATCCACTTTCTTCAGC
>Unigene15278_All    size  1173    gap  0  0%
GCATAGGATTGCATATAACTCTATTGCCAGTTGCAGCTACTGTACTGGGTAGTTTATATGCTGATATTGATTATGGTGTAGCTAATCTTTTCTTCAAACGCCTTGGAGGAAAATCAAGTTTTGCCAATATTTCAAGAAACTTGAAATACGCCTTTGAGTTATTGAAAAATGCAAAGAGTCAAGAGATTGCAATCGCAATTTTAATGCAGTGTGTGGACGAAACACTTCCACCATCGAAAACAGAAGATATAAAAAGGAATATATATTCATCTTTCAGCGCTTACAATGCAGGTACTGAATTTACTGGCTTCGATATTGCTAAATATTTTGAGGGAAAAGAATATGCAAAACATCATAGATGTCTTCCTGATTGCGTTATAGAGAAAATCCGTTCAAGTACCTTATCGGGGATGCCTATAAATGTTACATTAGGGAGGGTGATTTTAAAGCCAACATTTGAACATTTTGATTGGTTACCGATTCAACATATATCACGCCCATTGCGACAAATTATTTATGGCCTTGTTCTCAAATCATGCACAAATGGTGTGGAATATGTAACAGAAATAGTGCGTGACAAGAGATTGATGACAAAAGAACCAATCAAACCAGTTGTAGAAGTTGCAGGATATGGTATACTGCCAACCCTTCAAGAAATTGACGGTCAAGACAAAAGAAATAAAACAAAGTTATTAGCGGCGATATTTACTTTTGACGAAAAAATCTTAGAAAGTCTAGATCTCCCTAGTGAATCAAAAGTTTTCGCTCTCGCGCTTAAATATTTTATAAGTAACACATGCCCACATGTGACAGTACGCTTGAAAATATACGCACTGTGTCACGTGATACTTCTGTACAGAGAGTTTCCCGGTGTTCAGTCTTTCTATAACATGTTGTCATCTTCTACTGGTAATGAGAAACAAAATGTCGGACTGTTTCATGAAAATTTGCAGCGTTTTCATGAGTGTCTAAATATGGCATACGCAATAAATGTGTTACTTGGCACGCCTCTAAAAAAGCCAGATCCAGCAACCGTTTTCGACGGTATTCTGATGTATAATCTCTTTTTAAAAGAACCAACGGAGTATGTTGTTGATCAGTGGGCAAAAACCCATTTTCTAAAGGACCAGATGCTAAAACTTTACAATGCATTGCTTTTCATTTTACCAACAG
>Unigene15317_All    size  752    gap  0  0%
ATTGGTAAACTACAGTAACAAAAACCTGTCTGTCTTATAAAAAATTGTATAAAAAACAAAGCGGTAATAATGGTGAAATGATCTAAAAGCAAAGAATTTTTTTTGTCACCTTGATAGGGAGACAGGAATCATCATTGATAATCCTGACATACAGCACAAGTATTGCTTCTAAAAGTGTGTTAGCATTCATTTAGGACATGTACTGGAATATTCAACTTCTCTTCATAATTTCTTCAACACATATCTGCTGTCTTGGTCCAAGGTGTTTATTCCATTAATGTAAAAGAGGACCATGATAGGATTATCATATCAATATTTGGTTCAATACTGTTGAGTCATACAACTATTCATGGGGGAATTTTTTTAAGGGAATTTCCAGGGTGAAGTTTATCAATACAGTTTAGTGTTAACATCAGCTTGTAGATGATTGGGTGCTATGGCGATCCTCAGACATGTAGAATACTGTTGGCATATAGATATAATTTTGAAGAAAGGTTTGGTTCAAATTGGGATGGTGTTTTCGAGATATCTATTAAACTAGATCTTTAGAAGATAGTGGCATTCAGCAATGTAAACAAAAAATGAAGTAATAACAATGATCTGTTTTATCTTTGGTGAAATATGATAAAATAAAGGAAATTATCTAAATTATAAAGATAAGAACATGTCAACATGTATCTCACTCAAAAACAGAAATTACTTTAGGAATTGCAAAATCTGGGATAGAACAATACATGTTTGACAAAGCTAAC
>Unigene15621_All    size  311    gap  0  0%
TGGGCTGTACAATATATACATAACAAAAATGATTTAATAAAATGGGCAGGTAACTCTTCATTGACCTGACTAGTAGATAGATGAATGGGTGCCCTATGTGAAAACTAGTGTATTTACAATAAGCTACCATTACATAAAATATAAGCATTATTTATCTTCAGAAGGTGCTAATATGAGAGTTAAGTACATAATGTATTACAACAATGATGACAACCAAATCGGCAGTAATGAAAATTTCACCCTTGTATGAATTCAAAAATTGCATCCTGTTCACAAAATGCACGACAACATTGATGATGACAGAATCAGCA
>Unigene15662_All    size  516    gap  0  0%
GAATTTGATGCTAAATGTGTGCAATAAATAGATTTTATTACAATTAAATTCTAATATATTTATATCTTTTAAGGTAGAGTAGAATTTGAAAATACTATGTATGTTATCAGGAAGTTTTTAATCTCAGAATGATTTTTTGTCAGGAATCACTGTAATATTTGTGGTGATCACCTCAGACAACAACAACTAAATTGTTTTATGTAAATTAGATTGAGAATTCAAACTCATAAAAATGTATATCACCCACCAGCTAACCTTTTTCTGAATTATTGAGTTAAGAAAATGTTTAAGAGCTAGATGAAAACTAGATAAATGTTAAGTTTCAAACCACCGTATGAACTGGTTATGTTTTAGAAATAGAAGCTGACACGTTTTGAATTTTAAACCATCACCAATTCACTTTTTTTTGTATACTTTTAATTTAAAAAATCATGTACAATTCTCCACATGTTTTTTAACCATATGATGCCAGTAATTTAATGACGTAAATGACATCCATTGTGAATAATATATCAT
>Unigene16345_All    size  462    gap  0  0%
TTCGTGATGGTAAAATTTTAAGCTCGAGGATAGATAATAGGTGTTGTCCTAGATTTTGGAAAATATATTCCGCTTGACCGCTTTTCGGATGTTTTTGCTGAACTTGTTTTCTTGTTATTTTACAGTATAACACTAATTTCTATAGTTTCTGCCCAAAACACATTAAAATCGTTGTGCAAGGGTAATTATTGGCAGAATTTTTCCAGTTTTGTTGACTTAATTGTTGAAATTTGTTGTGTTAATAGCTTTAATTTTCTCTTTCTTCTTTTGTTTTTACCCCAAAAAAGGTAAAATCGTCAAAACAATCATTCATATTAGGAGTCGACTGACGATTTCGACCACGTTGAAGTCCTGTCTTGATGCTTATTTCATCTTGTCAATGTTTTTCTCTATCAAAGAGTCTCCTAAAGTTAAAACAAAAATCCTATGCGTCAAAATATTTGCTTCGGATTGGGCTTTAGG
>Unigene16355_All    size  561    gap  0  0%
GCAGATTAATCATCTTGTTACAACCTTAAATGATTTACACGATAACAGAGAGTCGAACTTACAATCACTTTTGAAAACTAAATCAGTAATAACCAAACAGATCAGTACAGTCAAATCTCGATTATTGAAACAAATAGATGATGTAGAACGCGATCTTCATGCCGAATTGTCATCTCTGCATCGGAAACACGAAATGGAAATCTGCAAACAAAAAGAAGAAATATCACAAGTTTTGAACAACGTAAAAGAAAACGATATCGAAATTGAATTTCTAAAAAATCATGGGTCAAATAATCAATTATTTATATCCTTGCACCAACAAGTAACAAATATCAAAATCGCCGAAGCTAGTGTCCTCCAGATGATATCTTATTCACAAGAAATTGAAATAACCTATGATGAAAAGAAAGATGTCAAGCTTGAATGTTTTGGATCATTGTCAGAGTCTGTTAGTTCTTGTCAAATTCAATACAAAACAAAGAAATTTCAACAGGCCCAGATCATGACACAACCAACAAAACAAATTGCTGGGTTTGAAATGGGTGCAGAATTACAATCGAG
>Unigene17276_All    size  371    gap  0  0%
AAAAAAATGAATAAGTGTAGATCATCAATAGTTAAAGTAAAGGATATGTATGCATTTGAGAAAATGAACCTTTTTGGGATATGAATGATTGAAAGGAAGAAAAACCTGTAGGAAATGAATGGATAAGATAAAGGTTCCTTCTTTGGAAACAAAATGTGCTTTGGGGCTTATTGTATGGATTCACCCCTAAAGTGGTATTGAAGGAACCAATGGAAACCTGCAGCATATATTAACACTCTGATAATAGTTAACCATTATTTAGTAATTTTACATATGATGAACATCAGAAATCACTGTTATATTTGGATTACAGCATGTAAACAAGTATAAATGTGTAATATTCTAACTATTTTATTCAGGTAATTTCAAAG
>Unigene17364_All    size  395    gap  0  0%
TACTGACCCCATATATACCGTATTTGGTGACTAGCAGACTATGTAACTAATAATACTGTATATTTATAAACACTGTTATAGAGGGTCACTTGTACTGATGCAGGAAACAGAATTAATCAACCATATCAATTTTTTCAAATCAAATGATAATAACTTGATAAAAGTTTGAAAAAGATAATTCTACATGTTTAGTGTGAATTTATCAATGCAAAATTGGATAAGATCGAAGTTGAGATTATAAGGCACAGAGAATACAAAAGAGGTTATAATAGCTCTTGTGTATATGAAATATAAATATTTTGTGGAGAACTTAATGAATTATTATTATATAAGTGTATTAGTAGCTGCACCAAAATTGTTTTCTATCCAAAAAATGTTGTCAAAAGATACAAAGG
>Unigene18092_All    size  347    gap  0  0%
AAACTGATTTGTTGTATTAAATTTTTTCTTAAAGAATCAATTATTACTATTTACTATCCAGGGAAAATGTGTTTACATTCTTTCATCAGGGTTTTCCCCTCGCACTTGCGCTGTGCGGTGGCTGAAGTTCTCACGAGAGGTCACACAGTTCCCACTACTGCAATCGGAAAATATTGGGGAATAAGTGTATGGGAAGACCATAATGAAGATTTGGATTACACAAAGGATTTTCTTTTAAAAGAATTATGCTTACACTTGTTTTATAGTGAAACTTATCCATTCAAGAATATAAAACATATTCAACTTCATTTTTAAGTTTGAAGTGTCATATGACTTTTTAAGTTCCA
>Unigene18592_All    size  373    gap  0  0%
AATATTTTGCAAATATCAATGCAATAGCCCCACAAGTATAAAACAACAGTTGGCAGTGCAACTATCGAAATCGTCAAAACCTAGCTCTATTGGTCATTGTAGCTGAAAACCTTGGAACTCTCGGCTGACATCCCTATTATATCCCCGTCATCATATAAGTTGAAACAATAAACTTTAAGATACCAAAGGATAGATTAAAGGTATTTGTGGTAGAAAAGGAACGGAAATACAATGAACGAACAAAAATGGATGATAAGGCAAAACAAAGATGAACATCAGATACTTTACTATGAGTATAAATAAAGACAACAGAAGTATGCCACTGTTTGAAATTCATAAATCGATTGAGATAAAAACAAATCCGGGTTACAAA
>Unigene18639_All    size  2054    gap  0  0%
GTTTGTTGAATTTATTGTAGATTTAGTTATTGCTATTATATCTTGTTAAATTTTGTATAATTCGGTTTGATTTATTATTATTTTTATACACCTAATGTGCATATTGATGTGTGTGTATTTATAGATATATTGTTGTCTTAATATTTTTTGGGAGGGGAAACTCAAGAAAGACCCTTTTAGCCAAACAATTTTGTGTTTGTAGTGCATTTTTCCTGATTTTTGATTGCTGATCCCTCTTTATTTTTTCAGAGTGACTCGAGTCCCATCTCCTTTTTGAAAGTCTTGGGTCCGAAAATGCTATTTGCCTCTTGATTCAATGTAAGCATGTTGTGTCTTAACTTAAAAAGGCACGTTGTAATACCTGATAACTTTTTATTATGTTGTAGCATGTTTCTACTGAAATAAAACAGCTTATTCCTTTGTATAAAGAAGAAATGTTCCACTTCTTATGCAATTGCTATGGCAGTTGTCTGCATATTTACAAAATGTGCTGAAATGTAAATTTCTACTCAAAATTAGATGCATTTCTTTAGTATTGGCTAGAAATTGTACTTTCATTAAGTAATCAACTCTTTCTTTTTGAGGGGCTTACAGGTTAGCTTAAGGGATAATGAAAGATATTGTGTATGTACTGTTTTGTCAATTTCACTTTCTGTTTGTGGTGTTGTTTATGAAATTTTTCAGAACATTTTGTACTAACAATAAACAGAAACATGTTAAATGTGACTTTAACTCCCTCCGAGTCATATATATATATTGATCCCTATAATGGCTGAATATAGCTTATTATGATACCTAAGACTGCTTGAAATATGCCAGTGTACATGAAGGGGACTCTACACATTAACATGCTTACCAATCATACCACATCTAATTAGTTTATTGTTTTTAAAAATCAGTGGTTTGTGCTTCTTTGGTACTATGATTATTAAGCCAATTCTAACTTTTCTTTTTGTTTTTTTTTTATTAAAAATCATTTATATATTTTTGAACACGAATAGCTTCTTCGGCTCTAAAACTTACTTGGCTAACAAACAACAAAAATATAAAATTATAAAAAATATAAAAAAGCACTAAAATTTAATAGTGGATATGTTCCAGACCATATGAGTATTTGGACCGTACGCGTACGGTCCGGACCGTATACGTATACTCGTACGGTCCGACCATACGCGTACGGTCGGACCGTATGAGTATACGCGTACGGTCCAGCTGATCAGACATGTTTTGGGATCATATGGGTTAAATTTAAACAAACATTTATCAAAATCTTTATTTTTAGTTATACAAATTGTTATTATTACAAATAGATGGATGAAGTGAATAAGCGAACAATTGACATTAAATATTTGTTTAATTGTATATCTGAATCCTATTTTGTTACTCTGGACCAAGGTGACACTTGCTACAAATGTACCACAAGGAACGTCATATTTTCTTTTACATTAACATGATTTGTTCATGCATGTTCCTTTGTCTTTTTTTGTAAAGTTCCTAAATATTCTATAACAATTGTCTCCCCGCATTATGTTTACTTCCGATAACCTCAATTTCAATGAGCATAATGGGCTGCATGCAGTTAACGAATTACTGACCTAATGCTAAATACAGGAGATTAACAGATTAAATAAGCGTGATTATTTTAAATAGTTAAAATAATAAATTTTTATTTCCATTACTATTGAACTTTTTATATTAATTTGAGACATAAGTTCTGTTGATCTGTTATATACATTTGTATCTAATAAACTTGACTAACTTCTTTTAATCGCATACGGTCCAAATACTCAAATACTAATGGTCTGGCACAGAATCATTACATTAAACATATGCATAGCTACACAATTACATCATACTATGTCCGAAGAGTAGAAATGATATAGATGGGGAAATAAACACACACAATTTGAATACGCACCAAATACACAATGTGATAAATTTATAAATACAAAAATTAAAACATAAAATTTGAAGGTAAATAAGTAAAACGTAAAATCAATTCAGACAAGCGGATAGAGCGCATCGGTGGCTATTGCACATTGGTTGTTTTTATT
>Unigene19670_All    size  663    gap  0  0%
CGCACATTCATTAAATAAAGTTTTATACTATCACTTGTATAGTTCCATACTTAAATTCCACTAGTAGTCTTTCTATAAATACATCCACAGTTAATTGAAATAATAGGTTGTGGTTGAAATAATCGTAAACAAAGTTTTTTTTTCTTCAAAAATTTTCTATCTAGGTCATGTTGGCAGCTGAACAATATTTCCCATCATATTTCAAGAACACAAATCATTAAGAGCATCCTTGATGGTCTTTTACATTTTAGTTACTCAGAAACTTTTTAAAAATGACTAAAATATCAAGTGTATAGCTATCATTTGTCATCACCAACATAATAATATCATATTGTCAATTTGTTTTTATTAAATATAAAATGAGACTGGGAAATACAACAGCTTGATGTTTTATCTGTTGTCATATTGACAGCAGATAAGTTAAAATTTGACTCTGCAAAATTAGAAAAGTTTAGCTCCTAGCAGACAAGACAAGAAAAAAACAAAATCAAATATCTTGAATAGGGATGTAAAAAGCAGGTTGCAGTGTATATGTTACTAAATTGTTTTGTTCTTTGAATGAATCCGAATATAATGAATAAATCTTAAGTAGTTGGCATATTTTCCTTCGGTTGTAAATTGTACAAGAATTTTGTCTGTTGAAAGAAAAAGTTTGCAATCCAG
>Unigene20353_All    size  601    gap  0  0%
ACCCCAACCCATTGCTTGCTAAACTCTGGTATCAACGCATTGGCAGACAGATGGTGTTTGACTGTTTCACAAAATCAAAAAAGCATCGCCACAGGCACAGAAAATCCAAAAACTCAAAATTTGAAAACTGAGCTGTAAAAACTGTTTTGCTGCTCATACAGATTTTTCTATTGTCAATTGAATTAACATCATTACAACCAATAAGTTAAGGATGCAACTTTAATTTTGACTAAAATCACACAATCCAACATAGTCTGAGGGAAAAAAAAGGGGGAAATAACTTTAGTAAGGGTAGTAAAAACAGTTTTGCTGCCTAATTGCTATACAATCCAAGTGAACCTGATACAGTTATAAATAAGGAAAAGAATTTAAATATTGTCTACGTCATCCCATCATATATAACAACATAATAACACCATATCTCTGACACAGCTTCATCACTATAGTTATAATTGCTTCTGCATAATATAGATAACAAGAGTTTGGTTCAGAAAATTTGGATAGTAAAAACAGTTTTGCTGTCCATTTCTATATATCAGACAAATTCAGCTTTGCATTACTATCAACATACATATTCTGAGAAAAAAAAAAAGAAAAAAAA
>Unigene21377_All    size  379    gap  0  0%
GTGAAAAAATACTCTTTTGAGTATTCTTTTAAGTGGGATGAAATATGCATCAAATAATAAACGCAACAGCAACAACCAATCAACATCTACAATTAACCCAATATATTACATATTACCCTGATAATTAAAATGCTTCCATTTCAGGAAGGGGTTGATGGTTTTTAGCCAATTTCACGATCCAGCAAAATGCAAGAAAATATCCACTACAAGGGGAGTTTGTATTATGGAACATTACTGGCATGAAGACCAATGTATGGTTTGTTGAGCCATTATAATCATTCACGGAAAATGATGCATTGAAATGGTAAAAATAACTGCCAGCAAAAATACAATAGAACATGGTTATGTACTGAAGAATCAAAGAGCTGAAAGCTCTGAA
>Unigene21696_All    size  371    gap  0  0%
CGAAAATGTAATAGATTCACTGCCAGCCTATAGTGGCCAGTAACTTCCCTTTGATTGGATGGGAGTTGAAAACGAAGTGGTGACGTCATCACAGACAATGCGTCGAAGACGTCAGACTTTGTTGAATGCGCGCAATGTGCGTGAACAATCTACCTCATCTAAAGCATTAATTAGATTTATTTACTGGACACTCGCTTGGGTGGAAAGACTTGTGAAGAGGTAACAAGATAAAACATGGCATTGAAGATGTTTTTTATGCGAAGGTGTTTTACGATGAAAGTAAACGTTTTGTTAACCTTGAAAGAAAAAGAATAAAACAGGACACGGATGCAAATTGTAGGAATATGTTACACGAATTGATAAAATTGAGG
>Unigene22954_All    size  6652    gap  0  0%
GTTCTCAGTGTTTGTGCTCCTTGTTGCAGGGGAAGAATACGCAACACTGGGTTTTGCCGGGAAGGGAGATAACTCATATGAGTATAAACAAAAAAATGGCAGATCATGTACACAAACTTTTTATCAGTTTATGTTTACTTGTGATATACAAACAATTTTGTGTTGACAGTTTAAGATATGGACTTAAAGCAAACACTCTTCACATTCCAGTGCAGAAATTGGAAGATCAGTTTGGTGAAAGGACCAGAATTATTGAAGCTGATCTTTCAAAAATTTTGACTAAAAAAGAAAGTTCAACATGGAACCATCGTTTATTTCGACGGTCAACAACTAAGCATACAATTGCAGCAAATTTCAGTACAGTTACACAACTAAATGACAGCCACACACAGATGATAGTGCATTGGGCAGGCCTTGGAAGTGATGTCATAATCGCCCTGTCACGTGATCCTCGAAGCAATTCAAAAAGTAGCAGTAACTTATTTGTATCAAATGATTACGGGAAAAGCTTTGTAAATGTGACGGGACATTTAGTAATACCAACTGGAGAGAAAGTTATAATAGATCATTATTTCAACAGTAAAACCCTAAATTCACATTACATATTTACAGATATAATCAACAATTATACATTCACAACAAAAGACTATGGGAAAACCTTCAGAACATTGTCTGTTCCCTTCAGACCTAAGACAATACAGATACACCCCTCTAATCCTAATGTTGTCCTGGGAATGGATGAAGAAGAACCTAGGAAAAGGCTGTACGTGTCAACAAATTTTGGCTATAATTGGAGGATGATGCAGGAAGGAGTCAAAGCTTTCCATTGGGGTAATAAAGATTATGACAAACCAAATGATATCTATGTTGAGAGAGTACAGATGGATGGAGGAAGCTCGATCGTTAAAAGTTCGGATTTCTTCGTCCAAGATGCTCAACCCTTGATGATGGATGTTGAAGATTTCCAAATGATAGGACAATACATGTTTGCTGTAAAGAAAGTTAGATTATTAGGAGGTACTGGTAATACCCTTCAGTTGTGGGTCTCCTACAAAAGAGGAAAGTTTGTCAATGCACAGTTTGGTAACAGATATGCAAGGCTGGATTATTTTGTTGCTGATGCCACTGAGGATCAAGTGTTCCTGTGTGTACAACACAACCAGACCAGTACAAACCTGTATATCTCTGATGTAACAGGCTCTCAATATTCATTATCACTGGAAAATATCATTTACTATAACCCTAAAGGAGCAAACAAGGGTTCTTGGCTCAGATATTTTGCTAAAGACCCATTTGTTGATTTGACTAAGGTATCCGCCTTGAGAGGAGTTTACATTGCTAACGTTCAGACAAATACCTCTGTACTTACTATTGAGGGTCAAAAGTCATTGATAACCTTCGATAAAGGTGGAACTTGGGTTCCTCTGACACCACCCTTAGAAGATGCCCAAGGTCATCCTTCTAATTGTTCAAAGTTTCAGAACTGTTCGCTCCATCTGACTCAGGAATTCAGTCGACTATATCCAGGAAGTCGTGCCTCTAACATCATGTCCAAGACATCTGCTCCCGGCCTTGTCGTTGGTATGGGGGTTACTGGTACTAACCTCAAGCATGATCCTGATATGTTTTTATCTTCCAATGCCGGGTACACTTGGAGACAGGTTTTAGAAGGTAACCAGTATTATGCTATGGGTGATCATGGAGGACTCATCATATCTGTTCCACAGTTCAGAACCACAGACGAGTTGTTTTACTCTTGGAATGAAGGAGAAACGTGGGTAACCTATAAGTTCCACACAGAGAAGATTCGTGTGTATGGTATCCTCACAGAACCTGGAGAGATGACATCTGTCTTTACATTATTTGGTTCACATCTAGAGAGACATCGCTGGCTGATCATACAGATAGACTTACGTACAATATTCCCCTTTCAATGTAAAGAAGATGATTACAAGATGTGGTCTTTCCCTGATCAGAAGCCATATTTTGGTTGCATTCTGGGTAAAAAGACAGTTTATGAAAGACGTATATCTCATGCAGATTGTTACAATGGAAGAGATTATGACCGAGAAGTGGTAGAAAAGAATTGTTCCTGTTCAAGGGAAGATTACGAATGTGATGTTGGCTTTGCGTTAACTGAGAGTTCATGGGGTATAACTGAAACTTGTGAAGAAGATCGTAACAGTACTATAGATCTACACCATCCTCCTGTTCCCTGCCCTGAAGGCACCTTTTATCCTTACAGTAGAGGGTACCGTAAGATCTCTGGCGATACCTGTCATGGTGGACTAGAGTATAGATATGACCCCTACATGCTGTCATGTCCTGTAGCAGAATCCAAAGAATTTCTGTTGTATTCATCCCAACACTTTATAAAGAGATATGTTTTTGGACAAGACCGAGATGAGACTATTATGGATGTAAACAAAATTGGTTTAAGAGGGAACATCTATGCTATAGCCTTTAATTATGGAGAAAATATTGTTTACTGGTCAGAGGGACAACCTAATAAAATAATGAAAATGAGCTTAAGTGGTACTGGTAACATGTCTGTAGTTGCTAGTGGGCGTGGCATGTCAACAGTAGAGTCCTTGCAATTTGATTGGACTGGTGGCAATCTGTACTGGATTGATTCAGTAAATAAATCCATTGAAGTGGCCAGGAAGAATGGACAGTTTAGACGAAGACTTGTAGATCACACACATCTTGACAGACCAAGAGGTCTAGTTCTTGACCCACATTTTGGCTGGATGTATTGGACAGACTGGTCTCGAGAAAATCCAAGGATCATGAAGGCTTCCATGGATGGAAACAAAACTACAATAAAGGCCATCGTTACTGGCAGATCCAATGTTTTTTGGCCAAATGGTATTACTATAGATCACAGAGAGATGAAGATTTACTGGACCGATGCCCATCTCGACAGAATTTCATCGGCTAACTTGGATGGCAGTGAAATTAAATGGTTGGTTCATGGGACTTCTTTAGTACCACACCCATATGCCATTGGTATTTATAAAGACAAGATATACTGGAGTGATTGGTTGAAGAAAGCTATATATTCTGCTAACAAGCTGACTGGACGTGGTATTATGGCAGTCAAGATCAATATTGACGATGTGATGGACCTGAAAATATTAGATTATTTGTCACAGCATGATTCAACTGCATGCAGTAAATCAAATGGTGGATGTTCACAATTATGTCTGCCAAAGCCAGGACTGAAAAATAATAATAATAGGACATGTAAATGTGATGAGCTGATGCCAAAACTTATCATCTCTCCTGATGGCAGCGATGAGAAATGTACCTGTCCTCCAGGTGAAGAGTTACAGAATAACACCTGTATACACTCTGATAAAGTTAATTGTACAGCGGGAAGGTTCCAGTGCAAAAATGGAGACTGTATCCCTTCCACCTGGTTCTGTGACCGTGACAACGACTGTTCTGATGGCAGCGATGAAATGGATTGTCCCTATAAAACATGTACCGCTGGGAACTTTCAGTGTAGCACTGGCCACTGTATACCATCAAGGTGGCATTGTGATTTTGACAATGATTGTGGTGATATGTCTGATGAAGATGGCTGTGTTTACAGTAATTGTACAGCAGATCAGTTTCATTGTGATAATGGGAGATGTATCAACAGTAATTGGACATGTGACTTTGACGATGACTGTCGAGATGGTTCAGATGAAAGGGACTGTCAAATTACTGATCCCTGTACTGATGATGAGTTTCATTGTTTGGCACACCAGCCTAAGTGTATCCCCTGGGCCCAGAGATGTGATGGACACAATGACTGTACAGACAGGTCAGATGAAGGTAATTGTACGTCCGCCACCTGTACACCATACCAGTTCAGATGTGACGATGGGAAGTGTATATATTCTACATGGCAGTGTGATGGCGGTAGAGATTGCCATGGTGGGGAAGATGAAAGGGACTGTAATTCAACTACAGTTCCAACTACGACATCAACAACACCACGAACTCCAGGTTCCCGGTGTCATTTCTGGCAGTTTGAATGTAACAACCGTAATTGTGTATGGTGGTCCAATAGGTGTGATCATGTTAATGACTGTGGAGATCATAGTGACGAACTTAACTGTGGATTCAGTACTACTGCTTCCCCATTATGTGCTAGTTACCAGTTTAGATGTAATAGTGGCCAATGTATACAGAAACATCAAAAGTGTAATGGTTATGCTGACTGTTTTGACTCAAGTGATGAAATTAATTGTCGTACTTGTAGTGAATCTCAGTTTCAGTGTAAAGATAATTCGTGTATTGAATCTAAAGATATATGTGATGATTACCCCGACTGTGAGGGTGGAGAAGATGAACTCAATTGTACAGGGCATGCAACATGCTCCAGTTTCCAGTTCAGATGTTCCAATGGGGAATGTATTGACAACAAGCTGTTATGTAATGGAGAGAATGATTGTATTGACCACAGTGATGAACAGGTTTTAGAGTGTTCACATGACTCAGGCAACACGACAACAGCCTGTGACCCAGTTAAATACTACCAGTGTAAATACAGCAGTACATGTGTTCATTGGCTGAATGTATGTGATGGGTCATACAATTGTCCAAACAATGATGATGAATACCACTGTGGAAATCGGTCCATTGCACCACAGGTTAGATTGATACTGGCCACAGGACATAATTTGACTATAAGCTGGGCTGCAGACAAGACAAGACCTGGATCCACTTATATTGTATCTTATATGGATCCAAGTGCTTCAACATCAACAAATGTGACAAAATGTGCAAATGCGAATATTTGTAACATAACAGGCTTGAAACCTATGACCAAATATTTTGTTACAGTGTTTGTGGTTAGTGATAAAACCATAAAAAGACCACATAAAATATCAAAGTTTTCTACAACTCAAGCAGTACCAGACCCACCATCACATGTTAAAGCCTTTATAGACAGTGAAGACACAACAGATATTAACAGTCCTATCAGTGTTAATTGGACAGCTCCAAGTAATAGAAGTGGTACAATACTTGATTATATAATTTATTGTCAGGATACAATAACAAAAGCAATAACCAAGAGACCTGTAATTTTTACCACAGGATATATTTCACCATTAAATGTTGTATATGGACACACATATCATGTTTGGGTGACTGCCGCCACTGTTGTTGGAGAAAGTCCGCCATCTAATATCATTGATGTTACATACCACTCAGACAGAATAAAAAAACGTGTGACAAACTTTGCTGTAAAATACAACAACATCTCTTGTGTTAGCTTAAGTTGGAGTTTGCTGCCTAAGGAAAACAAAGTGAAGAATTATATTGTAACATTTAAAGACAGCTGGGGACAAGACCAGATTATTACTACAGAAGATAAGGCCCAAACTTGTCAAGTTTGTAATCTATGTCCATCAGAGACCTACTTTTTCTTGATAAGTGCCAGTAACAATCTTGGTGAAGGACCAACAACCAGTGCAGTATACGTTCCATCTAAAAGAACATTTTCTTACCTGCCCTCATGGAATGAAGCAATTTTCCAGTCATTGGATAGTGGTGTTTATCAAATAAAATGGAACCCACCAAACCATCCTGATAATAAAATAAAACTGACCTATACACTGTTCTATGACTACAATCCACAAGATATGGATGGGGACAATTACGTTACAAAGGCTTTGAGTAAAACTGTTACTGGTCAGGCTTATACAGTCGTACACAATCTACGGGCATGTGAATCTTATTCATTCCTAGTGGCTGTCTCCAAACCTGGACGTTGTCCACCATCCAGACAACGAAAAACAATGCAGACAGGAGAAGATGATACCGCACAACCAGAGAATATAGATCCCGTATTTGACAAGGACAACCCAACGTCATTAGAAATTTCATGGAATGCTGGGTGCTATGATCCTGGTGCACCATTGGGTTATATTGTTAACTTGACAGAAGTCAAAACAGGACGTAGTAGTATCAAGCAAACACTTCCCACTAAAAACAGTACAGTGTATTACAGCTTTAAATCTGGCCTAATGAGAGGAGCTACTTATATACTTAGTATCAAGAACGATTTGTCCAAAGCCCGCTGGTCAGAACCACTCACTATAACAGTGTTGCCTTATGGAGCCCCTGAGGAGTTTAAGGAAATACTACAAGAGGACGACAAGATTAAACTAATCTGGAATCCTCCAAGTGGAGCAGTAGGACATATTCAGAAATATGAGTTATATTGGAAGAAACTGGGATCTGTTAAGGATGACAATAAATTTGTATTCTATAAAGATATTAGTAAAGACCAGGGATGGTACGAAGTTGATACAGTCCAAGGAGTTGAATACTCCTTCAAACTTCGTATAATAGATGACAATGGCTATCCAGGAGAATTTGCAGAGGAGCCTTTCATAGACGCAAACGTACCTGATGCACACGCCCAGACAGACATCAAGATATCCAGGACCAGAATGATTGCCATCATTGTTTCTGTAACTGGAGTTGTTATAACATTGGTGCTTGTCTTGGGTTTCTTCATTATCAGACACAGAAGACTTCAAAGGAGTTTCCTGGCATTTGCCAACAGTCATTATGATACAAGATCTGGGACTACAACATTTGAAAGTAATGAATTGGGTGAAGATGAAGATTCTCCAATGATCCAAGG
>Unigene23206_All    size  1199    gap  0  0%
ACAGAAAGTGTTTCTTATCAAATTGTTCCTACTCTCAGAATGATATACAAGTAATAGGACAATCTCATATCTTTAGTTTTGACAAGAAACAACCAAATTTAACCCTAACAGGGAGCTCGCTATACCAATCAACAGGTTACAGTGTAGATATAGGATTTCCTTATGATAAAGAGAACTTAGTTATTGCCTACAGTATACCTGGCAATGATGTTGATGGTAGATTTAACTATTTTAAGGAGGACATTTATAGGGCAGGCAGTGTTGTATTAGTTAATTACACAAGTAAAGATGGAAATATTTTAGCTCAGTTTGATGGCAACAGGAAATATGCCAGATTTGGACAAGTTGTTAAGTTTGTTGATTTGAACGGTGATGGTTTTGATGATTTGATAATAAGTGAGCCTAATCGAATAAAAGATAGATCTGAATGGCAGTATATCAAAAATGGAAGAATTTATGTGTTTTATGGAGGTAGCCAGATGCCGTCAGGAAAAGCCACATTTTCCACAGCATGTGACCTAGAACAGCCATGCCCATCAAATGTGGCAAACTTTACATCAGACTCTTTAAATGAGCAAAGTAATAATGGACATTTTGTTTATAATGTTTCTGACAAACATGGGACATACTTATATTCATCTGATGTAGCTTCTGATGCAGGATTTTATTATCATGGAGCAGGAAGAAGATCTGGTGTGGTTTGGAGATATTATTTCAAACATTTATAATTGTATAGTAGTAATACAAAATACAAGGATAACGGTGATAATCCGAGTAAACACAAACATATAATAGATGCCACCTGTGACTTGTAGATTGATTTACATTGAAATAACTGCTGTTAGATACTGCTAAACTTCTGTCATAATAGAGACATTATAGCTCTTGGTCATAGAGTTTTACTCAAAACCCGGTACAATATTTGTACCCAAAACTCTTTAAGTCCAGTATTCTGATTGGCTGAGTAAGATAATTGTACTCACCATGTTTATACATGTATACACAAAGCCTGGACACAAGTTTACCTCTATCTAAAAATCAAGACTATCTTTTCTACATCATGGGTTTGTAATGGGCAATGGAACAAATTCTTCATCAGTTGAGATTTTTCCAGGTAAAACAAGAGATGCTCAGGACTTCTCTCTTAGGAGTTGTCTTTCCTTGAGATTTATTATATAGTTTACTAAGCATCATGCAGC
>Unigene23490_All    size  1194    gap  0  0%
TTTTTAGCCATGGTTGAACAATTGGATTTTTTTTCAATTTTATTTTTGTAATGATATAAGCGATATTTGTAAACATGCTAAAATTTTGAGAAAACTGGAGGTCATGGGGAACGTGATTGCAAATTTACCAGCGGCTAATACCGAGAAAAGTCAACGACCTGTTACCTATTCTTTCCTTCCCAAAACCATGATAGGAGGACCCTATGGTTTGGGTGAACCAGAAGACCAAAGTTTAAGGGATGTTGAACTAGATGTATGCATACCTGACATATTAAGAGCAAGAGTCAACAAGGAAAGGTGCTATGAAGAACATGAAATTGTCTCAGATTGTGGCAGAAGAGAACAACTTATGATGCCATTCAGATGCCAGAAGGAGGCTCTCGTTTTTAAGAAGTGTTTATATAAAGCATTTAATGATCCAGAATTCATAGAGAGTGGTAAGCGACAGTTTTTAGAAGAAAGAACAGAATTTAGACGAACTGGTATACCGAAGAAAAGAAGAGTTCAGATGGCGGAGAGAGAGAAAAGAGTACATAGAATAATGGAAGAATTAAAAGAAGCAGATAGACTTGAACAAGAACATTCTAATCATACTTCATAGCAATGAGTTGTCATGGTAACAATAGTAAGGGCTATTACAGAGTTATACAGTTGTTGTGGAGGAGAAGGAATGTGTTGTGGGTGAAAATGTGTGTGACGAAGATTTCTGATGAGTCTAAGAAAAAATAAATAGATTTCAGGGGTTCAAATTAGCTTTAGATAATGAAAGGTCCTTCATAAGAAAGCAATGGTCGTGTATAATGCATCAGTGTAAAGAATTGTAGGGCCTTGACTTTTGTAATTCAAAAATGAAAAGTCCCCTTCATGAAAGACAGGTCCCAAACCTTGGACCAACACTAAATTGAACCCCTGGATTTTTTTTGTATTGGTATGAATTGATGATTGGTGTTAGCATATGTGCCTTTTATCCCTCCTTACAACTAGCTTTTATCTGGAATATCCTTAATACAATGGTGTCCTAAATGTCATTTTATAGATATGTGTGTGTGTGTACTAGAATGAAATTGAACCCGACAGTGATGGATGAGAGAATGATTTTGTACTGTTGTTTAGTTGTCATTGTAATGTTAACACAGGAAAAGACATGGATATTTATATACCGATTGCAGCTCTCTTTGTATATGGTTAACCCTG
>Unigene23510_All    size  582    gap  0  0%
GTCACGCAATATTCGTAAACAAAAATTAGGTGCTTCAAAATGATTGGGACGTTAGTTAAAATTCGAGATTTCTGCTCTTTCTGGTATCTGCAGTACACTTTGATTACTTCTTTGTACATGTTAGAACCATTAGAGAGAATTGTCTTCAATACTCTTTTAGTTGTGATTACAGCAATGTTTATATACACCAGTTTCTACTTCATGCAACCATATATGTTCAGTTTTGTGAACTATCTGACTAAGAGAAGCTCTGAATTTATTCCACTGTGATATATAATAGGCTACAAATATGTGATATGAATTAACCAGTGATCATTGGAGGTGCTGAATAATATGTGGTTTCTGCCAAAGTATTGACGACAATAAAGATTGCATCCTGAAATACATGTATGAATAGTGTGGATTGCCTGACAAATGAATCATTCTTTCAGAGAATATTTCAATCTCTTAAAATATTTATTGACATGCAATGTAAATAAACATAAACAGTGATACATGTACATATATATTTCTCCATAGGTTGTTAATGTTGATCATTATCAGTTTCCAGCGTGACTGTGTCTAAGAGATTACAGGTGCTGT
>Unigene23562_All    size  1717    gap  0  0%
GTATTTGGAATAAGACACACAGATTATTTTTTTTTACATTACATGTACAAAAAAATTGATGTATTAGATAAGACATTAGATTTTACCTACACGCAAAAACAATAATTGACTAAAGAAACAAGTTGACCACTGCAATTAATTGCCATTAAGCATTTCGCTTTGGTCAGTTAACATTTTTCAATATTTATCTGTCTCAATGCAGAGATTTATTACATCTTGCACAATGAATCAAATTTGGTAGGTAGTTTTGTAGAGAGGTAGGAATTCTTGTAGATAAGTTTCTGTGATTATTTTGATGTAGAATCAGTGTAGAAAAGTTGTGTAGATATTATTTATCAGGGTAACAAGTTCATAAAGGTCATTGTTAATTATCTTCAGTGGAAGAAGCAATTTGTGTTTGAATCAATTCTTTTGTGTAATTGGTCAGTTCAATATCTATCGCATATTTGTTTATATTTCTATTTTACTAAACCAAATTAAACATATGATAATGGTTTAAATGTCTAAAAAAAAGTCTTCATAGAAAAGGGTCATGAAAAAGCATGATAGAAAATCTCGCCAAAAACAATTGTTCATGACATTTAAAAAACATTGCAGTATTCATCTTAAGCATGGGAACTGTTTGTAGATTGTATATAATTCACTGTTTAGGTCATGGAAAGAGGGGAACGTAGATATAGTATTCAAACTAGTATCAAAACCCTTATAGTTAGTTTTTTGAGATTTTCTGATTTTCTTATGTTTCCGCTCCATTTCATTCAAGTATTAGCATGTCAATGATTTGCTCACAATGTAATATACTCATATATATAACCTAGTCATAGATGTAATAATATATATTGTGTACTTTTGTATGTGTATTTTGTAAGCATCTGTGTGTGTATTTTGTAAACGTCTGTTAAGCTTTCATCATATAATAAAAGCTTAACAGACGTTTACAAAATACACACACAGATGCTTACAAAATACACATACAAAAGTACACAATATATATTATTACATCTATGACTAGGTTATATATATGAGTATATTACATTGTGAGCAAATCATTGACATGCTAATACTTGAATGAAATGGAGCGGAAACATAAGAAAATCAGAAAATCTCAAAAAACTAACTATAAGGGTTTTGATACTAGTTTGAATACTATATCTACGTTCCCCTCTTTCCATGACCTAAACAGTGAATTATATACAATCTCCAAACAGTTCCCATGCTTAAGATGAATACTGCAATGTTTTTTAAATGTGATGAACAAATGTTTTTGGCGAGATTTTCTATCATGCTTTTTCATGGCCCTATTCTATGAAGACTTTTTTTTAGACATTTAAACCATTATCATATGTTTAATTTGGTTTAGTAAAATAGAAATATAAACCAGTTTGAGATAGATATTGAACTGACCAATTACACAAAAGAATTGATTCAAACACAAATTGCTTCTTCCACTGAAGATAATTAACAATGACCTTTATGAACTTGTTACCCTGATAAATAATATCTACACAACTTTTCTACACTGATTCTACATCAAAATAATCACAGAAACTTATCTACAAGAATTCCTACCTCTCTACAAAACTACCTACCAAATAATAATCACAGAAACTTATCTACAAGAATTCCTATCTCTTTACAAAACTACCTACCAAATAATAATCACAGAAACTTATCTACAAGAATTCCTATCTCTTTACAAAACTACCTACCAAATAAT
>Unigene24842_All    size  526    gap  0  0%
CATGAAGACAGCAAGCTTGGAAATGAAAGTCATGTTGGTAGAAGTCAAGAACTCAAAGGTGGACAAGGTCGTGGAAATAACAGAGGTCTCGGTAGGGGTCGTGGTAATGAAGACACGAAGTATAGAAATGAAAATCGTGGTGGTGGAAGTCGAGACTTCCTTCGTGGACAAAGTCGAGGTCGTGGTGGTAGTAGAGGTCGTGATAGGGGTCGTGGTCATGAAGACAAAAATGGTGGAGATGAAATTCCTGATTTTAGAAGTCGCGAATTCAGTAGAGACAGACATCAAGATGATTCTAATGACAGAGGACGTGGACGAGGTCGTGGTGGAAACAGAGGAGGTCGTGGTAGGGGTCGTCGTGGTCGCTGATAAAAACTATTGATAATAGTGTCTTTACAAATATGTACAATAGATGTATCCGAAGTTATCGATTACTATTAATTCAGTTCAAAATGTGTAAATAACTTTTAGCTAGAAAGGTATAGATTCGTTATTATTCGTGTGATACACGGTTTTTGATTTTGGG
>Unigene25344_All    size  375    gap  0  0%
GTGCACTCTTGTTAAATATTTTGTGATTTTTTAATCAATGAAAATTTTTAATTTTGCAACCAGAAGACAAGATTTTTAGCTTGCACAAGAACTATTCGTTTGACTTGCTTTTAGCACTTAATCCTCTCCCCTTTGAACCTTGATCAGTTAAATCCCTCCCCCTTTAAATCTTTGTCAGTGAAACAGCAAAAGTTACATAGAAGATTGAACAACAAAAATTAGTTCAGAAAAAATACTAGACTTTAATGATTCTGACATAAAGACAACAAAAAGCACAGGTACATTGTATATTCAAAATGACACTGTGGCAAAGAATAATGTAAAACATATTCACCAAAGAAACCTGGCTAATAATTTTGTAGGCCAAACTCATGT
>Unigene26557_All    size  504    gap  0  0%
TTTAACTGTTTAAAATAAGTTTGAAAGGAGATATTTATATTCGTTAGAAGGTTGTTGGTCATATCCAGTTTCTTAAGATTTGGTATTTTTGTGATCGCCAAAGGAATTTGTCTGAAAAGATTATTTGATAGATTCAAATAGGTTAACTTTGTCATATGTTCAAATATATTAAGATTCAATTCCCATAAGAAGTTGTGAGAAATGTCAAGTGTTTCTGTTCTTGGTATAAAGGTGAAAATATTATTCTGCATCTTGCTTGTGATGTATAAATTTGCGTGTTCTATTATCAGCGTTCTGAGGTTTGATAGTGGATGCAAATGCAGAGTGTCGAAAATTACTCTTGAATCAATTCCTGTGACGTCCATATAATCTATTTCTGAACCGGCCAATATTTTCCCCTGATCAACAGTTTGACAGAAAGATACATCGAAACTTCTTACACTTGTATTTTCCGGTATGACCCATAATACAGGTTCACCGGTGCGGAAAATATGACTCATTTCT
>Unigene27706_All    size  2730    gap  0  0%
TGCTTCACTTGAATTAGTCGCAATTAGACTCAGAACTGAAGTTTTAAGTTTGTGGAAATTATATTGCAAATAACATTTCATTCAAATGTCATTTCTGAAAGTATTTTGATTAATCTATGCACAGGGATATTGTGGAGCCAGGGTTGCGATACTGATACAAACTTCGTTTATGATACGTACGATGTAGTTATCAAATTGAGGCAAATTGACTTTATCTGCGGAAATTAGTTACAATTGACCCGAGTTTACCTTTAACAGGTAAAAATCACATCTCTATCTTGTTTAGGATACGATTTATATAAAATGGGGTAACGTATTCAGTGTCTTGAGATTGACGTCTGCAGATACACTGTGTAAACTTTAAGACTGACCGAACAAGTGAACTGAGATACACTTTGTAAACTTTAAGAGCTGGACAAGTTAACTGTCCAGACATGGAAGGCCGGAGTAAAGGTTAATACAATGCTCTACATCCAGAATGTTTTCGTTTGTGTTTTTCTGATAGTAGAACTAACATTTGCTGGCTCCTGGTATAATTGGGGAGGATGGAATGAGTGTTCTAGGTCATGTAATGGGGGACTGTCTAACAGAAGACGGATGTGTTACGGGGGTAACTGTATTGGAAACGATATCCAATACAGACTTTGTAATACGCAGAAATGTCCATCGGACGATATTATACGGGAGTATGAAGCTTGTCAGTCTTACTCCGGAAGCACTGAATGGTTTCCTCGCCAAAAGTACCAATGTTCTGTCTCCTGTGTCGGCAAAACTAAACAAATTCCGGACATGATCAGTATTAATTTGGCTGATGGCACGAAATGTAGTAAACATTCCAGTCACTATTGTATAAATGGAAAGTGTTTGAAACTTGGTTGTGATGGTATAGTGGGCTCATCTAAAGTTGTCGATGATTGTGGTATCTGTGATGGCGATGGTACCTTTTGTGAAGAACGAGAACCAACCGAGGACAAACATGTTTACCAATGGGACGTACGGTGGACATTTTGTTCTGTATCATGTGGCACAGGATTTCAGACATCCCGAGTGAGTTGCTGGAACATAAAATACGGTCAACAAGTTCCGGAATTCTACTGTGATTACAAAACTCAACCAACAGAAAGTAAACGCGAATGTTCATCCGCATCATGCGGTCCACAGTGGAGAATGAGTTTATGGGAATCTTGTTCTGTTCAGTGTGGCGGAGGTATTCAGAGGCGGAAGGTTACATGTGTTCACACTCCAGGAAGGTACAAAACATTAGAGGTGGCATCATATCGCTGTCCCGATCCTATTCCACCATCAGAAAGACCTTGTAATATACAGTTCTGTCCCTCAAATTGGCAGACTGGGCCATGGACACAGTGTTCAGTTACATGTGATGTTGGAGTCCAAGGGCGTCCCGTTTATTGCATGAAAACCTTTGTTCGTGGAATAAAAGTTAATGTCTCAGACAGTGAATGTATGGGACTAAAGCCCCAAAATTCACGACCATGCTCTCAGCCGCCATGTTTTAAAATGCTTTCATTCTCTCCTCATATCACACAAGACAATTCAACATTTATTCAGTTAAAGAAATCAAAAACAATTCGACTTAAAATTGGTGTAAAGGCCATTCTTTTGTCAAGACAATCAGTAAAAATAGATTGTACAGTGGACAACTTTGATACATCACTTATATTTTGGACTAAAAATAGTAGACTAATATCAACGTCTGTTTTCAATAGAGTGTACGTTACCTCTAAGGGTGCTCTTAAGATCAAAAGGACCGATGTGTCTCAAGATACGGGAATATATACTTGTATAGCAGGGATGGAAAGTGGAAATGTAGACATAGAATTCCAAAGTAAAAAGATTGCAAGGCAAAAAGCAAAGAAAATAAAAAAGATAATGTCTAATAAAATTAAGAATGAAATTCATAACATACCTCAATCAGATACTATTCCTGGAAGTGGACCACAAAATATAATAGCAAGGCCAAGTGATATTAAACATTCCAAAAACTCTGCAGTATATGTTACAAGCGGTTGGTCGAAATGTTCTAGGACTTGTGGTTATGGTTTTCAAACTAGAAAAGTAACGTGTAATATTGTGACAGATAAATATATAAAAATCGTAGCAGACAAGCAATGTAACGAAGAAAAACCAGAAAACCACAGAGTATGCCAAGATAATCCATTTTGTCCAGTCTGGAGAGATGGACAATGGTCAGAGTGTTCAGTAAAAACATGCAAGTTGGATGGAATAGCAGTACAAACCAAAGAGATACATTGTCATGCAGAAAATAACCAAACCATTACACTCCCTCATAATAAGTGCGACATAAAAGTTCGTCCTCAAACTCATAGACAGTGTATCAATGAAGAATGTGAGGCTATCTGGAAAACCAGTAAATGGACATCGTGTAAACCAAGATGTGCCAAGACTGGTAAGAAAACGAGGATGCTTTCGTGTGTGTGGAAACACAACAAGAAGCAAGCAAAAGATAATTGTAAATCAAAACCAAAACCATTACTCAGGAAAGTTTGTAGACCAAAACATTGCAAAAGGAAATGTTTTGATTCGTCACGATACTGCAGCATTACAAAACTATTGAACATGTGCAGATACAGAACGTTTAGAGAACGGTGCTGTGCAACATGTACTAACTCTGTTCTCACATAGGACAGGGCTTATCTACAACAGGAACATTACTTTATGGGAATTTCTTTATTTTTATGGTGCTAGATT
>Unigene27992_All    size  635    gap  0  0%
AAACTGTAAACAACAAATATAAATAACAAAATAAGATCTACAAATCACTTAATAATAATCTTGATTTTCAATTGAATCCTAGTAGGAGTTATTGCATTAAATGACCATGTGTGAATTATATTGAAGTAAATGAGGTTCATGAAGGAAAATTCTAATTGATTAGATAGTTCCACAGACATGTTTTACTTGGAAATGTAGTTTTAAATGAAATAAGCCATATATCCGATTGTTTTAAATGTTGTTCTTTAGCCAGTTATCTTCTTGTCCAATTGAATTTGTATACCTCTGGTGAATTAAGACTGGAAACTTCATTAAAGGTTGAGGAAAGAATTAATTATAATATGAAAATTCTGAGACTCAGTTTTGGAGGTCAAACTGAAGCATAAGAATTTATAAATGATTTTGGGATCTTCTGAAAAGCAAAGAAAATAATTTCATTCAAATGGGAAAATCTGTATGGTACTGCCTAATTACTTTTCATGAGAAAAACCTACATATATAAGTGGAACGAAAATAAAGCAAGAAATGCATGCACATTGTACATGTAAGCAAGAAAGGAAAACAGTTTTTTGTCCATCTCAAATGGTTCATCTTATAAACATTTACGTTTGTGAGGGAAAACTATTGTGTGGCTG
>Unigene29220_All    size  1034    gap  0  0%
GAGAATTTGAACACTCCGTCACATTTTCTTTCAGTTAAACCACCAGTACCAATAATAATGACTGGACAGAAAGAAAAGATAGATCTATTACCGCCATCAGCATTCCAAGATATAGGAAAAGATGATGCTTGGAAAGAGCTAGCTAGGGCAACAACGGATGTCATGAACTTAAAACTGGAAAATCAAAAATTGAGGGATGAACAAAATAAGCCAATATTTGTGCCCACACCAGTTGCCAAAAGTCCACGAGAGGAATGCAGGTATAATGCTAAAGAAGACAGAAAATATATTGATGAACTAATAACAAAGCAGGCTTCAGAAATAGCTGAGTTAAGAAACGAAATAAGACAACTGAAATGTGTTCATAAGGAGGAGATAACTGAGATAGAAAGACAAACAACAGCCAGTGAGAGGAAGAATATACAGACAATAGCTATCTTGGAGGCAGACTTAAAGTCTAGGGAGGATAGATATGATTCTCAGGTTGATAGACTGAGTTCAGAACACCAAAGAGAGGTAGAGACTTTATATAATCAGATTCGAACTTTAGAGGATCAGTTATCATCTGTATCTACAAGATCTAAAGATAGAATTAGACAGCTGGAGTCAGAGCTGGAGAAAGAAAGAGAAGAGGCATTAGAAAATGCTTCCAGATTACAGTTAGAAATTAAAACTTTGACAAATAATATAGAAAATCAAAATAAACAGATTATGCAGTTAAAGAATTATATTGGGGATACTGAAAAGGGGCCTAAACCTGCTGAAGTGTGGAGAAAGGAGAAAGAAACATTAGAAAACAAACTGGAGATATTAGAAGTAGATAAAGAAAATATACAGTCAAACTTACAGCTGTTGAATATCAGGTTTTCCTCTCTGAATGAAATTCTAAGGACACAGGAAGCTGAAGTATCAAGGGTTTCACAAGATAAATCAGACAAGAACAAACAGGAGAGTTTATTATTAACAAGGTGGAGGGAAAAAGTATTTGCATTAATGGTTCAACAAAAATCTGCTGCTATCATAAGACATAAGGA
>Unigene29288_All    size  297    gap  0  0%
TCCCCAGTATTGCAATTGTTTAATCTATTCAAAGTACAAAGGCCATAACTTAATAAATGGAGAATGTGTCCATGAATATCAGATGACAATGCTGGCACATCAAAGTTATAAACTGAAGGACTGTAAAAGTGAAGATATCCAAATTTGTAATTGTGATCAGAGTTCTATTGTAATAAGTATTGTGTATAAGTTCCATGGCATTTGTTTGAAGTTAACTTAAGTTAGGGAATTAAAACGAAAAATTCAGCAATGTTTCCATTTGTAAAGGGGCATAACTCTAAAACGATTAAAATGACG
>Unigene29293_All    size  352    gap  0  0%
TGCATTTTGAAATATATCTGTAAGGATAATCCAGACCATGTTTGGTAAAAAAAACAAATCTCGTGGTTTCAAAAACGTTTTATTACAGCCTGAAAACAGATATAATTTGGTGGCAAATATTTTATACTGGTCCTGTTCACTAAAAAAAATGTCCCATCTGCAGACTGAAAAAAATTCAGCTCAAAGACTTGATTTTTTTTTTAAATTTGTTAGCAGAGTTGTTTAATTGGGACAATATTTCAGTCCATTATTATTTAGTTTCTATGCTTGCTGAAACAATACAGGCACATATGATTAAAATCATTTCTGATTTGAAAACAAATTATTGCACTAAATATTAGTCAGAAAAATA
>Unigene29480_All    size  252    gap  0  0%
TAACGGAATCTACAACTGGAATACTAGAAAACCTATTTTCAAGAATTTTAAATGACTATGATGGTCAAAAGGTAAATGGATATAATGCACAACAGGTTATTCAACAGTCCAAGACTTGTCCGGTATTTGATCGAAACCTAAAACCTGGAGAAACCATGAAGAGGCTAGGCTGTACTTATATTTGTGACAATGGCGTATTTAAGAAACGGGACTGTTACGGAAAAAAGGTATTGTTATTACATGGAACACGGG
>Unigene30120_All    size  362    gap  0  0%
AGAATGGCAAAAATGGTAACGACAGAGCACATGTTTGCCCAAGTCAAGCAAGTTCAACGAGAGTTTATGCAGGACATCTTTCTATTGTTACATATGAAAAATCAACATGTGATATGTCATATTGTCCAAAACGAAAGAGATATATAGATATCAAAAGAAAAGCATCTGAATATCCTACACTTCAGAGATGTAAAAACGGGAAAAAAGGACAAAATGATAAGCGTGTTAACAACCGAATGACAGAAACATCAAGGACAAAAAAAGCTCCAATTGTGTTTAAAACGATAAAAGAAAGATTCCAGAATATATTCAATTCGAAGGATGATAATGCAAGATTTCATGACAATTTTGAGGCAAATATA
>Unigene30732_All    size  638    gap  0  0%
CCCTGTTAGGAGTTATACACAAAATTACTCAAATGGTGCAGCACAAAGTGTTAGTGCAAAATTTCAAACATCTGACATTAAACAAAGGCCACAAAGAGATTCTAGTCAAAGATCACAGAGAGTTGCTCGGAATGATTCTGAGATACAAAAAAAAGCTGTGATTCCAAGTAATAAAGGAGTTCATGACATTATCAGTACATTTAACACTATATCGAGGAAGGTTTCAGACACTGAAAGAGATAGACCACCTGTAGCGACACTTAACAGGAGAACAGAACAGACAAGGAATTCAAGGAGAGACGACTACAAAAGAAGTATAAGTTATCAAAATGCCAAAAACAACAAGGATCAGTTTGAACCTTTAATTCAATTTGACCTACCGGTACAGCAAGTTTCAAAATCAAATGATGATGTATACGATGTGAAGAATAGACCACCAACAAAAAGAGCTAGCTATCATCAGAACCAGTCAGACAACTACTCATCATCCCATAATGGACTGGAGCATGATAGAATGCCCAAATCCAAAACGGATGATAATTTAGCCTATCATACTCCAGGCTCTAGAAAACCTGTGTATGAACCTAGCCCATCAGAATCCTCATCTTTTTCTGAAGATAATATGCCTCGTTACAAAC
>Unigene31580_All    size  3401    gap  0  0%
GTAACTTTTGCAGTCATTTTTTTCGGTGTGGTTTGCAGCTTATTAAAAACTTTGGCTAAATTTTTCATTGGTGTAAGCTGTTTGCCCATGTTTTTTAAGGGTGTGGTTATCAGTAAGAGCCCTGTTGGTGGCTTCTTATTTCTTGGTGTGGTTGGTGTTTGTAACGAAAACAACTTTTTGTTTATTGGAGATCTAGGAGTCTTTCTAGACAATGACTCCCTGTTTCGAGGACTTGTTGGAGTTCTATTTCCTGATAACAACAGCTTCCTGTTTTTGGGAGATATTTGTACTTTAGAAGTTGCTAACTTCCTTTTTCTTGTGGCAAAAGCTGGTGACTTTTTGTATTGTGGAGATGTAGGTAGCTTTGTTGTTGAAAGCCTCCTGTCTTTGGCTAATTTTGATATTGAAAGCCTCTTGTTTCTGGGAGATGGTGTATTTGCTGGTGATAGCCTCCTTTCTTTCGCTAATTTGGATATTGAAAGCCTCTTGTTTCTAGGAGATGGTGTTTTTGCTGGTGAAGACTTCTGTTCCATGGGGGTGTCTGGTGTTTTTGAGACAGATTTCTTTTCGAAAATGTTGATCAACTTACTAACCTTCGTTGAACTTTTAGAAGCCGACACAAAACCATGCTGCCTTGTCAAACGTTTGTTCTTTGGAGTAAATCCTATGCTAAATGTTGTGGCAGGCTTAACATTTTCATTTGTCTCCTTTTTAGGTGTCTTCTTTGGAGTACGTTTTGGTGTTCGTCTCCTACCACTAGTCATTGGAGACCGTGGTGAATTTAGTAAACCTCTTCCTGGTGTCCCTCTAGAATTCCTCTTGTTAGAATTGCCAGGTGTAGGTGGGCCTGGCTTCTGATAAACTGTATTTACATGTTTGGCCTGCTTGTTCTTAGTACTGTCATAAAATTCTGTTTTTATATCATCTTCGTCCACCAATTCTTGTTTCCTTTTCTTCAGACTGTTGGTACTCAGATGGCTCTGTTGCAGCTGTCTGTCAGGGAAAACACGGAGTTGAATCTTCTGTGTTTCTACAGGGTATGATGTCTTAAGATGTGGAAGACAAAGTGTGTTTCTTCGTGATAACTCACCAAGTCTCTTCCATTCAAGTACTTCACCTTCATCGTCCTCATCATTGACAAATCTTTTCATACCTTTTGAAGTTGTTGATCTCACAGAATCTATACTAGCTATGGTGGCGTTCAGGTTAGGATCAGATAGTGATGACCGTCTGCCATGACTTCTCAATGATAAAGGAGAAATACTCTTCTCATCACCATCACTTTTACATAGATGTTGTAACGAACTCTGAGATGGGTTTCTTTCCAGGGAGAACTTTCTTGAAGTTGATGATCGGAGGTTATAAGGAGTAAGTGGACCACCATCATCACGGAAACTGGTTTCCATAAGGCTAACATCTGACTCTTTCTTTAACTTCATGAATTCAGTATTATCTCCCAAAAACACTGTGCCAGCATCATCTAACTTGTGACGGAGTTCTCTCACTTGTTTATCAGCATAATCTAACTGAACTTCCAAGGTCTTTACTTTGTTTTGAAGTGATTTGTTTTTGTTCAGTTCTTCCTGGAGTTGAGATTTCACTGGTGCTACTTCAGTCTCCGTCTTAGAGAACTTATTTTTCTGCTCTGTTATCTGTACTGTCAGTTGTTCAAGTTCTTTTTCCATCTTTTCAGATTTTGCCTTATAGTTGTTTTTCAACTTATTCATTTCTGCCTCCAGTTTCTCCGTTTTTTCTTTGAAGTTATCGGCCAGTTTTTTGTTGATGTTAACCTCCTGTTGTAGAAGAAGATTGGTTTCTTTCTTCTGGGCATAGTATTTTTGGTACTGTGCAATTGTTTTGTCTTTCTTGTCAGTGTTCTCCCCAATGTTCTTCATCTGTTGTTGAAGATGTATTTTCTGTTGGTTAGCTTCTGTGTATTGTTTCTTTACACTCTCCATTTCCTCAGACCACTGTTCCTCCTTATACTCAAGTTCCTCTTTCAGTTCTTTAACCTTTTTGTCTAATTGATCTCGATGGAAATTTTTTTCCACTTCTAACTTCTGGACCTGTGATTTAAACATTTCTATTTTCTTCTTTAACTGTTCTTGATTGGAAAAGTCATTGTTTTTCAAATCTAACGTCTTTTCATAGTCAAGGATAAGCTGATTTTTCTCTTCTTCAACTGCAGCCAACTGTTGTTTCAAGCTATTGTTTTCAAGTAACGATGTTTCCATTCTATCCTCCAGATGATGACAAGATTCTTCCATGTTTATTCTTCTTTGCTTCTCATCCTCTATTTGTCTGTTCTTCTCCCTTTCAAGTTCTGACATTTTACCATTGTACTCTTCCCTAAGATTATCGAGGTCGGAGTCCCAGGCATTTTTACTGGCTTTCAGGGAAGTTTCATAGCTTGTTCTTTTTTCACGCAAAGCAGACTGAAGCTCATTGACCCTTTCCTTATTTTGTTTTAATTCATTCATCAAGTCTTTCTGATTTGACATTTCTTTCTTCAATATAGATTCAATATTAGCAAGCTTCTGTTTGTAATCTGTTTCTGTCTTTCCTTTGTCCTCATCCATTTCCTTCGTCAAAGTCTGAATCTCAGTTTGTCTTTGAGTAAGCCTATTTTCAAGGTAATTCACCCTTTCCTGGAATGCCATCTTCTGATTGGACAAGATCATTTCCCTCTCTTGTACCAGTGCCTCATACTGAGACTGGTACCTAACTTCCTGTTCCTGAACTTGACTATCATATTCCTGTTTCTGTTCATCACTAGCTTGAGCATACTCCTCTTGCAGCTGCTCTAGTTGTGACTGCCAGTATTTTTCAGTTTCAGAGACCTTTACCTTACAATCCTTTTTCAGACTGCTCATTTTTTCATGTTCTTGTTTAAGTTCAGTGGTCATTCTTTCAACTTGAAGTTTAAATTCACTTTTCAATGATTCTAAATCATTTTTGGATTGCTCTTTCAGTTGCACAATGGTATTTTCAAACTTCTGTTTTGATTCTGAAAATTCTGAATTTAGTGACTGAAGTTCCATTTTATGACTTTCAATAAGTTCATTCTTTTCTTTATATAATTTTTCATTTGTTCCTTTCAATCTTGTTTCACATTCATTTAAAACTGTTTCTTTCTCGCTATGAATCTGTTCTAATTCCTGCAAATGCTCTTCCTTCAATAGTTCTAACGATGACTTCAGATCTCTGTTTTCTTGTTCAAGTCTAAGAATTTCAGTATCACATGAAAGCAAATCAGATTTCATTTTTTCAATTTCAGAGTTCAGCACTTTAATTTCTGACTCACTTGATTCCTTCAATTCTAAAATTTCATTTTTATGAGATTCTAATAATGTCTGAATCTTCTCATTCAATTCAATTTTTTTATTATTAAAAATAGTTTG
>Unigene32070_All    size  780    gap  0  0%
TGAGTATGATGTAAATTTAACATGATATCGTTCAACGTCTGTGTTTCGTATGAATTTCTAGTAAAGTCTGATGGGTTGTTTGGCACCACAACTGTTTTAATAACATATGTATTATTCAAACTCCCATCATTGTATATTGGTCTATGACACATGAGAAATACATTAAATGATAAATTTCTGACCAACAGTCTTTCAAATTCTAAGTCTTCAGAAGGCCCAACAGAGTAAGCCTTTTTAGAATTTTTGGACTCTAGATTTATTCCACCATCTACTTCAGTACAAATAGGCCAGTTAGTATTGTTTGACATCATTACTGTATTATTGCACTGGTAATGATACAATGTTATAAACCTAAGTAGTCTCCGAGCCTCGCTCCTGGCATCTGCTAGTACTTGTAATGGACTATACTCCTGGTTGAAATATACCACCTGTATTACATAGTAAATCAGAGCCCCGCTACAGAATAAGTAAAGTATCGATTTTTTCTTCCGATTCATCATAACTAATGCTGCCATGTAGAACCTTATCTATGTATTTTGATCATCTTAGTGGAACGAATGTACATTTGTACATGTATGTCAATATCTACATGTAAATCTTCAGCTTTCAATTCATTTTCTTGGAGAGTTCAATGATTTTCCTTCACTTTTTCTGTACATTCATTTTGTTAAACCATAGAATTGTGTCAATGAAGTTAAAATCGCAATAAAAGCTAACATCAAATGTGAGATGCAACCTGTCAAATTTGATATTCTAAGCCTCGGAATGTAACATGGTGTG
>Unigene32400_All    size  948    gap  0  0%
TTTTTATTCACCTAACCCAAAGTCCCAGCATGCCTCCTTCCTGAAGATTTTCTTACCTAGGATTATTCTATTAAAAATTGATAGGGAAGAAAATAGTTTTGGTTTTCATTGTTTTAAATCCCTGATATATTTGATTTATCTATTTTTTACCTAAAATTCTAAATCAGTAAAAGATTAAATTAAATATGTATTACTATGTTTGAAAATTAAACTGTTTTTACACCAAAATGCTTCTTTAAAATTCGAACCCTTATACATAGTATTGTCCAGCTGCCAGTGAAACAAGAAATAGCTGTTCAGGGTGTTTACAGTTTAAATTTTCAGAGGGATATGTTGTTTTTTTCTTCACATGACCCTTCAAGATTCTCATTTTGGATTATTATTTGCAATGTTTGAAATCTTTTGGTGTCATTGTGCATACAATATTGGATTTATTTTATTTGAATTCACTACTCAGACTTTTTATAGCAATTTTGCTTCTTAAAATGTGATGTGTTTTTTTCAAGATTTTATTGTCATGAAGGACATCAAGGAGGAAATAATTCATTCAAACTGTTTTGTGGGGCTTACATATGATGTTGTACATGTAAAATTCGAAAATAAGTTTGGAGTATACCTTGCTGTGTTTTTTCTTTGAAATCTATTATAATATTAGTGGGAGTTTTGTGCATAAAATGCTGTGTTCACTAAAGGAAATTCAATTTTTCATACGATGGGATTTAGTTATGTTAAAGATTAAAAAATTTCAAAACTGGAATTCAAGTAGGAGATATAGTGTGAGTTCATCCAACATGTTTCTGTGGCTTTAAATGTGATTTTAAAAACATTCATTATTAATTTGGGATCTATTACAAACTTAAGATGATTTACCATTTAAATGGGATCTGGGAAATGAAATAAAATGTTGAATTAATGCAGTGGATATAGTCTAATGTAGTGATAAAGTGA
>Unigene32813_All    size  427    gap  0  0%
GTTGTCTGGGAAAACAAGGTATATAAATGTTCAAAGGTATTTTATTGATTGTGTCTAATGCTGAAAGTGTTCAAAAGAAAACCAAAATATACTATATTACCAAAGTGATTTGTCTCCAAATTAAAATAGTACCAATTGGGTAAAATACTACATGTGTAGCATAAAATTAAATCTGGCAGTGTGTTTAGATAGTTCACTTCTTTAGAAGGTGCAGTTTGGTGTAAGACTGTCAAATAAGGCAAAATTGGCATATAGTTTTTACAACAACAAAAGTATTCCTATAAGCTTGTATATGAAACATCATTTGGAGTAATTTAACTAATGCGCTATTAATTCCACTGTCAGATAGAAAATTATATAAGGAGGAATCAAAATAAAACAGTAGTATAATCTTCCAACCCCATGATACATTTTTAACATATTTATG
>Unigene32931_All    size  398    gap  0  0%
GTGAAAAACGAACAACCCGATTGTGTAAGTACTATAAAAAAGCTGTAAATTTTAACACTATTTATAATTATTTATATCTATAGAATGGAGCAAAGATTATATTGTGTATTACATATTAATAGTTGATTGAAAAAAGTACAACTTCATAAAAACTTTTTAAAATGATAACCTAGACAACAAAATCAATAATAAAGTGGCTCTTGATATGATTTATAGAATTGGAGGACAATATAACGGTGAGAATCAATACTCATAACTCAAAAAGAGACCAACAAAATCATGGCATTTAATAAATAACAAGAAAACCATAATAAGAAAAACAGAAATCTGCAAAACACTACATAAAATGATAATCTGTGTCTGCATACTAGCACATAAAAAAGAAGATGTTGTATGAT
>Unigene33221_All    size  815    gap  0  0%
CATATGTAAACATCTTAGAGATAAACATAGTATATGTGTTGTTACTAATGATATATTTACAAGGGAGGACTGGGAATTTTTAGTGAGAAATAAAGCTTTACCTGAGGAAAGAATGACAGCAGTTGAAACTGGTGGATGTCCACATGCTGCCATTAGAGAGGACTATTCTTTAAATATGGCGGAAGTCCGAGATCTCACGAGAAAGTTTGACCCGGAAGTAGTTATAATAGAATCAGGGGGTGATAATCTGGCAGCGAATTTTAGCCGAGAATTAGCGGATTATATTATTTATATAATCGATGTAGCAGGGGGTGACAAGATTCCTAGAAAAGGTGGACCAGGCATTACACAGAGTGACTTGTTAGTGGTAAATAAAACAGATCTCGCTGAAGCCGTGGGAGCTGATCTAAAAGTAATGGAAAGGGATGCAGCTATGATGAGACAAAGCGGCCCAACTTTATTTACTCAGGCTAAAAACATGGTTGGAATTCCAGAGATATGCGACCTTATAATGACAGCATATAAACAGAGCGTCAAGAAATCAACTTAAATAGATGTACGATGTTACTTTATACATGTATTAATGAAGTTATTGATGGGGAAAGTACAAAAGAGTGAAATTGTAAAAGAGAGATAAAATGATAATTGATTGAGAGTAGACTAGCCTTGACGCAAAACGGAATTGAACAAGTGTATTCATGTTAACAGCGTGGAATTTATTTCGCATAAAGCTAACATTTCTCTGTAAGAAGATGAAGGAAAATATATAGGACTATACAAAGTGGTATATGACGTCTTCTTGATCTATAAAGGAC
>Unigene34120_All    size  472    gap  0  0%
ATTAAACCAGATTCTCAAAATTCTTTAGTGTGGTCTTATGTAGCAGTTACTTCCCTTGGATTTTGTATTGCATTAGCTTTGTACATCATTATTGTATCTACAGATATTAAAGGAATGAACAATCCTCTAAAGTTTGAAGAAGGGAGAGAATTATCAGGATCACTGATTATAATCACATGGTTAAGTATGTCTAAATTCACCAACATTGGAAGGCCTGGGAGTACAGTAAGCAACAATGTGTTACGGAATGCTTTGTTACTGATTATATGTTTATTAGCAGTTGTACCAGTCATGATCTGGTCTGTATGTTTACACGAGACTGGAAAAAGCTATCATCACTGTGGAGGAAATACTGAAATCAAACATGAATTGTGAACGCTGGCATAAATCTGTTCAAAATATTTTGTCATATTGTGCAATATATGAGATGTCAGCAAGTACTTGTATATTCAAACTGTTAGGAATGGCCAAA
>Unigene34799_All    size  421    gap  0  0%
ATTGATTTGAAATATATCAGGGTTCCCTCAAACAAAACAATAGGACATGATATTTTCTGTATTTTCGACTTCCTAACATGTTGCCGGTATTTATGATTAAGACATTGCTAGATAGATTTCTATTGATAAATACCTGTCAAAATGAAGGACAGCAATTAAATGCAGGATTAGCACAAACTAAACTATTTCAAAGTATTTCACAAAACACCTTCCCCTAAAACGCAGCTTTTCCTTTACTCAAAACAGATGTGATAATAAATTTTCCACTTCAACCAGTACAATGACAGTATAGACCAAGCATGCTTATTAATAGTGCAATGTTTTGTTATGTATTATTTACAGATGATTACAAGAGTGAGTAGCCAGCAAATAAATTAAATGTGTGCTTCTTCTTTTAAAACTTAGATTGTAATCTGCAGAC
>Unigene35915_All    size  4573    gap  0  0%
TTGTACCGATCATGTTATGGAAGGCTTGGTTACAATGTGTCAAGAAATCCAGGTGTCAGTATTTAATTATACACAAAAATTCTTGGCCGAATTAAATCGTCACAACTATGTCACACCTACCAGTTACCTAGAATTGTTAGGAATATTCTCTCGTCTCGTTGGATTGAAGAAAACAGAACTGAATAGATCTAGAAACAGACTGAAAACTGGTTTAGATAAGTTGTTGAAAACAGCAGAAGAAGTAGACAAGTTACAAGATGAATTAGCTTCCATGAAACCTTTACTTGAAGAGGCGGTCAAAGAGTCAGTATCTACTATGGAACAAATCTCTAAAGATACAGTTGTTGCCAATGAAACAAAAGCAGTGGTACAAAAAGAAGAGGCATCTGCTACAATCAAGGCTAAAGAAACACAGGCCATTGCTGATGATGCTCAACGTGATCTTAATGAAGCTTTGCCTGCCTTAGATGCAGCTGTAGCCAGTTTGAAGTCATTGTCTAAGACTGATGTCGTGGAAGTCAAGTCCCTTAACAATCCACCACAGGGAGTTAGAATGGTCATAGAGGCTGTTTGTATAATGAAGGGTATTAAACCAAAGAGAGTTGCTGGAGATAAGCCAGGACAAAAGGTGGATGATTACTGGGATGTAGGCAAAGCACAGCTGAGTGACCCTGGTAAATTCCTTGAAAGTTTGTTCAAGTATGACAAAGATAACATCCCTGATGATTGTATTAAAAGAATCCAGCCATACATTGATGATGAAGCGTTCACACCAGCTGCTATCGCCAAGGTGTCTAAGGCCTGTACATCAATCTGCATGTGGGCAAGAGCTATGCACAAATATCACTTTGTTGCAAGAGGTGTAGCCCCAAAGAGAGAAAAGCTTCGTCAAGCGTCAGAAGAATTAGCTGAAACTCAGCGTATATTGGATGCTGCTAGACAGAGGCTAAATGAAGTAACAGAAGGTATTGCTACACTTCAGGAGAAATACGAAGATGTCGTCCGAAAGAAGGACGAACTGGAAAACAAGTGCAAGGAATGTGAGGAAAGACTCATCAGAGCAGATAAGCTGATTGGTGGTTTAGCAGATGAAAAGGAAAGATGGAAGGAATCAGTAGAAACATTGGAGAAAGTCATTGATAACTATGTGGGAGATGTGTTAATATCGTCTGCTTATATAGCTTATCTTGGTCCATTCACTGGAGATTTCAGACAAAGGATGTTTGACGATTGGGTAAAAGAACTAGACAAATTAAAAGTCCCCAGAACAGATGATCCATCCTTGATCTCTACCATGAGTGACCCAGTCAAAGTTCGTAGCTGGCAGATTGCAGGTTTACCTAAGGATAACCTGTCAGTGGAGAATGGTGTCATTGTACAGTATTCTAGGAGATGGCCTCTGTTTATTGACCCTCAAGGACAAGCTAATAAATGGGTTAAAAATCTGGAAAGAGATGCTGGCTTAGATGTGATCAAGTTGTCTGATAAAGATTTCCTCAGATCATTGGAGAATGCTGTAAGATTTGGTAAACCATGTCTACTAGAGAATATTGGTGTTGAACTTGATCCTGCCTTGGAACCTATACTTCTAAAACAGACATTCAAACAACAAGGAAGCTTGGTAATCAAACTGGGAGATGCTATTATCCCCTATCATCAAGACTTCAAATTCTACATCACAACAAAAATGCCTAATCCACATTACACACCTGAAGTCTCAACTAAAGTCACCTTGGTCAATTTTACACTGTCACCAAGTGGATTGGAAGATCAGATGTTGGGTATTGTGGTGGCAGAGGAACGTCCAGACCTTGAGGAAGCTAAGAATCAACTTATTGTAAGCAATGCTAAGATGAAACAGGAATTAAAGGAAATTGAAGACAGAATTTTAGAGAGACTGAGTTCATCAGAAGGAAGCCCTGTAGACGATATAGATCTCATCAATACTCTTGATGCTTCAAAAGTTAAATCTATGGAAATTCAGGCTAAAGTGTTGGTAGCTGAGCAGACTGAGAAAGACATTGATCAGACCAGGAGTCAGTACATTCCTGTGGCAGTTAATACTCAGATCCTGTTCTTCTGTGTGTCAGACATGGGCAACATTGATCCTATGTACCAGTATTCTCTGGAATGGTTTGTTACCATATTCCTAGGTGGAATATCACAGGCAGAACGAGCAGATAACCTTCAACAGCGTGTGTTAAACATCAACAACTATTTCACATTCAGTCTGTATTCCAATGTCTGCAGATCTTTGTTTGAGAAGGACAAACTTCTCTTTGCTTTCTTGTTATGTACCAGAATGAAAATGTATCGAGCAGAAATAAATATGGATGAGTGGCGTTTTATGTTAGCTGGAGGCACACATGTTATGAAAGAAACACCTAATCCTGCCCCAGAGTGGATATCAGGAAGATCATGGATAGATATTACCACCACACAGGTCCTCGACAAATTTGCCAAGTTTTCTGAAGATTTTAAAAACAATTTGGATGGATACAAGAGAATCTTTGACAGTACAATACCACACAAGGAAGAGCTGCCAGGTACTTGGAAAGATGACTTTGATGATTTCCAGAAAATGATAGTTTTGAAGTGTTTGAGACCTGACAAAATAACTGATGCTATGCAGGACTATGTCACCAAATATCTTGGACAAAGATTTATTGAGCCTCAGGCAGCTGATTTAGACCTTGTCTTTAAAGATTCCGCTCCAACAATTCCACTGATTTTTGTCTTGTCTGCTGGAACAGATCCTGCTGCAGATCTTTATAAATTTGCTGACAAGTTGAGATTCTCTAAGAAATTGAATGCCATTTCCTTAGGTCAAGGTCAGGGACCCAGAGCAGAAGCTATGATGAGAAGTGCCATGGAGAGAGGGAAATGGGTATTTTTCCAGAATTGTCACTTGGCACCAAGCTTTATGCCAACGATGGAAAGACTGGTTGAACAGATTGATCCTGATAAGGTACACAGAGATTTCCGTTTATGGTTGACTAGTATGCCTAGCAAGGTATTCCCTGTCTTCATCCTTCAGAATGGATCTAAGATGACAGTAGAGCCACCGAGAGGAATTAAAGCCAACTTGCTGAAATCTTATACAAGCTTCACTGATGATTTCCTCAACTCATGTGAAAACAGGCATGCTGAATTTAAAACCCTGTTATTGTCCCTCTGTCTTTTCCATGGAGTACTAATAGAAAGAAGAAAGTTTGGTGCTTTGGGATTCAACATTCCGTATGAGTTTACTGATGGTGATCTACGTATTTGTGTCAGTCAGTTGAAAATGTTCTTACAAGAATACAAGGACATACCACTTAAGGTATTGAGATATACCGGAGGACACATCAATTATGGAGGCAGAGTAACTGACGACTGGGACAGACGATGCATGATGAGTGTCTTAGCCGATTTCTACTGCATGGAAGTGATCAACGAGGACCATAAGTATTCTGAGTCAGGAGTTTATCACCAGATCCCCACGACCAATGACCATAATGGATATATGGCATACATTCGTTCCTTGCCTATTAATGACACACCAGAAGTGTTTGGTCTCCATGAAAACGCCAACATCACATTTGCTCAGAATGAGACATATTCCTTGTTGAAATCTTTACTGAAATTACAACCCAAATCAGCAGCTGGCGCAGGAAAATCTAGAGAGGAGGTAATGGAAGATAGTGCTAAAGACATCTTAGGAAGAGTTCCAAAACCAATTGACATCAATGATGTTGTGGAAAAATATCCAGTTTTGTATGAACAGTCCATGAATACAGTATTAACACAGGAAGTCATTAGATACAACAGGCTTTTAGAAGCTATACACAGCAGTTTACAGAATCTGCTTAAAGCCCTGAAAGGATTGGTGGTCTTGTCTCAGGAATTAGAAATGATGGCTAATAGCCTTTATGACAACAGTGTGCCTAACATGTGGGCTAAAAAGGCGTATCCTTCACTGAAACCTTTAGCACAGTGGGTAACAGATCTGGAACAGAGGATGGTTTTCATTCAGAGTTGGATTGATAATGGGAATCCAACGTGTTACTGGATATCTGGTTTCTTTTTCCCACAAGCCTTCTTGACTGGTACCCTTCAGAATTACGCTAGAAGGAAGATTATCTCCATTGATACTATCTCATTTGGATTCAAGATTTTACCAAAGGTACAGAGAGAAGCCAGGGAAGAATTGAAAGAAAGCCCAGCAGACGGATGCTACATCTATGGATTGTACGCTGAGGGTTGTCGCTGGGATTTTGCTCGCCATATGTTAGGAGAGTCCCGTCCAAAGGAGCTTTACACTGAAATGCCAGTACTTTGGCTGCAACCTGAATCCAATAGGAAAACTCCAACAGAAGGTGTCTACGACTGTCCTGCATATAAAACACTTACAAGAGCTGGAACTCTGTCAACCACTGGTCATTCCACCAACTTCGTATTTTCCGTTGAACTTCCGACAGATAAAGAACAGAAGCACTGGATAAAACGTGGAGTTGCAATGTTATGTGCACTCAACTACTAAACTTTACAAAACATTTAAATCGGAAAAATAATTGTCTTTGAACTTGAGCGA
>Unigene36085_All    size  678    gap  0  0%
GTCTGCCTTAGAAGAATTGAGATCAGTCACCGCTGTGACATTAGAACAACAATTAGAATCTTCAACTTTAATTCTAGCTTTCAAAACTGAAATTTTTCCTTCTTCTTCTTCACATTTTTTAACAACAATAATGTTTTCTTCTGATAGTGATATTTCTGACAAAGTACTATTTCCTGAGTGTACAGATTCACTCTCGACCACTTTCTCTTTTTTAACTTGAATTGTAGAATCACTTTTGTTGTCAGAAGTATCCTGATCTGACTCTATTGAACTCTTGATTACTTCTGTTAAAGTTCTATCAAAACTTGAATCAACTTCATCCTGCGAATTGTCTTGGAGTTCTGCAGTTTTAAGTGATTTGATGTTAGCAACTAAAGCATCAAGTTTTAAACGTCGAGCTTGAATGTTTTTAGAATTGTGTTTACTAGATAAACCATGACTAATTTGAACTGTTTTATCACATGTTACTGATTTTAAATCTGTAATTTGCTCATTCTGTTTTTCATCTGACTCGCCATCTTGCAAACAAGACGAGGAAGTAGATTCTAGAGGTTTCACCTTTGTTTCAACAGAAAGTTGTCCAGTTCCATTGTTTTCCTGATCAATTTCAGAATCAGCTGTTTTTGAGACACTTTTGTCCTCACATTCATGTTCCGTATCAACAGATTTAGAAATAAT
>Unigene36440_All    size  851    gap  0  0%
GTGGTTAAGAATAATGGAATTCAATGTTTTTTATGAGACTTTCTCTCAAAATTGAGTATCTATATCATCATCAGTAAAGCCATATCCTGCTGTTATGTTCCTCTGTGTTGGATTCAATTTTAATCCAGATATACTGGCAAAAAATTTCAAAATTTCAATGAAGAATAAGATATTGGTTATCCTTGAATTATATCTTGTTTGTTTAACAAGTTTGATGGAAGTAGAGGTATCATGGGTATTAATGCACAAAAAAGGCATATGGGTAATATATACATATATAGATACTTTATGGTAATGTCTTATAAGGCATATTATTTCTTTTAAAGAAATAACATTGAAGTAGATTTTTATGTTGTAAGTTTTTGTTAGACATGTTAGAGCAAAAGTTGACTGTCATAATTATAGTTGAAATAGTGACATTTGCATTATACATTTTGTTTCAAAATAAATTTAAATAGGTCTTTATATTATAAACAATTCCATCAAAGGAAAGATAATACACAAACAAACTTCAGAGTATTACTGTTGGAAAGTAATCAAAGAATGATATTAAATGAAATGAATCTCTGAGCAGTCATCTTGAATTGACGAAAAAGCAAGGACCTGGAATTGGCTTTCAAAGATTGATAACTATTTTAAAAGAAATGGTTCAAACTATCAACATAATTTGCTAAGACTCAACGTTTCCGATAGCTTCATGGGTGTGTATTACATTGTAATACATCACAGTATTGCATTAGTTTCATAAAGTCTGCAATGATTTGCTATAATTTATAAATGAAGATATTTGAGAATATTAAAGGTTCTTTTAACAATAAAACAGACACTAGTTATTACGTCTTACAAGCAGA
>Unigene36682_All    size  539    gap  0  0%
GGCCCGCATTGAAACTGGTTGATATAGAAAGCTCTTATGAGAGAAAAAAAAATATATAGAAAAAACGAAATCTTTGTTTAAATGATTATATATGGCGTTATGTATAATTATATAGATAGATGATGGTTATATAGATTGATTCAAATTGTTTAAAATTGGAGATATTTTCTTCTCCTCGTTTGATTTTCATCGACAAATAAGACTGTTACAATGCGGGCCTCCTGAGTTGGTTTTCTACATATATTTAAAACAATAAAAGAAAGAAAAAATAACACCTTCGTGTGGAGCAAATTAATGATTCCATTCAGTTGTAATCTTTGTGACAGTTTATGGTATCAGACTGATGTTTAATTGACTGATTGGAGTGGTGTTATGTATAATAAAACTATTGCCGAAATTGGACATCTAAAACTACAAAGTGTACAAGCAGATTATGCCAAAATATAGATCTATACACACAGAAAAACCTCCATTTCATTTATTAGGTCTTTCCACTTTTTTGTGGAAAGACCTACTGTTTTTCTTCTGATTATTTTTTT
>Unigene37697_All    size  382    gap  0  0%
CTGTCTTCCATTCTCCATTTCTACAAGTGTTTACCTAGGCAAATGGGCTGTTATGTTGCTTCTGTCCTGATTCAACTGTTGAATACAAGGTTTTCATTGTGTTGACATAAATCAATGATAAATCTGTGAAATTCCAGTTTTTCAGTTGATTTGATAATGTCAGTATACAAAATGTACAGAATTAAGTTGTAAAATTGATTTTCTAGAGACCAAATCCTGTGTAATGGAAATCTTTGTAAGGATATTGATTTTGTACCAGGCTTTCCAAATCAATAAGATGACTTAAGGTTGTATTGATTAACAGCACAAAATGTAATCATTATATTAATGGGGTTCAGTAAAGGATATATAGAATTGCTATTCTATGTATTGGTGCCAAGCA
>Unigene37730_All    size  573    gap  0  0%
CAACTCTGTAACTTAGGAGAGCCTTTTTTATTTATTTTCAATACAATGTCATTCAAACTAAGTTTCAAGGTAATGCCATTGAATCAGATTTGTAATCTGTCACTTCAATTTTTTTATAATCACATTTATGGTTACAGAATGCAAAGGGGGTAAAAAGAAATGGTGTCCATTGCAATCCGAAATTTACAAACCATTATAAAACACATTACATCAATTAAATCACACTTATTTGGGTCATTTCATATGATAAAATAAATTAACTATAATGATAAAACTCTTATTTATTTACGATTATAATTGAGTGGTTATGTATTGATCAGTTCCTATAGTTTTTCAGTCAGACGCTACCAAAATCCATAAATCTGGAGAAGGCTCGTAAAGTCTGAGATTTTATCAATTTTCTACTAAAAAGTATATCAGAATCATTTTTTGTTAAACATACTGTTCCCAGGTTTAACTGTTAAAAGATTAAAAAAATAATGCCTGGAATAATAATTGTGAGACATAGTTTGTCATATGTCAAAATTACATCAGAAATAGTATTTTCACCAAATTGAACTATCCTCAATTATG
>Unigene38148_All    size  468    gap  0  0%
CCTGTGAATAATTGAGCGCATAATTGATAGAATTTAATTTTCTGGTTTGCACTGATATATTTAAAATGCAGTTGTGCAAAATTGTATGCGGCATAGCTGTATTACCAACAATTTTGATTTTGTAAACTAATCAAATTTTGAGATGTTTTGTGTCCATAGTAAAAGAAAAAAAAACATAGTACATTATGAGAAATGAAGTACAAATGCTACCCATGATAACAGATTTATTACATATACATTCAAATAGTGTTTTAAACTGGCTCCCTCATGTGCATTCATCCATCTACTATTCACGTTTACTCAACCATTCTTACAAACAGTTCAGCAGTTAAAAGATGCTTACAATACCTGAACCTTTTTTATTTGGCGCTTTCTTATATTAGTACTGTAATAGTTTTGTTAGTCTTTTTTTAGCTCACCTGGCCCGAAGTGCCAAGTGAGCTCTTCTCATCACTTGGCGTCCGTCGT
>Unigene38347_All    size  588    gap  0  0%
CTAAGATAGGAACCGATTTATTCACACTATCGGGAAATGACTATTTGATTACTGTAGATTATTACAGCAGTTTTTTCGAGGTGGATAGACTTTATGATACTTCGTCAAAGACAGTAATCAATAAACTTAAACAACATTTCGCTAGATGGGGAATCCCTGAAACAGTTATCTCAGACAATGGACCGCAATATTCGTCCGAACAATTTAAACAGTTCAGCAAGCAATGGGATTTTCAACATAAAACATCTAGTCCGGGACATGCACAATCTAATGGGAAAGTCGAAAACGCAGTTAAAACAGCAAAACGCCTAATGCGAAAAGCGAAAAAATCAAACAGTGACCCGTACATTGCGTTACTGAATTTTAGAAATACACCACAACAAGTGACAAAATACAGTACGGTACAACAAATGATCAACAGAAGGACACGAACATTGCTACCAATGAAATCAGCATTATTTGAATCGAAAATTCCAGAAAATGTACGAAGCAACATCATGGATAATAAAAAACGTCAAGAAAAATATTACAATAGATCCGCAAGAGACTTAAACGAACTTAAACAAGGTGAAATAGTCAGATTAACAC
>Unigene39106_All    size  320    gap  0  0%
GGTGTTTTTATTTGTGGTTTGGGGAAAGGTTTAATTCCAAATCTGTTTATTGTCATTATTTTTACACTTTCATTTTCATTGCCATGGAATTTATATGTATTGTTGACTACTCAAGTTAAACTTGTGTTTTTCTTCAATTTCGATATGGGATATCAATATTCCTTCTATGCTAAGGAAGACACAATACTTGTATATTCCCTTAGTAGATATGATACAGTGACAGACCAGAGATAAGGTGAATGTAATTATCATTCAATGTATTGATGTAAAGTATGACCTGACTCATAGAAAAGTAGATAATTATAGATTATCGTTGATCA
>Unigene40374_All    size  1969    gap  0  0%
GTCTTATGTGAACATTTTGTGATCCAACAAAATCTGATATTGGTGTTGCTGTGTAAATAGCTTGGACTGGTGGGCTGTTCGGAATATCATTTAAATTAGGAGTAGTAATAGGCTGAACTATGTTCATCCTATCACCTGAAACTTGTTTGACTGGTGATTCTAAATAATCAGAATTCGGTGTATAAATTATATTATCAAATTTAGATGGAGGTGTTCTTGCATGCATTACATCTGTACTGGCTTTTAGTATCTGTCCCATTTCATTTTCATCTGCAACATGTTCCGTTACCCTTTGAACAGTTGGTGTCAAAACTATGGGTTCATTAAGCATAAAATTGTCATTACTATTTCCATCCAACGTTGGCATTGAAAGAATTGGAGCTATTGGTAGTGGCGATATTGTTCTTTTATTCATACGAATTTTGGAAGATTTACCATTAGGTGCTAAATTTTTGGAACTAGTAGGAACATTCTCTGGAATTATTACTGTATTCGTGCATTCAGAAAAATGTGTATTCATTTTAAGAACACGACCTAAACATGATGGTCCAAGTTTTATAATCCCTGAAGGTGTCTTTTCTTCAATAGTGCTAGTATTTTTCAGTGGCACATGTCTGAAGTCCTTAGAAGTTGGTGAAATACTACATAGAAAGGTTTGTGGTTCAGATTGTGAGGTTTGTTTATTGACATCAGATTTCTTTCGATTAGATGAAGGTGTTTTTCTTGAATTATTCCCCGACTTTGCTGAAGGAGTTCTTATAGGAGTCCCACCTTTTTTTCTCCCTGTAGGAGTCTGTGTGATTCCTGTAGGAATTTCATTTATCTTCTCTTGTACACAATCCTTTTTTACTTTCTCTGGGGATGCAATCTTTATCAATGCTGATAAATCTGAAGACCATTTAGAAGCTGGTGTAGTTATTAAAGGTGATGGTTTAGTCCCTTTGTTGTCATTCTTGGGCTTGAGAGGATTACATCTAATCTGTGGTCTGGGTGTAAGCTTTTTTTCTTTTGGTTTACCAGCTATTGGGGATCTGGTGTCCTTACTTTTAGCTGTGCTGTTTTTGGAATCTTTCTTCACAGGTATTTCAATTGCATTTTTTGAAGATGGTGATGACTTTTTACTATTTTTTGGAGACTTTTTGGTTTTATTAGATTCTGACAAGACCAAATGCTGTGATGGTAATTCTACTTCAGATTCTGCATTAGGTATAGATGCCAAGTCTTCTTTTTGTTGACAGTCCTTTTTACTTTTTGATTTGGAAGACTTTTTTTGTGATTTGGGTGATATTTTTTGGTTATTTCTATTAGATGGTGTCTTTGGGGATACTTTCTTGTTCTTCCTCAGTGATCTGGTATTACCATTTGTTTGTCTTTCATTGGCTTCTTCCTGGCTTTTGGAAAGCTCTGACAGATTTTCTTCAAATGAAGAAAACAGCTGTTTAACATCTGATGGTAGTCCTTTAAATGTTTCAGTGGTATCTTCCATCTGTACTGTAAGAGGACTCGCCCTTTGTCCAACTGGTGTACTACTGTTTTCTGTTGCTGCTACGCCCTTCACAAATGTTATATACGAAGTAGATTTTGATACTGGATTAGAACCTGTTGTCACCGGAATAGACTGGTTTGATGGTGTACTGATAGCGGAAGAAATGTTATTTGATGTCGGGCCAGTGTTGTATGACGGAGAACATATTATGCTTGCAGATGGCAATGAGTAATTTGATGCTGATGATACCAGATTTTGATCAGAAGTCAATGATACAGAGGATGTTAAACATTTTGATGATCCAGACTGGCTGACTACTTCTGGATCTATTGACTCTTGGTTTAACATGGTTGATGGTGATGGTTGTAAACACACAACAGATCCAGATGTTGATGTAACAGAAGTTGACTGAGATGCTAATTCAAGTCTAGAAGATTTTGATATTGTCACTGTTGGTGTAGTACATGATGATGTTGAAGTGTG
>Unigene40449_All    size  395    gap  0  0%
GTTGTTTTGTTAACATAGTCAGTGTAATATCTAGTATCACTACTGACAAACTGGATTGATATAAGATGTTAAAAATGACTTGAACAGACTGAGCAACAAGTATGTCTTTAATCCGCTATTTAAAAGTTCCTTTACACAAACGCTGTACAAGTGATGCCTTCTACAGAGCTTTCCACAGTAGTTTTATAAACAATAACGAAGCATCAAAATCACTGAAGACAGTTGTTGATTTGCCAAAGCATGCTCGTGTGGTGATATGTGGTGGGGGTGTAACTGGGTCATCTATAGCTTACCATCTAGCAGAGAGAGGTTGGAATGATGTTGTACTGTTGGAGCAGGGGAAATATACATGTGGAACAACATGGCATTCTGTTGGTTTAATTGGTCAATTGAGA
>Unigene40979_All    size  626    gap  0  0%
CTGTGCATAACTTGGCTGGATTTCGTTAATGATTATGTGTGTTGATAATTTATTATTTGAAATTGTGGTTTAACTATGTATGTGCGTTATATTTTTGAAAGTGAATTTATTTAAAACACAAGAAATAGTTTTTTCAAATGCAAAATTCTAGCATGAAGGTTATTGCTTCGTTTGGATTGAAAACAATACCATTTCAACAAAGTTATGAAGGATTAGAAATAAAATGTGGAAGCTTATTAATGGACCAAACTTGCAATGGAAGAACACAACATGCACCAGTATTTGTAAGAATTTATAAAACTCTTTTCGATCATTATGCTATTGTATACCGAAACGAACTTATACCAAGTACTGCAGTTTATATAAGTCTGAAAAACTGTCAGGTATACAAGGGTGACAAAGATGACATCAAGGTCATACCGGACAATTTAGAGGGCACTAAAATAATTTTTAAGGTAGCAGAACCGTTTGACGTTGACAAATGGGTCGAGGCATTAACACCGACTTGTAATGTTATCAATGACAGTCTGTATCAGTCGTTTACACCACCAGCGTCGCCGGTCATTCCAAAATCTCCTACGATGCCGCCACTACCGGAAGTTGAAGAAAGCTGATTGTTGAAGGGA
>Unigene41951_All    size  597    gap  0  0%
GGATACCATATGTAGTCAGATTAAAACTTGTACAACTCGCTGAACCTTTTGAAGATTTGATATATGGACCTATAGAAATTGATTTAACCGAAAACGAGGGGGATCCAGTCCTAATGAAAACTGACAATTATCCTACCTACCATTTTGCAAATGTTGTGGATGACTATCTTATGAAAATTACTCATGTTTTACGAGGAGTAGAATGGCAACTATCAACTCCAAAACATTTAATGATATACCAAGCATTTGGTTGGACACCACCAAAATACGCTCACTTACCTCTTATAATGAATAATGATGGAACAAAATTATCCAAACGCCAGGGAGATATACATGTCGAACATTTTATGAAGTTGGGATATTATTCAGACGCATTATTAAACTATATCACTCTTCCAGGAGGTGGATTTACAAAGGGAGATAACGAAGTTCTGAAACTTGACGAATTGGTAAAAAATTTCGATATAAGTACAGTGAAGAGATCATCTGGTAGACTTGATCCAGCACATTTAGATAGACTAAATCAGTTGTTTATTCAGAGAAAAATAGCTGATGGGGAAATGAATGAACTAACTGAACAAATTAGAAAAAAAGTTA
>Unigene42164_All    size  771    gap  0  0%
GGAAAACTAATACCTTCATCTGATATTCCAACTGTTGAAAAGTGTATTCTAAACACTTCATGTTCAGAGATAGAGGGTGAAATTAATGTGGTTTTTCACCAACTGCCACTTAAAGCTGAAAAGGAAGAAAACACCATAACATGTGCAAATGAGGGATGCACACTGTCTTTTCATCTTTTCATGAGCTGTCAAAACACTTAATGTTCGGCAAGTGTGAGATTGAATGTAGGTGCCAGTTTAGTAATGGATATGACATTACTAAGAAGACTTACATTACAAAGATGTCTAAGTCTTTTTCAACCAACTTTCAAGTTTCATCAGCAGGGCTGACAGTTGGAATGAATTGATGACAACTCTGATTTAGAACTTGGCTGGGCATTGAAAGAAGAAAGGAAGAACAAAAGATTTTATGTGAACCAAAAAGAATATCTTACTGAAAAGTTTAATAAAGGTGTAAAAACTGGAAGAAAGGAAGATCCTTTTTTGGTATCAGAGGAAATGCTGACTGAGAGAAAAGAAGATGGAAATAGAAGATTTTCATATGATGAAATCCTTTCCGTACAGCAAATAACAAGTTTCTTTTTTAGAATGAGCAGGAAGAACAAATCGTTTGATGATTACGTTGATGCATCAAGGGAAGAAACTATAACAACTATCAGGAGAGAACTAACTGCAGATGAACTTAATTAAATTTCGTTTACCAACTTTATGTAAAAAACTACAAATATTTTATGCACTTATAATATGGTATGATTGTCAATGACACAAATC
>Unigene42421_All    size  504    gap  0  0%
ACTGTTTTAATATGAAAATTTATTGTGAATTTGTTTTATTTGTTTTAATGATGTAATGTAAGGTTGATCTGATTTAATTTTAATTTCTGGTTTGTTAAACGGTACGTCTTCTTGTCTGTTGCTTTCCGTCCAGAATCTCTACACTGACAAAAGAGTTCCAGCAGTTTCAAATAGAATGGACCTTTAATCATCGTTATTTAAAGAAATTATTCGAAAAATATGAAGTTCAATCTAAATTTAAAGTGAAAATTTTTCATTCCAAGATAATAAGGACATTTTTAAGAGTTTGTTTGAAAGGGGACAGTTTGAAGTTAGAACAGTTTCCGATTTTTCTCATTTAAAAGAAATTTAAGATTTGAATGGAATGGAATGCAATGTTACATATACTATTAACAGGGACTGGCAAATATGGAGAATCAATGCTTTTAATGTATTAAATTCAACAAATCAATTGTACAAACATGAATTTTACATTGATAACAAACATACTTTTTTTCGAGAGGA
>Unigene42541_All    size  339    gap  0  0%
TTGTAACTATTTAAGATTAATGGGAATCTAGATATTGAATCAGTTGGATGCTTTGTGTATTTTTGTTTCTGCTAGTCAGTTTGATTTTCATACAATATATAAATTTTTCAATGAAAAGAAGTTATATATCAAATATTATATGTTTCATAGAAGTTAAAATTCATCATCATGTTTGATGTGAATGTAGTATTATGAAGGTACCGGTATATTAATTTCACTTGAAGTGAGGCTAAGGGGAAAGATTTTTTGAAATAAGATTGGCCTTGATGTGTTTTCAAAGCCAATCAACTTTTGTGTCAAAGTTGAATGTACAAGTGCAATGATTTTGAATGTTGGTGC
>Unigene42873_All    size  526    gap  0  0%
GGCCCATAACAAATGCAACAAAGATTACAGCTAAAAAATGATATGTGATGTACTTAGTTAACACAAGTTTGAGATTATTACACCTATAAGTGTATTTGATCTTGTTTTGTTTACCCCCCATTTTCTACAGATTTCTGGTGATCTAGAGTAAAATTGAGAATTTAGACATCCATAGGCATAGTTACTTTAACCATAATAAAAAAGAATCAACTGTATTTTGCAACAGATAAAAAGTTCATTATCCACACTTTTATCAGTCAATTGGTTAATTCAACAGCGAACCTTATGATAAACAGTTTTAATGGGTGGAGAACATTCTACCAATCAGTAACAGAATAAAGATTCACTTGTAAGTGTGGAAATAACAATACTGTCAATTATAATCCATTCAGAAGTATTGTAAAGTTACCACAACAAATAACATCAAATTACAACATTTACAAAGCAACCAGTAGAGCTTTATATGAATGGACAGCGAGCTAAAAAGTATGTAGTTATAAATATGCTAATTATCAACACTTTAAGT
>Unigene42939_All    size  644    gap  0  0%
CTGTTGTAATGGAGTATGTTAATTGTATTGTACATAACATCAAAGAAGATTTAAGTAAAATAAATAACAAAGAGGAAAGAGAAAGTCCTAAAGTAGAACAGGAAGTGGGAAGTAATGCAGCTGAAAAAGAGGCTGTTGTGTCTGAAACACCAAGAACAGATCCAGAGGGACAGGAATCGGCTATGTCTGCCCCAGAATCACTTAAAAACATCAGTCGTGCAGCTATACAGAAAGATACACAACCAAATGAGTCAAGTTATAACAATGAAACCAAAGAAAGTCCATCATCTATATCTTCAGAACAGAATGAGAAGAAAGAAATAATTGTTGCGGTAGCTGAAATACATATAAAGCAGGACACATCTAAAGGATGTGAAAATGTCAAAGTATCTGAAAATAGCACAAATCAAACGTCTGATGTTTGTATTGTGGGAAAGGAACCAATTTCTCCAGCTAGTAATAAAATTTCTGATGAAACAGTTATAACTGTCGATGGTAATAACTATTCAGAAGAAATAAAACCAGAAAAAGAAAGTAAAAAAATATTGAAAACAGAAACTGAAGAAAAACATACAGAAGGAACTGAACCTAAAAATGAAAGTACAAAAATTTTAAAAACAGAAACCAGTCAAGATACTTCAAAA
>Unigene45742_All    size  281    gap  0  0%
GGTTTATTTTGTTGATTCATACTTGGATTGTGTTAATGATGCATGTAATGTATTTGGGGGATTGTCACAATGTACTTAGCTTGGAGAAGATATTTATGTTTTTATAAAATGCATTCAAGGTCTTTTGGTAGGAGGTAGAATTCTGGAAGTAGGTGCCTGAACTGTTAGTGCAGTCTGACAATTATTGTGTGACCTTGAATGTGTAGGTGCAGCTTTCATTTTAAACAATAATGCAAGGGGAAAACCATCTTTCAAGTATGAAAGTTATTTTTAGAAATAAT
>Unigene46523_All    size  303    gap  0  0%
GCCTTTCTGATGTGTAATAGAAATTAAACTAGTTAAGATGCCTGCATATTCAGTCCCCCATAAATTATCAAATATGATATGATCTATAAATACTGTTTGTAGTGTGACTACTAGTGTCGGTGAGTTAGGACTGGGAACTAAATTGTTTTATTACACATTGTCTGTTCAAGTTTCATTCCTGAACATATATGTTTATATAAATAGCAGTGTTAAATGAAATTGTCGTTCATACGTATTTTTATTCTGAATGCTGATTTGAGAGTAGGCATGTAAATCCTTCAGAACGAGCGTGGTGCTTATGAG
>Unigene56793_All    size  323    gap  0  0%
ATTTTACAGTGACAAAAATTCAAATTGAGTTTGCAAAGCTTTTGATGATATAGAGTTGAAAAGTTTTATTTGAAAATACCTACGAAGAAAAAGTATAAATATTCATACTAAAATAGTATATGCTTATGAATATATATGGTATTGAACCCATGACCATCTACACTCATGACAAACATGCTGTAATGAAATCAGCACAAATGGTCTCTATAAAAGAGCTATCACAAGGGAGACAACTTAACATATATTTGTTGACAGGAATGATGTGAAAAGATTTGTAAACAGTATAAGAGTAAAATTTTAGGTCATGTGACTATGGAAGCATA
>Unigene57164_All    size  491    gap  0  0%
AAATTTAGTATTCACTATGACAGGACACTGGGTACTGCTGTTTTTAGTAATTCATACGGCTGTGGCATACCATGGCTGTGAAGTAAATGTAACCTATGCAAATTGTACGAATAGAAATTTAACGGAAATTCCGGAAACATTACCTGGAAACATCATAGTTTTAGATTTGTCAGAGAACAGAATTACAGAGATAAGAGATAATGCATTCATTAATCAAAGTAATTTGGAAATGCTATATTTGAGGAGGAATTATATAAAAATTATTCAGGACGATGCTTTTATTGGTTTAGAAAGCTTAAAGATATTATCATTAGCAGAGAACAATCTAAAGCCGATGATTTATTCAGAAAAGATGTTTAGTTATCTTCAAAACTTGGAAGAGTTGTATTTACAGAGAAATCTGCACAGCCCGGATTTTCGTATACCTCTCTGTTCAGAAACTATTTGCAAGTACCCTGACACTTCATTCAGTTTGTTACAGAATCTCAAAG
>Unigene58039_All    size  240    gap  0  0%
TTTAACCTGAAGCGGGACAGACGACCAGACGAACGGACACACAGACCAAAAATATAATGCCTCTAGGATTGGCATATAAATAAAGAAAAAAAAGAACGATCGCTGAAGCCATGGTGTTTCTTATGCCAGTTACAATCCCGTTTATTAACATTTAATAAAGGAACATGTTATTACATTACTAGTATATTCTCAAAACACATCCAACTCTTTGCATTTCTTTCCCAAAACCAACTTTCCCCG
>Unigene58055_All    size  224    gap  0  0%
GACGAGGAAATGAAATTCGTAGAGATCATTCCGATTGGGACAGTTGGGAATGGGATTCTAGTGAGTTTCATTCAAAAGAAAGATCAGTAAAAAATCATAATATACGTGGTGGTTGGACTGATACAGATGATTGGGATGATTGGGATTCAGATATATCCTCAGAGGAAATGTATGATCGAGGGAATCTCAAAACCAGACCTATAGAACCACATAGAGGGTTGAAA
>Unigene59138_All    size  273    gap  0  0%
AATGACTCAATATATTCTTGTTGAATATTATATTTAAAAACTATTTTCCTAAGTTTTTGAAAATAAAAAAAAAATATAAGCAAATGGGAGACAACTCCAGATAATTTGTACCAAAAAAATGAATTCTAGGGATATACAGATATTGCCTGATTTGATCAATATGTCCAAGTTTTCATGTCAGTGGGCTAGTGTAAAATAAGGAGATGTACTTGATATACATCAATGAAACAACTACTCAAACATATAGCATATTTTCTCTAGATTGTAAGTGGA
>Unigene59167_All    size  359    gap  0  0%
AATTACATCACACCTTTATGTACTCGAGGTGATGAAGAACATATAAGAAGTAATGAATGCTCTATCATCTAGATGTTATATAGTTTTGCTGTGGAACGGGCCTTTCTCATTGCACACTCCCTAGTACTTATATTCCTATATATATAAAAAGCTGCTGTCGGATGTTGTGTCTTAATACGTATTTAGATAGCTTGATGGTCTAACACTTGAATCCCTTGAGTAACTCAATTGAGTGAATTCTTACATGACATAAAACACGTTCGTAAAAGATATGAAAGGAAGTGCAACGTAAGTTTATTTGGTTCACATGTCTGCATTGAGGAATTAAAGTATTTGAAGCAGAACGTAAATTATCGTAG
>Unigene60964_All    size  285    gap  0  0%
TAGTTGTTTACGTTGAAAAGAATAATACAGAAGTGAGTGATTCGACTGCTGATTCGGAAGCACCTCGTCCGTTTATGTCCAAGTATACAGCACCTGGTGTTCCGAGAGGTTACAAAAGGAAGTTTAATAATACAAATTCATACTCAACAAACGATATGGATAGTTTAATGAAAAAGACACCATCAAATAATAAAATGTATAACTGTGACAGTTTGTCGAGAAAGAAAACTCCAAATAATAAACAATGCAAGAATGAAAATTCAATGAAATCGAAGTTACCACCAG
>Unigene61790_All    size  273    gap  0  0%
AGATTCTTTTGGAATCGTATGTTACATGTACATTTCCAAAGATTTAATGTTGACTGTGATAAATGGTTGTTTAAAGTAATATGTGGGGGTGTAGAAATCAGAACAATTTATGCCTCTCATAGACAAGCAAAGGCCTGTCTCATATCTCGTCTAAGTTGTGAAAGGGCAGGAACCAGATTTAATGTAAGAGGAGCAAATGATGATGGAAATGTGGCAAATTTTGTGGAAACAGAACAAGTTATATTTCTTGATGGACAGATTTCATCGTTTATA
>Unigene66497_All    size  504    gap  0  0%
TTACTCGAATGGTTTTAACGCCAAGTAACCAAGATCAATAGCAATGAACTTTCTGTAAATTTTGTAGATCTCCATAGTTGTTGGTTTTAAAATTTAAACAATCTAAAAATAATTGGTTTTGTCTTCGTGACCAGAGGATTTTTATATTCTGATTCATAAAGGGAGGTTGTACTTTCTTTTTATGCTGATTAATATAAGGAAGCTGTACATTTTAGGTATTGGTATAGCAAAACTGTAGCACATTGTTATGTTTGCACTAGTTAAGTTGTTATCTGTGTTATTTATTGTATAACAAAGGGATGCAATTAAATTGCTAAATTTTGACAAACAAAAATACATATTAATTGTAGTTTCAATATCACGAGCAAACTATTACAGTGTCGTTTTTCTCAGATTTTAATTGTTGCCCTCTTATTTAGATTTTCAATGATTGGATGAATCTATAAGTATGATGCACTTATGAATGTATGTATGTAGCATCTCATCATAAAACTTGATCACCCG
>Unigene66708_All    size  853    gap  0  0%
GTGTTTTGATTATCAATTTTTAATTTCTAAATAGTTTCAAAAGTTCATTAGATGAATTTTCTAAGGAAAAATGTATGTATATGCCAGAATAATGCCTGAAATATATTTTAGCAAAAAACTTAAGATTTGCATTTCAAATTAAAGAAATAAATTCTGTAGTTAGGTGTGTAACAGTACTCCTGAAAAACTATTTCCATGGTCTGCTATAACGATAACGTCTCCAGAAGAACTAGCACTGGTACAGTATATCCAGGCCTGTTCACCTCTGGACAAAAAATCTACTCCATTTGCAGATACACATTGCCTACCAATTTGGTTTTTAAAATTCAGATCCCCGATCACATGTCCAGATTTTCTTACTTTGATGTGCATATGAATAGATGCCTTCGGTTCAGGACACAACTGCAAGCTGAAAAGATATACTCCGGAAACCGGAGCTGTAAAAACACCTGTGCGTCGGTTGTATCCACTACCATGGTTTACTATCATGTTTGGGAATACAAGACGTTTACCAATTAAATTACCATCAGTTCTCAAATCCCGCGCCTTAAACACAACAGTTGGTGTTTTGACTGCATCAAACTTTTTACTTTGTAATATTTTCTTAATCGTTTCAATTTCCTTATCCTTGCTGTTGTATTGTTTCTGGATGTCTTGGACTTTGTCTTCCAATCGGGCCAATTGTTTTGCAATAATCCACAGGAAACTGTTTCCTGAAGTTTCCCTCTGAACTTTTGCATTCTGTACACCGGAACAAAAACTCAAACCGCAAAATAGAATTAACAGGAACATAACTAGAATGTAGAATTTACCAGTCACTGATGTGTTTTTGCCAACCTGAGCGATCTTTATA
>Unigene69339_All    size  542    gap  0  0%
AAATTAGCAGGCTAATGCACGATTGTTGTATCGGAAGTTACTTTTGAGTTTTGCATACTCGACGGTACTGAAATTTAATGTAAACAAGGATTTCTAAAAACATGGATCATGTTCATGATGAAGTTCTACGGAAAAATTGCAAGTTTCTGAAAGATAACCTCAAGATGGAAGGTCTATTGGATTTAATGCTGGAGAAAGGTGTATTTTCACCAAAGATGGCCGACGAAATCAGAAGTAAAGAGACATCATGTGACCAAACAAATACCTTTTTTATCATCCTCAGACGAAGAGGACCAAAAGCATTCGATGTATTTATGGAAGGATTGAAAGAAAGTTCTCAGACTTTAGTGTTAGAACGCATGGAACATAGTCTTGGATTAGATCACGTGGACCAGATTCATTAGAAATTAATCTGAAGTTTAAGCCGACATCATGATTTTGGATATTATAATAATTATTGTTTTATTAGTCACAGGTATGTCTCGGTGCAATGATTTGCCAAATATGCAAGTGCAATTAACTAATGGATGTTTTAGACCCGT
>Unigene69606_All    size  954    gap  0  0%
GCTTGTGTAATATTTTAATCTTTTTGACAACAAAAATATAGCCTGGCTATTTTATTAATGGCAAAATAAATGAGAAATATGTACGAGTGACTGTTACATATTATATCTATATATATACCACAATTTTGTGTGACAGTAACAAGCTACACATACAGTGCAATATGTATAGTGAATACTACATGTACCACATATAACAGCACTTTACTATGTTTGGGACTTTTTCAGGTTTGGCAAAGTCATTCTCTCTGAGTATTAAAACACAATCACAATATCACAAAGTATAACAGTAATGTTTCTATTCACTGGATAGTCACTTTTGAGATATGTGCCATGGTGTCCGCTATAATTCCCCTTGACTTCTGATGACAGGAATAGAGGTCATTGTGAACATTCCAGTCTTTAGGATCACCGTAGGAGGAGTGTGGCGTGTGGTATTGTACCCATGGTGATGTTTTTACAACAGGAACTGGTATACCACCTAATGGCTGTTTCTCACAGGACCTGTTTGGAGGTGACCTGTCCATTAAGTGTATAGGTGTGTGTATCACTGATGCTTGGGTGGCCCCTGTTACAGGACTACTTGTAGACAACATCCCTCCATCAGATTTACCATGACTCTGCTTGGGACTACAGCTATGATCAGACCGAGGTGTAGAATTAGGACTGGAATTTTTCAGACAAGGATTCCACGAGGAGCCCGGACTACTTATCACATTCCCACGTCCAGAGTTATTGTAACTGTTTGATAAGTGTCCATTCACATGATCAGAGTTCCGTGAGTTTTGAATTGATCTTGGACTAGTATTATTTTTTATCACTGAATTATGTTGTAAAGGAATCGTCAGACCTTGACCATTTTGTCCAAGGTCATTTGTAGAGCAAATAACTTTTGTCTCTTTTGAAGTCAAACTTTGTCCATGAATAATTTCAGGTTTGATCAAAGATGATGAAGAG
>Unigene70557_All    size  675    gap  0  0%
GTATTTTAATCAAACACTACGTGATTATATGACGTGTGACATAATTGATTCATGTCCAACCATTGGGGACTGTAAATGCGAATGTACAGCACAACCAAATCAGTTTGCTATCATCGTGAACTGTTCAAATCAATCGTGTTCTGATTTTCCAGCTACAGTACCGACGGTTTTGAATGATTCGCCATTGAAAAGTGATGCATTTTCGACTATTCCTGATGTGATACTTAAACATGACATTATACTAGATATGGGTCACAACAAAATTTCAAATGTCCATCCAAGACATGCTTATTTTTCTAGAGTAAGGACTTTAGATTTAAGACACAATCCCATTAAAACAATAAGTAATGATATTTCGAATCTCAAATCTGCAACTGATATCATCCTGATGCAACATAAATTAAATGACTTGCCACAAAATATAAGAAATCTAGAACCAGACATTTTCCATTTCGGAAAAAATGGGATACAATGCAGTTGTGAAAATCGTTGGATCGGTGAATGGAGATTGTTCAAAGACGCTTCTAAACAATACCCATATGCTTTGTTATGCGCGAACTATAAAAACAAAACGTTTGAGGACATGCTAAACGAGTTTTCGGAATGTTATGAAACAGAGACATATTATTGGACGCTATCCTTTATTATTCCTATATCTTTGATTCTTACTTGTGT
>Unigene71406_All    size  295    gap  0  0%
TTTTTTTTTTAAAATAAAAATCAGAGATTTATTAGTTTGCATAACATTTAAAATACAATGTCACAATATAAACAATAAAATGATATTGACAATGAAAAATAGTCTAAATAACCACAATATTAACAAGAAACAACTATCACAGAATCTATTAACAGTTAAAATATGATGTTATGTCACAAGATCTTCACATACCATTGTATCAATCCTGATAATGTTCATGTTCTATCCTTGTGACATTTGAAGACAAGAATTATACCTTTGTGATTGATATATAAAAATATGCCCTAATTTTGAA
>Unigene71669_All    size  552    gap  0  0%
CATGTTCATGTACACAGCACTGAAAAATACCATCGAAAGTTCATTATATCATTTCAAAGTTTGGGATTGTACTTTAGTGCTTAAATGTTATGGCTTCGGGAGTAAAGCTGACAGAAAACCGTTTTCAGTTTGTTTCTTTTTAAATCATTAGTTGTGGCATGTTGTTTTTATCTTTGTTGCAAGATTTCAGTATTGAATATTGAAATTAAAGTTGCATAAATACATTTGTATTTATAAGTTTAAAGTTTTTCACTGTTGTGAAGGATATGTTTGAAATCAAAGGAAAAAATACTTTCATTTAACATTAGTAAGGCCAGAACCAAATTATTTCTTGAATCAAATGTTTCTGATTTTTTTTATTTATAATTTCCTTTTAATTAAAAGGTCTGCTTTTAAATTAATTTTAGTTTGCACTTGTGTCAGTGGAAAATTAAAGAAAAATAGAGTTGACCACTGTGTCAGTAAAGGATAAAATGTACTAGCTAAAAAAAATGAGGGAAAATGCAAAAAGTGTTATAATTTAATTCTGGCCTAGAGGTGTCAGTAATAGTT
>Unigene73004_All    size  316    gap  0  0%
GTCAATTATATATGTTTGTTTTGTAGATGAAATTTTATTATGAATGGATAGAAAGATGAATGATCGGTTGTTCAGTTTAATACTATTAATACATTTGTGGAGAGAGAGAGAAATATAGGCAGTTAATATTTACAACAATTTTGTTATTTATATTAGATATATATTATATGTAATTTATCTCAGGTAATACATATTATCAACAAGTGTTGTATGGAAAAGGTGAAAGTCCCAATTGGGGAAAATTTATTTCTAAAATAAGATTTATTTGAATAAAATTTTCTGTTTTTGACCAAATAATGAATGTTGAATATATGCA
>Unigene73188_All    size  272    gap  0  0%
GTTGTCTCATTTGCAATCATATCATATCTTCTTTTTTTTTTTATAACAGACAACTTAACAATTGTCGACGCCGGAGTCAGAGCATTCAACAACTTTCGTCGCAAGAGAAACAAAAACGTGAATCATTTGAACAGGAGGTTTACGGTATATTATGATAGAAGTGAATGCTACATTGGGAGGTTATTGGTACAATAAAATGAAATGTGGATCATTTGTAATGGAGGTTTACGGTACTATATAATAAACGTGATTTTTATGTAGTATTATTTGTG
>Unigene73701_All    size  649    gap  0  0%
TTAAGGATTTTAAACCTCAAAATCCGGTTTCTGTTTACGTTGACCTGCAGGAAAATTCTAGTATGATCTATGTCGGTCTTATTGATTCCGCCCGAAAATTGACAGACGATTACGAAAACATAAAAGGAAGTGTTATGATAATTTCTTTGAACGGTGAAGTTACAAACACATTAGGGAATGGTCAGCCAATACATTTTACTGTGCCAAACAGAATTACTGTCGGTGGTTATTCCAACAGTTTACTGGTAATAGATTCTACCACGCCAGAGAGTGGGCGGATAATATCACTTTCAAAGGATGGAAACATACAATTTACATACAACCCCATCCAGAACAACACGCTGAACCTGTTCAACCCAACAGACCTTGTTTGTACATTAAATGGGCAAATCTTAATATGTGATGTTGGCAATGACCTTCTACATATCCTTGATCATAACGGTCTACTCGACCACTACATCGATACAAAGTCTTGTGGCATAGAACGTCCGTGGAGTTTGGCTCTGTATGGTGACAGCACTCTTTTCATCGGAACTTTTACTTACAAAGGAGGAAAAAGGTCAAAGGAAACACAAAAAGGGGTGGTGTATATAGTTCTGGACTTTTATATTAATGGACGCAGTTAATCTTAAGGCTAGATTTATGATAT
>Unigene75456_All    size  339    gap  0  0%
ATACTCCTATTGAAGTTCACATTTGTTACTTTATAACTTGTCCTGTTTTGGTCTACTTTCGAGGTTTCGAGATTTGAACATGGTCGTTAACAATTAAACACGACTGTTTCGTCTTTGCTGAGATAAGTCATAGTTGACAGAATTGCTTTTTTTTTAAAGGTTAGTAGCATCATTTTTCCCTTCTCAGAGATTTGATGAATATTAATTGTACCGGTAACATTAGAACCGGATATGAAACAATATTGAGTTCCGCGTTTTAGGTTAAAAAATAACGAGCTTTATGTCAATGATTCTCGTTTAAATGCTCTTTCTATTGAATATATGTGTTATGATTATCAA
>Unigene81498_All    size  261    gap  0  0%
GGTTCAGATTTACATTATAAAATTTCTGCTTAGATCAGTCCAATTGATGTATAAGTATTTTGTTGAATGTAGTTTTATTGTTGTCTTAAATGATATAAAAAGTGGAATGATTGCTGGTTAATATTATAGTTTATTTGATAATTTTATATAGCAGGAAAAGCTCTAATGATAGCCAGGAATATCAAATTTCAGGAACAGCTCAAGAGTCTATGATTTTCTTATCTTTATTTCTATTAAAGATCTTTTTCATGATAACATTGA
>Unigene83839_All    size  219    gap  0  0%
CATTCGGCAGTTGTGACATGTCATTCGAAACATCCTTGCACAATCAGATAAACATCACAATGTCATCATTTTTGTGTGCATATAGCAGTCCAGTCTCGTGTTATATTTTGGAATATACATTAATATATGTGCCAAGCACAGCAATCCTGTTTAACAACATAAGAGATGAATTAGAAATATTTAAACAAAATTGGCAGAGAACTTTTGGTACGATACAAG
>Unigene86120_All    size  238    gap  0  0%
GATAGATATCATGTTTTTATAAAAATGGCTATTAATTCAAATCAAAAGATAAAAACAGACATAAGATTGTTTGTTTGAAACGGTATTGATTTGGTGTTGTAATAAATGTAACTGAGGACAAGTGTTATACATGTTTGTTGTATTCCATGTAAGTCAGAGTAGATGTTACTTTTGATGTTATTTTTATATTGTTTTACAGCCATCACTATTTTGGTTAAAATAAAAATTTGTACAAAGG
>Unigene90207_All    size  255    gap  0  0%
GGCGAAGTCCTCCGTGACAGAGATGCTGGAATTTATCTTAGTAATACAGTTTTAATCGTTATAGGCACGGTAATAGGAATTTTTGGAAACCTTACCGTAATATATTTCTATTTGGTTCGAATTAAGGAGCGTGGTGAGCGTTATTTTATTCCCCTGTTGGCCATTGTGGATTTGTGTGCATGCTTAGCAAGTTCCCTGTTCATTGTCATGCACAACACATTCTTTTATAATTATCCAAGTGACATAGTTTGCAGG
>Unigene90897_All    size  224    gap  0  0%
AAACTGCTTCATTATACATTCTTAATTGATATTTGTTGACCATCTAACCTTTATTGCATATACAGATTCTATGCATAATGTAAATAAATTATGCAGTAAAGAATGAAGCTGCCAATGGTCGATTTCATGTTCACATTGTTTTACTTTGCTGTTTATTAGTATGTTCCAATTCTCTTCTACACTATTCCGTTCTTTTCCCCCTCATCATAACAACACCGAAAACG
>Unigene91055_All    size  303    gap  0  0%
TGTTATACCAACACTTGGCAAACTTGGCCTTGAAAAAAAACGGGTATTGTATTATTGGATTAGTCTACATTGTGAAATGTTGTCCGCGTCACCATTGACATCAATATTGGAAATTTCCACACAGGAAATGACATTATGACATTATGAACACCTTATTAAAGGTTACACATACACTCCTAATGATGTGATAATTTTACTTGTCATGATGTATTGAGTAAGACAATGTGTTATATCTTATAGACAGGGTCTCGAGACATGGTCTGTATGCATGATAAATCTTACGTAGAGACATCAAAAGAAAAG
>Unigene92831_All    size  457    gap  0  0%
AATGTAATGAGGATATTGATAAAAATGTGTACTGTTTACTAGGAAATTGTTGAAAAGTTAAATGTCCTTTAATTCAGTAATTTTTTTGTAGATACACAAAATTGCATAATATTTATACATTCCTTTTCAAAACTAAGCGCTTCAAGAGTCAAGGCCTTAAGTAAAAATCAAGGCTTTAATACAAAGTTCTTCTAAGGACTAAATAAACCTAGTAAACAGTATACGTTTTTGCACTGCTTGCCAAATGAAGGGTTCAGGTTGCAGACTAAACTTTATAGATGCATAATTTAATACAGCATTAGAAGCTTTCATTAATATTGAGAGGACATGTTACAAATGTTGATTCATTTATAGTACTTAGTTTATGCAATTTTCTATGCATGCTGTGGGAATGTTTACTATGATACCATTATATACATGGCTTTGTACATAAAGGAAAGTTAGAATAAAGAAAGGA
>Unigene93598_All    size  472    gap  0  0%
ATGAGTTTTGAACAGCGGTATAATACTGTTGCCTTTATTTAATGTTTTTGTCTTATTTAGGAATTTGATGTTGTGCTTGTCATGATTTCATGGACGGTGTCTCGTTAAAATATAATTGTTAGCTCATATTTACGCCTAAAACGCTTATCAAAGTACAATCTTAAAGTACAATGATCACAAACTATTTACATTTCTACTTTAAATTCTGATCTTACGTAATGCCATATCTGTCTGGTGTAAAATGAAAAGGAGATTTCGCTTTCAAAATGTGTTGCACTTAGTTAAATCAGTGTTAAACTAATAATAATATTTAAGTTTGAGAAGTTCTCAAGTAGGACCATATTGTATTCGGATTTCATTTTGGTTAGAGATCTCATTTACTTGTAAATCTGTCTGGTGTTAAACAATTATTCAATGACCTGAGGTTAAGTAAATCTCTTTGTAGTATTTAATAAAATATATACGTTTTACG
>Unigene93637_All    size  220    gap  0  0%
ACGACCACGACAGACGACGGACGCGAAGTGATGGCATAAGCTCACATGGGGTCCAAAAGGGCCCCAGTGAGCTAAAAATTGAAGTGACATAATCAGTTGACAAAGAATTGAAAATGGAATAATCAGATGACATAGAATTTAAGTGACGTAATCAGTTGCCATAGAATTGAAGTAACATAGTTAATTGACATAATTGAATTGACATAATCAGTTAACATAG
>Unigene93652_All    size  344    gap  0  0%
AAAAACAATCCGATAAACAGTTGAATCTTAAAGATATGAAACTTTGACGCCTTACATTATATGACTATCGTTTATTAGTTCTTTATCCTAACTAAATGGTTTTTTTTGTGGTGTATATTAAAAAAAAGGGGGGAATGGGCTTTTAAAAACACCAAAATACCTTAACAATCCTACAACATTTGTTTACAGAATGAGAATTGAATTCCGATCTGTTTGTACGGGGAACATGTGGTTGCAACCCCCTCTTTAATTGCCTGTTCAATATTTTTTTTGCAGTGTCGAAAAGGGAGATAGACAGCAGTTTTATCTAGAAGTTATGTACGTTCTACTATATGTATTTGACG
>Unigene96172_All    size  316    gap  0  0%
AAGATATGCTGAGAACATTAAACATGTGATAAGAATTCAGAGTGTTGTGAAAAGTTATCTGCAACGAAAAAGATTCATTAAATTAAAGTCTGCAGCTTTAGTGTGTCAGAAAAGATTTCGAGCTGTCTTGTCTGGCCATCAGCAAAGATTGGCTTTCTTGAAGGAAAGATCAGCTGCAGTTTTATTACAGTCGCATATAAGAAGATGGTTAGCACAGCGGACTTTCAATACACAATTATCTCATATTGTGACAATTCAGAAATCTTTCAGAGGATATTTAGCTCGCAAAAACTTAAAGTCTTTGAGGAAAGCAGCG
>Unigene96368_All    size  309    gap  0  0%
CAAATAGTGATGGTACCATGGTAGTATTTGTAACTGATGATGATAAGAAAATCATAGTGATTGATGTTGAAGCAAAAACTATTGTAAAGGTGTTAGAAGCAAAGGATTTGAAGAAGGATCTTAGAATGGATGATGATTTTTGTGGTGCAGAACTGTTGGTGCCAGACAACATGAGCTACATTGTTTTTACGGCCTATACAAAAGATTCGACAACCGCCATGTACCTATGGGATTTAAAGGAAGATAAGCTGAAAAAAGAACTCACAGATTTTGAAATGCATAAGAAATATAAAATACTCAAAGAAGGAG
>Unigene97245_All    size  266    gap  0  0%
GAAATAGCGGCATATTTAAAATGGCGGATTTCCGCCCTTCGAAAATCGAAGTTAAAAGTAGAAAGTGTACAGATGTTCTGATTGAAGAGATTATAATTTCGGCTACTGAAGCTACAACAAGTTCTTACGAAATTAATGAAAACCAAAAATGCCATTGGGAAAAATGTTTTAAAGAGGTGTATGAGGGTGCTTTTCATGAATGTGTGTCCATAGATGGACAGTTATGGAGTGAGAGTAATGGAAACGATACCACAGAGTTTGAACCT
>Unigene98476_All    size  204    gap  0  0%
AAAATCAAAAGTCAGAAGTTAACTTTTCTAGAATTGAAACAGTGCGAAGAAATTGAGATGAGGTCATTCAAGGAGACTCTGAGAAACAACGACAAACTGGTATGTCTACGTTTAGGGTGTATATCACATGACAGTCTGACACTCGATGAATACACAATACCAAATTTGCAGGAACTTTGTTTGCTTGGAGATTTTGCATGCGAG
>Unigene98513_All    size  220    gap  0  0%
TAGGGATAGTGAGACTGGGGGCCGTCTGACTAAACAGGAAATTCAGGCAGCTTTGGTCAAGGCTGATAATTACCTGTCTCATGTAAACGTTGGATCTGACTTTCAGTCAAAAAGGCGATCATGGGAAATAAGGGAACAAATGTCTGAGTCTACTGATTCTAGACATAGTGGGCTTACACAGTTAAGTCAACGTAATCGCTCTCGTTCGGCTGACACCCTG
>Unigene101961_All    size  456    gap  0  0%
ATAGTATTTGGCCTCCTTTCATAAAACTTTAGTGCTTTTCCGGATAATTTCGAAATAAGCATTTGTAATTTTTGTTCTTGATTCCACCCATTTGTAATAGCTGTAAAATCAAAAATGGTTTTGAACAGGGACCATCCTGGTGTTGATGTTCCATCAAAAATGTCAAAATTATTCATACTTTTTGGATACAATAACACTTTATATGTTGATAAAATTATATGAAGTTTGTGTCTAGAAAATAAAATCGACTACATGCATAACTTCAAAATATATGCGATAAACACACTCATATATACAGAACTGTAAAAATTTCACAGGAGAGTTTGTTTAACTATTTGCAACGCTAGCATCAGAACATCTGATGCGAAAACTCCTGTATAAATTTTACAAACAATCAAGTAAAGTGTACAAGCAATACATGTATCAAACTCAAAAAATATATATACAAAAATTCAG
>Unigene103200_All    size  250    gap  0  0%
GTTGGAAACAGAGAAGGAGTTCTATATATCTAAACTATTCAATAATCAAGAAATTATGAATATTTTAACAGAGTATTATGGAGCGAATTTAAACAGTTTGTGTGAAGTTAAGGAAGACGATAGGTTTACATTTTAAAAACATTAATCAGAATTGCCATGGATTAAATATCTCATATCTAGTCAATATTCCGGAAATCCGGGACATTTCATAGCACATGTATTAGGCTTTTTTTTATATAGACTAGACCGT
>Unigene103300_All    size  243    gap  0  0%
GTGAGATTACACATGCTTAGTAGTAATAAAATATTTCTTTTATCCTATTGTTTGTTAACATAGATAGATTCAAAGAATGATAGAAGTGCTGGTATAAATCCATGAGACAGCAAAACAATAGAATCTTGGTTAAAATGGTACATATCTTAAAAGCAGCATCAGGTCAACTTAGCAATAGTATTTTAGTGCGACTGTAAAGGAATTATAAGTTAGTATAGTTTGCTCAGGTCACTTGTAGTTTGG
