# Supplementary material for: Standing genetic variation fuels rapid adaptation to ocean acidification
Source: Nat Commun. 2019 Dec 20;10:5821. doi: 10.1038/s41467-019-13767-1 (PMC6925106; doi:10.1038/s41467-019-13767-1)
Supplement: Supplementary file 13 — Source Data [file 41467_2019_13767_MOESM13_ESM.xlsx]

## Sheet: Figure2
LarvalBucket	Treatment	Day	Individual	Length	Height
1	Low	3	1	104.603	73.722
1	Low	3	2	93.614	70.142
1	Low	3	3	105.903	77.162
1	Low	3	4	102.942	72.05
1	Low	3	5	106.929	73.177
1	Low	3	6	95.466	68.153
1	Low	3	7	96.581	70.034
1	Low	3	8	110.198	72.905
1	Low	3	9	105.938	74.043
1	Low	3	10	94.931	69.045
1	Low	3	11	106.667	76.8
1	Low	3	12	100.231	70.258
1	Low	3	13	84.248	56.539
1	Low	3	14	104.686	70.738
1	Low	3	15	98.242	73.356
1	Low	3	16	100.455	71.483
1	Low	3	17	96.013	72.433
1	Low	3	18	94.372	69.577
1	Low	3	19	105.965	68.846
1	Low	3	20	103.279	76.199
1	Low	3	21	91.175	69.614
1	Low	3	22	99.823	68.015
1	Low	3	23	95.877	71.152
1	Low	3	24	100.226	70.1
1	Low	3	25	98.615	73.194
1	Low	3	26	101.149	69.038
1	Low	3	27	104.274	74.562
1	Low	3	28	93.514	67.32
1	Low	3	29	105.664	76.756
1	Low	3	30	108.48	71.636
1	Low	3	31	97.618	73.032
1	Low	3	32	94.655	69.065
1	Low	3	33	101.579	68.707
1	Low	3	34	96.484	71.696
1	Low	3	35	107.213	75.291
1	Low	3	36	100.335	68.362
1	Low	3	37	102.822	69.628
1	Low	3	38	106.999	73.799
1	Low	3	39	100.92	76.824
1	Low	3	40	100.982	70.499
1	Low	3	41	104.281	74.926
1	Low	3	42	101.565	73.883
1	Low	3	43	105.985	73.85
1	Low	3	44	102.946	73.402
1	Low	3	45	103.103	70.446
1	Low	3	46	97.549	68.571
1	Low	3	47	103.487	76.302
1	Low	3	48	101.433	68.952
1	Low	3	49	103.652	74.004
1	Low	3	50	103.154	69.639
2	Low	3	1	107.869	76.65
2	Low	3	2	98.41	72.581
2	Low	3	3	98.623	67.383
2	Low	3	4	100.381	72.827
2	Low	3	5	103.555	72.975
2	Low	3	6	88.523	66.716
2	Low	3	7	97.44	72.544
2	Low	3	8	102.681	74.504
2	Low	3	9	103.475	75.971
2	Low	3	10	107.328	76.944
2	Low	3	11	101.452	72.775
2	Low	3	12	106.834	77.145
2	Low	3	13	99.708	71.777
2	Low	3	14	97.513	70.993
2	Low	3	15	103.342	72.753
2	Low	3	16	105.284	72.273
2	Low	3	17	93.406	71.581
2	Low	3	18	99.707	72.294
2	Low	3	19	99.582	72.289
2	Low	3	20	95.292	72.504
2	Low	3	21	86.638	62.204
2	Low	3	22	104.204	74.936
2	Low	3	23	107.422	76.481
2	Low	3	24	102.095	72.32
2	Low	3	25	99.335	78.332
2	Low	3	26	98.228	71.892
2	Low	3	27	96.965	71.911
2	Low	3	28	98.355	72.191
2	Low	3	29	112.196	80.917
2	Low	3	30	92.599	71.082
2	Low	3	31	101.244	66.406
2	Low	3	32	101.223	74.581
2	Low	3	33	107.368	75.471
2	Low	3	34	96.811	69.001
2	Low	3	35	108.345	72.632
2	Low	3	36	93.588	73.678
2	Low	3	37	99.151	71.532
2	Low	3	38	101.983	75.706
2	Low	3	39	99.588	72.454
2	Low	3	40	96.39	67.584
2	Low	3	41	95.682	68.771
2	Low	3	42	104.652	77.136
2	Low	3	43	108.928	77.834
2	Low	3	44	99.557	74.95
2	Low	3	45	102.112	71.421
2	Low	3	46	100.421	71.771
2	Low	3	47	99.242	69.691
2	Low	3	48	98.241	71.337
2	Low	3	49	96.145	65.838
2	Low	3	50	105.214	75.486
2	Low	3	51	99.452	69.816
2	Low	3	52	97.871	69.1
2	Low	3	53	100.206	71.777
2	Low	3	54	105.52	72.075
2	Low	3	55	106.089	74.952
2	Low	3	56	94.869	69.368
2	Low	3	57	98.371	68.796
2	Low	3	58	95.368	72.775
2	Low	3	59	92.169	67.02
2	Low	3	60	100.349	72.421
2	Low	3	61	102.079	72.673
2	Low	3	62	93.514	68.901
2	Low	3	63	106.489	75.864
2	Low	3	64	99.201	72.2
2	Low	3	65	109.695	74.627
2	Low	3	66	99.53	74.969
2	Low	3	67	104.103	74.447
2	Low	3	68	104.282	75.057
2	Low	3	69	98.086	73.361
2	Low	3	70	91.476	69.662
3	Low	3	1	99.224	69.282
3	Low	3	2	92.346	67.916
3	Low	3	3	100.996	71.813
3	Low	3	4	105.554	72.391
3	Low	3	5	102.149	70.35
3	Low	3	6	98.357	72.43
3	Low	3	7	109.354	74.93
3	Low	3	8	100.805	72.406
3	Low	3	9	106.396	75.423
3	Low	3	10	106.391	74.954
3	Low	3	11	96.914	67.955
3	Low	3	12	92.771	66.712
3	Low	3	13	99.66	68.215
3	Low	3	14	104.292	70.748
3	Low	3	15	103.846	71.452
3	Low	3	16	105.634	73.586
3	Low	3	17	89.468	70.831
3	Low	3	18	97.374	72.907
3	Low	3	19	94.47	70.205
3	Low	3	20	96.045	74.406
3	Low	3	21	100.506	69.033
3	Low	3	22	99.445	70.004
3	Low	3	23	100.561	71.615
3	Low	3	24	93.568	66.558
3	Low	3	25	104.9	75.39
3	Low	3	26	98.272	72.275
3	Low	3	27	102.772	69.397
3	Low	3	28	105.822	72.837
3	Low	3	29	97.205	71.179
3	Low	3	30	94.187	70.265
3	Low	3	31	99.036	71.378
3	Low	3	32	104.214	77.088
3	Low	3	33	111.064	73.565
3	Low	3	34	96.875	68.928
3	Low	3	35	100.618	69.532
3	Low	3	36	108.712	71.944
4	High	3	1	109.994	75.446
4	High	3	2	109.074	75.104
4	High	3	3	107.856	74.326
4	High	3	4	107.389	74.511
4	High	3	5	112.078	76.795
4	High	3	6	106.818	79.255
4	High	3	7	109	76.237
4	High	3	8	111.896	76.664
4	High	3	9	103.217	73.579
4	High	3	10	108.822	78.336
4	High	3	11	111.937	75.696
4	High	3	12	109.193	73.903
4	High	3	13	104.986	72.499
4	High	3	14	107.739	71.05
4	High	3	15	116.24	81.171
4	High	3	16	108.824	73.83
4	High	3	17	114.037	80.072
4	High	3	18	108.439	81.24
4	High	3	19	112.191	79.588
4	High	3	20	113.334	73.672
4	High	3	21	107.274	76.731
4	High	3	22	103.968	73.564
4	High	3	23	108.785	75.245
4	High	3	24	103.786	75.441
4	High	3	25	103.707	77.739
4	High	3	26	112.786	79.537
4	High	3	27	104.704	76.318
4	High	3	28	112.779	74.721
5	High	3	1	111.513	76.761
5	High	3	2	108.229	77.983
5	High	3	3	107.553	76.469
5	High	3	4	110.701	74.838
5	High	3	5	107.989	77.721
5	High	3	6	107.767	77.926
5	High	3	7	110.442	72.319
5	High	3	8	104.938	76.317
5	High	3	9	112.599	76.902
5	High	3	10	98.879	68.01
5	High	3	11	112.444	75.998
5	High	3	12	105.828	75.818
5	High	3	13	109.801	76.964
5	High	3	14	108.718	77.929
5	High	3	15	109.669	76.025
5	High	3	16	111.348	77.338
5	High	3	17	107.11	79.18
5	High	3	18	106.157	75.001
5	High	3	19	108.709	75.446
5	High	3	20	108.208	77.235
5	High	3	21	108.692	78.307
5	High	3	22	109.325	80.032
5	High	3	23	108.819	79.77
5	High	3	24	111.667	76.555
5	High	3	25	106.444	75.106
5	High	3	26	109.409	76.146
5	High	3	27	105.116	74.598
5	High	3	28	106.995	76.542
5	High	3	29	109.845	77.664
5	High	3	30	116.691	74.558
5	High	3	31	106.231	77.546
5	High	3	32	111.264	76.547
5	High	3	33	100.54	71.733
5	High	3	34	106.576	76.634
5	High	3	35	107.306	75.316
5	High	3	36	107.219	75.903
6	High	3	1	109.065	76.542
6	High	3	2	109.612	77.106
6	High	3	3	112.961	76.089
6	High	3	4	111.854	74.886
6	High	3	5	109.957	76.877
6	High	3	6	109.951	80.379
6	High	3	7	110.656	73.779
6	High	3	8	112.203	77.904
6	High	3	9	104.517	76.087
6	High	3	10	108.066	74.531
6	High	3	11	113.925	77.901
6	High	3	12	116.845	78.944
6	High	3	13	110.686	76.453
6	High	3	14	106.788	73.837
6	High	3	15	115.841	82.14
6	High	3	16	114.135	72.527
6	High	3	17	110.226	77.729
6	High	3	18	111.112	78.529
6	High	3	19	109.471	75.979
6	High	3	20	108.474	73.942
6	High	3	21	112.45	77.85
6	High	3	22	113.014	79.662
6	High	3	23	92.865	68.439
6	High	3	24	113.815	81.155
6	High	3	25	113.585	74.781
6	High	3	26	105.147	76.949
6	High	3	27	105.384	73.421
6	High	3	28	108.669	78.338
6	High	3	29	109.321	74.968
6	High	3	30	106.39	72.112
6	High	3	31	104.173	76.471
6	High	3	32	107.493	71.759
6	High	3	33	106.534	74.611
6	High	3	34	110.188	79.031
6	High	3	35	112.913	76.329
8	Low	3	1	93.742	72.961
8	Low	3	2	91.768	65.752
8	Low	3	3	95.963	71.46
8	Low	3	4	105.215	74.965
8	Low	3	5	94.223	70.503
8	Low	3	6	98.663	71.311
8	Low	3	7	97.098	68.108
8	Low	3	8	98.606	75.013
8	Low	3	9	103.356	75.891
8	Low	3	10	94.143	69.901
8	Low	3	11	99.969	69.023
8	Low	3	12	109.454	77.311
8	Low	3	13	99.632	74.431
8	Low	3	14	103.164	75.857
8	Low	3	15	103.679	74.012
8	Low	3	16	92.215	68.988
8	Low	3	17	92.427	67.075
8	Low	3	18	100.034	73.923
8	Low	3	19	103.628	75.697
8	Low	3	20	105.556	75.532
8	Low	3	21	101.483	74.217
8	Low	3	22	101.323	75.755
8	Low	3	23	105.5	74.62
8	Low	3	24	102.044	74.417
8	Low	3	25	104.597	76.153
8	Low	3	26	99.877	73.301
8	Low	3	27	91.253	67.037
8	Low	3	28	101.367	74.053
8	Low	3	29	105.064	77.213
8	Low	3	30	103.797	72.733
9	Low	3	1	88.804	64.666
9	Low	3	2	97.625	70.981
9	Low	3	3	98.698	68.395
9	Low	3	4	95.532	65.982
9	Low	3	5	99.921	72.081
9	Low	3	6	100.058	69.762
9	Low	3	7	105.405	74.717
9	Low	3	8	92.926	66.595
9	Low	3	9	93.732	68.63
9	Low	3	10	97.999	75.601
9	Low	3	11	99.118	65.031
9	Low	3	12	96.297	70.226
9	Low	3	13	97.697	73.331
9	Low	3	14	96.213	69.996
9	Low	3	15	96.896	68.758
9	Low	3	16	98.006	73.484
9	Low	3	17	105.52	75.525
9	Low	3	18	104.164	73.15
9	Low	3	19	102.704	70.615
9	Low	3	20	94.752	66.106
9	Low	3	21	87.77	66.603
9	Low	3	22	96.381	67.114
9	Low	3	23	95.061	71.95
9	Low	3	24	96.974	71.913
9	Low	3	25	100.331	72.621
9	Low	3	26	89.927	67.007
9	Low	3	27	93.081	67.506
9	Low	3	28	93.712	67.762
9	Low	3	29	100.178	73.386
9	Low	3	30	101.568	73.715
9	Low	3	31	100.743	69.408
9	Low	3	32	95.676	69.943
9	Low	3	33	101.043	73.385
9	Low	3	34	87.235	62.68
9	Low	3	35	97.291	69.687
9	Low	3	36	92.458	70.766
9	Low	3	37	93.361	64.964
9	Low	3	38	95.632	66.888
9	Low	3	39	94.297	73.165
9	Low	3	40	88.315	69.287
10	High	3	1	106.77	80.206
10	High	3	2	108.321	76.321
10	High	3	3	110.435	78.721
10	High	3	4	114.168	76.926
10	High	3	5	110.775	79.145
10	High	3	6	107.895	77.235
10	High	3	7	109.493	83.29
10	High	3	8	108.018	75.265
10	High	3	9	111.811	79.973
10	High	3	10	115.804	78.799
10	High	3	11	106.487	75.205
10	High	3	12	110.791	75.171
10	High	3	13	110.285	80.369
10	High	3	14	106.753	76.816
10	High	3	15	108.744	76.615
10	High	3	16	109.309	76.944
10	High	3	17	108.689	76.852
10	High	3	18	107.598	74.807
10	High	3	19	104.44	76.895
10	High	3	20	110.96	79.062
10	High	3	21	107.682	77.818
10	High	3	22	112.025	78.644
10	High	3	23	111.07	78.07
10	High	3	24	106.376	76.972
10	High	3	25	109.943	77.873
10	High	3	26	110.941	82.25
10	High	3	27	108.559	78.662
10	High	3	28	111.994	83.012
10	High	3	29	110.018	79.07
10	High	3	30	96.264	71.054
10	High	3	31	106.4	76.525
11	High	3	1	107.293	78.007
11	High	3	2	105.67	83.37
11	High	3	3	101.836	76.913
11	High	3	4	104.878	76.118
11	High	3	5	109.704	78.749
11	High	3	6	111.615	78.47
11	High	3	7	111.292	81.508
11	High	3	8	111.922	80.322
11	High	3	9	109.312	74.447
11	High	3	10	104.715	78.539
11	High	3	11	110.497	80.469
11	High	3	12	110.126	76.913
11	High	3	13	107.401	75.291
11	High	3	14	105.875	73.15
11	High	3	15	108.182	78.807
11	High	3	16	100.661	76.539
11	High	3	17	111.047	75.824
11	High	3	18	106.657	74.203
11	High	3	19	113.19	83.454
11	High	3	20	108.024	75.555
11	High	3	21	98.823	71.41
11	High	3	22	103.635	71.826
11	High	3	23	102.251	73.913
11	High	3	24	103.391	73.813
12	High	3	1	110.173	78.048
12	High	3	2	111.099	78.414
12	High	3	3	104.715	73.845
12	High	3	4	110.007	79.136
12	High	3	5	106.71	74.323
12	High	3	6	105.529	74.125
12	High	3	7	111.174	80.052
12	High	3	8	110.87	79.15
12	High	3	9	107.007	78.973
12	High	3	10	109.159	74.589
12	High	3	11	96.579	70.021
12	High	3	12	96.786	73.831
12	High	3	13	106.046	73.729
12	High	3	14	106.619	73.428
12	High	3	15	108.562	74.782
12	High	3	16	106.978	74.343
12	High	3	17	102.645	74.03
12	High	3	18	108.37	75.731
12	High	3	19	114	80.176
12	High	3	20	106.406	75.585
12	High	3	21	106.527	74.436
12	High	3	22	106.503	76.199
12	High	3	23	104.349	76.031
12	High	3	24	107.256	76.138
12	High	3	25	105.27	74.437
12	High	3	26	105.028	73.047
12	High	3	27	112.702	79.065
12	High	3	28	113.335	78
12	High	3	29	108.428	73.683
12	High	3	30	100.656	72.811
12	High	3	31	107.082	74.36
12	High	3	32	107.883	77.74
1	Low	6	1	109.319	81.254
1	Low	6	2	102.912	77.928
1	Low	6	3	107	77.602
1	Low	6	4	97.874	72.043
1	Low	6	5	105.945	79.526
1	Low	6	6	102.025	78.538
1	Low	6	7	108.834	80.014
1	Low	6	8	107.824	75.886
1	Low	6	9	109.694	79.459
1	Low	6	10	98.336	76.185
1	Low	6	11	96.702	69.958
1	Low	6	12	106.242	78.675
1	Low	6	13	109.806	78.609
1	Low	6	14	106.938	77.085
1	Low	6	15	105.776	77.834
1	Low	6	16	107.705	77.195
1	Low	6	17	104.588	76.014
1	Low	6	18	95.165	73.722
1	Low	6	19	109.854	78.288
1	Low	6	20	104.588	76.902
1	Low	6	21	112.555	83.569
1	Low	6	22	109.487	79.851
1	Low	6	23	108.443	81.31
1	Low	6	24	105.146	80.91
1	Low	6	25	90.394	66.884
1	Low	6	26	107.383	76.724
1	Low	6	27	105.101	74.805
1	Low	6	28	97.301	77.728
1	Low	6	29	102.246	77.878
1	Low	6	30	104.197	73.283
1	Low	6	31	109.325	77.998
1	Low	6	32	110.761	76.877
1	Low	6	33	102.919	72.067
1	Low	6	34	106.583	81.211
1	Low	6	35	114.653	84.067
1	Low	6	36	104.616	79.371
1	Low	6	37	108.793	80.286
1	Low	6	38	114.157	78.818
1	Low	6	39	113.424	77.784
1	Low	6	40	100.616	71.648
1	Low	6	41	87.435	69.879
1	Low	6	42	95.926	66.513
1	Low	6	43	104.392	75.958
1	Low	6	44	99.233	77.955
1	Low	6	45	111.034	81.858
1	Low	6	46	103.593	75.939
1	Low	6	47	110.629	82.388
1	Low	6	48	102.807	70.807
1	Low	6	49	93.085	76.671
1	Low	6	50	111.563	82.444
1	Low	6	51	106.137	78.177
1	Low	6	52	91.001	70.198
1	Low	6	53	101.526	75.285
1	Low	6	54	110.466	78.769
1	Low	6	55	101.354	75.698
1	Low	6	56	105.824	79.698
1	Low	6	57	104.132	75.192
1	Low	6	58	109.207	77.189
1	Low	6	59	112.841	82.474
1	Low	6	60	106.489	81.134
1	Low	6	61	110.314	77.187
1	Low	6	62	103.275	73.119
1	Low	6	63	103.321	76.191
1	Low	6	64	96.076	71.287
1	Low	6	65	108.15	77.452
1	Low	6	66	103.567	77.765
1	Low	6	67	118.402	84.467
1	Low	6	68	107.617	76.525
1	Low	6	69	103.942	76.527
1	Low	6	70	98.928	71.431
1	Low	6	71	106.385	74.473
1	Low	6	72	104.865	79.73
1	Low	6	73	101.963	77.599
1	Low	6	74	108.669	78.207
1	Low	6	75	106.183	77.382
1	Low	6	76	100.077	76.769
1	Low	6	77	99.106	74.638
1	Low	6	78	100.442	72.041
1	Low	6	79	101.551	74.369
1	Low	6	80	108.817	77.907
1	Low	6	81	108.356	80.557
1	Low	6	82	100.602	72.12
1	Low	6	83	112.383	79.189
1	Low	6	84	102.402	72.715
1	Low	6	85	109.056	79.11
1	Low	6	86	103.442	76.799
1	Low	6	87	103.717	80.223
1	Low	6	88	104.399	75.474
1	Low	6	89	112.521	80.342
1	Low	6	90	107.607	77.176
1	Low	6	91	108.847	78.566
1	Low	6	92	100.534	77.221
1	Low	6	93	107.858	77.728
1	Low	6	94	105.894	78.448
1	Low	6	95	111.991	82.515
1	Low	6	96	113.152	80.049
1	Low	6	97	113.239	79.089
1	Low	6	98	107.704	80.348
1	Low	6	99	111.275	82.898
1	Low	6	100	103.497	77.365
4	High	6	1	111.496	80.037
4	High	6	2	121.168	88.42
4	High	6	3	107.506	75.394
4	High	6	4	120.784	87.321
4	High	6	5	109.829	80.41
4	High	6	6	113.017	77.765
4	High	6	7	115.284	80.242
4	High	6	8	107.251	78.972
4	High	6	9	109.079	76.747
4	High	6	10	113.829	78.737
4	High	6	11	113.535	78.737
4	High	6	12	115.811	83.637
4	High	6	13	112.295	83.05
4	High	6	14	116.087	80.329
4	High	6	15	114.663	81.613
4	High	6	16	111.563	81.485
4	High	6	17	114.672	85.071
4	High	6	18	117.835	86.222
4	High	6	19	109.603	81.31
4	High	6	20	114.584	83.914
4	High	6	21	106.828	78.595
4	High	6	22	120.46	85.536
4	High	6	23	110.433	78.759
4	High	6	24	117.987	84.252
4	High	6	25	109.201	78.438
4	High	6	26	115.146	81.86
4	High	6	27	114.759	83.866
4	High	6	28	113.254	81.766
4	High	6	29	113.855	79.58
4	High	6	30	121.338	84.429
4	High	6	31	110.228	84.118
4	High	6	32	120.758	84.414
4	High	6	33	110.943	78.903
4	High	6	34	112.103	79.128
4	High	6	35	116.499	82.546
4	High	6	36	109.709	83.271
4	High	6	37	102.774	78.819
4	High	6	38	113.767	83.117
4	High	6	39	109.575	84.771
4	High	6	40	109.328	80.051
4	High	6	41	112.965	85.758
4	High	6	42	116.267	84.082
4	High	6	43	111.382	82.332
4	High	6	44	112.516	82.089
4	High	6	45	114.24	81.598
4	High	6	46	112.172	82.654
4	High	6	47	109.818	79.887
4	High	6	48	114.01	84.081
4	High	6	49	112.239	81.143
4	High	6	50	114.211	83.345
4	High	6	51	112.554	79.455
4	High	6	52	111.742	81.42
4	High	6	53	122.245	87.753
4	High	6	54	102.642	76.037
4	High	6	55	115.993	82.26
4	High	6	56	123.083	87.461
4	High	6	57	116.881	85.152
4	High	6	58	111.981	82.094
4	High	6	59	115.862	80.503
4	High	6	60	106.731	76.988
4	High	6	61	115.214	83.264
4	High	6	62	112.075	79.816
4	High	6	63	109.537	79.447
4	High	6	64	110.188	81.729
4	High	6	65	123.375	89.037
4	High	6	66	114.468	81.967
4	High	6	67	112.349	85.656
4	High	6	68	110.949	80.823
4	High	6	69	115.15	82.974
4	High	6	70	116.868	84.51
4	High	6	71	113.811	84.821
4	High	6	72	114.317	85.383
4	High	6	73	111.496	80.792
4	High	6	74	114.514	80.253
4	High	6	75	116.656	87.091
4	High	6	76	114.81	82.489
4	High	6	77	115.855	83.122
4	High	6	78	118.62	84.594
4	High	6	79	112.309	80.51
4	High	6	80	114.251	82.202
4	High	6	81	113.445	81.469
4	High	6	82	114.726	82.32
4	High	6	83	109.049	77.409
4	High	6	84	116.004	83.565
4	High	6	85	111.067	81.364
4	High	6	86	106.298	77.988
4	High	6	87	118.722	81.275
4	High	6	88	118.713	85.028
4	High	6	89	111.082	75.736
4	High	6	90	117.438	85.826
4	High	6	91	109.558	77.031
4	High	6	92	115.739	81.636
4	High	6	93	108.484	77.617
4	High	6	94	116.21	83.384
4	High	6	95	109.957	80.945
4	High	6	96	115.987	86.578
4	High	6	97	102.43	74.089
4	High	6	98	109.665	80.186
4	High	6	99	109.831	80.099
4	High	6	100	114.73	82.896
6	High	6	1	118.915	83.304
6	High	6	2	115.15	84.952
6	High	6	3	114.228	82.189
6	High	6	4	108.778	83.155
6	High	6	5	108.475	81.214
6	High	6	6	109.451	79.053
6	High	6	7	113.777	82.125
6	High	6	8	109.799	78.49
6	High	6	9	113.517	83.058
6	High	6	10	118.63	84.206
6	High	6	11	117.302	83.29
6	High	6	12	116.852	84.515
6	High	6	13	117.972	82.813
6	High	6	14	115.423	82.641
6	High	6	15	114.978	78.68
6	High	6	16	114.778	81.904
6	High	6	17	113.392	83.983
6	High	6	18	114.221	85.071
6	High	6	19	115.096	84.298
6	High	6	20	109.185	80.931
6	High	6	21	115.2	80.973
6	High	6	22	113.633	82.565
6	High	6	23	116.336	87.747
6	High	6	24	114.032	83.46
6	High	6	25	121.642	84.117
6	High	6	26	105.806	77.674
6	High	6	27	106.205	80.763
6	High	6	28	112.877	82.142
6	High	6	29	115.235	84.369
6	High	6	30	112.901	79.621
6	High	6	31	106.66	80.811
6	High	6	32	104.74	78.39
6	High	6	33	112.615	84.078
6	High	6	34	113.861	83.88
6	High	6	35	112.942	81.853
6	High	6	36	111.725	76.859
6	High	6	37	97.083	81.028
6	High	6	38	106.152	81.312
6	High	6	39	113.774	83.883
6	High	6	40	110.649	79.707
6	High	6	41	115.544	77.692
6	High	6	42	112.989	81.85
6	High	6	43	113.697	83.324
6	High	6	44	116.202	84.569
6	High	6	45	111.395	80.916
6	High	6	46	111.099	83.803
6	High	6	47	111.034	76.215
6	High	6	48	115.732	84.07
6	High	6	49	110.699	77.925
6	High	6	50	106.163	79.838
6	High	6	51	114.019	84.736
6	High	6	52	108.952	78.434
6	High	6	53	107.34	77.718
6	High	6	54	112.196	80.462
6	High	6	55	114.277	80.599
6	High	6	56	109.575	81.345
6	High	6	57	110.099	80.166
6	High	6	58	108.788	80.632
6	High	6	59	116.362	81.831
6	High	6	60	109.294	80.881
6	High	6	61	110.822	81.28
6	High	6	62	107.651	75.451
6	High	6	63	108.339	78.791
6	High	6	64	116.787	83.707
6	High	6	65	116.35	84.175
6	High	6	66	108.258	76.75
6	High	6	67	111.616	81.924
6	High	6	68	107.645	76.153
6	High	6	69	107.976	79.683
6	High	6	70	112.917	82.227
6	High	6	71	108.519	80.585
6	High	6	72	109.74	80.519
6	High	6	73	115.401	84.215
6	High	6	74	110.419	80.181
6	High	6	75	116.04	87.048
6	High	6	76	117.799	85.006
6	High	6	77	117.045	82.898
6	High	6	78	112.424	80.326
6	High	6	79	109.988	82.334
6	High	6	80	116.936	86.497
6	High	6	81	107.369	78.921
6	High	6	82	114.03	82.158
6	High	6	83	117.079	83.662
6	High	6	84	118.108	85.919
6	High	6	85	117.724	84.052
6	High	6	86	111.572	78.309
6	High	6	87	115.863	81.11
6	High	6	88	114.541	83.807
6	High	6	89	98.749	70.737
6	High	6	90	105.717	85.11
6	High	6	91	113.239	82.97
6	High	6	92	103.361	83.55
6	High	6	93	120.852	84.708
6	High	6	94	113.578	80.863
6	High	6	95	115.594	81.29
6	High	6	96	118.797	86.871
6	High	6	97	114.531	82.807
6	High	6	98	115.847	86.736
6	High	6	99	110.881	81.957
6	High	6	100	115.005	85.877
7	Low	6	1	113.417	80.826
7	Low	6	2	109.411	79.479
7	Low	6	3	110.559	79.319
7	Low	6	4	106.167	75.194
7	Low	6	5	112.118	82.909
7	Low	6	6	103.676	75.934
7	Low	6	7	105.925	75.029
7	Low	6	8	108.977	81.955
7	Low	6	9	102.722	76.143
7	Low	6	10	109.035	82.324
7	Low	6	11	108.391	81.261
7	Low	6	12	104.45	77.155
7	Low	6	13	109.119	81.077
7	Low	6	14	102.936	80.071
7	Low	6	15	103.17	74.782
7	Low	6	16	103.45	77.56
7	Low	6	17	107.054	77.546
7	Low	6	18	108.076	80.953
7	Low	6	19	107.751	82.415
7	Low	6	20	105.241	80.736
7	Low	6	21	108.427	81.517
7	Low	6	22	111.421	81.509
7	Low	6	23	107.091	82.06
7	Low	6	24	103.274	79.053
7	Low	6	25	108.322	77.471
7	Low	6	26	112.939	81.989
7	Low	6	27	101.186	77.379
7	Low	6	28	105.428	79.24
7	Low	6	29	97.03	74.104
7	Low	6	30	109.842	82.135
7	Low	6	31	111.273	83.345
7	Low	6	32	108.757	80.171
7	Low	6	33	110.143	82.06
7	Low	6	34	104.036	80.808
7	Low	6	35	104.609	78.514
7	Low	6	36	117.261	83.432
7	Low	6	37	103.134	77.51
7	Low	6	38	110.147	80.427
7	Low	6	39	104.496	78.716
7	Low	6	40	109.937	82.301
7	Low	6	41	107.391	82.656
7	Low	6	42	106.601	77.535
7	Low	6	43	110.998	78.343
7	Low	6	44	94.464	66.899
7	Low	6	45	102.879	80.223
7	Low	6	46	106.582	75.487
7	Low	6	47	106.329	78.868
7	Low	6	48	91.914	74.064
7	Low	6	49	101.745	75.225
7	Low	6	50	107.907	79.478
7	Low	6	51	101.871	73.825
7	Low	6	52	96.969	76.798
7	Low	6	53	107.675	78.054
7	Low	6	54	100.374	75.586
7	Low	6	55	94.41	73.707
7	Low	6	56	103.29	76.993
7	Low	6	57	108.185	81.031
7	Low	6	58	102.908	78.716
7	Low	6	59	92.988	73.081
7	Low	6	60	101.388	77.406
7	Low	6	61	102.634	79.366
7	Low	6	62	116.449	84.133
7	Low	6	63	107.691	77.765
7	Low	6	64	108.485	83.135
7	Low	6	65	100.391	73.203
7	Low	6	66	108.488	84.19
7	Low	6	67	101.108	75.493
7	Low	6	68	98.763	77.544
7	Low	6	69	104.415	78.247
7	Low	6	70	106.255	72.118
7	Low	6	71	101.571	76.767
7	Low	6	72	109.379	78.133
7	Low	6	73	105.568	78.837
7	Low	6	74	102.745	77.495
7	Low	6	75	106.614	81.114
7	Low	6	76	104.461	80.03
7	Low	6	77	109.191	78.525
7	Low	6	78	109.837	81.093
7	Low	6	79	102.718	79.431
7	Low	6	80	110.491	79.153
7	Low	6	81	100.309	81.645
7	Low	6	82	106.174	75.248
7	Low	6	83	107.95	82.485
7	Low	6	84	98.575	72.602
7	Low	6	85	104.507	76.428
7	Low	6	86	111.611	82.534
7	Low	6	87	101.871	73.709
7	Low	6	88	108.161	78.853
7	Low	6	89	103.537	77.521
7	Low	6	90	110.42	80.714
7	Low	6	91	107.441	82.375
7	Low	6	92	105.718	81.356
7	Low	6	93	106.803	79.835
7	Low	6	94	105.018	79.829
7	Low	6	95	108.065	79.915
7	Low	6	96	102.661	83.267
7	Low	6	97	110.93	81.068
7	Low	6	98	101.179	77.416
7	Low	6	99	105.615	74.668
7	Low	6	100	107.615	76.349
7	Low	6	101	115.341	79.668
7	Low	6	102	103.277	80.77
7	Low	6	103	102.276	77.74
7	Low	6	104	104.089	75.168
7	Low	6	105	107.407	80.871
7	Low	6	106	105.029	76.918
7	Low	6	107	107.88	82.178
7	Low	6	108	100.425	73.94
7	Low	6	109	107.958	78.66
7	Low	6	110	104.431	81.509
7	Low	6	111	108.641	82.977
7	Low	6	112	105.282	79.895
7	Low	6	113	105.658	76.007
7	Low	6	114	107.395	81.332
7	Low	6	115	99.441	75.098
7	Low	6	116	111.133	78.798
7	Low	6	117	102.812	75.419
7	Low	6	118	103.993	77.601
7	Low	6	119	103.938	75.921
7	Low	6	120	103.731	74.104
7	Low	6	121	112.115	80.311
7	Low	6	122	106.265	81.686
7	Low	6	123	110.468	79.805
7	Low	6	124	107.321	80.189
9	Low	6	1	105.518	81.641
9	Low	6	2	107.106	75.614
9	Low	6	3	101.388	74.018
9	Low	6	4	98.185	66.421
9	Low	6	5	111.01	82.763
9	Low	6	6	105.184	82.021
9	Low	6	7	111.457	85.529
9	Low	6	8	95.498	72.474
9	Low	6	9	107.969	80.588
9	Low	6	10	115.617	84.203
9	Low	6	11	112.495	85.547
9	Low	6	12	100.507	75.838
9	Low	6	13	98.852	78.111
9	Low	6	14	114.433	76.8
9	Low	6	15	93.966	66.057
9	Low	6	16	119.388	85.238
9	Low	6	17	104.162	72.892
9	Low	6	18	109.671	80.943
9	Low	6	19	104.349	75.59
9	Low	6	20	91.102	73.167
9	Low	6	21	105.4	77.413
9	Low	6	22	108.423	76.996
9	Low	6	23	104.47	73.523
9	Low	6	24	102.323	72.353
9	Low	6	25	99.995	71.264
9	Low	6	26	105.795	72.518
9	Low	6	27	107.757	79.929
9	Low	6	28	104.149	72.414
9	Low	6	29	112.38	84.079
9	Low	6	30	95.951	75.166
9	Low	6	31	95.958	68.436
9	Low	6	32	100.393	71.752
9	Low	6	33	100.292	75.411
9	Low	6	34	100.334	71.131
9	Low	6	35	113.562	74.668
9	Low	6	36	106.152	76.986
9	Low	6	37	99.233	72.644
9	Low	6	38	109.537	80.571
9	Low	6	39	101.533	74.882
9	Low	6	40	96.355	71.777
9	Low	6	41	110.429	82.555
9	Low	6	42	109.481	82.069
9	Low	6	43	100.181	73.928
9	Low	6	44	113.845	80.811
9	Low	6	45	109.201	79.993
9	Low	6	46	107.413	76.703
9	Low	6	47	107.654	78.542
9	Low	6	48	106.485	77.971
9	Low	6	49	98.237	67.564
9	Low	6	50	100.578	69.713
9	Low	6	51	107.615	77.773
9	Low	6	52	101.72	73.503
9	Low	6	53	99.027	77.804
9	Low	6	54	105.134	79.854
9	Low	6	55	103.407	78.45
9	Low	6	56	98.479	68.851
9	Low	6	57	106.834	79.975
9	Low	6	58	108.447	79.863
9	Low	6	59	98.747	70.018
9	Low	6	60	109.861	80.738
9	Low	6	61	112.578	82.587
9	Low	6	62	103.493	73.477
9	Low	6	63	116.326	82.595
9	Low	6	64	118.749	83.445
9	Low	6	65	103.621	74.942
9	Low	6	66	102.483	69.3
9	Low	6	67	100.957	73.397
9	Low	6	68	99.671	71.627
9	Low	6	69	100.871	73.311
9	Low	6	70	91.285	65.299
9	Low	6	71	106.155	81.558
9	Low	6	72	117.843	84.7
9	Low	6	73	102.135	71.555
9	Low	6	74	95.965	66.955
9	Low	6	75	108.755	74.411
9	Low	6	76	104.058	79.121
9	Low	6	77	101.878	75.13
9	Low	6	78	99.64	74.045
9	Low	6	79	116.126	86.447
9	Low	6	80	103.91	78.716
9	Low	6	81	103.249	71.195
9	Low	6	82	103.671	76.619
9	Low	6	83	102.547	74.686
9	Low	6	84	104.106	73.255
9	Low	6	85	105.832	80.861
9	Low	6	86	96.503	73.276
9	Low	6	87	109.277	80.776
9	Low	6	88	110.139	79.421
9	Low	6	89	108.51	81.567
9	Low	6	90	104.319	76.421
9	Low	6	91	118.717	82.898
11	High	6	1	113.323	83.048
11	High	6	2	113.763	84.802
11	High	6	3	120.726	87.329
11	High	6	4	116.513	86.038
11	High	6	5	108.843	79.016
11	High	6	6	111.235	84.345
11	High	6	7	114.408	82.575
11	High	6	8	109.678	81.29
11	High	6	9	113.741	85.868
11	High	6	10	120.275	86.247
11	High	6	11	111.578	81.852
11	High	6	12	117.972	84.301
11	High	6	13	119.655	84.056
11	High	6	14	108.807	78.862
11	High	6	15	109.631	80.692
11	High	6	16	111.686	81.481
11	High	6	17	117.158	83.981
11	High	6	18	105.183	80.863
11	High	6	19	104.896	75.288
11	High	6	20	114.337	81.987
11	High	6	21	96.758	75.04
11	High	6	22	115.297	86.822
11	High	6	23	118.745	87.113
11	High	6	24	114.381	84.17
11	High	6	25	109.007	80.952
11	High	6	26	120.589	87.07
11	High	6	27	116.984	82.939
11	High	6	28	112.897	79.12
11	High	6	29	109.512	75.356
11	High	6	30	104.906	81.567
11	High	6	31	116.536	86.022
11	High	6	32	113.774	82.528
11	High	6	33	117.836	85.523
11	High	6	34	107.015	79.66
11	High	6	35	116.135	84.836
11	High	6	36	114.075	86.312
11	High	6	37	112.069	81.502
11	High	6	38	110.322	83.072
11	High	6	39	112.628	80.072
11	High	6	40	108.405	89.383
11	High	6	41	111.856	81.901
11	High	6	42	110.839	83.764
11	High	6	43	111.425	85.705
11	High	6	44	108.697	77.994
11	High	6	45	120.476	85.5
11	High	6	46	118.837	83.039
11	High	6	47	110.435	81.328
11	High	6	48	109.409	79.777
11	High	6	49	112.345	80.807
11	High	6	50	116.548	78.542
11	High	6	51	113.767	80.15
11	High	6	52	116.057	81.905
11	High	6	53	113.34	83.079
11	High	6	54	113.981	80.475
11	High	6	55	107.433	79.016
11	High	6	56	116.399	83.708
11	High	6	57	106.979	80.959
11	High	6	58	117.008	88.269
11	High	6	59	116.574	84.527
11	High	6	60	118.787	90.489
11	High	6	61	121.314	86.285
11	High	6	62	115.487	81.897
11	High	6	63	117.868	86.967
11	High	6	64	118.786	87.294
11	High	6	65	108.007	76.779
11	High	6	66	118.508	88.868
11	High	6	67	107.657	80.209
11	High	6	68	116.075	85.136
11	High	6	69	122.612	89.093
11	High	6	70	113.936	82.826
11	High	6	71	114.757	80.948
11	High	6	72	112.728	80.405
11	High	6	73	113.866	83.619
11	High	6	74	116.639	82.976
11	High	6	75	109.938	81.412
11	High	6	76	110.308	82.765
11	High	6	77	103.722	75.401
11	High	6	78	109.442	82.485
11	High	6	79	113.498	84.771
11	High	6	80	122.677	88.979
11	High	6	81	117.131	84.85
11	High	6	82	113.035	82.866
11	High	6	83	114.099	84.125
11	High	6	84	107.467	81.426
11	High	6	85	115.08	84.439
11	High	6	86	113.417	83.68
11	High	6	87	115.117	84.052
11	High	6	88	115.313	83.679
11	High	6	89	110.512	79.207
11	High	6	90	116.533	85.391
11	High	6	91	109.5	82.512
11	High	6	92	110.557	81.892
11	High	6	93	110.59	83.6
11	High	6	94	115.662	82.899
11	High	6	95	114.287	83.749
11	High	6	96	110.133	82.583
11	High	6	97	116.604	83.468
11	High	6	98	115.524	85.77
11	High	6	99	107.743	78.45
11	High	6	100	122.434	89.437
11	High	6	101	113.032	82.142
11	High	6	102	114.2	82.813
11	High	6	103	114.323	82.098
11	High	6	104	115.737	83.564
11	High	6	105	113.218	83.067
11	High	6	106	110.387	80.406
11	High	6	107	115.595	85.18
11	High	6	108	110.814	83.668
11	High	6	109	120.428	89.598
11	High	6	110	112.806	81.936
11	High	6	111	114.507	83.607
11	High	6	112	108.843	84.897
11	High	6	113	113.029	84.125
11	High	6	114	116.387	85.181
11	High	6	115	118.686	87.665
11	High	6	116	115.955	85.074
11	High	6	117	113.192	84.111
11	High	6	118	116.873	84.152
11	High	6	119	114.318	82.8
11	High	6	120	110.343	81.949
11	High	6	121	114.115	81.41
11	High	6	122	120.582	86.797
11	High	6	123	115.342	82.574
11	High	6	124	104.878	81.892
11	High	6	125	116.523	82.935
11	High	6	126	112.669	82.339
11	High	6	127	114.915	82.154
11	High	6	128	117.663	85.42
11	High	6	129	119.73	84.715
11	High	6	130	114.282	84.892
11	High	6	131	115.322	84.648
11	High	6	132	120.749	88.683
11	High	6	133	103.584	78.52
11	High	6	134	120.786	91.001
11	High	6	135	114.434	84.321
11	High	6	136	119.185	84.51
11	High	6	137	114.472	82.211
11	High	6	138	114.689	84.164
11	High	6	139	115.48	82.078
11	High	6	140	113.99	82.145
11	High	6	141	113.887	83.658
11	High	6	142	118.414	84.359
11	High	6	143	111.832	83.454
11	High	6	144	114.301	86.119
11	High	6	145	115.158	87.636
11	High	6	146	113.222	83.176
11	High	6	147	112.395	82.67
11	High	6	148	107.791	82.153
11	High	6	149	106.995	76.273
11	High	6	150	109.15	73.317
11	High	6	151	108.456	79.537
11	High	6	152	117.578	89.782
11	High	6	153	113.606	83.233
11	High	6	154	108.38	90.254
11	High	6	155	115.141	85.269
11	High	6	156	110.605	81.502
11	High	6	157	110.404	82.972
11	High	6	158	105.269	78.46
11	High	6	159	110.162	83.053
11	High	6	160	108.179	79.653
11	High	6	161	115.021	84.17
11	High	6	162	111.329	82.309
11	High	6	163	112.255	81.621
11	High	6	164	112.404	80.839
11	High	6	165	116.899	86.563
11	High	6	166	117.711	84.301
11	High	6	167	106.32	83.536
11	High	6	168	107.86	81.42
11	High	6	169	115.37	82.504
11	High	6	170	117.906	85.837
11	High	6	171	115.749	84.393
11	High	6	172	103.612	73.675
12	High	14	14	119.045	81.339
12	High	14	15	118.349	88.69
12	High	14	16	114.841	89.425
12	High	14	17	133.27	100.253
12	High	14	18	135.545	103.329
12	High	14	19	127.509	96.538
12	High	14	20	129.062	95.677
12	High	14	21	129.23	100.762
12	High	14	22	133.421	107.085
12	High	14	23	134.81	103.147
12	High	14	24	118.906	92.519
12	High	14	25	128.828	100.203
12	High	14	26	123.303	93.163
12	High	14	27	131.595	100.244
12	High	14	28	141.656	112.135
12	High	14	29	129.318	96.158
12	High	14	30	121.131	91.138
12	High	14	31	119.853	90.739
12	High	14	32	148.027	116.28
12	High	14	33	138.052	110.499
12	High	14	34	142.631	105.221
12	High	14	35	136.075	106.659
12	High	14	36	138.717	106.218
12	High	14	37	117.371	87.728
2	Low	26	1	161.876	143.456
2	Low	26	2	159.242	130.919
2	Low	26	3	147.088	119.221
2	Low	26	4	169.615	148.447
2	Low	26	5	178.87	147.214
2	Low	26	6	166.09	139.689
2	Low	26	7	143.14	117.882
2	Low	26	8	150.568	126.68
2	Low	26	9	220.069	192.426
2	Low	26	10	139.038	118.707
2	Low	26	11	156.047	131.481
2	Low	26	12	173.342	147.732
2	Low	26	13	128.974	114.782
2	Low	26	14	184.54	167.016
2	Low	26	15	174.77	158.412
2	Low	26	16	157.943	139.985
2	Low	26	17	170.896	161.506
2	Low	26	18	157.774	136.848
2	Low	26	19	173.539	146.904
2	Low	26	20	151.04	130.404
2	Low	26	21	148.564	127.386
2	Low	26	22	160.065	149.223
2	Low	26	23	121.306	101.642
2	Low	26	24	149.627	120.287
2	Low	26	25	202.283	177.126
2	Low	26	26	146.835	112.949
2	Low	26	27	188.729	163.068
2	Low	26	28	148.775	129.468
2	Low	26	29	214.007	196.161
2	Low	26	30	199.485	174.74
2	Low	26	31	133.249	118.32
2	Low	26	32	138.924	120.014
2	Low	26	33	174.328	154.481
2	Low	26	34	169.47	135.511
2	Low	26	35	145.757	131.1
2	Low	26	36	174.431	155.231
2	Low	26	37	168.845	148.724
2	Low	26	38	166.587	140.914
2	Low	26	39	153.031	135.517
2	Low	26	40	181.305	159.48
2	Low	26	41	142.799	116.593
2	Low	26	42	179.764	150.542
2	Low	26	43	181.323	152.656
2	Low	26	44	170.431	148.248
2	Low	26	45	197.962	175.465
2	Low	26	46	153.78	135.396
2	Low	26	47	193.928	178.429
2	Low	26	48	189.942	172.381
2	Low	26	49	152.531	140.481
2	Low	26	50	170.518	146.257
2	Low	26	51	158.323	137.67
2	Low	26	52	174.573	155.356
2	Low	26	53	127.494	104.243
2	Low	26	54	171.252	153.355
2	Low	26	55	159.613	135.892
2	Low	26	56	177.359	155.481
2	Low	26	57	208.678	187.2
2	Low	26	58	168.328	141.608
2	Low	26	59	151.508	137.069
2	Low	26	60	159.426	142.796
2	Low	26	61	162.492	141.67
2	Low	26	62	165.661	142.735
2	Low	26	63	185.442	157.617
2	Low	26	64	168.429	148.39
2	Low	26	65	172.236	153.014
2	Low	26	66	184.212	151.886
2	Low	26	67	145.04	115.519
2	Low	26	68	175.426	145.281
2	Low	26	69	153.116	128.35
2	Low	26	70	157.143	133.849
2	Low	26	71	156.556	129.313
2	Low	26	72	166.421	139.65
2	Low	26	73	193.76	170.5
2	Low	26	74	160.944	145.803
2	Low	26	75	183.829	167.991
2	Low	26	76	188	164.606
2	Low	26	77	182.734	164.66
2	Low	26	78	183.873	159.494
2	Low	26	79	165.885	138.314
2	Low	26	80	166.046	142.096
2	Low	26	81	136.973	106.964
2	Low	26	82	186.615	164.311
2	Low	26	83	166.012	152.216
2	Low	26	84	176.243	148.793
2	Low	26	85	171.534	152.068
2	Low	26	86	157.456	132.399
2	Low	26	87	145.341	122.148
2	Low	26	88	170.339	147.701
2	Low	26	89	186.15	157.632
2	Low	26	90	141.919	128.489
2	Low	26	91	192.559	161.062
2	Low	26	92	146.371	133.257
2	Low	26	93	160.244	130.959
2	Low	26	94	146.722	117.922
2	Low	26	95	155.667	135.626
2	Low	26	96	165.875	134.833
2	Low	26	97	157.49	137.599
2	Low	26	98	130.279	111.596
2	Low	26	99	178.166	160.587
2	Low	26	100	180.392	157.85
2	Low	26	101	178.651	153.748
2	Low	26	102	177.1	156.899
2	Low	26	103	169.736	150.496
2	Low	26	104	187.692	166.159
2	Low	26	105	165.984	139.135
2	Low	26	106	170.835	145.134
2	Low	26	107	147.867	126.614
2	Low	26	108	166.534	147.858
2	Low	26	109	156.782	129.287
2	Low	26	110	163.756	142.734
2	Low	26	111	172.546	151.178
2	Low	26	112	140.319	115.887
2	Low	26	113	157.3	129.821
2	Low	26	114	162.732	145.363
2	Low	26	115	141.379	115.252
2	Low	26	116	151.638	129.699
2	Low	26	117	157.466	137.014
2	Low	26	118	154.362	129.516
2	Low	26	119	180.88	149.093
2	Low	26	120	150.386	127.728
2	Low	26	121	175.59	150.018
2	Low	26	122	137.811	117.372
2	Low	26	123	165.244	137.441
3	Low	26	1	161.395	138.66
3	Low	26	2	118.06	89.961
3	Low	26	3	142.316	112.927
3	Low	26	4	143.44	120.399
3	Low	26	5	162.415	141.106
3	Low	26	6	190.671	154.276
3	Low	26	7	145.434	111.969
3	Low	26	8	159.398	133.483
3	Low	26	9	164.748	129.979
3	Low	26	10	180.063	151.021
3	Low	26	11	146.51	121.468
3	Low	26	12	164.51	136.343
3	Low	26	13	154.972	125.475
3	Low	26	14	159.568	138.983
3	Low	26	15	188.729	157.33
3	Low	26	16	172.582	152.141
3	Low	26	17	149.628	123.756
3	Low	26	18	154.457	126.451
3	Low	26	19	175.883	147.736
3	Low	26	20	154.032	125.515
3	Low	26	21	165.674	144.281
3	Low	26	22	167.934	138.924
3	Low	26	23	150.438	119.962
3	Low	26	24	153.406	121.642
3	Low	26	25	137.857	108.247
3	Low	26	26	163.604	138.871
3	Low	26	27	183.997	162.962
3	Low	26	28	149.696	129.275
3	Low	26	29	158.573	133.723
3	Low	26	30	173.606	146.079
3	Low	26	31	166.679	146.353
3	Low	26	32	171.74	159.407
3	Low	26	33	175.733	148.948
3	Low	26	34	161.743	141.48
3	Low	26	35	191.948	158.106
3	Low	26	36	179.556	151.99
3	Low	26	37	171.952	145.127
3	Low	26	38	193.729	165.957
3	Low	26	39	159.604	134.369
3	Low	26	40	146.181	122.571
3	Low	26	41	118.658	93.248
3	Low	26	42	141.389	116.006
3	Low	26	43	156.321	124.249
3	Low	26	44	142.062	121.888
3	Low	26	45	179.652	153.601
3	Low	26	46	176.872	155.895
3	Low	26	47	128.797	99.837
3	Low	26	48	204.478	175.208
3	Low	26	49	158.535	128.191
3	Low	26	50	163.572	148.369
3	Low	26	51	141.884	120.99
3	Low	26	52	154.053	128.836
3	Low	26	53	189.599	154.098
3	Low	26	54	182.539	152.945
3	Low	26	55	144.391	123.844
3	Low	26	56	192.422	164.031
3	Low	26	57	157.684	135.06
3	Low	26	58	172.501	143.763
3	Low	26	59	148.798	120.327
3	Low	26	60	123.117	95.495
3	Low	26	61	147.91	122.438
3	Low	26	62	156.174	135.137
3	Low	26	63	150.585	130.62
3	Low	26	64	157.904	143.178
3	Low	26	65	172.284	143.767
3	Low	26	66	162.558	142.604
3	Low	26	67	171.782	153.022
3	Low	26	68	153.682	130.235
3	Low	26	69	144.638	120.137
3	Low	26	70	163.791	134.021
3	Low	26	71	148.693	124.221
3	Low	26	72	133.031	107.181
3	Low	26	73	162.072	141.552
3	Low	26	74	153.78	127.175
3	Low	26	75	174.217	137.502
3	Low	26	76	169.337	133.346
3	Low	26	77	143.677	108.576
3	Low	26	78	173.554	147.484
3	Low	26	79	139.968	119.155
3	Low	26	80	164.644	148.139
3	Low	26	81	152.05	117.709
3	Low	26	82	183.63	161.342
3	Low	26	83	137.443	118.978
3	Low	26	84	176.486	155.399
3	Low	26	85	130.041	103.4
3	Low	26	86	205.404	176.171
3	Low	26	87	161.474	124.75
3	Low	26	88	159.182	134.575
5	High	26	1	204.518	172.19
5	High	26	2	176.494	142.559
5	High	26	3	162.923	133.948
5	High	26	4	166.18	138.131
5	High	26	5	153.63	120.498
5	High	26	6	149.654	125.4
5	High	26	7	187.904	152.185
5	High	26	8	178.784	153.234
5	High	26	9	182.986	152.068
5	High	26	10	169.769	143.81
5	High	26	11	188.813	156.224
5	High	26	12	179.276	146.722
5	High	26	13	142.128	112.158
5	High	26	14	189.361	157.773
5	High	26	15	207.074	167.93
5	High	26	16	162.433	132.981
5	High	26	17	173.292	142.428
5	High	26	18	204.595	164.587
5	High	26	19	208.411	176.499
5	High	26	20	177.618	146.974
5	High	26	21	165.449	136.879
5	High	26	22	169.759	139.847
5	High	26	23	176.173	141.723
5	High	26	24	165.885	140.985
5	High	26	25	165.967	138.329
5	High	26	26	167.429	140.352
5	High	26	27	145.3	122.503
5	High	26	28	164.227	136.065
5	High	26	29	189.984	159.606
5	High	26	30	168.633	144.228
5	High	26	31	166.665	139.361
5	High	26	32	189.057	152.617
5	High	26	33	162.733	139.806
5	High	26	34	135.91	115.279
5	High	26	35	171.865	143.812
5	High	26	36	195.591	163.594
5	High	26	37	177.768	144.492
5	High	26	38	185.771	153.981
5	High	26	39	163.533	131.232
5	High	26	40	183.396	157.646
5	High	26	41	185.755	156.477
5	High	26	42	150.527	117.443
5	High	26	43	188.326	155.306
5	High	26	44	159.402	133.354
5	High	26	45	181.022	144.77
5	High	26	46	156.041	131.565
5	High	26	47	168.948	139.595
5	High	26	48	148.557	126.469
5	High	26	49	197.771	161.845
5	High	26	50	179.819	149.273
5	High	26	51	199.576	171.324
5	High	26	52	161.45	128.708
5	High	26	53	167.876	138.196
5	High	26	54	164.132	133.913
5	High	26	55	136.086	109.505
5	High	26	56	173.98	145.157
5	High	26	57	146.493	120.813
5	High	26	58	189.758	157.54
5	High	26	59	164.867	138.344
5	High	26	60	167.911	140.117
5	High	26	61	168.838	142.941
5	High	26	62	135.922	102.876
5	High	26	63	151.274	126.478
5	High	26	64	157.931	129.631
5	High	26	65	150.365	124.184
5	High	26	66	141.189	117.619
5	High	26	67	159.161	129.414
5	High	26	68	198.055	169.364
5	High	26	69	170.966	136.869
5	High	26	70	180.81	151.861
5	High	26	71	186.318	158.549
5	High	26	72	154.67	126.003
5	High	26	73	173.233	142.772
5	High	26	74	180.061	148.082
5	High	26	75	188.998	162.24
5	High	26	76	190.421	167.105
5	High	26	77	177.855	153.879
5	High	26	78	158.737	130.878
5	High	26	79	152.282	116.81
5	High	26	80	188.28	163.482
5	High	26	81	180.061	151.066
5	High	26	82	166.011	133.928
5	High	26	83	172.544	147.191
5	High	26	84	143.129	117.583
5	High	26	85	177.162	139.184
5	High	26	86	194.708	172.19
5	High	26	87	161.458	129.398
5	High	26	88	169.182	143.799
5	High	26	89	180.544	149.912
5	High	26	90	184.501	152.135
5	High	26	91	174.01	144.696
5	High	26	92	169.364	143.799
5	High	26	93	131.752	109.08
5	High	26	94	217.85	191.954
5	High	26	95	162.073	137.608
5	High	26	96	169.992	136.638
5	High	26	97	169.543	146.456
5	High	26	98	158.885	126.934
5	High	26	99	173.327	149.882
5	High	26	100	165.702	137.251
5	High	26	101	159.587	120.582
5	High	26	102	156.295	128.978
5	High	26	103	143.911	118.505
5	High	26	104	189.742	162.119
5	High	26	105	181.606	149.154
5	High	26	106	173.199	141.696
5	High	26	107	159.79	127.978
5	High	26	108	157.388	132.415
5	High	26	109	134.955	107.097
5	High	26	110	172.182	152.308
5	High	26	111	192.243	166.308
5	High	26	112	145.95	120.021
8	Low	26	1	145.176	126.126
8	Low	26	2	127.943	103.316
8	Low	26	3	152.994	132.624
8	Low	26	4	151.338	122.241
8	Low	26	5	172.47	141.462
8	Low	26	6	164.244	145.215
8	Low	26	7	134.885	112.208
8	Low	26	8	155.381	125.629
8	Low	26	9	159.042	131.85
8	Low	26	10	174.901	141.631
8	Low	26	11	170.564	147.943
8	Low	26	12	151.77	127.616
8	Low	26	13	139.277	120.483
8	Low	26	14	127.087	104.339
8	Low	26	15	153.596	126.885
8	Low	26	16	136.304	106.188
8	Low	26	17	138.645	125.245
8	Low	26	18	143.775	126.648
8	Low	26	19	136.021	110.958
8	Low	26	20	132.573	111.821
8	Low	26	21	167.344	144.502
8	Low	26	22	148.866	125.354
8	Low	26	23	167.449	145.936
8	Low	26	24	149.554	124.184
8	Low	26	25	148.926	116.401
8	Low	26	26	158.58	132.35
8	Low	26	27	157.875	138.403
8	Low	26	28	136.67	115.75
8	Low	26	29	149.173	121.652
8	Low	26	30	147.927	127.837
8	Low	26	31	155.036	125.481
8	Low	26	32	146.651	122.148
8	Low	26	33	152.396	118.4
8	Low	26	34	129.92	106.398
8	Low	26	35	175.838	138.901
8	Low	26	36	160.367	130.093
8	Low	26	37	140.539	115.713
8	Low	26	38	174.003	146.693
8	Low	26	39	147.921	120.24
8	Low	26	40	141.157	117.813
8	Low	26	41	135.212	110.473
8	Low	26	42	135.002	102.921
8	Low	26	43	144.9	118.606
8	Low	26	44	163.322	139.721
8	Low	26	45	131.973	105.172
8	Low	26	46	143.445	125.625
8	Low	26	47	184.285	146.174
8	Low	26	48	160.251	135.305
8	Low	26	49	165.452	140.611
8	Low	26	50	155.108	134.117
8	Low	26	51	130.747	105.374
8	Low	26	52	168.102	150.027
8	Low	26	53	168.684	142.244
8	Low	26	54	151.769	116.54
8	Low	26	55	136.566	112.876
8	Low	26	56	165.129	144.197
8	Low	26	57	152.149	127.713
8	Low	26	58	152.653	132.278
8	Low	26	59	153.818	121.688
8	Low	26	60	172.91	146.203
8	Low	26	61	170.381	143.51
8	Low	26	62	146.797	132.11
8	Low	26	63	159.24	131.039
8	Low	26	64	129.713	111.838
8	Low	26	65	162.292	137.262
8	Low	26	66	157.13	136.893
8	Low	26	67	127.606	108.179
8	Low	26	68	142.971	118.096
8	Low	26	69	156.435	134.653
8	Low	26	70	143.577	122.649
8	Low	26	71	156.476	130.013
8	Low	26	72	123.556	103.316
8	Low	26	73	143.005	113.505
8	Low	26	74	148.282	139.605
8	Low	26	75	137.422	125.282
8	Low	26	76	143.546	118.328
8	Low	26	77	167.368	137.937
8	Low	26	78	132.47	105.497
8	Low	26	79	164.445	137.679
8	Low	26	80	136.719	104.134
8	Low	26	81	189.588	175.254
8	Low	26	82	165.728	134.255
8	Low	26	83	155.903	128.736
8	Low	26	84	185.044	156.116
8	Low	26	85	159.065	149.51
8	Low	26	86	147.349	117.953
8	Low	26	87	173.939	146.129
8	Low	26	88	167.53	144.849
8	Low	26	89	158.072	133.711
10	High	26	1	226.765	195.751
10	High	26	2	179.77	151.188
10	High	26	3	149.923	119.988
10	High	26	4	171.374	145.446
10	High	26	5	133.207	98.951
10	High	26	6	140.007	118.562
10	High	26	7	143.278	115.388
10	High	26	8	153.114	122.649
10	High	26	9	161.208	133.03
10	High	26	10	152.141	126.244
10	High	26	11	153.864	124.98
10	High	26	12	163.012	133.644
10	High	26	13	153.201	127.515
10	High	26	14	172.676	142.629
10	High	26	15	163.899	135.252
10	High	26	16	156.511	130.159
10	High	26	17	138.402	111.34
10	High	26	18	148.4	124.555
10	High	26	19	184.847	153.164
10	High	26	20	178.916	145.446
10	High	26	21	172.42	150.321
10	High	26	22	179.028	153.115
10	High	26	23	191.705	161.053
10	High	26	24	147.806	119.011
10	High	26	25	191.157	159.305
10	High	26	26	157.166	128.78
10	High	26	27	147.933	128.386
10	High	26	28	150.58	122.342
10	High	26	29	151.866	122.346
10	High	26	30	148.775	119.696
10	High	26	31	176.893	145.39
10	High	26	32	115.82	87.876
10	High	26	33	144.346	115.855
10	High	26	34	178.313	144.444
10	High	26	35	163.614	133.034
10	High	26	36	146.652	125.755
10	High	26	37	159.275	128.739
10	High	26	38	118.212	88.782
10	High	26	39	165.697	136.773
10	High	26	40	135.887	110.852
10	High	26	41	174.234	143.438
10	High	26	42	187.435	161.379
10	High	26	43	139.444	114.291
10	High	26	44	119.018	93.598
10	High	26	45	168.455	143.555
10	High	26	46	170.631	146.922
10	High	26	47	176.635	145.363
10	High	26	48	145.964	126.249
10	High	26	49	132.591	106.575
10	High	26	50	153.873	128.279
10	High	26	51	175.076	143.817
10	High	26	52	128.174	102.517
10	High	26	53	159.419	126.947
10	High	26	54	177.938	156.484
10	High	26	55	158.948	131.012
10	High	26	56	182.433	154.273
10	High	26	57	178.667	145.478
10	High	26	58	159.543	138.449
10	High	26	59	144.252	113.107
10	High	26	60	164.651	130.626
10	High	26	61	161.733	129.35
10	High	26	62	167.204	127.716
10	High	26	63	142.315	113.45
10	High	26	64	159.925	133.049
10	High	26	65	154.773	131.183
10	High	26	66	143.089	114.281
10	High	26	67	161.175	136.576
10	High	26	68	152.082	121.004
10	High	26	69	177.093	148.067
10	High	26	70	149.84	124.174
10	High	26	71	166.725	138.062
10	High	26	72	132.391	102.878
10	High	26	73	163.033	132.505
10	High	26	74	162.938	129.836
10	High	26	75	159.83	132.605
10	High	26	76	143.76	119.524
10	High	26	77	156.22	131.359
10	High	26	78	155.374	129.222
10	High	26	79	121.715	92.488
10	High	26	80	142.953	115.325
10	High	26	81	191.32	162.556
10	High	26	82	167.725	145.908
12	High	26	1	191.263	158.069
12	High	26	2	209.105	172.909
12	High	26	3	134.611	109.748
12	High	26	4	150.587	114.298
12	High	26	5	153.664	128.914
12	High	26	6	166.891	138.474
12	High	26	7	144.736	118.202
12	High	26	8	184.538	157.893
12	High	26	9	183.945	153.388
12	High	26	10	173.31	147.237
12	High	26	11	180.91	157.13
12	High	26	12	143.162	121.376
12	High	26	13	164.778	137.685
12	High	26	14	162.671	135.388
12	High	26	15	174.789	151.553
12	High	26	16	132.659	105.892
12	High	26	17	140.99	108.297
12	High	26	18	171.975	135.265
12	High	26	19	182.335	149.865
12	High	26	20	135.737	109.424
12	High	26	21	160.57	126.711
12	High	26	22	160.59	131.065
12	High	26	23	143.343	114.986
12	High	26	24	161.155	128.78
12	High	26	25	176.775	159.681
12	High	26	26	148.363	115.453
12	High	26	27	153.9	128.859
12	High	26	28	162.17	137.43
12	High	26	29	182.382	154.145
12	High	26	30	150.503	125.131
12	High	26	31	163.894	141.739
12	High	26	32	171.683	139.964
12	High	26	33	181.951	151.734
12	High	26	34	188.035	152.066
12	High	26	35	171.093	145.191
12	High	26	36	128.343	106.308
12	High	26	37	160.545	135.16
12	High	26	38	139.796	127.682
12	High	26	39	155.532	127.771
12	High	26	40	164.109	136.856
12	High	26	41	184.488	153.845
12	High	26	42	192.204	162.371
12	High	26	43	142.942	113.222
12	High	26	44	131.974	102.337
12	High	26	45	176.222	141.813
12	High	26	46	203.217	181.474
12	High	26	47	142.456	116.357
12	High	26	48	137.492	113.177
12	High	26	49	143.658	121.02

## Sheet: Figure3a_Figure4a
Variant	Day26_Low_LB3	D6_Low_SlowestGrowers_LB9	Settled_Low_LB3	Settled_Ambient_LB10	D6Low_Large_LB9	Settled_Low_LB8	Settled_Ambient_LB5	D6Ambient_Large_LB11	D26_Ambient_LB5	D6_Ambient_Population	Settled_Low_LB2	D26_Ambient_LB10	D6Ambient_Small_LB11	D26_Ambient_LB12	D26_Low_LB2	Day0_LarvalPop	D6_Low_Pop	D6Low_Small_LB1	D6Ambient_Small_LB6	D26_Low_LB8	D6Low_Large_LB1	D6Ambient_Large_LB6
CL2Contig5_All_453	0.880597	0.906977	0.896552			0.84058										0.895425				0.870968
CL6Contig7_All_1620	0.142857	0.156682	0.185185			0.175824	0.149573				0.14486		0.185366		0.180791			0.190244	0.201794	0.185567
CL6Contig7_All_1629	0.695312	0.610879	0.678363	0.723077	0.631944	0.665025	0.710843	0.640244	0.51145	0.654822	0.67713	0.691943	0.685106	0.648352	0.784615	0.51269	0.634703	0.689189	0.722689	0.708134	0.528169	0.683871
CL6Contig7_All_1653	0.702265	0.596667	0.690355	0.715278	0.626437	0.62249	0.714286	0.596774	0.545455	0.677686	0.660714	0.672199	0.695364	0.678392	0.741803	0.519651	0.653992	0.687719	0.752381	0.714876	0.554878	0.723214
CL6Contig7_All_1654	0.707395	0.594684	0.681818	0.705479	0.635838	0.630522	0.717105	0.596774	0.545455	0.679012	0.661922	0.673554	0.69281	0.68	0.741803	0.521368	0.655172	0.682927	0.746835	0.719008	0.558282	0.724444
CL6Contig7_All_1655	0.182692	0.130719	0.164179	0.175676	0.189655	0.1875	0.198083	0.164894		0.146939	0.213523	0.229508	0.162866	0.25	0.147541	0.232068	0.220077		0.188088	0.169421		0.181034
CL6Contig7_All_1662	0.691824	0.576923	0.678049	0.687898	0.601124	0.610687	0.711111	0.588542	0.535714	0.652344	0.664207	0.657143	0.695783	0.666667	0.727273	0.514894	0.648649	0.678457	0.717325	0.700405	0.54491	0.716599
CL6Contig7_All_1663	0.702194	0.586538	0.678049	0.696203	0.619318	0.613027	0.710692	0.615385	0.541667	0.657588	0.671587	0.66129	0.700906	0.668317	0.748062	0.510549	0.651341	0.681818	0.725076	0.710843	0.556886	0.714859
CL6Contig7_All_1782	0.572559	0.458647	0.579151	0.631148	0.567669	0.503106	0.522222	0.503401	0.560137	0.560345	0.518732	0.546032	0.707463	0.575251	0.548387	0.477987	0.525373	0.625828	0.532134	0.541667	0.492908	0.597826
CL6Contig7_All_1860	0.237374	0.201878	0.179104	0.174359	0.19171	0.257778	0.204167	0.180672	0.290323	0.230769	0.26009	0.245	0.180723	0.262626	0.186047	0.136364	0.262069	0.237885	0.315353	0.268041	0.174129	0.122137
CL6Contig7_All_1911	0.313725	0.373984	0.338028	0.410256	0.320988	0.322917	0.4	0.342466	0.3	0.299065	0.353535	0.336735	0.296296	0.340426	0.328358	0.297872	0.288732	0.298077	0.27193	0.25	0.25641	0.4375
CL6Contig7_All_1932	0.140845		0.134615		0.20339		0.180328	0.180328	0.113208		0.126761	0.148148	0.136364						0.103896		0.114286
CL7Contig6_All_4730	0.0869565								0.0789474
CL7Contig6_All_4749	0.172414	0.128	0.0967742			0.152174			0.117241	0.0909091	0.21875		0.113043	0.120567			0.0927835	0.113043	0.112676
CL7Contig6_All_4785	0.127517	0.109756	0.198758	0.242857	0.208791	0.142857	0.129032	0.190476	0.117318	0.158228	0.149171	0.211765	0.132075	0.142857	0.215116	0.156098	0.157447	0.176471	0.131579	0.191358	0.240741	0.162791
CL7Contig6_All_4851	0.0979827	0.122324	0.175497	0.127841	0.143791	0.127907	0.132468	0.146269	0.118182	0.126404	0.146067	0.127726	0.126183	0.144414	0.132468	0.123249		0.102041	0.111111	0.157895	0.163142	0.1
CL7Contig6_All_5067	0.153846	0.141066	0.202206		0.237458	0.191083	0.205279	0.176667	0.174194	0.175439	0.167808	0.163142		0.13486	0.172185	0.153226	0.167614		0.154303	0.168385	0.167235
CL7Contig6_All_5070	0.138514	0.118211	0.16092		0.170139	0.158065	0.175385	0.156028	0.138047	0.14939	0.159574	0.139241		0.12	0.141844	0.139205	0.152047		0.132911	0.131673	0.131387
CL7Contig6_All_5077	0.0996169	0.121324	0.101266	0.161765				0.108527		0.101754		0.111111	0.104762	0.113095	0.116279	0.112853		0.15534	0.136519	0.100386	0.0850202	0.102857
CL7Contig6_All_5121	0.278261		0.176471	0.144737	0.164706	0.3125	0.191489	0.294118	0.148515	0.191667	0.223404	0.218487	0.146067	0.122302	0.122449			0.170213	0.133858	0.186275		0.2
CL7Contig6_All_5132	0.423913	0.19697	0.247059	0.174603	0.33871	0.589474	0.186667	0.5	0.324324	0.263158	0.265625	0.204082	0.3	0.301724	0.306667	0.333333	0.272727	0.209877	0.340206	0.171429	0.256757	0.333333
CL15Contig1_All_28	0.561404	0.514706	0.5	0.509804		0.483516	0.418367	0.490909		0.45	0.396552	0.54386	0.480769	0.5	0.507937	0.542373	0.507692	0.472727	0.506667	0.42623	0.384615	0.4
CL15Contig1_All_140	0.578512	0.579832	0.508772	0.581395	0.580645	0.522059	0.532468	0.458716	0.5	0.530435	0.469565	0.65625	0.618182	0.55303	0.516667	0.536364	0.5	0.558559	0.515873	0.534653	0.541667	0.56701
CL16Contig1_All_279	0.876812	0.913386	0.91	0.914474		0.916031	0.902098	0.887931	0.922414	0.915493		0.889831	0.863248	0.884298	0.892157		0.924051	0.929204	0.902174	0.925532	0.894309	0.882576
CL17Contig1_All_277	0.666667	0.519231	0.618182		0.647887			0.696429		0.607843	0.573529	0.651515	0.48			0.603448	0.563218		0.55	0.68254	0.644068
CL17Contig1_All_436	0.239583	0.25283	0.173469	0.165775	0.228972	0.133094	0.206294	0.241206	0.25523	0.241525	0.221757	0.193309	0.227979	0.204348	0.281385	0.279793	0.21374	0.273585	0.29927	0.206897	0.176895	0.145946
CL18Contig4_All_3074	0.256579	0.217054	0.201681	0.159574	0.216495	0.205128	0.322034	0.222222	0.223077	0.2	0.204724	0.272727	0.238095	0.292208	0.195489	0.316239	0.269841	0.210526	0.179012	0.292308	0.283333	0.292135
CL19Contig3_All_492	0.203704	0.338983									0.26						0.216667		0.275362	0.25
CL19Contig3_All_1689	0.111111	0.103896			0.111111			0.159091		0.102564		0.0933333					0.166667				0.101266	0.129032
CL19Contig3_All_1728	0.420635	0.435897	0.460938	0.496	0.490566	0.456522	0.342857	0.343511	0.408696	0.349693	0.285714	0.4	0.370079	0.5	0.463636	0.394161	0.385542	0.371622	0.333333	0.539062	0.413043	0.411765
CL19Contig3_All_2037	0.911111	0.891566	0.867925	0.85	0.809524		0.819672	0.828571	0.894737		0.929412	0.792208	0.931507	0.8875		0.865385	0.801653	0.891089	0.909091	0.891892	0.892857	0.802817
CL20Contig1_All_181	0.197674	0.144928	0.181818	0.123288	0.140625	0.28169	0.10989	0.183099		0.107692	0.125	0.136752	0.164384	0.0869565	0.157895	0.202247	0.163043	0.170732	0.123288	0.186047		0.367647
CL20Contig1_All_268	0.114035	0.13913		0.140625		0.181102	0.140741					0.3					0.125		0.153846			0.102041
CL20Contig1_All_269	0.263158	0.189655	0.21519		0.129032	0.259843	0.204225	0.287356	0.25	0.2	0.157895	0.222222	0.219512	0.17757	0.252632	0.295918	0.252525	0.178947	0.210526	0.305556	0.150943	0.326531
CL24Contig2_All_555	0.113208	0.115607			0.106383			0.133333		0.135593	0.15	0.135338	0.101852	0.153226		0.225564	0.133929	0.115942	0.126437	0.0992908	0.138554
CL29Contig2_All_284	0.104167
CL29Contig2_All_317	0.188034	0.252174	0.141079	0.19375	0.165854	0.272727	0.306306	0.221591	0.17603	0.247967	0.136054	0.226619	0.206478	0.220472	0.28022	0.277228	0.243902	0.172691	0.267176	0.205714	0.263959	0.202532
CL29Contig2_All_358	0.134048	0.137741	0.164804	0.131148	0.15493	0.0927536	0.0881612	0.139683	0.157761				0.119792					0.148997				0.121094
CL29Contig2_All_743	0.0897436			0.0957447							0.114583										0.104167	0.15
CL30Contig2_All_150	0.410714					0.472727	0.421875			0.431034				0.5	0.333333				0.380282			0.411765
CL32Contig3_All_929	0.108911		0.544061	0.553957			0.141667	0.569322	0.635036				0.554455	0.138889	0.123596		0.139785		0.162791		0.616622	0.148936
CL32Contig3_All_957	0.121212					0.12	0.161765			0.131148	0.196078	0.125			0.122807		0.169492		0.183908
CL32Contig3_All_1055	0.137255	0.126984														0.1	0.115385		0.102564
CL36Contig4_All_504	0.115385															0.125
CL36Contig4_All_520	0.194805			0.263736	0.256757			0.391892			0.284211				0.181818		0.322581			0.24
CL36Contig4_All_661	0.502513	0.494118	0.610738	0.54902	0.55814	0.553398	0.59736	0.512605	0.497872	0.483146	0.53125	0.634241	0.414365	0.635294	0.521127	0.502793	0.435	0.574074	0.535912	0.453988	0.451087	0.580645
CL36Contig4_All_766	0.212435	0.194737	0.18543	0.146341	0.163043	0.194737	0.13617	0.17801	0.162996	0.273743	0.168831	0.126437	0.198312	0.135458	0.166667	0.219008	0.171717	0.176471	0.154472	0.192118	0.170616	0.170854
CL36Contig4_All_799	0.408046	0.3125	0.398649	0.391753	0.482759	0.325444	0.364238	0.316129	0.333333	0.291925	0.335079	0.345745	0.358491	0.357143	0.363636	0.328125	0.347826	0.358333	0.374332	0.377483	0.414474	0.408163
CL36Contig4_All_817	0.377049	0.320755	0.307692	0.408805	0.418182	0.374046	0.412844	0.335938	0.272727	0.357143	0.427632	0.386905	0.294574	0.385135	0.375	0.414474	0.348958	0.263959	0.455128	0.336364	0.316239	0.327731
CL36Contig4_All_1606	0.293103								0.164384				0.209677			0.222222		0.25			0.360656
CL36Contig4_All_1607	0.152542								0.181818				0.15942			0.253333		0.171875			0.0952381
CL36Contig4_All_1633	0.494624		0.548077	0.448598	0.504854	0.525641	0.608696	0.473118	0.62931	0.5	0.472222	0.2	0.504854	0.246377	0.411765	0.432	0.237113	0.494624	0.5	0.585859	0.325843	0.545455
CL36Contig4_All_1655	0.162791				0.133333				0.142045				0.128655		0.122302	0.137566		0.148148			0.191083	0.152672
CL36Contig4_All_1793	0.526627	0.0819672	0.177778	0.130769	0.106918		0.583333		0.119718	0.20202	0.111111	0.116667	0.122093		0.0876289	0.25	0.134529		0.155172	0.161677		0.189542
CL36Contig4_All_1801	0.507853	0.0777202	0.16	0.108108	0.0930233		0.581081		0.0994152	0.186916	0.106509	0.109948	0.111111			0.230769	0.128099		0.140625	0.147541		0.162162
CL36Contig4_All_1804	0.370474	0.502513	0.437908	0.477124	0.525424	0.567376	0.257069	0.445652	0.632184	0.510101	0.47929	0.530928	0.469388	0.706522	0.463303	0.452128	0.5	0.5	0.369811	0.434783	0.465517	0.5
CL36Contig4_All_2032	0.27	0.289308	0.380488	0.362369	0.288136	0.101266	0.312849	0.288889	0.358025	0.268421	0.262032	0.328638	0.288043	0.360656	0.210884	0.379032	0.278261	0.318182	0.254717	0.252941	0.278607	0.264286
CL38Contig3_All_210	0.5	0.592105	0.491803	0.567308	0.483607	0.609589	0.588889	0.483871	0.550388	0.478261	0.592857	0.541935	0.551515	0.527559	0.5375	0.536232	0.583333	0.539568	0.508671	0.496454	0.61039	0.566372
CL41Contig1_All_431	0.230769	0.213115	0.283333	0.276923	0.196429	0.22807	0.22	0.126437	0.2	0.206897	0.179245	0.25641	0.220588	0.180328	0.241379	0.296296	0.17284	0.25	0.164706	0.125
CL41Contig1_All_668	0.123675		0.161572	0.131222	0.171875	0.138047	0.132353			0.134276				0.125436		0.149194	0.151815	0.149306		0.105485
CL41Contig1_All_669	0.123675		0.155556	0.130631	0.185567	0.135593	0.137546			0.140351			0.103846	0.128028		0.157258	0.155629	0.15331		0.107884
CL45Contig1_All_194	0.142857	0.139918	0.113402			0.163265	0.122951				0.175141	0.178744	0.157895	0.170854	0.127854	0.170213	0.219251		0.19457
CL45Contig1_All_276	0.156695		0.151203	0.171674	0.149351	0.121622	0.197101	0.159864	0.191176	0.115282	0.129032	0.181818	0.0996678	0.136201	0.130435	0.0978593	0.167273	0.0970874	0.171975	0.139241	0.175573	0.175732
CL45Contig1_All_329	0.116466		0.106599	0.11465	0.138614		0.147826	0.146597	0.134503	0.107477	0.103261	0.133333	0.0962567			0.118483	0.136792	0.120879	0.152778		0.179641	0.166667
CL49Contig3_All_1285	0.189474	0.114583	0.168675	0.136364	0.179487	0.193182	0.133333	0.122222	0.214286	0.0989011	0.15	0.275862	0.113636	0.234043	0.121951	0.151261	0.166667	0.128205	0.120879	0.164557	0.142857	0.216216
CL49Contig3_All_1348	0.0944206		0.119565	0.147929	0.112583		0.10101		0.0938967	0.0900474	0.0988372	0.132653		0.110092						0.11413	0.110638
CL49Contig3_All_1352	0.0920502		0.125654	0.150289	0.111842		0.0970874				0.0977011	0.133663		0.108597					0.0904977	0.107527	0.111111
CL49Contig3_All_1353	0.178423	0.181034	0.153439	0.125714	0.143791	0.180095	0.175355	0.204301	0.146789	0.214286	0.119318	0.144279	0.174603	0.158371	0.152542	0.149321	0.181818	0.189474	0.140271	0.215054	0.151261	0.208092
CL49Contig3_All_1392	0.148688	0.128743	0.103306	0.142857	0.108225		0.156156	0.184739	0.117057	0.127869	0.14978	0.131579	0.136364	0.101307	0.144578	0.154762	0.122581	0.152672	0.13245	0.130612	0.15142	0.149254
CL49Contig3_All_1429	0.313793	0.365591	0.39196	0.322034	0.376884	0.273038	0.227666	0.308571	0.332	0.309917	0.358382	0.331858	0.286364	0.272085	0.296482	0.356383	0.34728	0.334906	0.347826	0.26009	0.258865	0.321839
CL49Contig3_All_1454	0.304965	0.356877	0.352332	0.307229	0.352632	0.252788	0.223565	0.282486	0.320346	0.278027	0.381818	0.315789	0.26087	0.272388	0.281768	0.337278	0.343612	0.320197	0.321285	0.234513	0.256604	0.310559
CL49Contig3_All_1542	0.12766	0.127907			0.109756	0.247191	0.176471		0.17284	0.192308	0.246575		0.195122		0.22973	0.144928	0.238636		0.208333	0.105769	0.141414	0.151515
CL49Contig3_All_2066	0.160714	0.0980392							0.12963	0.196078			0.16				0.163636				0.0980392
CL49Contig3_All_2186	0.238636	0.19697	0.328125	0.129032	0.22973	0.24	0.333333	0.220588	0.189873	0.271605	0.222222	0.0925926	0.28	0.220779	0.2	0.269841	0.171053		0.175676	0.234568	0.144578	0.264706
CL49Contig3_All_2187	0.241379	0.203125	0.316667	0.126984	0.22973	0.24	0.333333	0.220588	0.192308	0.271605	0.230769	0.0925926	0.28	0.220779	0.2	0.269841	0.171053	0.138462	0.183099	0.234568	0.146341	0.253731
CL50Contig2_All_862	0.803571	0.694915	0.701493	0.752809	0.689655	0.536232	0.808824	0.677419	0.705882	0.781818	0.626263	0.76087	0.813559	0.761905	0.833333	0.85	0.720339	0.768293	0.727273	0.802817	0.696203	0.631579
CL50Contig2_All_1512	0.119048		0.118644				0.125			0.107843		0.142857			0.117647	0.112676		0.122222			0.122449	0.184615
CL50Contig2_All_1531	0.245455	0.103774	0.175676		0.1125	0.181818	0.111111		0.219048	0.171875	0.119565	0.12766	0.179688	0.192308	0.113402	0.113924	0.171171	0.136752	0.125	0.154762	0.0967742	0.131868
CL50Contig2_All_1631	0.147436	0.174497	0.221239	0.3	0.11215	0.238095	0.24581	0.223881	0.171053	0.186047			0.243243	0.214815	0.171429		0.189349	0.16129			0.266667	0.233333
CL52Contig3_All_472	0.251534	0.202247	0.216418	0.315385	0.300813	0.226804	0.248521	0.188525	0.227273	0.20122	0.379121	0.285714	0.187879	0.350282	0.225806	0.130769	0.226415	0.13125	0.192708	0.204082	0.331034	0.233645
CL52Contig3_All_531	0.210526		0.191176	0.135593	0.234375		0.141026	0.177215	0.16		0.136364	0.151163	0.135802	0.27907	0.157143	0.105263	0.150538			0.126761	0.106061	0.172414
CL55Contig1_All_369	0.193548				0.137255	0.192308		0.15		0.258621							0.125		0.133333
CL61Contig5_All_516	0.817518	0.899543	0.825581	0.739726	0.777778	0.807547	0.850932	0.828877	0.814433	0.788732	0.865979	0.851485	0.872727	0.839024	0.848168	0.870192	0.827411	0.818653	0.832685	0.851648	0.849138	0.794286
CL62Contig8_All_1281	0.302405	0.370787	0.300781	0.270758	0.324638	0.268722	0.269504	0.29703	0.264591	0.376068	0.239264	0.262821		0.294737	0.369458		0.297376	0.386207		0.295455	0.25	0.261719
CL62Contig8_All_1345	0.45098	0.540351										0.52381			0.142857			0.572881	0.675258	0.148515
CL62Contig8_All_1353	0.465753	0.516026				0.123457					0.132812	0.491979						0.507463	0.679666
CL63Contig2_All_130	0.461538	0.240741				0.482143	0.366197	0.339286	0.6375	0.34	0.40625	0.389831	0.481481		0.21875
CL63Contig2_All_149	0.27027	0.283784	0.107143	0.224138	0.298246	0.1875	0.333333	0.369231	0.216867	0.225806	0.235955	0.273973	0.139241	0.169492	0.28125	0.218182	0.15873	0.126984			0.229508
CL73Contig2_All_97	0.0853659	0.108434								0.134831					0.134328		0.178571	0.131579
CL73Contig2_All_130	0.0941176	0.0963855					0.111111			0.129412					0.132353		0.137255	0.123457
CL77Contig1_All_183	0.3				0.288462	0.20339	0.278689		0.33871				0.2	0.338983		0.203704		0.169811	0.271186	0.186441	0.269231	0.307692
CL77Contig1_All_204	0.292135	0.235294		0.4	0.253521	0.298701	0.238636	0.333333	0.241758	0.183673	0.16129	0.181818	0.302632	0.179487	0.303797	0.25	0.308511	0.357143	0.6	0.240964	0.327586	0.283784
CL77Contig1_All_584	0.203125	0.509091					0.196721		0.2			0.152542		0.424658			0.360656	0.283019	0.436364		0.388889
CL77Contig1_All_587	0.283582	0.214286					0.322581		0.301887			0.131148		0.2		0.22	0.287879	0.160714	0.220339		0.263158
CL77Contig1_All_645	0.353448	0.33	0.494118	0.328947	0.25	0.402174	0.504505	0.409091	0.341176	0.366667	0.486842	0.396396	0.4	0.365854	0.339623	0.266667	0.373913	0.410526	0.380952	0.321429	0.407767	0.481928
CL91Contig3_All_4315	0.355932		0.189655		0.385965	0.316667	0.301205		0.296296		0.307692	0.3	0.24	0.313433	0.3	0.416667	0.205882		0.311688	0.192982	0.206349
CL102Contig1_All_144	0.197183	0.207792		0.236364			0.164948	0.140351	0.121951	0.108108	0.136364	0.137931	0.163636	0.15873	0.142857		0.152941	0.126437	0.207792			0.188679
CL102Contig1_All_178	0.111554	0.11985		0.150259			0.129518	0.107843	0.106122	0.0991736	0.162791				0.135965		0.114173	0.136752				0.17033
CL102Contig1_All_308	0.574468	0.294118	0.643564			0.375912		0.393548	0.340909	0.345865	0.470149			0.605263			0.333333		0.365482
CL102Contig1_All_310	0.570652	0.307018	0.643243			0.37594		0.392157	0.358333	0.352	0.484615			0.606383			0.35461		0.359788
CL102Contig1_All_336	0.377483		0.287879			0.20614					0.540541			0.306667			0.368852
CL102Contig1_All_344	0.478788	0.194915	0.637097		0.136986	0.388889		0.367188	0.337209	0.31068	0.508621			0.567376	0.135135		0.371212		0.301471	0.112676
CL102Contig1_All_364	0.458065	0.162162	0.633663	0.271739		0.606218		0.390909	0.381579	0.321101	0.54902			0.584746			0.449612		0.392593
CL102Contig1_All_499	0.508475															0.396825
CL103Contig2_All_78	0.183333		0.175439				0.164706		0.2	0.157303	0.183099		0.237288			0.25	0.2	0.215686	0.207317	0.169811
CL103Contig2_All_83	0.157895		0.178571				0.166667		0.215686	0.142857	0.164179		0.224138			0.237288	0.203125	0.192308	0.2125	0.153846
CL104Contig3_All_1668	0.333333	0.433333				0.371429	0.25		0.333333	0.28	0.301887	0.236364	0.3			0.346154	0.377358	0.283019	0.309091
CL104Contig3_All_2385	0.125			0.0769231	0.135593	0.109091	0.101266			0.111111	0.116667	0.122807	0.0877193							0.127273	0.15625
CL105Contig3_All_259	0.134078	0.157576	0.0943396	0.120567	0.150327		0.146067	0.134328	0.141844		0.1375	0.151685	0.142857	0.162011	0.154321	0.141243	0.159722	0.159091	0.113636	0.179856	0.170886
CL105Contig3_All_272	0.282609	0.263473	0.375	0.342466	0.272109	0.336538	0.325967	0.374101	0.326087	0.243421	0.28125	0.24581	0.253731	0.233696	0.299401	0.365169	0.265734	0.27907	0.251397	0.321429	0.324841	0.420168
CL105Contig3_All_346	0.366972	0.377049	0.390625	0.424658	0.384615	0.386364	0.454545	0.513514	0.341463	0.410256	0.35	0.35	0.338983	0.342342	0.222222	0.483871	0.350649	0.358209	0.317647	0.359375	0.453125	0.41791
CL106Contig2_All_69	0.45625	0.736842	0.715909	0.590909	0.735294	0.590909	0.511494	0.5	0.5625	0.726316	0.583333	0.491667	0.770833	0.486842	0.51773	0.72973	0.460317	0.54717	0.537975	0.524272	0.459677	0.438017
CL106Contig2_All_129	0.830189						0.859155							0.857143					0.877193		0.849057
CL108Contig2_All_272	0.409836						0.450704		0.363636												0.564516
CL108Contig2_All_304	0.144737						0.204301		0.238095	0.226415									0.245283		0.25
CL109Contig7_All_294	0.22807					0.183099	0.188406														0.2
CL110Contig4_All_624	0.304348	0.202703				0.2		0.146667	0.183333			0.235294	0.181818	0.144737	0.195122	0.290909	0.142857		0.191011	0.144737	0.236364
CL110Contig4_All_645	0.138614	0.139241		0.175439	0.215686	0.153846	0.132653				0.192308	0.16129	0.144737	0.141026			0.128205
CL111Contig1_All_331	0.144068			0.215909								0.161905		0.154639			0.132075			0.15	0.140625
CL111Contig1_All_389	0.166667	0.193548	0.197531	0.25	0.111111	0.141026	0.223529		0.126984	0.191781	0.15873	0.205479	0.202899	0.21875	0.186813	0.175676	0.207792		0.104478	0.27451		0.20339
CL111Contig1_All_410	0.210526	0.203125	0.190476	0.25974			0.192771		0.109375	0.175676	0.205479	0.175	0.188406	0.197183	0.2	0.192308	0.2375	0.134328	0.153846	0.254902		0.224138
CL111Contig1_All_424	0.097561	0.114286	0.139535	0.102564				0.142857		0.116883	0.171053		0.130435	0.113924	0.153846	0.195122	0.151163	0.115942	0.1			0.186441
CL111Contig1_All_426	0.0963855	0.1	0.141176	0.1				0.122807		0.116883	0.173333		0.128571	0.1125	0.152174	0.164706	0.149425	0.102941	0.1125			0.175439
CL111Contig1_All_431	0.0886076		0.109756		0.147541	0.116883	0.186667					0.104651		0.111111	0.149425							0.185185
CL112Contig2_All_1707	0.165354	0.172414	0.232759	0.231481	0.175	0.165354	0.177215	0.206897	0.211538	0.208	0.161017	0.19084	0.189394	0.237037	0.176923	0.313131		0.216667	0.125	0.173913	0.233645	0.196262
CL112Contig2_All_1839	0.1625	0.231884	0.164179	0.245283		0.202381	0.188679	0.135593	0.234375	0.295775	0.15	0.26506	0.205128	0.206897	0.185185	0.176471	0.153846	0.315789	0.144928	0.222222	0.254237	0.375
CL114Contig3_All_587	0.633094	0.614173	0.660194	0.768657	0.571429	0.634731	0.507812	0.615385	0.582609	0.692308	0.65942	0.658333	0.471074	0.636986	0.577778	0.604651	0.606667	0.641221	0.554745	0.605042	0.561224	0.75
CL114Contig3_All_638	0.72	0.716216		0.793103	0.695652	0.630952	0.623188	0.658824	0.621212	0.69863	0.545455	0.681818	0.557143	0.626506	0.617284	0.590361	0.645161	0.695652	0.631579	0.671233	0.66129	0.826923
CL115Contig1_All_232	0.162791	0.138889	0.142857	0.197674		0.222222	0.262626	0.161074		0.215686	0.325843	0.295238	0.22549	0.216981	0.202703	0.205607	0.210526	0.135135	0.22449	0.197674	0.258824	0.222222
CL115Contig1_All_347	0.356322	0.460938	0.38961	0.481013	0.343915	0.407285	0.425656	0.483108	0.4329	0.465306	0.455782	0.422819	0.540541	0.434263	0.471831	0.46	0.399123	0.412245	0.390977	0.417625	0.505792	0.43787
CL115Contig1_All_372	0.338369	0.243421	0.339623	0.296636	0.356223	0.30086		0.343373	0.293103	0.301075	0.242165	0.315152	0.3125	0.35906	0.274627	0.290221	0.335821	0.318352	0.292994	0.453125	0.277778	0.30198
CL115Contig1_All_427	0.301527	0.296943		0.336364		0.458194					0.366102	0.321033			0.448763	0.44898	0.262443	0.310526	0.325
CL116Contig4_All_513	0.807692	0.656716				0.806452	0.892857		0.823529	0.58		0.696429	0.745455				0.777778		0.76	0.759259	0.745763
CL116Contig4_All_520	0.846154	0.846154				0.868852			0.92			0.823529	0.924528				0.923077			0.796296	0.836364
CL117Contig3_All_540	0.142857	0.292308	0.166667					0.196721	0.188679	0.152542			0.178571				0.118644			0.232143
CL117Contig3_All_588	0.82		0.701493		0.75	0.788462				0.641791		0.827586	0.9	0.74	0.923077		0.709677		0.818182	0.87931
CL119Contig2_All_1421	0.583333	0.509804								0.636364	0.48				0.653846				0.655738
CL119Contig2_All_1457	0.411111	0.183099	0.375			0.226415	0.461538			0.344444	0.336957		0.323529		0.268293	0.3	0.137255		0.225806			0.254237
CL119Contig2_All_1464	0.153846	0.211268	0.178082				0.147059	0.175439		0.238636	0.176471		0.222222		0.259259	0.246154			0.316327		0.12	0.254237
CL119Contig2_All_1493	0.168421						0.198276				0.201681
CL119Contig2_All_1500	0.159574						0.136752				0.12								0.131148			0.147059
CL119Contig2_All_1517	0.201923	0.107527	0.266667			0.151899	0.147541		0.139241	0.201754	0.217742	0.126761	0.189873	0.134328	0.157303	0.228916		0.184615	0.132231		0.133333	0.125
CL119Contig2_All_1565	0.305263	0.456522	0.27907	0.38806	0.369231	0.318681	0.298246	0.350649	0.3375	0.317757	0.305085	0.347826	0.333333	0.32	0.292683	0.353659	0.344444	0.333333	0.276923	0.430769	0.288462	0.405405
CL119Contig2_All_1571	0.177778		0.1625		0.174603		0.168224	0.178082	0.179487		0.181034	0.133333	0.213333		0.166667	0.123457		0.134328	0.203252	0.19697	0.181818	0.15625
CL119Contig2_All_1626	0.31746	0.4	0.339286			0.36			0.236364	0.295082	0.246154	0.360656		0.32		0.372881	0.338235		0.291667		0.3125
CL119Contig2_All_1643	0.333333	0.210526									0.142857	0.313725					0.358491		0.218182		0.153846
CL122Contig1_All_13	0.284615			0.274725										0.258621						0.233871
CL123Contig4_All_253	0.1375		0.11811	0.16092	0.247191		0.125683		0.157895	0.101449	0.127451	0.157895	0.204301	0.159091				0.158273		0.0943396
CL126Contig7_All_2179	0.235294	0.220779	0.178082	0.223301	0.1625	0.169492	0.255556	0.25	0.151163		0.15625	0.159091	0.209677		0.222222	0.174757		0.265823	0.166667	0.217391	0.31746	0.192982
CL126Contig7_All_2229	0.216667	0.222222	0.123077	0.192308	0.236842	0.149254	0.142857		0.138889	0.104478	0.241758	0.163043	0.133333	0.154762		0.11	0.136364	0.174419	0.214286	0.246753
CL126Contig7_All_2250	0.307692	0.318681	0.298507	0.324324	0.337662	0.264706	0.359551	0.377778	0.26087	0.163934	0.252747	0.425532	0.359375	0.258824	0.403509	0.352381	0.222222	0.304878	0.297619	0.2875	0.402597	0.418182
CL126Contig7_All_2318	0.504587	0.639241	0.638655	0.650307	0.566929	0.633987	0.549669	0.51875	0.568807	0.580153	0.687075	0.582278	0.591304	0.661654	0.551402	0.614035	0.577778	0.59375	0.638298	0.635593	0.561151	0.47619
CL126Contig7_All_2337	0.483333	0.589595	0.625	0.610811	0.55303	0.582822	0.512195	0.497006	0.528926	0.532468	0.646707	0.546512	0.568182	0.614286	0.533333	0.590674	0.552486	0.593103	0.580838	0.597015	0.555556	0.449541
CL126Contig7_All_2348	0.5	0.569832	0.6	0.572222	0.517986	0.534483	0.515957	0.491713	0.537879	0.54491	0.603448	0.486188	0.566434	0.575342	0.533333	0.606796	0.545918	0.578947	0.545977	0.569231	0.525316	0.452991
CL126Contig7_All_2429	0.18254	0.114094	0.180952		0.116071	0.1		0.119403	0.106796	0.145038		0.191489		0.149123	0.135135	0.143836		0.114035	0.183007	0.116505	0.0940171	0.138614
CL127Contig1_All_348	0.703125	0.52381	0.534483			0.618182		0.730769	0.54902		0.724138		0.534483		0.769231		0.698413			0.640625	0.660377
CL127Contig1_All_375	0.220588	0.166667	0.278689		0.26	0.269231			0.264151		0.2		0.220339	0.176471	0.327586		0.253731			0.225806	0.207547
CL136Contig3_All_470	0.16129						0.114754													0.172414
CL136Contig3_All_479	0.153846						0.106061													0.155172
CL136Contig3_All_509	0.162791						0.1125				0.125									0.138462		0.155172
CL136Contig3_All_552	0.126582			0.117647			0.102564				0.174603									0.129032		0.169811
CL143Contig1_All_268	0.122807																		0.122807
CL146Contig7_All_784	0.135135		0.108333	0.147541	0.10084	0.0972222		0.102362	0.114754	0.106918	0.138462	0.122905		0.103448	0.114754	0.153061	0.0972973	0.155556	0.0982659	0.130137	0.150376	0.175
CL147Contig2_All_604	0.488636	0.410256	0.586957	0.625	0.753086	0.576471	0.61157	0.440678	0.551724	0.646465	0.539216	0.622222	0.670455	0.574074	0.505263	0.428571	0.655172	0.645833	0.434211	0.625	0.257576	0.533333
CL147Contig2_All_611	0.0947368		0.141304	0.137255	0.134146	0.147727	0.146341	0.0923077	0.146552	0.104167	0.11215		0.175824	0.0841121	0.0909091	0.166667	0.232759	0.2		0.183099		0.158537
CL147Contig2_All_622	0.48913	0.414634	0.597826	0.673469	0.807692	0.647727	0.666667	0.53125	0.570175	0.673469	0.638095	0.640449	0.640449	0.657143	0.510417	0.517857	0.640351	0.683673	0.480519	0.633803	0.276923	0.575342
CL147Contig2_All_696	0.406593	0.402985	0.409091	0.342857	0.303571	0.246154	0.341772	0.35	0.430556	0.375	0.227848	0.287879	0.31746	0.277778	0.434783	0.484375	0.433333	0.347222	0.257143	0.269841	0.576271	0.28169
CL151Contig1_All_1706	0.0879121					0.100592	0.0947075		0.0775194	0.0791557				0.076087	0.0821114					0.0821114
CL151Contig1_All_1742	0.895161	0.901887	0.891473		0.893372		0.905172						0.922849		0.92				0.917112	0.885106
CL151Contig1_All_1815	0.824818	0.777108	0.81761	0.822511	0.823529	0.854015	0.837037	0.834586	0.831325	0.793548	0.821053	0.838284	0.818966	0.856061	0.783505	0.801282	0.787671	0.785185	0.825203	0.776119	0.863158	0.830065
CL152Contig2_All_120	0.16129	0.31068		0.133333	0.194444	0.166667	0.160377	0.288136	0.126984	0.31746	0.230769	0.269231		0.141304	0.185185		0.269231	0.150685	0.28125		0.22449
CL152Contig2_All_158	0.746479	0.626866	0.759259	0.842105	0.71875	0.797468	0.755814		0.803571		0.436364			0.790123			0.671429	0.777778		0.789474	0.697368
CL154Contig1_All_524	0.433962	0.520833	0.482353	0.438202	0.411215	0.451327	0.445122	0.476744	0.54023	0.55	0.360656	0.375	0.360465	0.528455	0.392523	0.457143	0.365385	0.513514	0.453237	0.445652	0.494845	0.545455
CL154Contig1_All_556	0.14	0.1375	0.157895		0.197674	0.14433	0.214765	0.253521	0.1875	0.168421		0.149425	0.195122	0.176991			0.139535	0.153846			0.125	0.211268
CL155Contig1_All_531	0.217391		0.290323				0.309091									0.164835
CL157Contig1_All_172	0.915179	0.868571																0.903409
CL157Contig1_All_193	0.727273	0.659574	0.889503	0.923372	0.811765			0.841808	0.928571		0.905983	0.770833		0.902439	0.932692			0.710526		0.917763		0.702381
CL157Contig1_All_234	0.183784	0.289617	0.188811	0.540323	0.1875	0.566225		0.242604	0.619217		0.600917	0.237037		0.2	0.615385	0.657778		0.236364		0.681159	0.550432	0.248322
CL157Contig1_All_290	0.445946	0.378641	0.25	0.269231	0.166667	0.275641	0.27439	0.271429	0.22	0.543689	0.354545	0.203704	0.217687	0.457627	0.22905	0.178571		0.388889	0.744186	0.192308		0.261538
CL159Contig1_All_1698	0.129213				0.140127		0.11215		0.171598				0.159509		0.156425
CL159Contig1_All_1742	0.0943396	0.0835913	0.212987		0.21148	0.079235			0.227528	0.0968858			0.0882353					0.0791667	0.113043	0.0823045	0.0743034	0.172638
CL159Contig1_All_1743	0.0917431	0.0825688	0.209845		0.20597				0.229917				0.0882353					0.0788382		0.0816327		0.173633
CL159Contig1_All_1749	0.0960699	0.0775862	0.217722		0.206395	0.0820513			0.231579	0.0981013			0.0807175					0.077821	0.10989	0.0874525		0.186544
CL159Contig1_All_1756	0.0916667	0.0961538			0.214485	0.165414		0.110448	0.235602	0.1		0.103448	0.0772532					0.0772201	0.154047	0.0763636	0.0983146	0.189602
CL159Contig1_All_1761	0.178138	0.154891		0.156667	0.360656	0.244898	0.145299	0.191176		0.162162	0.162712	0.164948	0.201646		0.165289	0.149091		0.125	0.2	0.199301	0.176136	0.32853
CL159Contig1_All_1766	0.0833333				0.224227																	0.190981
CL159Contig1_All_1836	0.101974				0.0952381						0.0906516					0.12462	0.115068			0.0925373		0.0878661
CL159Contig1_All_1848	0.118467	0.125333	0.126923	0.11	0.1			0.110759		0.109034	0.133333		0.118081	0.152174		0.11746	0.116848	0.114943	0.110256			0.104803
CL159Contig1_All_1923	0.152174	0.115854	0.189349					0.149425	0.108974	0.171429	0.116667	0.153846	0.169014	0.206704	0.146552	0.131034	0.15859	0.10274	0.18018	0.163743	0.174157
CL159Contig1_All_1927	0.140625	0.1	0.197452					0.155689	0.106667	0.176471	0.110465	0.163522	0.165414	0.195122	0.148148	0.124088	0.154545	0.0909091	0.174757	0.14881	0.176471
CL159Contig1_All_1940	0.166667	0.110294	0.202797				0.0890411	0.169935	0.119048	0.193333	0.109589	0.183824	0.188034	0.184397	0.16129	0.11811	0.173267	0.101562	0.186441	0.169118	0.156863
CL159Contig1_All_1945	0.136842	0.104839	0.194245				0.0839161	0.161074	0.112	0.183673	0.0992908	0.18254	0.18018	0.170543	0.159091	0.129032	0.174359	0.107438	0.19186	0.168	0.157143
CL159Contig1_All_1947	0.141304	0.110169	0.198529				0.080292	0.162162	0.112903	0.184932	0.100719	0.185484	0.179245	0.173228	0.149425	0.133333	0.175258	0.110169	0.2	0.172131	0.150376
CL160Contig2_All_691	0.0909091		0.0843373	0.0847458		0.104545						0.1		0.0753968
CL160Contig2_All_797	0.477064	0.295918	0.410256	0.330275	0.436893	0.336634	0.460432	0.469388	0.41	0.338583	0.466667	0.185567	0.402597	0.268041	0.257426	0.313725	0.294964	0.153846	0.246032	0.144444	0.1875	0.179104
CL168Contig2_All_557	0.221239	0.243902	0.258621	0.325	0.333333	0.183824	0.325			0.452055		0.440678	0.192982	0.405063	0.297521	0.363636	0.307692	0.293103	0.28169	0.358209	0.304348
CL168Contig2_All_635	0.44		0.476712	0.426332	0.407051	0.436416		0.388889	0.464912	0.447273	0.394904	0.405263	0.433249			0.444444		0.409341			0.435484	0.400651
CL168Contig2_All_665	0.274566		0.244118	0.28754	0.2625			0.287293	0.274143	0.257862	0.255245	0.247283	0.226562	0.251256		0.227692	0.245614	0.267045			0.260054	0.263158
CL168Contig2_All_683	0.756757		0.781046	0.732558	0.697674	0.687657		0.75945	0.772727	0.771242	0.690763	0.733746	0.685535	0.741935	0.637306	0.727273	0.748619	0.726384		0.705234	0.711599	0.720149
CL168Contig2_All_697	0.211656		0.179931	0.192	0.231076	0.307065		0.176895	0.177936	0.17608	0.258197	0.20462	0.258389	0.194357	0.28877	0.214545	0.200573	0.201413		0.227692	0.2	0.215768
CL168Contig2_All_700	0.15655	0.292191	0.153846	0.144578	0.196	0.297753		0.150376	0.169675	0.16388	0.22314	0.181818	0.221088	0.158065	0.277929	0.18251	0.17192	0.181495		0.200617	0.17931	0.190871
CL168Contig2_All_719	0.182482	0.284431	0.140562	0.114833	0.156566	0.275081	0.291291	0.121212	0.140271	0.14	0.197183	0.157258	0.2	0.123457	0.273616	0.159363	0.14557	0.131783	0.258152	0.180812	0.147059	0.201835
CL168Contig2_All_824	0.346939	0.286822	0.229508	0.294643	0.3	0.266667	0.345133	0.207547	0.311828	0.236842	0.225806	0.257812	0.258929	0.21	0.242718	0.235714	0.280488		0.263804	0.25	0.275	0.238532
CL168Contig2_All_839	0.541667	0.49	0.391304	0.510638	0.494624	0.545455	0.47561	0.563218	0.56338	0.391304	0.494845	0.552083	0.5	0.405063	0.474359	0.448276	0.461538	0.388235	0.532787	0.481013	0.466667	0.530864
CL170Contig1_All_115	0.111111	0.183333		0.114943						0.134021	0.133929		0.172414	0.157025	0.126582			0.144144			0.117647
CL170Contig1_All_128	0.457627		0.376812		0.417582	0.345865	0.439024		0.392857		0.385965	0.294964		0.409091			0.393333	0.322835	0.358621	0.436364	0.448276
CL170Contig1_All_147	0.49359		0.5		0.487805	0.484536	0.539216		0.458824		0.488889	0.529412		0.5			0.406977	0.425926	0.467742	0.556391	0.531792
CL170Contig1_All_208	0.186916	0.171429					0.185792	0.219298	0.197674	0.160714	0.138298		0.12963		0.166667	0.195876	0.170732	0.166667	0.115385		0.220339	0.239583
CL170Contig1_All_239	0.0967742							0.11		0.104839					0.114943			0.0860215				0.101449
CL173Contig1_All_516	0.788462									0.770492
CL173Contig1_All_528	0.196429									0.147059
CL173Contig1_All_587	0.261538	0.160714			0.24	0.314815	0.436364	0.176471	0.189655	0.166667			0.294118			0.115385	0.185185		0.263158	0.150943	0.283019
CL173Contig1_All_631	0.566667	0.742857			0.574074	0.436364	0.563636		0.625	0.625			0.528302	0.542373		0.6	0.583333		0.553846	0.661017	0.54	0.6
CL174Contig1_All_179	0.568627	0.5	0.596154	0.57377	0.727273	0.576923		0.480769	0.681818	0.611111	0.57377	0.575758	0.538462	0.625		0.7	0.641975		0.584906	0.583333	0.65
CL182Contig1_All_404	0.380952	0.5	0.421053		0.4375	0.5	0.488889	0.452381	0.410959	0.483871	0.435897	0.402439	0.415584	0.44086	0.27381	0.464912	0.597561	0.484848	0.455696	0.478261	0.333333	0.436364
CL188Contig4_All_1866	0.258993	0.279503	0.262136	0.265957	0.208791	0.351562	0.257576	0.128713	0.176471	0.274286	0.273684	0.212389	0.225131	0.294118	0.239316	0.120482	0.288	0.220588	0.242424	0.195312	0.224299	0.240506
CL188Contig4_All_1894	0.0818713	0.161616	0.214286		0.165217	0.0946746		0.0930233	0.0828025		0.0962963	0.118881	0.0837696	0.0805369	0.121212	0.179245	0.134503	0.103448	0.147783	0.0867052	0.169231	0.151515
CL188Contig4_All_1905	0.343195	0.458763	0.459259	0.358696	0.361345	0.437126	0.358824	0.241935	0.248408	0.333333	0.396825	0.354167	0.329787	0.364865	0.357143	0.281553	0.41875	0.329268	0.385	0.290698	0.356589	0.387097
CL188Contig4_All_1911	0.345455	0.468421	0.454545	0.358696	0.327434	0.433735	0.351515	0.237705	0.272152	0.348837	0.384	0.347222	0.322581	0.347222	0.3375	0.259615	0.409938	0.313609	0.373737	0.27907	0.351145	0.382979
CL188Contig4_All_1912	0.0838323	0.163158	0.193798	0.0652174	0.150442	0.0963855	0.0843373	0.0991736	0.0949367	0.0887574	0.096	0.125	0.0855615	0.0763889	0.101266	0.153846	0.136646	0.0887574	0.136364	0.0755814	0.152672	0.159574
CL188Contig4_All_1918	0.0848485	0.147541	0.190476		0.153153	0.0949367	0.0727273	0.107438	0.0967742	0.0858896	0.0916667	0.118421	0.0874317	0.0780142	0.0972222	0.15534	0.144654	0.0838323	0.139037	0.0751445	0.15625	0.148936
CL188Contig4_All_1929	0.0805369	0.136905	0.185484		0.154545	0.109589		0.104348	0.0810811	0.0931677	0.0982143	0.114286	0.0909091		0.1	0.175824	0.131034	0.0961538	0.145349	0.104651	0.141667	0.146067
CL191Contig2_All_388	0.658537	0.805825	0.80198	0.785714	0.788889	0.764706	0.752809	0.823077	0.913793	0.778761	0.884058	0.791667	0.805755	0.776923	0.801802	0.844444	0.756098	0.830882	0.877419	0.851852	0.810811
CL194Contig2_All_487	0.193548	0.21978	0.213115	0.145455	0.191176	0.275862	0.212389	0.214286	0.324324	0.216495	0.435897		0.291139	0.2	0.227723	0.202703	0.2	0.140351	0.126984	0.207792	0.227848
CL196Contig2_All_548	0.176471	0.27451				0.296875	0.215686				0.32				0.25	0.142857	0.271186
CL201Contig2_All_485	0.163265		0.18	0.25	0.142857	0.222222	0.181034	0.272727	0.173469	0.188679	0.178571	0.168831	0.180556	0.244898	0.144578	0.188679	0.208955				0.183099	0.265625
CL201Contig2_All_488	0.582524	0.554348		0.6	0.746032	0.738636	0.637931	0.685714	0.645161	0.647619	0.547619	0.615385	0.722222	0.591837	0.443038		0.58209	0.619048	0.62037	0.632353	0.485714	0.492063
CL201Contig2_All_500	0.322314	0.33945	0.380952	0.460317	0.514286	0.457143	0.4	0.531646	0.345455	0.418803	0.258065	0.376344	0.425287	0.478992	0.367816	0.271186	0.481013	0.271605	0.320312	0.220779	0.421687	0.375
CL201Contig2_All_524	0.238806	0.241071	0.236842	0.197368	0.280488	0.145455	0.174194	0.219512	0.238532	0.237037	0.166667	0.235294	0.339623	0.276596	0.297297		0.27957	0.162162	0.178571		0.208791	0.235294
CL201Contig2_All_563	0.206452	0.195489	0.302083	0.113402	0.204082	0.281481	0.20904	0.151786	0.257353	0.221591	0.26087	0.17037	0.231884	0.171429	0.177419	0.212121	0.170732	0.227586	0.198758	0.308411	0.193548	0.188525
CL201Contig2_All_575	0.183544	0.169118	0.268041		0.157895	0.219512	0.208333	0.135135	0.2	0.202312	0.210938	0.156716	0.167939	0.102273	0.128	0.22	0.20339	0.197279	0.167702	0.226415	0.161017	0.141593
CL201Contig2_All_578	0.142857	0.138686	0.142857		0.135417	0.177419	0.161677	0.123894	0.177778	0.132948	0.192308	0.144928	0.161538	0.0898876	0.1	0.191919		0.144828	0.144654	0.196262	0.144068	0.121739
CL201Contig2_All_596	0.54717	0.445312	0.604396	0.484848	0.467391	0.473214	0.496815	0.55	0.554688	0.561728	0.537313	0.514925	0.557971	0.5	0.54918	0.598131	0.496183	0.535948	0.477987	0.553571	0.522124	0.531532
CL201Contig2_All_642	0.428571	0.345679	0.35443	0.435294	0.441558	0.297619	0.240385	0.396825	0.363636	0.415254	0.295918	0.4375	0.366337	0.423729	0.483516	0.3875	0.373832	0.377358	0.300971	0.418919	0.445946	0.39726
CL201Contig2_All_695	0.116667			0.12069						0.145161				0.133333		0.113208	0.130435	0.197183
CL205Contig1_All_495	0.147541										0.22			0.137255						0.109091
CL205Contig1_All_522	0.757143	0.757576	0.818182			0.839506	0.673077				0.586207	0.66	0.864407	0.701754	0.824561		0.827586		0.807692	0.703125	0.803922
CL205Contig1_All_544	0.71875	0.636364	0.781818			0.776316	0.62963				0.481481	0.622642	0.842105	0.655738	0.763636		0.689655			0.672131
CL205Contig1_All_555	0.746032	0.671875	0.78			0.767123	0.666667				0.6	0.716981	0.830189	0.724138	0.754386		0.694915			0.725806
CL205Contig1_All_558	0.714286	0.609375	0.745098			0.739726	0.596154				0.465517	0.62963	0.814815	0.611111	0.727273		0.65			0.650794
CL205Contig1_All_1617	0.568421	0.58805	0.47012	0.580645	0.539855	0.566343	0.54755	0.501832	0.536082	0.551282	0.434164	0.491103	0.611538	0.526627	0.530822	0.528169	0.537459	0.545763	0.569364	0.521875	0.538194	0.525114
CL205Contig1_All_1712	0.49375	0.537634		0.511628	0.559748	0.52795	0.505155	0.454545	0.484663	0.531792		0.52795	0.173077	0.405405	0.486667	0.452229	0.477778	0.438272	0.532934	0.502994	0.469799	0.539062
CL205Contig1_All_1717	0.5	0.522472		0.504274	0.54	0.47651	0.497354	0.456	0.467949	0.525		0.510067		0.4	0.475862	0.442177	0.467836	0.392157	0.538961	0.490683	0.474074	0.526316
CL205Contig1_All_1718	0.496454	0.525424		0.5	0.54	0.47619	0.5	0.443548	0.474026	0.525316		0.513699		0.392308	0.482014	0.434483	0.467066	0.401316	0.535948	0.487013	0.473684	0.522124
CL205Contig1_All_1749	0.371134	0.396552		0.430108	0.419048	0.35	0.40678	0.366197	0.420561	0.456311		0.386555		0.304878	0.352941	0.378378	0.432	0.308411	0.386139	0.421053	0.333333	0.423077
CL205Contig1_All_1751	0.371134	0.408696		0.44086	0.44	0.384615	0.421053	0.405797	0.432692	0.460784		0.422018		0.320988	0.361446	0.388889	0.45082	0.326923	0.4	0.431193	0.352273	0.434211
CL205Contig1_All_1762	0.4	0.429907		0.455556	0.463158	0.411765	0.45098	0.369231	0.473684	0.478723		0.45098		0.328947	0.394737	0.424242	0.474138	0.336735	0.410526	0.484536	0.405405	0.507937
CL207Contig4_All_391	0.288136	0.442623				0.311475	0.321429		0.31746					0.321429	0.338235	0.192982			0.42
CL207Contig4_All_430	0.131148	0.122642		0.175676	0.191176	0.13	0.126316	0.209677	0.168421	0.168831	0.240964	0.186275	0.118421		0.192982	0.134615	0.125	0.180328	0.148148	0.139785	0.141176	0.126984
CL207Contig4_All_442	0.482456	0.547368		0.671642	0.52459	0.632184	0.483146	0.517241	0.571429	0.6	0.675325	0.575758	0.652778		0.560748	0.456522	0.556701	0.542373	0.618557	0.541176	0.473684	0.576271
CL214Contig3_All_87	0.14	0.122807				0.153846						0.172414
CL220Contig1_All_478	0.39604	0.513514	0.280488	0.3		0.376623	0.415929	0.323077	0.370968	0.283951	0.327586		0.376812	0.367647	0.296296	0.4	0.309859	0.292308	0.410256	0.333333	0.381579	0.457627
CL222Contig2_All_371	0.263158						0.372881				0.490909		0.363636			0.451613	0.5	0.393443	0.384615
CL222Contig2_All_523	0.418182	0.43038	0.58			0.287879	0.530612	0.45	0.450704	0.313725	0.367089	0.454545	0.52	0.592593	0.466667	0.511364	0.397059	0.488372	0.383562	0.469697
CL225Contig1_All_194	0.810811	0.882353	0.876923			0.830986	0.842857				0.888889			0.784615	0.885246	0.77193			0.6875		0.865385
CL225Contig1_All_253	0.442623	0.526316	0.461538			0.517857	0.555556	0.480769		0.5	0.631579			0.4	0.5		0.528302		0.533333
CL229Contig1_All_150	0.62963	0.646552	0.636364	0.527778	0.693333	0.59375	0.652893	0.681319	0.675	0.674419	0.636364	0.699029	0.52381	0.659574	0.638298	0.593023	0.714286	0.638655	0.663551	0.690476	0.540541	0.5625
CL229Contig1_All_262	0.511811	0.460843	0.311111	0.22043	0.319588	0.49162	0.473146	0.299578	0.515625	0.294872	0.456026	0.306977	0.323944	0.336066	0.305556	0.304933	0.350877	0.408163	0.479058	0.289157	0.291971	0.363636
CL229Contig1_All_330	0.647355	0.650746	0.595331	0.53304	0.569811	0.628726	0.64411	0.55597	0.702422	0.642173	0.57377	0.593985	0.69145	0.653199	0.618893	0.584192	0.664384	0.681356		0.610063	0.567901	0.582677
CL229Contig1_All_360	0.124113	0.206897	0.126316	0.142857	0.131579	0.173432	0.171821	0.172414	0.14978	0.190265	0.162162	0.142132	0.192893	0.154545	0.193396	0.119617	0.182692	0.226415	0.177852	0.168724	0.195745	0.152542
CL231Contig3_All_651	0.603448			0.634615			0.557692				0.609756	0.648148					0.607843				0.64
CL233Contig1_All_488	0.140625	0.179104	0.241935		0.245902		0.139241	0.133333	0.181818	0.235294	0.16092		0.239437	0.191489	0.275362	0.152778	0.181818	0.183333	0.188889	0.203125	0.135593
CL233Contig1_All_491	0.136364	0.176471	0.227273		0.269841		0.164706	0.114754	0.179487	0.235955	0.164835		0.219178	0.178947	0.266667	0.142857	0.176471	0.171875	0.175824	0.19403	0.147541
CL233Contig1_All_525	0.15942	0.378788	0.2	0.189655	0.196721	0.173913	0.321429	0.20339	0.30137	0.206522	0.346154	0.28169	0.212121	0.315789	0.225	0.366197	0.188406	0.262295	0.295455	0.263889	0.266667
CL233Contig1_All_558	0.153846	0.196429	0.26087		0.269231		0.176471	0.12	0.181818	0.253333	0.166667	0.230769	0.266667	0.210526		0.160714	0.190476		0.228571	0.193548
CL233Contig1_All_560	0.153846	0.196429	0.272727		0.269231		0.176471		0.181818	0.243243	0.166667	0.241935	0.266667	0.210526		0.2	0.190476		0.231884	0.196721
CL233Contig1_All_563	0.153846	0.2	0.28125		0.269231		0.176471		0.184615	0.24	0.176471	0.237288	0.266667	0.210526		0.163636	0.193548		0.231884	0.20339
CL233Contig1_All_572	0.166667	0.188679	0.305085				0.19697		0.206897	0.24	0.19697	0.254545	0.271186	0.210526			0.2		0.258065	0.196429
CL237Contig2_All_2608	0.103448	0.188889	0.123457	0.161905	0.157303	0.186047	0.106061	0.180851	0.116279	0.215686	0.195652	0.185567	0.134831	0.163462	0.211268	0.230769	0.17037	0.102041	0.202128	0.195876	0.2	0.137255
CL237Contig2_All_2649	0.114504	0.115646	0.110236	0.137097	0.147287	0.129496	0.127451			0.118421	0.142857		0.140741	0.141791	0.132231	0.0808824	0.115183	0.161972	0.111111	0.0921053	0.123377	0.0918367
CL237Contig2_All_2655	0.391608	0.29375	0.276923	0.328125	0.325581	0.258503	0.315315	0.358621	0.34058	0.329268	0.409091	0.380952	0.298701	0.364964	0.363636	0.411348	0.352041	0.350993	0.419753	0.36875	0.388535	0.320755
CL237Contig2_All_2709	0.855705	0.886792	0.849138	0.858491	0.87251	0.824627	0.841202	0.902985	0.913043	0.874194	0.875		0.840136	0.873016	0.862069	0.914027	0.892617	0.817164	0.883333	0.887597	0.913495	0.895
CL237Contig2_All_3065	0.584906			0.607143				0.636364		0.581818		0.470588	0.65	0.584416		0.630769	0.717647		0.634921	0.6	0.666667
CL239Contig3_All_384	0.433673	0.341837	0.318471	0.296552	0.348485	0.375587	0.373626	0.404412	0.384211	0.420513	0.299363	0.333333	0.364198	0.341176	0.298246	0.352941	0.344037	0.383648	0.379562	0.418301	0.438272	0.300752
CL239Contig3_All_400	0.472803	0.374449	0.366492	0.302857	0.363057	0.414343	0.426724	0.43125	0.415929	0.429185	0.285714	0.404145	0.375635	0.362745	0.35	0.411765	0.342742	0.382022	0.40708	0.444444	0.470899	0.360248
CL239Contig3_All_517	0.349333	0.382199	0.30791	0.347368	0.352	0.375		0.326316	0.349869	0.360202	0.388235	0.351032	0.405488	0.435484		0.26875	0.354108	0.423913		0.30663	0.264331	0.325733
CL239Contig3_All_538	0.209924	0.16609	0.250909	0.20339	0.170213	0.2	0.23796	0.198068	0.216117	0.298077	0.23221	0.214575	0.219608	0.144876	0.483965	0.335938	0.137037	0.158879	0.3475	0.291045	0.245902	0.304527
CL239Contig3_All_652	0.186916	0.112782	0.144444	0.197183	0.179487	0.177419	0.20155	0.24	0.137615	0.123188	0.131034	0.227941	0.122951	0.237288		0.166667	0.182292	0.135338	0.13986	0.104167	0.190476	0.213483
CL240Contig3_All_128	0.11236	0.0990991		0.0873016									0.0989011			0.124031	0.0877193
CL240Contig3_All_169	0.302632	0.331126	0.258278	0.305882	0.278571	0.269461	0.279221	0.28777	0.278912	0.275641	0.235669	0.302013	0.246377	0.352459	0.30625	0.226744	0.315789	0.322835	0.284024	0.282443	0.280576	0.223301
CL240Contig3_All_176	0.1		0.128205	0.0977011	0.0816327
CL240Contig3_All_208	0.151163	0.117647	0.24026	0.2	0.208955	0.136585	0.12	0.184397	0.195946	0.153061	0.143678	0.16129	0.265152	0.107143	0.181818	0.106742	0.150538	0.23741	0.132353	0.125	0.141243	0.198198
CL240Contig3_All_272	0.125	0.129707	0.138554	0.24359	0.149254	0.157303	0.188755	0.151163	0.115854	0.128	0.169082	0.205128	0.135593		0.116162	0.0893617	0.0929368	0.114943	0.120996	0.0882353	0.0944882	0.162602
CL240Contig3_All_329	0.155	0.145	0.235772	0.258621	0.2	0.119816	0.212264	0.195122	0.243478	0.170732	0.247126	0.171975	0.16875	0.147059	0.184211	0.213636	0.134529	0.157576	0.114754	0.12782	0.190476	0.373737
CL240Contig3_All_363	0.455224	0.441379				0.49635	0.536585	0.5625		0.453125	0.453237	0.492308	0.48855	0.429577	0.521008	0.390728	0.502924	0.398601	0.408284	0.585106	0.331288
CL240Contig3_All_364	0.455224	0.448276				0.496296	0.539877	0.552846		0.449612	0.442029	0.484375	0.492308	0.428571	0.512821	0.389262	0.505882	0.402778	0.404762	0.580645	0.333333
CL240Contig3_All_365	0.451852	0.448276				0.503759	0.537037	0.545455		0.453125	0.445255	0.492188	0.492308	0.431655	0.517241	0.395973	0.5	0.391608	0.408284	0.586957	0.322981
CL240Contig3_All_422	0.202703	0.173333	0.135135		0.148148	0.106667	0.114035	0.1	0.22	0.188406	0.206186	0.146341	0.180723		0.19403	0.15625	0.157407	0.142857	0.106383		0.152174	0.107143
CL241Contig2_All_267	0.607843	0.482759	0.61194		0.37037	0.610526	0.46	0.556701	0.635294	0.611111	0.445946	0.481481	0.556701	0.409091	0.558559	0.69697	0.642276	0.62963	0.547826	0.546875	0.409091	0.461538
CL241Contig2_All_279	0.177632	0.121212	0.172043	0.177419		0.248408	0.146667	0.246269	0.277311	0.210884		0.136752	0.219697		0.201299	0.27551	0.240741	0.246032	0.220126	0.227273	0.14	0.170455
CL241Contig2_All_303	0.118943					0.161017		0.120773	0.123656	0.135371		0.123596	0.103627		0.1125			0.132184	0.144033
CL241Contig2_All_390	0.2	0.21371	0.196721	0.287879	0.25	0.185185	0.248227	0.284974	0.288043	0.283019	0.242775	0.231214	0.21	0.221622	0.196507	0.234848	0.22439	0.173653	0.268085	0.209302	0.268868	0.255435
CL241Contig2_All_399	0.642857	0.632287	0.704403	0.637168	0.612676	0.691589	0.598326	0.7	0.720497	0.698324	0.629371	0.699346	0.606936	0.620253	0.653266	0.707965	0.658824	0.608696	0.65534	0.618421	0.642105	0.666667
CL241Contig2_All_420	0.194805	0.171598	0.183333	0.25	0.161017	0.24375	0.192982	0.317829	0.239669	0.23913	0.161905	0.220339	0.221374	0.157895	0.256579	0.197802	0.273438	0.2	0.269504	0.23301	0.22695	0.206349
CL241Contig2_All_441	0.27381	0.305263	0.236842		0.191176	0.21978	0.267327	0.185714	0.208333	0.170732	0.241379	0.166667	0.246753	0.246575	0.209877	0.285714	0.27381	0.276923	0.24359	0.285714	0.240964	0.25641
CL245Contig3_All_520	0.151163	0.266667	0.234375	0.125	0.169231	0.263158	0.107143	0.163636	0.154762	0.171053	0.28169	0.146667	0.188679	0.243902	0.172414	0.287671	0.185185	0.269231	0.258824	0.220339	0.202703	0.230769
CL248Contig1_All_351	0.140187		0.117647															0.150538				0.142857
CL248Contig1_All_544	0.28169	0.164179	0.30303			0.196429		0.192982		0.333333		0.3	0.16129	0.3	0.16129	0.137255	0.361446	0.2	0.202899	0.36	0.269231	0.431373
CL248Contig1_All_561	0.152778		0.15493	0.255102	0.353535		0.25			0.189873				0.220339	0.237288		0.195122			0.26	0.176471
CL249Contig2_All_1345	0.125	0.180328	0.183333		0.177778	0.16	0.134328	0.164384	0.189189	0.113924	0.160494	0.133333	0.144578	0.141026		0.112245		0.0985915	0.15	0.197183		0.160714
CL249Contig2_All_1363	0.495726	0.463768	0.277778	0.45679	0.433333	0.454545	0.423077		0.274725	0.344828	0.481013	0.362637	0.329545	0.456522	0.37037	0.470588	0.483333	0.233333	0.465909	0.275	0.509615	0.365385
CL249Contig2_All_1378	0.142857	0.123596	0.135802	0.11	0.140187	0.210938	0.174757		0.242718	0.241071	0.224719	0.1875	0.298077	0.17	0.189189	0.159664	0.177778		0.178218	0.154639		0.213333
CL249Contig2_All_1381	0.293706	0.340206	0.2375	0.237113	0.349057	0.333333	0.269231		0.40404	0.342857	0.355556	0.285714	0.326923	0.326733	0.39726	0.401639	0.242424		0.301887	0.444444	0.268519	0.342105
CL249Contig2_All_1387	0.116883															0.132812					0.151786
CL249Contig2_All_1408	0.382514	0.4	0.309278	0.373913	0.438462	0.375	0.316129		0.354839	0.277778	0.448276	0.375	0.255814	0.328467	0.341667	0.455128	0.37013	0.397727	0.416667	0.398374	0.503817	0.305263
CL249Contig2_All_1411	0.379679	0.404762	0.315789	0.373913	0.409091	0.351852	0.288462		0.307087	0.25	0.384615	0.344538	0.242188	0.309353	0.330579	0.45098	0.35443	0.376344	0.401575	0.377049	0.438849	0.305263
CL249Contig2_All_1414	0.373684	0.416667	0.322917	0.382609	0.414815	0.343373	0.28481		0.325581	0.237037	0.398305	0.347107	0.242188	0.314685	0.330645	0.434211	0.358491	0.380435	0.398438	0.385827	0.433566	0.305263
CL249Contig2_All_1421	0.160804	0.175182	0.158416	0.132231	0.134752	0.190184	0.183544	0.180328	0.242424	0.292857	0.226891	0.18254	0.307692	0.150685	0.198473	0.235294	0.198718	0.180851	0.184615	0.179688	0.113333	0.206186
CL249Contig2_All_1547	0.452055	0.39726	0.333333		0.492958	0.329412	0.435897						0.403226		0.416667	0.373333			0.455696		0.418919
CL249Contig2_All_1557	0.481481	0.508772			0.576271	0.314815	0.393443									0.419355	0.647059		0.555556		0.5
CL251Contig1_All_404	0.333333	0.362319	0.355932			0.320755	0.758621	0.242857		0.344262	0.423077	0.22807	0.45098	0.5	0.171875	0.366667	0.45	0.369048	0.32	0.377049	0.44	0.339623
CL251Contig1_All_435	0.571429	0.618421	0.666667	0.868966	0.535714	0.637931	0.795082	0.492958	0.884058	0.580247	0.660377	0.533333	0.773585	0.446154	0.584615	0.611111	0.615385	0.561798	0.622951	0.671642	0.546667	0.42623
CL251Contig1_All_450	0.61039	0.666667	0.710526	0.859155	0.569231	0.693548	0.804196	0.506329	0.890476	0.625	0.712121	0.585714	0.754098	0.571429	0.615385	0.671642	0.662162	0.592233	0.620253	0.706667	0.6	0.416667
CL251Contig1_All_502	0.712195	0.704082	0.751381	0.764706	0.664336	0.793651	0.772532	0.674847	0.756345	0.691919	0.79235	0.722543	0.744565	0.751269	0.664894	0.739394	0.754098	0.637755	0.715686	0.751244	0.685714	0.662252
CL251Contig1_All_539	0.646617	0.573529	0.71223	0.704762	0.652542	0.759398	0.680473	0.641667	0.6875	0.614815	0.739437	0.676923	0.697183	0.661972	0.60274	0.631148	0.668966	0.638889	0.65493	0.646259	0.610169	0.625
CL260Contig4_All_318	0.420561	0.504	0.346939	0.405941	0.507463	0.619792	0.312057	0.473684	0.359712	0.42735	0.514925	0.355556	0.336364	0.559701	0.39823	0.435294	0.528409	0.316239	0.27972	0.353982	0.422535	0.595506
CL260Contig4_All_402	0.373494	0.458333	0.327273	0.313433	0.470588	0.653226	0.311927		0.351064	0.324324	0.445783	0.355932	0.285714	0.4	0.464286	0.447761	0.496183	0.367816	0.326531	0.337349		0.557692
CL263Contig2_All_1761	0.171875	0.176471			0.178571	0.118644	0.223684		0.236364	0.136364	0.137255	0.132075		0.163636	0.245902		0.176471		0.147059	0.163636
CL263Contig2_All_1806	0.12766	0.157576	0.125		0.107914						0.10274	0.108108					0.0986842			0.106918	0.227545
CL263Contig2_All_1830	0.153846	0.152174	0.18932	0.242604	0.213483	0.25523	0.204969	0.138728	0.112069	0.171756	0.165854	0.172775	0.121693	0.114833	0.163498	0.115607	0.173684	0.185185	0.137168	0.149321	0.159091	0.174194
CL263Contig2_All_1890	0.110672		0.10582		0.141243			0.149701	0.142857	0.0886076	0.106599			0.121053	0.108434	0.109756			0.105263	0.176768		0.120805
CL263Contig2_All_1908	0.122449	0.161677	0.127517		0.115385			0.102362	0.10241		0.103896	0.119718							0.121019		0.189024
CL263Contig2_All_1910	0.12973	0.164557	0.131944		0.108333			0.115702	0.100629		0.114094	0.105263							0.112583		0.194805
CL263Contig2_All_1916	0.115607	0.175182	0.123077	0.172414	0.152381	0.153333	0.18932	0.166667	0.153333	0.174194	0.184615	0.193277	0.206349	0.15748	0.185629	0.100917	0.156716	0.25	0.172932	0.141791		0.119565
CL263Contig2_All_1948	0.231707	0.2	0.305085	0.313725	0.215686	0.279412	0.268293	0.214286	0.134146	0.295082	0.257576	0.15	0.131148	0.12069	0.205479	0.245614	0.213115	0.142857	0.196429	0.186441	0.19403
CL266Contig1_All_369	0.535714	0.5	0.511364	0.347222	0.432099	0.439024	0.57265	0.759259	0.494382	0.513699	0.54902	0.484536	0.361446	0.398305	0.575758	0.521008	0.548077	0.454545	0.408	0.6	0.670213	0.471429
CL266Contig1_All_376	0.517857	0.463636	0.478261	0.323077	0.423077	0.444444	0.570175	0.740385	0.482759	0.474453	0.552083	0.494624	0.329268	0.405172	0.54	0.517241	0.548077	0.461538	0.420635	0.561644	0.666667	0.464789
CL266Contig1_All_377	0.513274	0.463636	0.488889	0.323077	0.415584	0.445783	0.571429	0.740385	0.482759	0.474453	0.546392	0.505376	0.329268	0.405172	0.540816	0.525862	0.548077	0.466102	0.414062	0.561644	0.666667	0.464789
CL266Contig1_All_385	0.508929	0.458716	0.483146	0.333333	0.423077	0.423077	0.554545	0.75	0.45	0.49635	0.568421	0.494624	0.358974	0.418182	0.554348	0.514019	0.540816	0.469565	0.418033	0.537313	0.666667	0.457143
CL266Contig1_All_401	0.510204	0.468085	0.476744	0.316667	0.458333	0.410959	0.52	0.736264	0.438356	0.475	0.544444	0.505051	0.338028	0.387755	0.546512	0.5	0.552083	0.441441	0.407407	0.540984	0.666667	0.426471
CL274Contig4_All_317	0.47191	0.391667	0.340909	0.222222		0.651515	0.632184	0.553571	0.288288	0.612903	0.557377		0.56	0.637681	0.714286		0.404762	0.5	0.37069	0.427273	0.418919
CL274Contig4_All_325	0.454545	0.404762	0.409091	0.305556		0.641791	0.588889	0.54386	0.330275	0.6	0.634921			0.608696	0.671233	0.56	0.430233	0.632353	0.448276	0.427273	0.472973
CL274Contig4_All_345	0.345679	0.316667	0.352273	0.324675		0.532258	0.421687	0.44	0.294118	0.491228	0.528302		0.403846	0.52459	0.573529		0.402299	0.534483	0.387387	0.333333	0.375
CL274Contig4_All_356	0.240506	0.19802	0.309524	0.231884		0.433962	0.341176		0.222222	0.4	0.431373		0.3	0.415094	0.446429		0.337209	0.436364	0.298969	0.276596	0.314286
CL274Contig4_All_358	0.240506	0.19	0.304878	0.215385		0.403846	0.317073		0.222222				0.28	0.392157	0.436364		0.325581	0.428571	0.216495	0.26087	0.314286
CL274Contig4_All_375	0.148649	0.0963855	0.202703	0.160714			0.21519		0.191011				0.18				0.282051		0.16	0.131579	0.163636
CL274Contig4_All_387	0.114286		0.137931	0.0961538			0.109589		0.0921053								0.181818
CL276Contig6_All_281	0.197605	0.275641			0.206349				0.147727		0.113402		0.4				0.223301			0.273585
CL276Contig6_All_312	0.363636	0.275862	0.175439						0.407407	0.405941	0.422535				0.316832	0.227848						0.194444
CL277Contig1_All_587	0.0943396									0.109091			0.113208						0.0909091
CL277Contig1_All_640	0.703297	0.769231	0.794521	0.793103	0.735849	0.772152	0.726415	0.758621	0.709677	0.738095	0.75	0.746667	0.722892	0.779221	0.792683	0.708861	0.792453	0.753623	0.704762	0.77027	0.75	0.910448
CL281Contig2_All_625	0.236364	0.196429	0.193548			0.298507	0.131148	0.235294	0.2	0.177419	0.211538		0.236364		0.339623		0.144928				0.266667
CL281Contig2_All_650	0.214286	0.169014	0.207792	0.12963	0.20339	0.271605	0.142857		0.196429	0.135135	0.206349	0.230769	0.176471	0.242424	0.183099	0.116667	0.155844	0.140625	0.157895		0.126582	0.16
CL281Contig2_All_797	0.338983		0.320755	0.264151		0.253521	0.236364		0.343284	0.210526	0.209677	0.37931	0.193548	0.349206	0.265625		0.145455		0.216667	0.192982	0.344828
CL281Contig2_All_808	0.0961538								0.145455		0.160714						0.166667		0.176471
CL281Contig2_All_1817	0.737864	0.762376		0.597222	0.717647	0.634146	0.836538	0.714286	0.7	0.715517	0.681159	0.772277	0.815789	0.628205	0.851064	0.738636	0.769231	0.705882	0.765432	0.67033	0.61	0.723684
CL281Contig2_All_1823	0.78	0.795699		0.714286	0.717647	0.653846	0.836735	0.785714	0.746269	0.759259	0.737705	0.804124	0.785714	0.763158	0.842697	0.835294	0.842857	0.746269	0.8	0.775	0.706522	0.771429
CL281Contig2_All_1833	0.744186	0.77381		0.689655	0.698795	0.551282	0.858696	0.766234	0.693548	0.735294	0.741379	0.793478	0.793651	0.588235	0.846154	0.821918	0.8125	0.677966	0.753623	0.701493	0.715909	0.746269
CL281Contig2_All_1852	0.173333	0.197368		0.188679				0.149254		0.141026		0.121212		0.222222		0.15625	0.166667				0.15493	0.150943
CL284Contig2_All_66	0.163636	0.2			0.176471	0.164179		0.137931	0.266667			0.276923	0.15				0.214286	0.186441	0.1875	0.140845
CL284Contig2_All_87	0.313433	0.380952	0.383333	0.433962	0.375	0.342105	0.377049	0.322034	0.385714	0.373494	0.309524	0.306667	0.22973	0.191176	0.276923	0.311111	0.308824	0.388235	0.308642	0.283582		0.45614
CL284Contig2_All_89	0.117647										0.0963855	0.12		0.114286
CL284Contig2_All_116	0.73494	0.895833	0.876923	0.609375	0.842105	0.884956	0.942529	0.875	0.75641		0.857143	0.863158	0.891566	0.882353		0.929204	0.895833	0.908163	0.92	0.869048		0.875
CL284Contig2_All_179	0.263514	0.254545	0.27907	0.261538	0.220339	0.177914	0.191257	0.305263	0.344	0.188235	0.265734	0.191304	0.229008	0.215054	0.325	0.204678	0.186335	0.259494	0.224242	0.230769	0.338235	0.222222
CL284Contig2_All_194	0.467066	0.469613	0.281481	0.58042	0.385246	0.432432	0.487923	0.384615	0.326531	0.421622	0.340426	0.346774	0.328571	0.28972	0.39881	0.417112	0.483871	0.651163	0.569231	0.409091	0.699387	0.641221
CL284Contig2_All_229	0.0968992		0.0837004	0.126168	0.147059	0.0909091		0.121827		0.095092	0.0963303	0.152466		0.138462			0.097561				0.166667	0.1133
CL284Contig2_All_332	0.0929204	0.0996016	0.0987124			0.121094												0.112			0.157205	0.102151
CL287Contig2_All_385	0.155172	0.237288	0.183099	0.178571		0.246753	0.161765		0.245614	0.155172	0.431034	0.109091	0.192982	0.181818	0.222222	0.233333	0.1875	0.288462	0.238095		0.28	0.0961538
CL287Contig2_All_409	0.107692					0.209302											0.125		0.170213
CL292Contig2_All_392	0.124444	0.133971				0.123457			0.128834	0.110638	0.111111		0.111702	0.107955	0.14375	0.119048	0.14978	0.119497	0.116466
CL292Contig2_All_480	0.0909091	0.110512	0.111111			0.0775		0.103448	0.0860927		0.112853		0.0981595	0.103858	0.107649	0.132308	0.120104	0.125		0.0898551	0.119497	0.078125
CL292Contig2_All_482	0.0920716	0.108992	0.11032			0.0757576		0.105634	0.0878378		0.112853	0.0721003	0.0981595	0.104478	0.108262	0.13354	0.113456	0.125475		0.0909091	0.121019	0.0790514
CL292Contig2_All_499	0.0972973	0.108108	0.107807			0.075067		0.0981132	0.0896057	0.0939086	0.122867	0.0735786	0.1	0.113269	0.106825	0.137124	0.106936	0.123457	0.116848	0.0929487	0.122378	0.0714286
CL297Contig4_All_417	0.343434	0.315068		0.288136	0.47619	0.328947	0.393617	0.1875	0.215385	0.234375	0.242857	0.428571	0.328358	0.36	0.328358	0.283582	0.223881	0.185185	0.293478	0.291667	0.217949	0.403509
CL297Contig4_All_510	0.240741					0.140625	0.0895522			0.132075	0.156863		0.12
CL298Contig2_All_308	0.308511	0.26087	0.485294	0.272727	0.515152	0.324324	0.316667	0.409091	0.384615	0.3875	0.52	0.45679	0.390244	0.329268	0.384615	0.450704	0.349057	0.329787	0.306306	0.37931	0.511628	0.551724
CL298Contig2_All_354	0.109756																	0.131579
CL303Contig1_All_221	0.743243	0.689655	0.784314			0.662651	0.74		0.706667	0.655914	0.676471	0.706667	0.707692	0.68	0.647887	0.655738	0.712121	0.72	0.688312	0.666667
CL303Contig1_All_246	0.216374	0.186813	0.178344	0.198276	0.226804	0.1875	0.193396	0.159664	0.203947	0.236264	0.185897	0.177632	0.208861	0.269231	0.183544	0.172185	0.134146	0.183206	0.185393	0.297872	0.248227	0.20339
CL303Contig1_All_284	0.28				0.202128	0.180451		0.197802	0.246914	0.426829	0.126866	0.213592	0.22449	0.375		0.306818	0.260417	0.27381	0.172414	0.239437		0.186667
CL303Contig1_All_286	0.242424	0.493827	0.300971	0.361446	0.154639	0.221374	0.471264	0.166667	0.213333		0.273438	0.245283	0.185567	0.272727	0.409639	0.325843	0.237113	0.182927	0.276786	0.2	0.384615	0.233766
CL303Contig1_All_381	0.58209	0.389831	0.564706			0.584158	0.390625	0.55	0.75	0.431034	0.583333	0.6	0.567901	0.348485	0.409091	0.367816	0.675	0.507463	0.418605	0.6	0.6	0.5
CL303Contig1_All_398	0.173077					0.26087					0.358491	0.21875	0.12963				0.290909		0.138462
CL303Contig1_All_400	0.6					0.530303					0.686275	0.6875	0.537037				0.745455		0.534483
CL303Contig1_All_439	0.218182	0.345455	0.276923			0.214286			0.206897		0.254545	0.28125	0.140625		0.230769		0.162162		0.377049	0.25
CL303Contig1_All_477	0.235294	0.257576	0.276316	0.333333	0.28125	0.212121	0.233333	0.206897	0.209677	0.235294	0.169231	0.223529	0.309859	0.193548	0.186441	0.231884	0.203883		0.2	0.306452	0.19697	0.169811
CL303Contig1_All_511	0.166667						0.145455		0.15							0.140625	0.2
CL304Contig2_All_587	0.207547				0.326923		0.12069			0.22										0.313725	0.142857
CL304Contig2_All_590	0.125																				0.163636
CL304Contig2_All_647	0.169231						0.123077			0.181818	0.22								0.2	0.24
CL304Contig2_All_681	0.190476	0.45614				0.296296	0.257576	0.431034			0.254902	0.392157					0.294118	0.509091		0.2	0.298246
CL307Contig2_All_48	0.184466	0.308271	0.306306	0.317073	0.252525	0.277778	0.336449	0.247863	0.246753	0.307087	0.251852	0.304	0.333333	0.274336	0.298507	0.325926		0.330189	0.304965	0.305085	0.314286	0.266667
CL307Contig2_All_51	0.295238	0.409091	0.377193	0.385246	0.409524	0.351852	0.413793	0.344538	0.304878	0.371212	0.366906	0.461538	0.442105	0.474138	0.366197	0.428571		0.47619	0.42953	0.418803	0.378378	0.35443
CL310Contig4_All_2043	0.303797	0.305556	0.492754	0.333333	0.181818	0.166667			0.196429	0.379747	0.238095		0.23913		0.271186	0.419355	0.12766	0.229508	0.279412	0.288136	0.424658	0.627451
CL310Contig4_All_2057	0.346667	0.308824	0.451613	0.328947	0.156627				0.254545	0.364865	0.245614		0.219512		0.241379	0.383333	0.157303	0.222222	0.269841	0.301887	0.442857
CL310Contig4_All_2119	0.288462	0.145455	0.358491	0.214286						0.222222				0.245283				0.133333
CL312Contig1_All_425	0.145455						0.112676							0.133333			0.15	0.196078	0.160714
CL316Contig1_All_275	0.183908	0.215686	0.228916	0.183099	0.20339	0.19469	0.176471	0.266667	0.130435	0.275		0.211538	0.111111	0.118421	0.197674	0.209302	0.12963	0.18	0.164835	0.2	0.28866	0.171875
CL316Contig1_All_279	0.202247	0.220183	0.261364	0.210526	0.216667	0.196721	0.184466	0.329114	0.157895	0.283951		0.224299	0.111111	0.164557	0.204545	0.247191	0.12963	0.182692	0.184783	0.204819	0.295918	0.184615
CL316Contig1_All_292	0.221053	0.272	0.252632	0.25	0.235294	0.234848	0.212389	0.301205	0.209091	0.268041		0.271186	0.148936	0.216867	0.222222	0.244444	0.130435	0.188034	0.22549	0.188889	0.257143	0.273973
CL316Contig1_All_301	0.21875	0.235294	0.270833	0.25	0.235294	0.240602	0.216216	0.290698	0.209091	0.278351		0.275	0.154639	0.2	0.22	0.255814	0.141593	0.184874	0.234234	0.189474	0.272727	0.208955
CL316Contig1_All_325	0.254902	0.289062	0.173077	0.186047	0.171429	0.205674	0.206897	0.195402	0.295652	0.261682	0.301887	0.23622	0.35	0.247423	0.271845	0.159091	0.265487	0.276119	0.294574	0.221154	0.165049	0.189873
CL316Contig1_All_396	0.375	0.5	0.621212	0.40678	0.542373	0.356322	0.438202	0.701754	0.391892	0.693548	0.45122	0.328947	0.506667	0.666667	0.391892	0.448276	0.383721	0.449438	0.43299	0.522222	0.48	0.573529
CL318Contig7_All_1811	0.303226	0.389831	0.384615	0.447368	0.290698	0.469388	0.440559	0.214953	0.27193	0.362319	0.445455	0.350427	0.29661	0.350365	0.308271	0.322034	0.352941	0.2875	0.348101		0.252632	0.255556
CL318Contig7_All_1846	0.138686						0.122807	0.11		0.117647			0.235294	0.130841	0.153226	0.11215	0.165049	0.16	0.163121		0.15	0.154762
CL320Contig6_All_649	0.696429	0.632353				0.62963	0.783784	0.509434		0.565217	0.74		0.694915		0.677966	0.62963				0.741935
CL320Contig6_All_719	0.508772	0.526316				0.431373	0.588235	0.333333		0.540984	0.574074				0.555556		0.419355			0.508475
CL320Contig6_All_721	0.111111
CL320Contig6_All_965	0.491525	0.384615	0.495146	0.622222		0.460432	0.4625	0.473684	0.504587	0.489796	0.495575		0.510989		0.63	0.452555	0.391304	0.506944	0.467213	0.412698	0.618182	0.336735
CL320Contig6_All_1166	0.923077						0.869565									0.92437
CL321Contig2_All_442	0.338462	0.306818		0.203704		0.208955	0.309859	0.25	0.26506	0.349206		0.25	0.333333	0.212121	0.232143	0.25	0.213115	0.418182	0.278689		0.289855	0.372881
CL323Contig1_All_213	0.263158	0.114286			0.26	0.292308	0.134615		0.230769	0.310345		0.240741		0.237288	0.214286		0.237288	0.253968	0.2		0.3
CL323Contig1_All_229	0.230769	0.103093	0.166667	0.323529	0.212121	0.300971	0.119048	0.227273	0.258427	0.277778	0.204819	0.283951	0.253165	0.270588	0.144578	0.2	0.244681	0.223529	0.17	0.15625	0.337079	0.176471
CL323Contig1_All_234	0.285714	0.190476	0.195402	0.346667	0.27027	0.34188	0.217391	0.291667	0.322222	0.34	0.271739	0.287234	0.295455	0.357143	0.25	0.267857	0.34	0.305263	0.247706	0.246575	0.385417	0.25
CL323Contig1_All_466	0.142857	0.133333	0.102564		0.09375	0.1375	0.275862	0.0882353	0.112676	0.225	0.120482	0.135135	0.188235	0.106383	0.123288	0.146341	0.192661	0.156627	0.243243	0.120482		0.117647
CL327Contig1_All_167	0.623188	0.647059	0.588235	0.615385		0.587302	0.641304	0.54717	0.537037	0.672727	0.6	0.654545	0.565217	0.61039	0.507246	0.580247	0.632184	0.554217	0.585714	0.569444	0.484375	0.5
CL328Contig1_All_149	0.209677	0.208955	0.156863				0.338028		0.27451	0.313725	0.226415	0.301587			0.403846	0.56	0.288462
CL331Contig1_All_109	0.192982						0.115942				0.267857	0.166667		0.2	0.131579	0.207547			0.155172
CL332Contig3_All_364	0.157025			0.160494		0.142857	0.129032					0.190909	0.141414		0.227273	0.154545	0.160305	0.157025				0.160714
CL332Contig3_All_478	0.316456	0.178571	0.289474	0.223684	0.265625	0.194805	0.253731	0.216867	0.189189	0.246154	0.228571	0.329787	0.211538	0.202381		0.22973	0.172131	0.164557	0.301075	0.308642	0.225806	0.283582
CL332Contig3_All_482	0.350649	0.277108	0.364865	0.32	0.34375	0.32	0.430769	0.357143	0.232877	0.316667	0.25	0.417582	0.283019	0.283951		0.283784	0.237288	0.25641	0.393258	0.369048	0.33871	0.397059
CL332Contig3_All_523	0.580645	0.609375	0.596774	0.649123	0.54902	0.614035	0.433962	0.60274	0.611111	0.642857	0.596774	0.552632		0.537313			0.663265	0.606557	0.5	0.521739		0.407407
CL332Contig3_All_535	0.269231		0.127273			0.185185	0.137255				0.145455	0.15493		0.15				0.192308	0.157143			0.18
CL333Contig1_All_255	0.411765					0.523077			0.18
CL345Contig4_All_652	0.393939	0.356688	0.295775	0.42515	0.360825	0.394366	0.300725	0.397849	0.430108	0.56	0.368421	0.316384		0.319527	0.424658		0.435484	0.422535		0.370787	0.402597	0.322581
CL345Contig4_All_679	0.256637	0.37619	0.375	0.350254	0.267974	0.415301	0.451163	0.412903	0.256	0.302083	0.334426	0.269663		0.312977	0.345794		0.393939	0.302158		0.387097	0.392523	0.372881
CL345Contig4_All_1006	0.9	0.92	0.915663	0.932773	0.938144	0.848739	0.904762	0.934066			0.935185				0.867647	0.906863		0.904762	0.932099	0.924731	0.915789	0.861538
CL346Contig1_All_254	0.151515	0.144144	0.179104	0.228571	0.294118	0.15	0.195122	0.180328	0.153846	0.131313	0.157895	0.166667		0.345455	0.182692	0.192308		0.175	0.181034	0.152941	0.171053	0.171875
CL346Contig1_All_281	0.300518	0.277487	0.26087	0.333333	0.305882	0.304348	0.354701	0.313559	0.22807	0.227513	0.241379	0.241071	0.173913	0.409326	0.307087	0.311828	0.193277	0.245098	0.26087	0.280488	0.288732	0.279279
CL346Contig1_All_301	0.0934066
CL346Contig1_All_350	0.105263		0.112069	0.267327	0.282609	0.196078	0.291139				0.104			0.300813	0.131387	0.232394	0.135135		0.234286
CL346Contig1_All_386	0.543103	0.366412	0.558824	0.573034	0.464286	0.510791	0.478261	0.506494	0.558824	0.481481	0.568807	0.539823	0.555556	0.435897	0.432432	0.349315	0.557252	0.65	0.515152	0.440367	0.478723	0.513889
CL346Contig1_All_416	0.649485	0.587629	0.602564	0.593023	0.693548	0.625	0.532609	0.575758	0.693333	0.61	0.669643	0.60241	0.627119	0.6375	0.677419		0.596154	0.666667	0.646341	0.680328	0.728261	0.654545
CL346Contig1_All_424	0.154639	0.176471	0.243243	0.259259	0.140351	0.208791	0.298851	0.1875	0.191781	0.178218	0.150442	0.2	0.155172	0.156627	0.183908		0.183673	0.166667	0.130435	0.144	0.103448	0.137255
CL347Contig1_All_70	0.415385	0.434211	0.428571	0.259259	0.518519	0.405405	0.354167			0.185185	0.31746		0.275862	0.38806	0.189189		0.265306	0.25			0.316667
CL347Contig1_All_96	0.166667	0.13253	0.25	0.258621		0.125	0.173077			0.326087	0.318841	0.196721	0.205882	0.26087	0.181818		0.177083	0.278481	0.285714		0.15625	0.2
CL348Contig4_All_433	0.333333	0.431034								0.405797				0.283019	0.403846	0.314815		0.188679	0.4		0.38	0.586207
CL349Contig2_All_1770	0.182796	0.21978	0.180723	0.153846	0.210526	0.228571	0.221311	0.178571	0.179487	0.227848	0.190476	0.123288	0.144578	0.285714		0.296703	0.206186	0.230769	0.213592	0.195876		0.18
CL349Contig2_All_3519	0.112069			0.132597			0.159864	0.117073	0.123506	0.163763			0.115538	0.121457	0.131579
CL357Contig4_All_679	0.826923	0.8125	0.875		0.785714				0.7	0.904762	0.802632		0.723077			0.786408			0.794521		0.725
CL357Contig4_All_794	0.107692				0.111688		0.115789	0.137838	0.121469	0.0839695				0.0923077	0.107843						0.115152	0.130435
CL357Contig4_All_1094	0.839286	0.303371	0.861423	0.599315	0.616197	0.59403	0.601208	0.656958	0.641026	0.827068	0.847176	0.871186	0.854093	0.808943	0.869565	0.819048	0.826667	0.767241		0.813492		0.802632
CL361Contig2_All_363	0.725	0.639535	0.574074		0.634615	0.648148	0.611111		0.54902	0.527027	0.607143	0.569231	0.623529	0.666667	0.717391	0.580645	0.5	0.596774	0.593023	0.654545	0.75	0.54902
CL361Contig2_All_366	0.395062	0.329545	0.327273		0.576923	0.381818	0.386667		0.433962	0.36	0.303571	0.415385	0.388235	0.470588	0.548387	0.492063	0.344828	0.384615	0.436782	0.413793	0.469697	0.384615
CL362Contig3_All_505	0.148148																			0.108108
CL362Contig3_All_559	0.177215	0.130435	0.183206	0.142857	0.110169			0.123529	0.193103	0.15942		0.14359			0.156863	0.161972	0.123016	0.107345		0.159763
CL362Contig3_All_778	0.582192	0.490775	0.527523	0.450777		0.563636		0.375706	0.529148		0.553333	0.438662			0.477551							0.531381
CL362Contig3_All_826	0.104							0.283871			0.146718	0.17757								0.811538
CL362Contig3_All_859	0.223256		0.0882353			0.166667	0.0967742	0.237288		0.493671	0.294821	0.32					0.109195	0.078125	0.537634	0.884058
CL362Contig3_All_860	0.226852		0.0820896			0.164835		0.243697		0.5	0.290837	0.325			0.0806452		0.0924855		0.526882	0.882927
CL362Contig3_All_881	0.2125		0.122951			0.206278	0.114286	0.247706		0.461538	0.256158	0.239766			0.0982143	0.0909091	0.125	0.101562	0.521277	0.845679		0.0942029
CL363Contig1_All_364	0.125					0.261538		0.142857		0.118421	0.134328		0.166667							0.163636
CL363Contig1_All_365	0.160714	0.117647	0.3						0.2	0.144737	0.115942		0.185185	0.156863
CL363Contig1_All_424	0.119266	0.133333	0.237113	0.107143	0.134831				0.172131	0.117241		0.117647	0.17094	0.17757		0.156716	0.147368		0.134921		0.127451	0.173913
CL363Contig1_All_494	0.26087	0.313559	0.324324	0.4	0.407895	0.185841	0.305785	0.318584	0.366071	0.264	0.138298	0.329114	0.21	0.356436	0.306452	0.270492	0.239583	0.295455	0.22314	0.362637	0.358491	0.52381
CL365Contig1_All_39	0.127273		0.202532						0.119565		0.135922	0.152381									0.123711
CL365Contig1_All_45	0.140351		0.214286								0.153153	0.152542									0.134615
CL365Contig1_All_240	0.149533										0.247126						0.233918
CL365Contig1_All_330	0.12		0.122807			0.173077				0.141026		0.247059					0.191011		0.217822
CL365Contig1_All_337	0.117647	0.236111	0.118644			0.176471				0.139241		0.232558					0.177083		0.215686
CL367Contig1_All_208	0.395833	0.345178	0.42487	0.375758	0.407692	0.37766	0.399038	0.406061	0.380208	0.372973	0.306533	0.339181	0.39645	0.406061	0.355932	0.375566	0.359223	0.391026	0.342857	0.310526	0.390071	0.436975
CL367Contig1_All_320	0.742268	0.8	0.896907	0.780488	0.787879	0.929293	0.830357	0.833333	0.888889	0.763636	0.892562	0.823529	0.790698	0.776596	0.826087	0.897436	0.865385	0.798077	0.84	0.811881	0.694118	0.878049
CL367Contig1_All_325	0.287356	0.222222	0.258427	0.226667	0.307692	0.268817	0.314286	0.28125	0.277778	0.234234	0.192982	0.217949	0.226667	0.2625	0.234234	0.219298	0.214286	0.252525	0.215517	0.163265	0.2125	0.268293
CL367Contig1_All_341	0.328947	0.22093	0.253165	0.213115	0.327273	0.27381	0.333333	0.271605	0.276316	0.221053	0.19	0.157143	0.220588	0.21875	0.238636	0.237624	0.190476	0.246914	0.215686	0.1625	0.191176	0.239437
CL368Contig8_All_248	0.12037				0.128571				0.129412								0.154639				0.115789
CL368Contig8_All_292	0.281481	0.28692	0.19		0.297143	0.245675	0.230453	0.240909	0.284314	0.236842		0.303318	0.322917	0.283843	0.239216	0.346154	0.242678		0.281369			0.134021
CL368Contig8_All_298	0.189286	0.208835	0.124378		0.181818	0.135314	0.173745	0.176991	0.214953	0.151639		0.209524	0.1875	0.180672	0.151292	0.225806	0.152893		0.171642
CL368Contig8_All_301	0.309609	0.27451	0.183168		0.302857	0.238562	0.269663	0.25974	0.298643	0.288		0.280952	0.278302	0.347458	0.265683	0.287611	0.282158		0.258303
CL368Contig8_All_322	0.0769231	0.125	0.111628		0.095	0.126844	0.106312	0.140496	0.138996	0.149091		0.0974576	0.133047	0.140221	0.0960265	0.141667	0.146718		0.161512			0.103448
CL368Contig8_All_324	0.0757098	0.134948	0.104545		0.0985222	0.125	0.106312	0.135802	0.134615	0.155235		0.0893617	0.128755	0.135036	0.104235	0.144033	0.149425		0.163265			0.113636
CL368Contig8_All_337	0.575163	0.554487	0.575107	0.747475	0.590476	0.636905	0.629032	0.601533	0.594891	0.56383	0.75	0.591489	0.594937	0.517375	0.613861	0.466135	0.597786	0.798077	0.574257	0.805556	0.715084	0.590361
CL372Contig4_All_1604	0.343284	0.266409	0.291429	0.305732	0.25	0.227488	0.319231	0.243094	0.291391	0.212121	0.221698	0.303665	0.367021	0.294416	0.331606	0.372781	0.294931	0.205556	0.268041	0.273743	0.255435	0.291391
CL372Contig4_All_1718	0.239691		0.210059	0.210332	0.224335			0.127586	0.248299	0.212766	0.134771	0.215116	0.260989	0.237143	0.245333	0.273273		0.248555		0.252778	0.235294	0.211409
CL372Contig4_All_1721	0.251969		0.245509	0.215385	0.233463			0.139373	0.259386	0.252717	0.171196	0.25	0.286111	0.25072	0.24933	0.279635		0.305233		0.277311	0.244253	0.212625
CL372Contig4_All_1723	0.229111		0.191489	0.194444	0.220472			0.12892	0.224138	0.211538	0.132597	0.209091	0.258333	0.230321	0.238356	0.266871		0.244838		0.24	0.227405	0.2
CL372Contig4_All_1751	0.185668	0.218085	0.197279	0.24186	0.213636	0.201729	0.218563	0.205882	0.137652	0.191638	0.260135	0.240283	0.184953	0.265734	0.220447	0.220641	0.215909	0.218638	0.207547	0.195652	0.140411	0.218045
CL372Contig4_All_1760	0.126394			0.145946		0.125806	0.134752						0.118519			0.125523		0.109375
CL372Contig4_All_1761	0.194946	0.215976	0.198444	0.263736	0.212871	0.193548	0.229682	0.203883	0.143519	0.196154	0.257463	0.245968	0.174377	0.253788	0.214035	0.232932	0.201278	0.213178	0.21021	0.212121	0.150376	0.195652
CL372Contig4_All_1796	0.0802469	0.0961538	0.133333	0.110236	0.104	0.148936			0.140625	0.111111	0.11413	0.125828	0.104651	0.105882	0.123529	0.148387	0.151376	0.176796	0.107623	0.122449	0.116564
CL372Contig4_All_1805	0.104575	0.100529	0.135135	0.131148	0.118644	0.177143			0.147541	0.123188	0.121387	0.153846	0.139241	0.134969	0.138365	0.184932	0.157143	0.189655	0.120773	0.137405	0.128205	0.0863309
CL372Contig4_All_1833	0.213592	0.215385	0.190909	0.195876	0.247423	0.262295	0.213675	0.228571	0.309278	0.1875	0.167939	0.2	0.247934	0.171171	0.190476	0.223404	0.178808	0.27027	0.274648	0.232323	0.251908	0.2
CL373Contig4_All_5546	0.942308	0.823529	0.86			0.862069			0.882353	0.84		0.843137				0.862745	0.8
CL375Contig2_All_1310	0.132075		0.137931	0.25		0.150943		0.177419			0.12069	0.116667		0.192308		0.142857	0.190476		0.15625
CL375Contig2_All_1317	0.266667	0.288462	0.233333	0.346154		0.224138	0.313725	0.366667			0.2	0.213115		0.259259		0.254237	0.30303	0.153846	0.268657
CL375Contig2_All_1324	0.112903	0.145455	0.131148	0.236364		0.135593	0.150943	0.177419		0.196078	0.109375	0.107692		0.192308		0.126984	0.176471		0.149254
CL375Contig2_All_1325	0.112903	0.148148	0.131148	0.232143		0.135593	0.150943	0.177419		0.192308	0.109375	0.106061		0.188679		0.126984	0.161765		0.147059
CL375Contig2_All_1329	0.112903	0.150943	0.116667	0.232143		0.131148	0.140351	0.177419		0.188679	0.104478	0.107692	0.2	0.185185		0.109375	0.15942		0.144928
CL375Contig2_All_1334	0.107692	0.140351	0.111111	0.192982	0.14	0.123077	0.135593	0.177419		0.169492	0.0869565	0.121212		0.160714		0.101449	0.157143		0.138889
CL375Contig2_All_1337	0.104478	0.135593	0.114754	0.192982	0.137255	0.117647	0.125	0.177419		0.163934		0.106061	0.176471	0.160714		0.1	0.148649		0.140845
CL375Contig2_All_1348	0.0945946	0.123077	0.106061	0.131148	0.122807	0.111111	0.0921053	0.151515		0.112903		0.109375	0.163636	0.147541		0.0945946	0.123457		0.102564		0.142857
CL375Contig2_All_1354	0.0853659	0.106061		0.123077				0.135135		0.0909091			0.152542	0.134328			0.111111		0.097561		0.131148	0.117647
CL375Contig2_All_1437	0.205607	0.21164		0.224638	0.201493	0.159763	0.203883	0.197674	0.218045	0.175	0.11465	0.231293	0.215827	0.207317	0.171875	0.177215	0.215385	0.135714	0.156069	0.221557	0.25	0.227273
CL375Contig2_All_1499	0.190141	0.191667	0.208122	0.145161	0.202312	0.118182	0.140562	0.196262	0.125654	0.139423	0.189573	0.173516	0.191011	0.196581	0.173913	0.27451	0.148936	0.169312	0.193133	0.240741	0.169811	0.174699
CL377Contig2_All_498	0.164179	0.177419	0.152542			0.135802		0.157895	0.181818		0.127273		0.1875					0.147541	0.19403	0.166667
CL377Contig2_All_564	0.13253	0.186667	0.173913	0.126984	0.107143	0.176471	0.151163	0.156627	0.2		0.108696		0.175		0.128205	0.12844		0.179487	0.178571		0.120879
CL381Contig1_All_2830	0.16	0.197531	0.25	0.1875	0.104348	0.204082	0.165605	0.221429		0.164286	0.180328	0.178571	0.195804	0.160839	0.155039	0.182482	0.181818	0.163793	0.14966		0.133858
CL381Contig1_All_2940	0.627451	0.666667				0.876923	0.810345	0.774194				0.916667	0.722222	0.770492		0.75	0.741935		0.813559
CL386Contig3_All_2300	0.234568	0.311688	0.492308	0.260274	0.35	0.486842	0.313433	0.464789	0.224719	0.455556	0.329412	0.386667	0.328767	0.329268	0.169492	0.246575	0.409524	0.337349	0.401961	0.172414	0.438356	0.403509
CL386Contig3_All_2312	0.282828	0.321839	0.4875	0.2625	0.354839	0.452632	0.337349	0.471264	0.227723	0.435185	0.339623	0.388889	0.349398	0.359223	0.178082	0.25	0.404959	0.354167	0.380165	0.191781	0.419355	0.373134
CL386Contig3_All_2315	0.295238	0.308511	0.47619	0.26506	0.354167	0.453608	0.314607	0.445652	0.216981	0.441441	0.333333	0.389474	0.352941	0.345455	0.162162	0.230769	0.401639	0.34	0.373984	0.192308	0.404255	0.347222
CL386Contig3_All_2327	0.284483	0.241379	0.340206	0.313131	0.274336	0.353448	0.364486	0.366972	0.206897	0.450704	0.264463	0.29661	0.296296	0.330645	0.217391	0.267327	0.355072	0.269565	0.331034	0.26087	0.292453	0.345679
CL386Contig3_All_2336	0.377622	0.360902	0.439024	0.358333	0.414634	0.457364	0.352	0.484615	0.282443	0.444444	0.338462	0.435115	0.372093	0.414286	0.222222	0.265487	0.459119	0.343284	0.373494	0.295918	0.435897	0.384615
CL386Contig3_All_2342	0.294118	0.22069	0.270073	0.325581	0.294574	0.328671	0.335766	0.240876	0.20979	0.298851	0.223022	0.3	0.270833	0.317568	0.184211	0.256198	0.32948	0.253521	0.210811	0.228571	0.285714	0.343434
CL386Contig3_All_2345	0.0943396							0.19403		0.147727				0.103226					0.13369
CL386Contig3_All_2384	0.319865	0.256506	0.257384	0.218009	0.261905	0.346863	0.190311	0.388626	0.205645	0.238267	0.208494	0.263158	0.193676	0.212598	0.232068	0.283262	0.298361	0.212454	0.259475	0.237443	0.34375	0.331633
CL386Contig3_All_2411	0.641361	0.623853	0.637011	0.607143	0.642857	0.678771	0.635884	0.618677	0.61	0.650407	0.570571	0.7	0.587097	0.64094	0.616099	0.633898	0.649573	0.561934		0.619772	0.661631	0.693227
CL386Contig3_All_2414	0.29771	0.264264	0.297578	0.265918	0.267442	0.314208	0.298246	0.292776	0.257962	0.350785	0.3125	0.353448	0.23676	0.303922	0.276596	0.304487	0.284932	0.264368		0.281022	0.34	0.304348
CL386Contig3_All_2540	0.382166	0.382456	0.457014	0.466019	0.298507	0.514388	0.472	0.298246	0.384	0.420863	0.425087	0.471774	0.461818	0.448133	0.404332	0.432331	0.38	0.438298	0.417722	0.451777	0.362903	0.394737
CL386Contig3_All_2549	0.472973	0.402878	0.364865	0.348485	0.35567	0.467925	0.37535	0.440909	0.5	0.37037	0.398551	0.367089	0.425856	0.430962	0.381323	0.435294	0.371795	0.39738	0.404682	0.398936	0.410256	0.411111
CL386Contig3_All_2557	0.494545	0.515748	0.444444	0.554974	0.568306	0.479167	0.460843	0.554455	0.533632	0.468	0.492126	0.486239	0.493927	0.493274	0.489362	0.417355	0.548077	0.504808	0.508897	0.452514	0.527273	0.529762
CL386Contig3_All_2595	0.404255	0.440559	0.449275	0.514019	0.54902	0.439189	0.468571	0.533333	0.396552	0.453846	0.441176	0.446281	0.4	0.504	0.380531	0.353333	0.532847	0.394737	0.424837	0.484848	0.491935	0.47619
CL386Contig3_All_2605	0.102564	0.151261		0.134021	0.134831	0.0952381	0.173913	0.20202		0.125	0.10084	0.181818	0.110169	0.205607	0.105263	0.0952381	0.158333	0.137255	0.124031	0.0978261	0.109091
CL386Contig3_All_2611	0.0978261	0.186275		0.149425	0.164557	0.103448	0.188525	0.223529		0.136842	0.0925926	0.195402	0.113208	0.244681	0.0875	0.106195	0.168317	0.160494	0.141593	0.105882	0.135417	0.126437
CL386Contig3_All_2616	0.156627	0.0989011	0.122222	0.097561	0.102564	0.103774	0.163636		0.125	0.152941	0.18	0.103896	0.137255	0.0941176	0.219178	0.163462		0.15493	0.198113	0.0933333	0.0941176	0.111111
CL386Contig3_All_2627	0.104478		0.0972222	0.0921053	0.0895522		0.137931		0.132075	0.0909091	0.129412	0.102941	0.0952381		0.2	0.104651		0.114754	0.164835	0.0909091
CL388Contig1_All_2552	0.145455	0.105263						0.164179			0.132075			0.153846		0.228571	0.26087	0.185185	0.103448
CL395Contig1_All_563	0.137931	0.128571		0.1875		0.136364	0.165049		0.405941	0.175676	0.195402	0.337662		0.131148	0.157303		0.161765		0.298387		0.114754
CL397Contig2_All_1635	0.238806	0.233333	0.157895			0.196721	0.166667	0.235294	0.227848	0.178082	0.19403		0.148148		0.166667	0.129032	0.208955	0.116667	0.135802		0.175439	0.152542
CL397Contig2_All_1692	0.131148
CL398Contig1_All_85	0.172414					0.214286							0.147541			0.31746		0.189655	0.162791
CL402Contig1_All_329	0.175	0.141667	0.135802	0.188889	0.171429	0.329787		0.253333	0.241379	0.164706	0.216667	0.166667	0.12931		0.12987	0.145038	0.201299	0.147368	0.184	0.126437	0.178571	0.197183
CL402Contig1_All_433	0.12945					0.259928		0.202186	0.164948	0.179592	0.19685	0.165323	0.187251				0.181208	0.132701	0.186335			0.125
CL402Contig1_All_452	0.153392	0.105263	0.205556	0.208738	0.140351	0.183871	0.122186	0.100962	0.100917		0.119565	0.15444	0.127413	0.149378			0.11746		0.133705	0.150862	0.126761	0.121693
CL403Contig2_All_310	0.66
CL404Contig22_All_1149	0.30303	0.292308				0.377049	0.285714	0.15625	0.285714	0.333333	0.25	0.375	0.25			0.228571		0.378378		0.423729
CL404Contig22_All_1218	0.0993377					0.117188						0.107692								0.152542
CL404Contig22_All_1274	0.308219	0.330097		0.286486	0.33908	0.22449	0.194444	0.195652		0.228395	0.220472	0.206349	0.19403		0.275591	0.152672	0.209677	0.348485	0.117647	0.382353		0.220339
CL406Contig1_All_34	0.0972222
CL406Contig1_All_63	0.13							0.1				0.105882					0.121495		0.0847458
CL406Contig1_All_123	0.219331		0.181034			0.150943	0.131222	0.169591	0.100592	0.165254	0.107345	0.147929	0.232365	0.118421	0.0981595		0.107345	0.280543		0.091954	0.0949367
CL406Contig1_All_162	0.156997	0.136531	0.132911	0.163462	0.175	0.141762	0.153584	0.175355		0.169065	0.114537	0.126168	0.142857	0.145631	0.139303	0.166667	0.176991	0.129464	0.107266	0.137168	0.163265	0.0994764
CL406Contig1_All_201	0.57193	0.611111	0.583333	0.570681	0.515306	0.563636	0.453642	0.507317	0.550218	0.547101	0.569565	0.595455	0.51145	0.58371	0.509346	0.513333	0.575107	0.587719	0.59736	0.585062	0.485149	0.553073
CL406Contig1_All_230	0.22695	0.114695	0.190476	0.18617	0.20765	0.197674	0.20073	0.234694	0.177885	0.231061	0.170306	0.183099	0.226923	0.20362	0.216495	0.254181	0.234513	0.194175	0.170068	0.182222	0.237113	0.157895
CL406Contig1_All_248	0.339806					0.692308	0.603774						0.211268	0.627119		0.5	0.378788				0.377358
CL406Contig1_All_280	0.146154		0.0842105			0.166667	0.162963	0.136842	0.103448	0.137931	0.151786	0.142857	0.11194	0.136364	0.1875	0.15528	0.118182		0.123288	0.117117	0.142857	0.139241
CL408Contig2_All_532	0.888889	0.770115	0.806452		0.80597		0.641791	0.791667	0.777778	0.829268	0.666667	0.805195	0.759036	0.797468	0.767123	0.685185	0.789474	0.826923	0.809524	0.806452	0.77451	0.756757
CL408Contig2_All_580	0.385965	0.545455	0.338235			0.40367		0.452632	0.571429	0.385965		0.476744		0.405797	0.571429			0.396226	0.300813		0.371134	0.5375
CL410Contig2_All_517	0.796296	0.7875	0.728814	0.814815					0.886792		0.83871	0.730769					0.714286		0.781818	0.666667	0.759259
CL415Contig1_All_604	0.206349	0.243243	0.350877		0.305085	0.241379	0.415385	0.384615	0.271186	0.271186	0.310345	0.323077	0.254545	0.285714	0.263158	0.160714	0.352113	0.372881	0.290698	0.352941	0.344828
CL419Contig2_All_93	0.225989	0.210811	0.166667	0.16	0.252252	0.241176	0.207254	0.258741	0.22973	0.161111	0.180645	0.177305	0.143791	0.242857	0.219048	0.157534	0.15493	0.124138	0.191919	0.223881	0.383459	0.179487
CL421Contig4_All_2158	0.107345					0.120219				0.110266								0.0858209
CL426Contig2_All_763	0.721311			0.767857		0.806452	0.636364		0.773585	0.822581	0.721311	0.754717	0.75	0.698413			0.84375		0.867647		0.913793
CL429Contig2_All_318	0.0933333				0.097561	0.0740741					0.118421						0.107843				0.101266
CL429Contig2_All_381	0.794393	0.823009	0.80198	0.807692	0.83	0.85	0.805085	0.844156	0.865169	0.795918	0.833333	0.852632	0.76087	0.757009	0.816327	0.763441	0.75	0.878788	0.798319	0.804124	0.747748	0.689655
CL429Contig2_All_474	0.193548	0.131579	0.114754			0.175676	0.164557		0.206897		0.148148	0.122807					0.25			0.179104		0.137255
CL433Contig2_All_519	0.70339	0.326531				0.366071	0.372093	0.623529	0.377358	0.586777	0.407407	0.387097	0.572414	0.700935	0.436782	0.378049	0.379747	0.306667	0.536913	0.372881	0.83
CL433Contig2_All_522	0.732283	0.33				0.394737	0.4	0.630435	0.431034	0.598425	0.429577	0.318182	0.586667	0.731092	0.456522	0.406977	0.436782	0.384615	0.577922	0.42623	0.842593
CL433Contig2_All_575	0.287671	0.541463	0.694805	0.769231	0.582609	0.352941	0.509709	0.294118	0.537879	0.283951	0.274809	0.521739	0.233333	0.309524	0.528736	0.465753	0.485714	0.518519	0.311111	0.541667	0.472727	0.762712
CL433Contig2_All_644	0.125	0.132075	0.165289	0.217822	0.122951	0.121547		0.148438				0.118421	0.127389	0.121212					0.129353			0.144444
CL437Contig1_All_57	0.126984	0.166667	0.215686			0.218182				0.2		0.169811	0.131148	0.163636			0.123077		0.26087
CL437Contig1_All_71	0.109589	0.230769	0.138462	0.109756	0.16	0.125				0.111111	0.226415	0.176471	0.169014	0.129032			0.161765	0.178571	0.156627
CL437Contig1_All_90	0.222222	0.252874	0.207317	0.103774	0.185185	0.168831				0.240964	0.30303	0.272727	0.164706	0.191781	0.258621			0.223881	0.242105
CL437Contig1_All_156	0.639053	0.621429	0.674603	0.704142	0.578313	0.726115	0.446043	0.442105	0.566372	0.688406	0.606383	0.666667	0.642857	0.697479	0.544444	0.439716	0.585938	0.595506	0.633588	0.583942	0.538462	0.655172
CL437Contig1_All_240	0.262745	0.258333	0.236264	0.155251	0.2	0.17284	0.270531	0.2	0.21875	0.25	0.324503	0.309677	0.285714	0.245714	0.1625	0.310345	0.262136	0.313253	0.226852	0.225	0.208589	0.163043
CL441Contig1_All_2222	0.153846	0.316456	0.25	0.305085		0.226667	0.219178	0.343284	0.272727	0.235294	0.147059	0.191919	0.277778	0.231707	0.2	0.348485	0.212121	0.140351	0.215054	0.295775	0.19697
CL441Contig1_All_2322	0.0992366	0.16129	0.135417	0.170213	0.1125	0.140351	0.119048	0.19802	0.165289	0.0930233	0.11215	0.172662	0.114286		0.136752	0.0892857	0.137931	0.271845	0.138686	0.189655	0.106195	0.125
CL441Contig1_All_2413	0.506494	0.60241	0.422535	0.491525		0.481481	0.5	0.516129	0.553571	0.565789	0.578125	0.568182	0.396226	0.477273	0.433333	0.375	0.592593	0.590909	0.466667	0.460317	0.483871
CL442Contig1_All_127	0.225	0.171717	0.238636	0.244898	0.296296	0.193548	0.271429	0.313253	0.333333	0.244681	0.193878	0.229008	0.241758	0.324074	0.115385	0.3125	0.254098	0.285714	0.270833	0.241758	0.376147	0.238806
CL442Contig1_All_435	0.120482	0.102389	0.155709	0.197044	0.125	0.196141	0.127148	0.156863	0.15102	0.107843	0.133562	0.136519	0.11859	0.141956	0.14511	0.154574	0.0895062	0.127329	0.0994624	0.152482	0.14386	0.127753
CL442Contig1_All_436	0.122388	0.0962199	0.155709	0.190244	0.130841	0.202572	0.130584	0.157895	0.142857	0.108553	0.134021	0.137457	0.122186	0.139683	0.142405	0.154574	0.0897833	0.130159	0.100543	0.154122	0.143357	0.121076
CL448Contig2_All_2726	0.896104	0.896907			0.865854	0.883333	0.875	0.863014	0.809524	0.910112	0.75	0.921875	0.837838	0.888889	0.870588		0.802469	0.815385	0.739726	0.838235	0.8375
CL448Contig2_All_2813	0.131313	0.173913	0.176471		0.155556	0.116883	0.176923	0.178571	0.141026	0.159664	0.172414	0.159574	0.156627	0.145833	0.2		0.212121	0.137931		0.184211		0.194805
CL452Contig1_All_42	0.178344	0.142415	0.177536	0.169811	0.173285	0.139053	0.12381	0.13986	0.121107	0.151235	0.154605	0.169935	0.152249	0.136364	0.169811	0.0897436	0.202128	0.162338	0.142857	0.139456	0.12766	0.161538
CL453Contig1_All_474	0.16129		0.14		0.160714			0.148148		0.134615			0.134328	0.155172		0.131579	0.120482		0.158537
CL453Contig1_All_573	0.195489	0.230216	0.291262	0.180952	0.190476	0.297872	0.212598	0.298969	0.341667	0.237113	0.252101	0.226804	0.232143	0.264151	0.220183	0.19685	0.189781	0.111111	0.175573	0.245614	0.151163	0.134021
CL458Contig3_All_370	0.16	0.136364				0.184615										0.104478			0.15625
CL458Contig3_All_392	0.393443	0.386667				0.419753	0.375			0.518519		0.423077				0.520548			0.460526	0.4
CL458Contig3_All_393	0.393443	0.386667				0.421687	0.381818			0.518519		0.433962				0.520548			0.460526	0.4
CL458Contig3_All_400	0.16129	0.213333				0.170732	0.166667									0.236111			0.157895
CL458Contig3_All_415	0.6	0.597403				0.691358	0.654545			0.607143		0.660714				0.666667	0.557692		0.675325	0.529412
CL458Contig3_All_460	0.31746	0.271429				0.277778						0.272727				0.238806			0.223881
CL458Contig3_All_478	0.54	0.62069				0.571429										0.758065			0.666667
CL467Contig1_All_315	0.169811						0.223881		0.111111					0.18						0.103448	0.118644
CL468Contig1_All_349	0.169811	0.171875			0.157895	0.192308		0.220339				0.102941	0.206897		0.28	0.176471	0.164384		0.111111	0.277778	0.125
CL468Contig1_All_448	0.123967	0.111111	0.223404	0.211268	0.0989011	0.107143	0.139706		0.173333	0.159292	0.126316		0.10989	0.112069	0.114035	0.141667	0.174603		0.100917	0.201835
CL468Contig1_All_514	0.707317	0.6875	0.59322		0.706897	0.663158	0.648352	0.613333		0.632911	0.724638	0.670732	0.519231	0.680556	0.573171	0.595745	0.628205	0.548387	0.6875	0.597015	0.593023	0.6875
CL469Contig2_All_356	0.311475	0.326923	0.404762	0.491228	0.453488	0.368421	0.314961	0.362745	0.301205	0.484615	0.484848	0.435897	0.347368	0.380165	0.324324	0.306818	0.285714	0.311927	0.402985	0.455446	0.368421	0.309859
CL469Contig2_All_399	0.117241	0.125			0.123967	0.1	0.166667	0.12844	0.197368	0.117647		0.150685	0.197802	0.146199	0.150376	0.19403	0.145631	0.140351	0.0978261		0.171429	0.121212
CL469Contig2_All_443	0.47541	0.183486	0.387097	0.837662	0.80916	0.533835	0.512605	0.2	0.261538	0.760766		0.303571	0.242857	0.791444	0.548673		0.328767	0.303371	0.723502	0.413793	0.34188
CL469Contig2_All_470	0.661417	0.673684		0.784314	0.75	0.70073	0.675214	0.723404	0.326923	0.694656			0.540984	0.722689	0.692308		0.363636	0.391304	0.671875		0.67
CL469Contig2_All_476	0.658915	0.68		0.785714	0.721519	0.697842	0.686441	0.72043	0.283019	0.676923			0.532258	0.717949	0.684211		0.367647	0.390625	0.650794		0.67619
CL469Contig2_All_485	0.653543	0.690722	0.446429	0.8	0.69863	0.700787	0.657895	0.733333	0.350877	0.663934			0.603175	0.702703	0.690909		0.402985	0.385965	0.649573		0.692308
CL469Contig2_All_509	0.318681	0.623656				0.452632	0.392857	0.711111	0.178571		0.226415	0.327273	0.28125		0.428571		0.15	0.151515			0.621359
CL469Contig2_All_563	0.654321	0.689189	0.666667			0.666667	0.628571	0.712329	0.712329		0.666667	0.72	0.734177		0.656716	0.6	0.662921	0.671053		0.701299	0.778947	0.721311
CL469Contig2_All_566	0.582278	0.625	0.615385			0.642857	0.608696	0.69863	0.557143		0.630137	0.652778	0.644737		0.606061	0.553846	0.568182	0.594595		0.657534	0.702128	0.689655
CL469Contig2_All_583	0.583333	0.701754	0.622951			0.684211	0.607143	0.745763	0.649123		0.634921	0.71875	0.78125		0.648148	0.618182	0.683544	0.65625		0.683333	0.810127
CL469Contig2_All_587	0.6	0.685185	0.616667			0.684932	0.615385	0.745455	0.673077		0.616667	0.721311	0.793651		0.66	0.653846	0.679012	0.655738		0.689655	0.805195
CL469Contig2_All_590	0.584906	0.705882	0.603448			0.671429	0.6	0.745455	0.666667		0.610169	0.741379	0.793651		0.66	0.653846	0.675	0.655738		0.685185	0.808219
CL469Contig2_All_596	0.313725	0.36	0.339623			0.287879	0.38	0.5	0.307692		0.480769	0.407407	0.540984			0.38	0.356164	0.438596		0.372549	0.535211
CL480Contig4_All_706	0.25974	0.18	0.215385		0.213115	0.225225	0.230088	0.202532	0.22	0.246575		0.233333	0.205882	0.328125	0.171429	0.175	0.216867	0.225352	0.23913	0.229885	0.25	0.258065
CL480Contig4_All_1830	0.230769	0.326923				0.333333	0.40678										0.277778			0.142857	0.25	0.296296
CL491Contig2_All_502	0.122137	0.106383		0.0967742		0.122449	0.129032	0.181818	0.162602	0.115108	0.108696		0.124481	0.0810811		0.0833333	0.119266				0.144	0.206897
CL491Contig2_All_514	0.152	0.104478				0.133803	0.136986	0.162791	0.2	0.154412			0.157895								0.127119	0.25
CL491Contig2_All_572	0.149254		0.148148																0.134328			0.156863
CL491Contig2_All_581	0.160714																		0.12963
CL493Contig2_All_461	0.27451	0.240741	0.278689	0.246154	0.245614	0.145455	0.296296	0.19697	0.280702	0.191781		0.144737	0.212121	0.166667		0.185714	0.130435		0.183333		0.163636
CL493Contig2_All_617	0.126761	0.144781	0.141129	0.131356	0.169014	0.158273	0.204473	0.200772	0.186235	0.14902	0.270161	0.136882	0.15102	0.152985	0.192453	0.180723	0.2249	0.161765	0.165605	0.129555	0.144231	0.158163
CL493Contig2_All_674	0.143911	0.167832	0.128889	0.144796	0.167464	0.162544	0.223975	0.194093	0.189723	0.155102	0.257384	0.136546	0.190045	0.175182	0.181481	0.204082	0.229787	0.187192	0.20132	0.137339	0.121827	0.175
CL493Contig2_All_762	0.136364	0.152941	0.105634	0.122222	0.181287	0.137056	0.258824	0.258242	0.20398	0.137931	0.263158	0.163842	0.193333	0.207547	0.190476	0.26087	0.204301	0.180233	0.175676	0.198758	0.188312	0.178082
CL493Contig2_All_1635	0.207792				0.245283	0.16	0.185567	0.215385		0.258065	0.224138	0.253731	0.122807		0.16092	0.225			0.132353	0.214286	0.240741
CL493Contig2_All_1656	0.156863	0.0983607	0.134328		0.194444	0.144737	0.180328	0.1625		0.206897	0.226667	0.270588			0.162162	0.224299			0.191011	0.133333	0.125
CL493Contig2_All_1695	0.15894	0.193548	0.160714	0.0978261	0.158416	0.325926	0.146341	0.175	0.189655	0.226562	0.183486	0.0944882	0.130769	0.123377	0.137255	0.173333	0.12037	0.137405	0.103896	0.148515	0.145455	0.129412
CL493Contig2_All_1722	0.0855263			0.0909091
CL493Contig2_All_1731	0.0872483			0.0808081
CL493Contig2_All_1737	0.0878378			0.0860215
CL494Contig6_All_363	0.701031	0.612903				0.630435	0.61157		0.555556	0.7125	0.7		0.575	0.6		0.506329	0.706667			0.619565	0.641791
CL494Contig6_All_365	0.66055	0.586538				0.612245	0.606061		0.544118	0.693182	0.693333		0.556818	0.609756		0.494253	0.6875			0.575758	0.630137
CL494Contig6_All_368	0.712963	0.622642				0.613861	0.652482		0.61039	0.722222	0.707317		0.581395	0.662921		0.580645	0.707865			0.62766	0.636364
CL494Contig6_All_377	0.707143	0.619403	0.381579		0.265625	0.669231	0.621302		0.561224	0.700855	0.722772		0.552846	0.646018		0.514085	0.686957	0.383562	0.34375	0.601504	0.663462
CL494Contig6_All_402	0.552381	0.211864	0.459184	0.473118			0.236948	0.216216		0.44	0.42268	0.211765	0.358209	0.406977	0.428571	0.459016	0.50495	0.408		0.412844	0.5	0.510638
CL494Contig6_All_413	0.518519	0.205882	0.382716	0.43038			0.227979	0.230769		0.428571	0.394737	0.19084	0.320388	0.384615	0.423529	0.515464	0.516854	0.405405		0.416667	0.5	0.472222
CL494Contig6_All_424	0.138462			0.193548			0.182482					0.136364	0.15	0.25	0.134328
CL496Contig3_All_721	0.42
CL496Contig3_All_1199	0.430233	0.413333	0.458333	0.534247		0.560976	0.460526	0.345455	0.4125	0.372093	0.377778	0.359551	0.336735	0.470588	0.493671	0.425287	0.411765	0.518987	0.45045	0.492063	0.333333	0.528571
CL496Contig3_All_1221	0.19403	0.15493					0.152542		0.25	0.183099	0.180328	0.171429	0.256098	0.157143		0.183099	0.247191		0.149425		0.253333	0.155172
CL496Contig3_All_1773	0.446927	0.470588	0.371134	0.441667	0.427673	0.401575	0.390041	0.426136	0.322314	0.35468	0.376682	0.433333	0.324324	0.302521	0.408451	0.433628	0.365385	0.311594	0.341615	0.451429	0.425532	0.252427
CL496Contig3_All_1787	0.188571	0.169643		0.218487		0.144578					0.136986
CL496Contig3_All_1788	0.165714	0.108597			0.120805	0.152263	0.162393	0.141975	0.151515	0.125	0.254717	0.103659
CL498Contig2_All_247	0.271605	0.329897	0.370968	0.239437	0.363636	0.313253	0.213592	0.345238	0.333333	0.21875	0.246575	0.292683	0.236111	0.384615	0.277108	0.222222	0.367089	0.28169	0.3125	0.191011		0.272727
CL501Contig3_All_533	0.2																		0.196078
CL504Contig2_All_182	0.119403								0.12069		0.0945946							0.140351	0.111111		0.107143
CL504Contig2_All_256	0.104712		0.104167	0.125	0.0957447	0.116564	0.121547	0.0775194		0.126582	0.127273	0.147287	0.112676	0.103448	0.138686			0.123967	0.195652	0.113475	0.112676	0.0990991
CL504Contig2_All_294	0.129167	0.20297	0.19403	0.147059	0.241935	0.169312	0.139442	0.20625	0.21547	0.146465	0.0984456	0.189024	0.163934	0.155914	0.261628	0.193237	0.202381	0.181818	0.137255	0.215686	0.189744	0.22069
CL504Contig2_All_311	0.179283	0.121212	0.149351	0.153846		0.126263	0.126437	0.0994152	0.144444	0.169903	0.138462		0.147541	0.153061	0.130435	0.126761	0.114286	0.116279	0.127358		0.116162
CL504Contig2_All_346	0.111588	0.211055	0.159236	0.141732	0.107692	0.152709	0.125954	0.201183	0.210526	0.21	0.193717	0.194969	0.209945	0.16129	0.159341	0.209091	0.20904	0.247191	0.215596	0.240964	0.207254	0.204678
CL504Contig2_All_404	0.151079	0.230769			0.147727		0.191083	0.1875	0.2	0.211268	0.183206	0.116505		0.181159	0.241379	0.123457	0.0900901	0.126984	0.212291	0.173077	0.109375	0.203883
CL504Contig2_All_417	0.153846	0.141414	0.219512	0.232877	0.177215	0.172043	0.158273		0.16092	0.140351	0.127273	0.116505	0.101852	0.149123	0.108108	0.153846	0.136842	0.113208		0.141304	0.126126	0.14433
CL504Contig2_All_427	0.190476	0.264368		0.184615	0.275362		0.204724	0.246753	0.282051	0.230769	0.180851	0.152174	0.139785	0.135922	0.265957	0.16	0.136364	0.126316	0.119403	0.209877	0.15	0.230769
CL506Contig9_All_302	0.862903	0.537313	0.860215	0.851852	0.857143	0.818841	0.892562	0.846154	0.794393	0.87619	0.683673	0.814433	0.796117	0.857143	0.757353	0.84	0.876923	0.857143	0.825397	0.782178	0.862385	0.82716
CL506Contig9_All_334	0.741935		0.68	0.727273	0.675	0.707547	0.701031	0.617284	0.539326	0.590909	0.52439	0.666667	0.607143	0.591398	0.576923	0.712766	0.590909	0.6375	0.584906	0.567901	0.632184	0.628571
CL506Contig9_All_335	0.73913		0.666667	0.727273	0.675	0.701923	0.697917	0.621951	0.539326	0.597701	0.52439	0.662338	0.607143	0.588889	0.572816	0.709677	0.594595	0.620253	0.588785	0.567901	0.625	0.614286
CL508Contig5_All_1407	0.215909		0.123711	0.254098	0.185841	0.120968	0.170732	0.141732	0.12931	0.107143		0.137097	0.104	0.181818	0.122222	0.12605	0.124088	0.176471	0.139344	0.161017	0.136752	0.129412
CL508Contig5_All_1906	0.112583	0.155556	0.125786	0.107595	0.0961538	0.162921	0.117647	0.107345	0.132911	0.159763	0.176768	0.0904255	0.134615	0.119171	0.114865	0.10625	0.188841	0.10303	0.156627	0.156069	0.14881	0.139535
CL508Contig5_All_2244	0.149254	0.161491	0.0962963	0.0986842		0.123377	0.15625	0.185185	0.104895	0.177632	0.152941	0.118343	0.153846	0.13253	0.133858	0.147239	0.159794	0.174242	0.150538	0.151899	0.192857	0.12037
CL510Contig1_All_481	0.393617	0.517647	0.359375	0.365079	0.507937	0.532609	0.522727	0.523077	0.5	0.440476	0.416667	0.409091	0.426471	0.358025	0.375	0.394737	0.257143	0.42029	0.240506	0.53012	0.523077
CL510Contig1_All_484	0.10101	0.125	0.09375	0.0909091	0.121212		0.155556	0.149254	0.0886076	0.1	0.166667		0.140845	0.135802						0.13253	0.136364
CL510Contig1_All_487	0.106796	0.117021	0.0909091	0.0909091	0.126761		0.152174	0.142857	0.0886076	0.0989011	0.161765		0.133333	0.134146						0.129412	0.134328
CL510Contig1_All_509	0.177419	0.201835	0.183908	0.144737	0.202381	0.28	0.258929	0.277108	0.215054	0.181818	0.174419	0.204545	0.130435	0.105263	0.224	0.22549		0.208791		0.232323	0.180723	0.233333
CL510Contig1_All_608	0.205479					0.328571	0.0892857					0.224138			0.147059		0.152778	0.166667			0.272727
CL511Contig4_All_1832	0.423077	0.254902					0.353846		0.323077					0.415385	0.37037				0.442623
CL511Contig4_All_1838	0.339623	0.203704					0.246154		0.181818					0.265625	0.290909				0.359375
CL511Contig4_All_1965	0.5						0.542857					0.4		0.618182		0.66			0.526316
CL517Contig2_All_166	0.16	0.111111													0.123077	0.206897	0.131579	0.14			0.0980392
CL517Contig2_All_369	0.728972	0.659259	0.743902	0.765957	0.810811	0.697479	0.688889	0.581081	0.569892	0.648649	0.68932	0.673267	0.592105	0.597826	0.659091	0.572816	0.552632	0.75	0.529851	0.6875	0.702703	0.614458
CL517Contig2_All_385	0.0947368	0.163793				0.14		0.123077	0.118421		0.13253	0.119048		0.105263	0.148148	0.168831	0.142857		0.178571			0.150685
CL520Contig2_All_313	0.161905	0.162791	0.126761	0.2		0.238462	0.155963		0.134146				0.209877			0.178082	0.163043	0.175		0.12987		0.154762
CL524Contig2_All_735	0.315789	0.104478	0.272727	0.233333	0.280702	0.214286	0.298507			0.178571		0.315789		0.140351		0.130435	0.214286			0.246154
CL525Contig2_All_685	0.902778	0.846154				0.87963	0.903614		0.903226	0.915663	0.853333	0.762887				0.805825	0.888889		0.867347		0.915493
CL525Contig2_All_698	0.890411	0.842697				0.878505	0.904762		0.885246	0.894118	0.833333	0.766667				0.821053	0.880952		0.858586		0.884058
CL525Contig2_All_703	0.888889	0.840909				0.873874	0.902439		0.859375	0.886364	0.810811	0.788235				0.824176	0.875		0.85567		0.880597
CL525Contig2_All_721	0.868852	0.794872				0.828283	0.868421		0.819672	0.828947	0.785714	0.763158				0.862069	0.861111		0.831325		0.866667
CL525Contig2_All_2017	0.181818				0.162791		0.237624										0.180556
CL534Contig1_All_38	0.192308	0.133333	0.131148	0.105263	0.113208	0.101695	0.171429	0.224138	0.142857	0.123077	0.180556		0.268657	0.122807	0.209677		0.227273	0.0952381	0.10989	0.109589	0.15942
CL534Contig1_All_120	0.872483	0.878505	0.854839	0.814815	0.858586	0.834532	0.850649	0.852174	0.836207	0.795082	0.768519	0.79661	0.87156	0.783333	0.873016	0.818182	0.895238	0.849624	0.8375		0.845638	0.886364
CL534Contig1_All_258	0.150943
CL534Contig1_All_262	0.16
CL537Contig1_All_1580	0.237113	0.256881	0.185714	0.231884	0.148148	0.216216	0.241379	0.25	0.123457	0.27381	0.197802	0.185714	0.158537	0.1625	0.136364		0.18	0.138462	0.279279	0.21875	0.215686	0.202532
CL537Contig1_All_1670	0.241071	0.222222	0.225	0.175		0.238095	0.196581	0.247312	0.195876	0.211382	0.157895	0.147727	0.0970874	0.169811	0.183673	0.179487	0.171875	0.197368	0.2	0.222222	0.206897	0.239583
CL537Contig1_All_1679	0.17	0.140351	0.130435			0.131579	0.127273	0.13253	0.120879	0.168142	0.105882	0.105263	0.0967742				0.117647	0.149254			0.157407	0.144444
CL537Contig1_All_1688	0.177778	0.113208	0.138462			0.141414	0.141414	0.135135	0.130952	0.157895	0.113924	0.112676	0.116883				0.133333	0.188679			0.15625	0.156627
CL543Contig2_All_86	0.292135	0.300752	0.38806	0.449704	0.363095	0.395683	0.380117	0.276498	0.280488	0.300366	0.428571	0.389381	0.343612	0.35426	0.330677	0.367816	0.313364	0.31405	0.388158	0.432099	0.4	0.382775
CL543Contig2_All_98	0.132616	0.150943	0.119205	0.109756	0.187845	0.0909091	0.0959302	0.130045	0.162162	0.121864	0.113924	0.12605	0.130802	0.113537	0.146154	0.0869565	0.164384	0.103175	0.138728		0.152482	0.106481
CL543Contig2_All_107	0.863636	0.845714	0.875	0.894118	0.822222	0.906077	0.903509	0.855856	0.843137	0.869565	0.873469	0.85654	0.872881	0.880531	0.850187	0.902703	0.849057	0.89243	0.870968		0.846429	0.894495
CL543Contig2_All_140	0.258303	0.326829	0.4	0.455128	0.333333	0.42	0.354839	0.264151	0.294372	0.305556	0.390041	0.373913	0.315556	0.359091	0.320611	0.325967	0.315789	0.294643	0.41841	0.438819	0.394531	0.339535
CL545Contig2_All_225	0.398649	0.394286	0.342282	0.366197	0.341667	0.251613	0.381579	0.303448	0.390411	0.352113	0.323699	0.385542	0.338028	0.387097	0.215385	0.39645	0.391753	0.395522	0.40625	0.398551	0.356061	0.384615
CL545Contig2_All_238	0.0833333		0.129213	0.136905	0.12766	0.0939227	0.0918919			0.0852273		0.136364		0.0983607	0.123457				0.0931174	0.0872093		0.0886076
CL545Contig2_All_273	0.195402	0.252492	0.230088	0.179825	0.199029	0.178832	0.211679	0.254902	0.227451	0.197719	0.237458	0.206767	0.255814	0.229885	0.278761	0.234201	0.235294	0.224138	0.233618	0.223176	0.241228	0.220833
CL546Contig8_All_1770	0.862745	0.919192	0.842105	0.894737	0.915254	0.808511	0.772727	0.904762	0.821429	0.838235	0.875	0.854369	0.862069	0.907895	0.861538	0.910714	0.899083	0.909091	0.881188	0.761364	0.830769
CL546Contig8_All_1806	0.148352			0.161905			0.149701	0.175	0.201389	0.212766	0.121019	0.197802		0.156863						0.217949
CL546Contig8_All_1824	0.137441			0.216			0.131313	0.157143	0.1875	0.205714	0.102151	0.197044		0.157303						0.220339
CL546Contig8_All_1826	0.135514			0.214286			0.131313	0.157143	0.186335	0.211429	0.101064	0.19403		0.156425						0.216667
CL546Contig8_All_1846	0.118367			0.224806			0.129032	0.147651	0.178771	0.205	0.095	0.1875		0.145729						0.208556
CL546Contig8_All_1860	0.130435			0.230216			0.123348	0.1375	0.181347	0.205742	0.0931373	0.19457		0.139423						0.207071
CL546Contig8_All_1961	0.0915033		0.130435		0.0933333		0.179775	0.127451	0.130769	0.685714			0.155172			0.125	0.121212	0.125		0.15	0.166667	0.134615
CL546Contig8_All_1986	0.1						0.0806452			0.341549					0.0869565	0.107143	0.0888889
CL555Contig1_All_587	0.429078	0.442529	0.309091	0.33526	0.351759	0.449477	0.528571			0.450355				0.421053	0.449393	0.393782	0.445161	0.452206			0.423664	0.346405
CL555Contig1_All_636	0.331797	0.338645	0.342857	0.402985	0.387097	0.368889	0.423469			0.334842				0.701531	0.417112	0.451807	0.385321	0.396226			0.376884	0.401639
CL555Contig1_All_652	0.694595	0.709512	0.325581	0.38843	0.380282	0.305825	0.50641			0.375				0.673077	0.438272	0.460526	0.424084	0.395604			0.40678	0.412281
CL555Contig1_All_1414	0.757576									0.745455	0.84		0.903846	0.66			0.78	0.854545		0.74	0.784615
CL556Contig1_All_2145	0.212121	0.179487	0.180723	0.2	0.104478	0.114943	0.142857	0.146667	0.128205	0.166667	0.148148	0.136842	0.164179	0.225		0.175824	0.153846	0.186047	0.134615	0.233766	0.109756	0.176471
CL556Contig1_All_2166	0.268817	0.390909	0.352941	0.216667	0.465116	0.307692	0.336538	0.392157	0.29703	0.368852	0.288889	0.372727	0.430108	0.348214	0.315789	0.364407	0.27027	0.25	0.340909	0.277778	0.415094	0.367816
CL556Contig1_All_2283	0.166667	0.142473	0.212308	0.161392	0.146341	0.190231		0.119874	0.12462	0.133676	0.127072	0.152113	0.116766	0.156962		0.128527		0.134752	0.116095	0.145833		0.172932
CL556Contig1_All_2415	0.30137	0.298851	0.236486	0.265625	0.24031	0.22		0.23	0.265306	0.289017	0.242938	0.243455	0.284884	0.270053	0.348485	0.319527	0.394886	0.316923		0.277628	0.272021	0.296774
CL558Contig2_All_294	0.111111	0.170455		0.147059						0.126437					0.12766	0.118421		0.223684	0.168317		0.177778	0.163636
CL558Contig2_All_300	0.235294	0.131868	0.259259	0.138462	0.298246	0.164557	0.207921	0.341176	0.166667	0.25	0.282051	0.194444	0.225	0.202247	0.172043	0.16	0.135802	0.175676	0.144231	0.153846	0.147727	0.254237
CL558Contig2_All_315	0.271739	0.229885	0.341772	0.1875	0.27451	0.24	0.36	0.444444	0.194805	0.27381	0.385714	0.253731	0.276316	0.2875	0.240964	0.205479	0.289474	0.236111	0.23301	0.24	0.2625	0.294118
CL558Contig2_All_318	0.311111	0.235294	0.328947	0.253968	0.333333	0.291667	0.333333	0.425	0.350649	0.329268	0.304348	0.363636	0.320513	0.275	0.292683	0.328767	0.283784	0.2	0.223301	0.226667	0.2	0.3
CL558Contig2_All_336	0.315068	0.28125	0.393939			0.333333	0.43038	0.484848	0.222222	0.357143	0.428571	0.313725	0.333333	0.367647	0.257576	0.349206	0.33871	0.327869	0.2875	0.3125	0.31746
CL558Contig2_All_339	0.315068	0.268657	0.363636			0.25	0.371795	0.469697	0.193548	0.279412	0.425926	0.254902	0.323529	0.367647	0.238095	0.295082	0.33871	0.288136	0.24359	0.269841	0.306452
CL558Contig2_All_348	0.306667	0.25	0.367647	0.254902		0.27451	0.388889	0.47619	0.206349	0.253968	0.403509	0.26	0.33871	0.4	0.296875		0.354839	0.283333	0.269231	0.271186	0.318182
CL560Contig2_All_104	0.787402	0.612245	0.719298	0.695122	0.726027	0.63964	0.688	0.690476	0.789474	0.752809	0.807229	0.702128	0.797297	0.674157	0.806122	0.666667	0.760563	0.819277	0.7375	0.8	0.7	0.797753
CL560Contig2_All_109	0.798387	0.602151	0.724138	0.691358	0.732394	0.638095	0.680672	0.675	0.785714	0.747126	0.802469	0.696629	0.8	0.670588	0.827957	0.666667	0.75	0.829268	0.727273	0.790123	0.693878	0.784091
CL560Contig2_All_153	0.146667	0.272727	0.313725	0.351852		0.333333	0.283333	0.214286	0.115385	0.180328	0.134328	0.274194	0.105263	0.234375		0.212121	0.2	0.12963	0.203704	0.145455	0.215385	0.2
CL560Contig2_All_157	0.185714	0.16				0.191781	0.206897	0.156863		0.264151	0.387097	0.172414	0.272727	0.209677	0.213115	0.163043		0.226415	0.169811	0.153846	0.183333	0.321429
CL565Contig3_All_418	0.419355	0.303571	0.436364			0.433962	0.265823		0.263158							0.190476	0.314815	0.26	0.358491	0.339623		0.271186
CL567Contig1_All_1405	0.15625	0.145833	0.0909091	0.0888889	0.230216	0.12782	0.1		0.0822785	0.103704	0.147826	0.1133	0.108974	0.150794	0.104167			0.134615	0.0952381	0.0914634	0.155405	0.0878378
CL567Contig1_All_1423	0.1	0.102326	0.0864865	0.0812721	0.11	0.117371			0.0859729	0.117925		0.0957447		0.123223	0.132867	0.124528	0.134518		0.143498	0.122363	0.0935961
CL577Contig1_All_448	0.131579	0.17284	0.111111	0.327586	0.25	0.147727	0.179487	0.269841	0.2	0.129032	0.139241	0.169014		0.175676	0.121212		0.102041		0.172043	0.108696	0.103448
CL577Contig1_All_482	0.310345	0.333333				0.387097	0.340909		0.285714	0.309859	0.375		0.295775	0.237288	0.275		0.320513	0.426471	0.315789	0.394737	0.267606
CL577Contig1_All_485	0.317647	0.35				0.403509	0.341176		0.245614	0.279412	0.333333		0.275362	0.224138	0.276316		0.320513	0.411765	0.309859	0.378378	0.287879
CL577Contig1_All_517	0.655172																0.627451
CL577Contig1_All_522	0.711538
CL580Contig1_All_630	0.346154
CL580Contig1_All_639	0.361111
CL580Contig1_All_655	0.338983
CL580Contig1_All_658	0.362069
CL580Contig1_All_662	0.333333
CL580Contig1_All_663	0.333333
CL580Contig1_All_671	0.327273
CL582Contig1_All_658	0.178082	0.125		0.25	0.280702	0.0952381	0.261682	0.222222	0.174603	0.183673	0.201923	0.181818	0.217949	0.194805			0.195402	0.173913	0.177778		0.197531	0.19697
CL582Contig1_All_692	0.1875	0.134146		0.313725			0.195876	0.22807	0.155172	0.168675	0.223214	0.171429	0.203125	0.205479		0.123077	0.194444		0.173913		0.225806	0.152542
CL584Contig5_All_2276	0.150943					0.135593	0.176471			0.112903									0.111111
CL585Contig1_All_103	0.181818	0.14433			0.173077					0.121212		0.161765				0.166667				0.112903	0.176471
CL588Contig1_All_110	0.43379	0.381974	0.406417	0.435714	0.310526	0.317992		0.336323	0.403061	0.365019	0.316327	0.398876		0.345946	0.363248	0.274194	0.382653	0.427861	0.360424		0.27897
CL588Contig1_All_136	0.865633	0.885417	0.860215	0.877637	0.848057	0.865435		0.831832	0.893333		0.827206	0.852349		0.90228	0.899471	0.808271	0.893204	0.866279			0.800676
CL588Contig1_All_260	0.478788	0.598616	0.579646	0.506224	0.148649	0.509934	0.25		0.567227	0.57047		0.102041	0.579088	0.516529	0.545872	0.493421	0.555921	0.503448	0.508523	0.314721	0.513208	0.338462
CL588Contig1_All_276	0.56229	0.67433	0.619048	0.535714	0.150794	0.539007	0.214286	0.220126	0.627907	0.643382	0.1875	0.233577	0.611765	0.58296	0.604167	0.559846	0.599327	0.579767	0.556962	0.360759	0.550607	0.349398
CL588Contig1_All_291	0.682353	0.702222	0.675532	0.62069	0.267327	0.637931	0.360465	0.293103	0.65641	0.711297	0.234234	0.223301	0.713826	0.649485	0.636364	0.610329	0.685824	0.642857	0.62069	0.572368	0.578704	0.472222
CL592Contig2_All_296	0.730769	0.76					0.823529			0.8			0.762712	0.8		0.826923	0.775862	0.792453
CL592Contig2_All_389	0.196581	0.190909	0.253012	0.181818	0.192308	0.28125	0.133929	0.214286	0.315789	0.161905	0.202128	0.14	0.152941	0.152174	0.155556	0.14433	0.106195	0.203883	0.148148	0.173913	0.223684	0.145161
CL595Contig2_All_130	0.796296	0.754098	0.835821	0.924242	0.758621	0.849057		0.810127	0.794118	0.80303	0.793103	0.848101	0.818182	0.822222		0.746667	0.80198	0.808824	0.770492	0.785714	0.769231
CL595Contig2_All_147	0.730769	0.7625	0.787879	0.940476	0.775	0.814815	0.637681	0.731481	0.758621	0.732558	0.804878	0.794393	0.792683	0.840708	0.75	0.775281	0.773438	0.761905	0.714286	0.780822	0.70297	0.83871
CL595Contig2_All_151	0.690476	0.727273	0.76699	0.911111	0.785714	0.806818	0.613333	0.732143	0.744444	0.73913	0.769231	0.767857	0.797753	0.82906	0.75	0.771739	0.773723	0.738636	0.705263	0.782051	0.703704	0.846154
CL595Contig2_All_180	0.298611	0.253623	0.257669	0.106061		0.111888	0.328244	0.277778	0.27972	0.245161	0.218978	0.204082	0.238806	0.173333	0.294118	0.20979	0.209424	0.307143	0.3	0.118644	0.242236	0.135135
CL595Contig2_All_481	0.267658	0.25	0.210938	0.188679	0.133028	0.207885	0.256024	0.17284	0.219124	0.186544	0.207143	0.208754	0.223938	0.186047	0.223684	0.189091	0.208723	0.216418	0.24924	0.204545	0.224576	0.197248
CL595Contig2_All_485	0.270992	0.252669	0.222222	0.193676	0.134615	0.202247	0.252459	0.168142	0.213992	0.176271	0.208178	0.195035	0.213439	0.179592	0.223404	0.181132	0.215434	0.211765	0.246753	0.199203	0.227679	0.195349
CL595Contig2_All_502	0.300926	0.241228	0.247619	0.195556	0.154696	0.224299	0.267925	0.187817	0.234146	0.200803	0.246512	0.217391	0.237443	0.193237	0.256281	0.2	0.238971	0.2287	0.289157	0.213542	0.247368	0.20904
CL595Contig2_All_559	0.228571	0.362745	0.257732	0.166667	0.309524	0.191919	0.244681	0.308411	0.264368	0.297297	0.214876	0.276596	0.287234	0.231579	0.202381	0.219512	0.333333	0.277228	0.235849	0.305882	0.363636	0.3125
CL595Contig2_All_575	0.189873						0.177419			0.127907					0.153846			0.0897436
CL600Contig1_All_767	0.151639		0.155556		0.194118	0.101322	0.108527	0.130952	0.101796	0.151376	0.140909	0.121693	0.148148	0.107143			0.122807		0.10084		0.168	0.10596
CL600Contig1_All_768	0.330645	0.509202	0.335196	0.266272	0.319527	0.431718	0.399225	0.361446	0.345455	0.288991	0.293578	0.412698	0.35814	0.331858	0.318182	0.45509	0.315789	0.412088	0.423729	0.357143	0.277778	0.326667
CL603Contig3_All_3651	0.350877	0.259259	0.310345	0.54		0.328767	0.369863			0.252874	0.484375			0.225806	0.365385	0.303571	0.333333	0.237288	0.232877	0.267857	0.22
CL603Contig3_All_3701	0.840426	0.8625	0.882353	0.735294	0.757576	0.811966	0.893443	0.833333		0.824	0.861702	0.78481	0.830986	0.860759	0.876543	0.929412	0.912088	0.936709		0.875	0.86747	0.864198
CL603Contig3_All_3702	0.831579	0.860759	0.882353	0.742857	0.768116	0.813559	0.894309	0.847222		0.833333	0.87234	0.8125	0.84507	0.8625	0.878049	0.91954	0.913043	0.9375		0.865854	0.863636	0.86747
CL603Contig3_All_3708	0.154639	0.111111		0.211268	0.208333	0.165289		0.154762		0.147287		0.182927	0.126582	0.149425	0.126437					0.120879	0.123711	0.144444
CL603Contig3_All_3733	0.128788	0.115789	0.15	0.193182	0.207317	0.191489	0.107784	0.182609		0.136054	0.0990991	0.20202	0.122449	0.150943	0.109244	0.10101	0.156522			0.153846	0.104	0.134615
CL603Contig3_All_3817	0.177914	0.201613	0.177966	0.196262	0.136364	0.177215	0.242604	0.239669	0.280702	0.251613	0.346774	0.243478	0.117647	0.190083	0.256579	0.193548	0.15625	0.213235	0.259036	0.198582	0.20202	0.210526
CL603Contig3_All_3819	0.15		0.158333	0.12963	0.170455	0.132911	0.154762	0.218487	0.169643	0.169935	0.172131	0.156522	0.111111	0.231405	0.157895	0.209677	0.184615	0.198529	0.204819	0.163121	0.195876	0.221239
CL603Contig3_All_3845	0.315068	0.321429	0.345794	0.344086	0.337349	0.344828	0.3125	0.207547	0.329787	0.272	0.275862	0.271845	0.346535	0.356522	0.268657	0.394231	0.361345	0.241667	0.246753	0.296296	0.243243	0.260417
CL603Contig3_All_4644	0.388889	0.405797		0.416667	0.47541	0.430556	0.571429			0.554217	0.625	0.54386	0.42	0.545455			0.347826	0.428571	0.549296	0.4875	0.695652	0.642857
CL603Contig3_All_4685	0.168539	0.1		0.121622		0.129412						0.149254		0.1125	0.09375		0.142857	0.111111
CL603Contig3_All_4691	0.352941	0.434783	0.461538	0.507042	0.5	0.402299	0.518987	0.516667	0.272727	0.387755	0.465753	0.454545	0.397059	0.518519	0.415385	0.40625	0.471698	0.540541	0.4	0.4	0.383721	0.555556
CL603Contig3_All_4692	0.141176	0.0978261	0.123077	0.1								0.166667	0.115942		0.0923077		0.11215
CL606Contig1_All_361	0.200521	0.0949367	0.205036	0.276978	0.190661	0.267905	0.1625	0.189873	0.196429	0.11875	0.160772	0.197605	0.143322	0.177778	0.164875	0.0801105	0.16	0.108844	0.140299	0.106796	0.17378	0.151163
CL606Contig1_All_571	0.624204	0.536585	0.648318	0.514423	0.457778	0.65798	0.664042	0.477551	0.558233	0.507246	0.680451	0.666667	0.546816	0.672727	0.636364	0.570968	0.594521	0.550847	0.65942	0.52	0.547771	0.6
CL606Contig1_All_692	0.097561							0.0979021		0.0927835			0.09	0.101695					0.127451
CL606Contig1_All_729	0.568627	0.52		0.552941	0.385714	0.5		0.364706	0.423077		0.352941		0.45	0.434783			0.454545	0.254545	0.370968	0.347826	0.28
CL612Contig2_All_234	0.230769								0.294118			0.381818	0.188679				0.254902	0.24	0.207547	0.166667
CL620Contig3_All_1893	0.615385	0.565217			0.548387	0.557377	0.526316	0.446429		0.651515	0.527273	0.529412	0.692308	0.5		0.421053	0.534247	0.528302	0.467532	0.509434	0.444444
CL623Contig1_All_329	0.189944	0.185393	0.203125	0.212121	0.225	0.182741	0.160804	0.205298	0.204969	0.244681	0.184932	0.192857	0.15528	0.178808	0.203593	0.174603	0.233577	0.224	0.184783	0.183432	0.144737	0.168067
CL623Contig1_All_365	0.211055	0.160622	0.177305	0.159091		0.206422	0.164502	0.202454	0.126437	0.175115	0.147727	0.142857	0.251282	0.17284	0.172043	0.2375	0.183007	0.227586	0.195349	0.182292	0.182927	0.17037
CL623Contig1_All_1637	0.508772	0.480519		0.349206	0.490196	0.377358			0.462963	0.5	0.6	0.442623	0.578947	0.478261	0.566038	0.509804	0.432432		0.536585	0.254545
CL623Contig1_All_1766	0.120968	0.117188	0.141414			0.110169				0.124183				0.149254			0.100775					0.15
CL623Contig1_All_1823	0.141304	0.115789			0.173913	0.153846			0.139241		0.145631		0.0963855				0.103093	0.16		0.117647
CL623Contig1_All_1829	0.108696	0.148936	0.121212	0.0869565		0.157303				0.1	0.161616			0.175258	0.154762		0.16129		0.0900901			0.240964
CL623Contig1_All_1856	0.319444	0.380282		0.257143	0.378378	0.279412	0.22807	0.333333	0.294118	0.296296	0.2125	0.394366	0.288462	0.273973	0.222222	0.328767	0.272727	0.24	0.338028	0.316667		0.215686
CL624Contig1_All_112	0.15748						0.174194
CL624Contig1_All_121	0.219697			0.118421			0.235669						0.163636	0.140187		0.165049	0.157895		0.220779	0.155844
CL624Contig1_All_269	0.266667		0.16129	0.16129		0.205882							0.152542				0.142857	0.153846	0.225806
CL635Contig3_All_746	0.130435																	0.266667
CL635Contig3_All_747	0.210526			0.266667	0.205128	0.175439			0.19697		0.124402	0.254237	0.161765	0.127451			0.259259	0.147541	0.174603	0.157143		0.235294
CL635Contig3_All_842	0.167832				0.355072							0.587549				0.738035
CL636Contig3_All_482	0.122507	0.149194	0.0990566		0.15	0.140496		0.0858369	0.096	0.144172		0.114815	0.0912409	0.16955	0.127148	0.135659	0.128319		0.0990991	0.119298	0.117241	0.1125
CL636Contig3_All_504	0.0906736	0.106667			0.130612	0.101266		0.0992063		0.0869565				0.118971	0.119874		0.0866142			0.0889571	0.0936455	0.108527
CL636Contig3_All_1775	0.47561	0.252874	0.506494	0.4	0.316456	0.430233	0.355072	0.371795	0.430233	0.304878	0.426829	0.394737	0.283784	0.378641	0.425287	0.29	0.346667	0.271429	0.384615	0.337662	0.404255	0.380952
CL636Contig3_All_1843	0.142857	0.263158	0.140351		0.203704	0.305556	0.132743	0.15625	0.227848	0.256757	0.295775	0.206897	0.287671	0.229885	0.142857	0.217949	0.338235	0.197183	0.190476	0.181818	0.168675	0.2
CL638Contig1_All_300	0.152174	0.235294	0.181818		0.316667	0.253012	0.17		0.207547	0.231481	0.15	0.102941	0.182796		0.122222	0.147541	0.183099		0.231707	0.225	0.222222	0.222222
CL638Contig1_All_364	0.287671	0.328947	0.459016			0.3	0.316456	0.303571	0.314815	0.277108	0.362637	0.394737	0.361446	0.328947	0.282051	0.373134	0.283582	0.323529	0.385542	0.272727	0.352941	0.42
CL640Contig2_All_3052	0.165138	0.122642	0.118421	0.21519	0.189873	0.205128	0.149123	0.193182	0.142857		0.16	0.137931	0.213333	0.191919	0.163265	0.151515	0.170455	0.176471	0.15534	0.193548	0.166667	0.197183
CL640Contig2_All_3073	0.173333	0.110345		0.2	0.161905	0.181818	0.136646	0.166667	0.206897		0.138211	0.181034	0.181818	0.173554	0.180451	0.141304	0.165138	0.169492	0.151515	0.179487	0.172727	0.188889
CL642Contig4_All_146	0.33432			0.308219		0.28125	0.364796	0.363958	0.348765		0.319876	0.289326	0.34891	0.347368		0.32199	0.334294	0.356771	0.338667	0.334507	0.310241	0.329268
CL642Contig4_All_158	0.134111			0.124204		0.132931	0.1325	0.117057	0.125		0.164634	0.126027	0.135952	0.106771		0.115288	0.137363	0.153646	0.159151	0.114865	0.137931	0.169355
CL642Contig4_All_221	0.496732	0.508108	0.268657	0.48	0.262712	0.358491	0.451977	0.461039	0.419118	0.445087	0.305195	0.405128	0.468571	0.336134	0.350427	0.415459	0.447005	0.313725	0.42328	0.466667	0.427778	0.433824
CL642Contig4_All_227	0.191176	0.189024	0.221374	0.183099	0.263636	0.183824	0.188679	0.112676	0.141667	0.192053	0.223776	0.163743	0.146497	0.135135	0.147826	0.225275	0.170854	0.158621	0.138728	0.176056	0.15528	0.169492
CL642Contig4_All_232	0.224	0.203947	0.248	0.216418	0.278846	0.232	0.214286	0.128788	0.19469	0.235294	0.291045	0.198758	0.191781	0.195876	0.190476	0.259036	0.208791	0.191176	0.185897	0.217054	0.171053	0.176471
CL644Contig2_All_40	0.254237	0.152174	0.246269	0.279279	0.161017	0.169014	0.194805	0.122951	0.134454	0.142857	0.169014	0.215686	0.176471	0.178082	0.123188	0.119048	0.21831	0.175676	0.192593		0.219178	0.20339
CL644Contig2_All_63	0.415094	0.354651	0.291667	0.314516	0.333333	0.338889	0.382514	0.331081	0.342105	0.363128	0.363095	0.264463	0.356164	0.310345	0.379747	0.410072	0.352941	0.547619	0.432749	0.394161	0.242424	0.382979
CL644Contig2_All_71	0.111801	0.376344	0.373333	0.325581	0.368421	0.410526	0.294118	0.432258	0.465409	0.315508	0.345029	0.426357	0.360759	0.437158	0.476471	0.417266	0.3125		0.274725	0.342105	0.48913	0.362416
CL644Contig2_All_156	0.812865	0.643678	0.688889	0.707965	0.650407	0.573099	0.675258	0.576923	0.570248	0.666667	0.619718	0.648855	0.679739	0.5625	0.561538	0.617391	0.695035	0.764706	0.761628	0.618705	0.558621	0.620155
CL644Contig2_All_212	0.8	0.769231	0.822785	0.8125	0.706897	0.705128	0.772727	0.603175	0.770492	0.8	0.680556	0.75	0.780488	0.611111	0.706897	0.78	0.783784	0.775862	0.823529	0.631579	0.65625	0.733333
CL649Contig2_All_705	0.268817	0.178082	0.271739	0.303371	0.356322	0.209524	0.29661	0.267442	0.211765	0.288136	0.182692	0.39	0.26087	0.358696	0.15	0.115942	0.230769	0.294118	0.184	0.229167	0.26506	0.142857
CL649Contig2_All_709	0.264368	0.164179	0.25	0.294118	0.341772	0.207921	0.243243	0.243902	0.185185	0.277778	0.15625	0.417582	0.243243	0.318182	0.155844	0.104478	0.181818	0.291139	0.152542	0.228261	0.2625	0.150943
CL649Contig2_All_728	0.126582	0.235294	0.205479	0.116883	0.112903		0.12766	0.202899	0.214286	0.25	0.142857	0.131579		0.133333	0.222222			0.190476	0.155556	0.126761	0.241935
CL649Contig2_All_750	0.45614		0.516667	0.522388	0.462963	0.71831	0.583333	0.596154		0.52381	0.745763	0.428571	0.514706	0.508197			0.672131	0.576923	0.671642	0.607143
CL649Contig2_All_754	0.360656		0.377049	0.412698	0.392857	0.647059	0.460526	0.384615	0.568627	0.365079	0.607143	0.365079	0.383562	0.363636			0.559322	0.480769	0.485294	0.423729
CL651Contig1_All_459	0.547368	0.444444	0.48	0.566038	0.518519	0.563218	0.43617	0.460526	0.354839	0.404494	0.565217	0.393939	0.580247	0.554217	0.3125	0.411111	0.423077	0.402597	0.472527	0.485294	0.347826	0.428571
CL651Contig1_All_497	0.522523	0.481132	0.455882	0.557143	0.534247	0.574074	0.419118	0.422222	0.363636	0.446429	0.51	0.402299	0.54955	0.538462	0.380531	0.454545	0.443548	0.448598	0.485981	0.4375	0.434783	0.458824
CL651Contig1_All_522	0.461538	0.389381	0.445946	0.363636	0.385542	0.366071	0.514286	0.395833	0.568182	0.426087	0.419048	0.479592	0.291339	0.346154	0.516949	0.490741	0.390625	0.443548	0.424779	0.488095	0.469388	0.449438
CL653Contig1_All_1816	0.132231																	0.16129
CL653Contig1_All_1840	0.178899	0.166667	0.198582		0.155689	0.146067	0.162602	0.173611	0.147059	0.153846	0.149171	0.153846	0.175258	0.177215		0.127389	0.174603	0.19883	0.159341		0.147059	0.148936
CL653Contig1_All_1843	0.176991	0.158974	0.206452		0.188571	0.177083	0.165385	0.197452	0.161111	0.161458	0.157895	0.161458	0.170732	0.173653	0.127358	0.149701	0.175879	0.19337	0.159794	0.134615	0.142045	0.155405
CL653Contig1_All_1897	0.669323	0.668122	0.656627	0.704348	0.711111	0.67094	0.749164	0.706383	0.664894	0.7875	0.694444	0.75	0.657778	0.717391	0.669782	0.648045	0.628205	0.664894	0.713043	0.667939	0.718147	0.682081
CL653Contig1_All_1956	0.166667	0.162437	0.113475					0.173184		0.119403		0.169591	0.166667		0.174757	0.127389	0.131068	0.115385	0.18595	0.126829	0.177778	0.122449
CL653Contig1_All_2000	0.150442		0.152941	0.139241	0.108434	0.181818	0.12	0.17		0.153226		0.107143	0.0980392	0.188119	0.128205	0.111111			0.10303		0.190476
CL653Contig1_All_2021	0.263158	0.263158	0.246377	0.327586	0.327586	0.233333	0.25	0.191781	0.233333	0.266667	0.391892	0.315789	0.25641	0.256757	0.233333	0.28	0.287356	0.235294	0.252174	0.188889	0.216216	0.275862
CL658Contig9_All_1848	0.541667	0.546667	0.454545	0.545455	0.580645	0.580247	0.56044	0.619048	0.5625	0.525641	0.57971	0.536842	0.642857	0.536585	0.767123	0.567164	0.6	0.642857	0.536585	0.464789	0.597222	0.589286
CL658Contig9_All_1937	0.597701	0.460526		0.298246	0.305085	0.721154	0.610169		0.742268	0.586207	0.511111	0.622222		0.333333	0.746479		0.333333	0.726027	0.393939	0.318182	0.652778	0.651515
CL658Contig9_All_1940	0.60241	0.514706		0.326923		0.72	0.608696		0.75	0.576471	0.505618	0.622222		0.354839	0.73913		0.365385	0.71831	0.440678	0.372549	0.657143	0.646154
CL660Contig2_All_291	0.123288			0.0923077		0.269231			0.148148	0.145161	0.203704	0.188679	0.128571				0.119403		0.111111	0.153846
CL671Contig2_All_455	0.205357	0.224299	0.193548	0.242424	0.152174	0.191304	0.262136	0.18	0.230769	0.208333	0.118421	0.264368	0.173913	0.212963	0.229885	0.307692	0.227273	0.141026	0.32	0.225806	0.192661
CL671Contig2_All_536	0.316279	0.225641	0.228395	0.271318	0.230303	0.2	0.184834	0.228758	0.284722	0.263959	0.185629	0.26257	0.192857	0.231481	0.24183	0.256684	0.225	0.239726	0.150754	0.197531	0.2	0.239583
CL671Contig2_All_597	0.123188	0.142857	0.161905	0.1	0.134615	0.10219	0.125			0.0902256					0.170455	0.117647	0.148148			0.173077	0.103448	0.126761
CL671Contig2_All_635	0.42029	0.576271	0.491525		0.561404	0.513514	0.578947			0.61194	0.468354	0.592593		0.5875		0.486842	0.609375		0.528571	0.535714	0.553571
CL674Contig2_All_344	0.204082	0.138298	0.239583	0.157895	0.135417	0.19	0.189189	0.144231	0.156863	0.194915	0.22093			0.136364	0.164706	0.159574	0.160377		0.192308	0.133333	0.123894	0.121212
CL674Contig2_All_414	0.169231					0.132231	0.11811
CL675Contig2_All_320	0.262136	0.304878			0.274194																	0.214286
CL675Contig2_All_330	0.12381
CL675Contig2_All_343	0.226415
CL681Contig3_All_2397	0.0945946
CL689Contig2_All_300	0.259259	0.254902				0.22807	0.285714		0.392157		0.292308	0.283333	0.271186	0.213115		0.272727			0.390625	0.27451
CL691Contig4_All_208	0.454545			0.677966	0.653846												0.647059
CL692Contig1_All_2916	0.19697	0.175439		0.403509		0.37037	0.18		0.264706			0.129032			0.234375	0.259259	0.290323	0.153846	0.186667
CL694Contig1_All_594	0.333333	0.129032	0.45			0.473684	0.246575		0.578947	0.390625	0.264151	0.444444	0.267857	0.344262	0.387097		0.446154	0.423077	0.348837	0.491803	0.40625
CL694Contig1_All_596	0.254237	0.145161	0.383333			0.333333	0.185714		0.410714	0.333333	0.226415	0.313725	0.207547	0.229508	0.362069		0.359375	0.346154	0.317647	0.377049	0.31746
CL694Contig1_All_1799	0.507692					0.57377	0.581818				0.527273								0.68
CL695Contig2_All_263	0.401274	0.286585	0.361905	0.395062	0.413793	0.360759	0.471264	0.328767	0.393701	0.443114	0.474576	0.460317	0.342342	0.289062	0.375	0.317308	0.369369	0.444444	0.333333	0.407895	0.315385	0.315315
CL695Contig2_All_340	0.417355	0.516854	0.450777	0.547945	0.489362	0.38806	0.361775	0.514523	0.454976	0.393822	0.411483	0.422535	0.463768	0.539823	0.440613	0.484043	0.462617	0.470085	0.488372	0.437788	0.462264	0.526627
CL695Contig2_All_389	0.145	0.175439	0.168539		0.120253	0.214592	0.148472	0.176991	0.147059	0.134529	0.130653	0.169399	0.132184	0.152632	0.161905	0.141104	0.175926	0.0943396	0.143498	0.144231	0.179487	0.172185
CL695Contig2_All_429	0.140496	0.162963	0.131579			0.2	0.12782	0.160584	0.104	0.141791	0.131387	0.15873	0.12069	0.132743	0.125	0.149123	0.175325	0.100671	0.118056	0.111111	0.156863	0.178571
CL698Contig3_All_349	0.506667	0.507692	0.509091	0.435484		0.401961	0.342105	0.698113	0.293478	0.506173	0.411765	0.491803	0.657143	0.539683	0.5375	0.42	0.554054	0.657143	0.617284	0.451613	0.467742	0.692308
CL698Contig3_All_424	0.362069	0.373737	0.437126	0.427778	0.337748	0.581897	0.516129	0.403409	0.567164	0.494118	0.502762	0.394737	0.378947	0.347826	0.434146	0.597884	0.449761	0.414141	0.434457	0.410377	0.469194	0.426573
CL698Contig3_All_499	0.104478		0.109589	0.100694		0.164062		0.1777	0.178947			0.109244	0.122581	0.135359	0.141026		0.175758	0.192308			0.198347	0.191837
CL698Contig3_All_514	0.494505	0.392857	0.487085	0.40625	0.423729	0.416667	0.365854	0.439516	0.454545	0.371429	0.315789	0.265823	0.385714	0.36875	0.397059	0.627451	0.466443	0.52809	0.467742	0.397436	0.506494	0.502262
CL698Contig3_All_1657	0.233766	0.344086	0.303571		0.25	0.305882	0.277419	0.359375	0.202703			0.235294	0.411765	0.445946	0.363636	0.369863	0.316667	0.353846	0.273684	0.227848		0.375
CL701Contig1_All_15	0.385714	0.186441			0.35		0.297297	0.40678	0.31746		0.177419	0.253731	0.263889	0.253731	0.322034	0.228571	0.238806	0.279412	0.220779	0.153846	0.288462	0.45
CL701Contig1_All_111	0.24	0.166667	0.25	0.188406	0.273684	0.223881	0.322581	0.326733	0.300971	0.221053	0.173469	0.184874	0.15534	0.257426	0.265487	0.157895	0.163636	0.222222	0.157534	0.144068	0.229358	0.366337
CL701Contig1_All_162	0.212121	0.185185	0.229508	0.222222	0.342105	0.231405	0.317308	0.341463	0.325	0.22619	0.181818	0.193878	0.233766	0.289157	0.27	0.175258	0.159574	0.2875	0.176471	0.148936	0.264368	0.350649
CL702Contig4_All_844	0.290909	0.238889	0.232	0.245614	0.295652	0.251748	0.257143	0.210526	0.248062	0.251748	0.3125	0.262069	0.224806	0.177778	0.176471	0.234127	0.235714	0.246269	0.304878	0.220779	0.315789	0.264706
CL703Contig1_All_208	0.138365
CL707Contig2_All_747	0.340659			0.41791		0.296296	0.192771	0.435484							0.25	0.336842	0.161765		0.305085	0.277778
CL707Contig2_All_748	0.340659			0.41791		0.314815	0.178571	0.435484							0.239437	0.319149	0.147059		0.311475	0.277778
CL707Contig2_All_798	0.5	0.298246			0.333333	0.470588	0.282353			0.375	0.377049	0.47541	0.34		0.4	0.460526	0.232877	0.16	0.354839	0.372881
CL707Contig2_All_821	0.465517				0.358491		0.33871			0.480769	0.320755	0.44				0.521127	0.381818		0.392157
CL707Contig2_All_823	0.527273				0.372549		0.362069			0.52	0.34					0.536232	0.377358
CL707Contig2_All_824	0.444444				0.38		0.362069			0.5		0.44				0.537313	0.384615
CL711Contig2_All_2771	0.309917	0.219917	0.237209	0.255708	0.213592	0.28481	0.264286	0.272	0.201878	0.257862	0.252101	0.234127	0.244186	0.145749	0.318898	0.334507	0.180769	0.273504	0.306859	0.32377	0.233607	0.195767
CL711Contig2_All_2802	0.71261	0.658228	0.660777	0.695364	0.741176		0.709512	0.723602	0.74269		0.727273	0.732308	0.710914	0.725067	0.753541	0.8	0.727735	0.729373	0.761538	0.743202	0.715569	0.761538
CL711Contig2_All_2803	0.315789	0.257453	0.34106	0.321981	0.374545			0.366279	0.248538		0.355978	0.347578	0.372928	0.304462	0.335065	0.368557	0.251928	0.350453		0.277311	0.390582	0.451264
CL711Contig2_All_2977	0.088		0.0892019	0.122727	0.101449			0.0963855	0.11215	0.0978261			0.104603	0.103704			0.0878378	0.0988593	0.09375		0.113879	0.0917431
CL711Contig2_All_3061	0.604938	0.563636	0.558824	0.656566	0.560976	0.614286	0.52	0.511111	0.594937	0.630952	0.551724	0.563636	0.598039	0.613861	0.491228	0.542553	0.605839	0.506494	0.585586	0.530864	0.626263	0.561644
CL711Contig2_All_3275	0.133005	0.121827	0.13089			0.0978261	0.132597	0.153061		0.126316	0.131783	0.104762	0.128571	0.123762	0.119318	0.100372	0.132576	0.129534	0.117117	0.0854271	0.131455	0.155405
CL711Contig2_All_3582	0.133829	0.118577	0.188462	0.103774	0.178862	0.153226	0.156934	0.181435	0.142241	0.199219	0.126126	0.152824	0.179856	0.117057	0.217391	0.176259	0.180556	0.146718	0.133117	0.144628	0.142373	0.158163
CL713Contig2_All_357	0.688172	0.742268	0.658228	0.6		0.743119	0.808081	0.666667	0.7	0.732558	0.707317	0.671053	0.641304	0.712329	0.683544	0.795455	0.723404	0.719101	0.693548	0.735294	0.637363	0.684211
CL713Contig2_All_430	0.275862	0.40625	0.376471	0.358209	0.353846	0.32381	0.354545	0.377778	0.328947	0.295455	0.197368	0.264957	0.345455	0.344444	0.26087	0.432432	0.428571	0.339623	0.366071	0.359223	0.366337	0.302326
CL713Contig2_All_432	0.263158	0.395833	0.341176	0.285714	0.353846	0.314286	0.351351	0.369565	0.303797	0.269663	0.173333	0.252101	0.318182	0.326087	0.233333	0.307018	0.337209	0.293578	0.321429	0.342857	0.352941	0.275862
CL713Contig2_All_446	0.150442						0.172043	0.227273		0.151899	0.233766	0.14876	0.171429	0.177083	0.219512	0.156522		0.19	0.171171	0.135922	0.222222	0.180723
CL713Contig2_All_461	0.113043		0.123457			0.144444		0.125	0.140625	0.140845	0.111111			0.119565						0.144231
CL713Contig2_All_487	0.214286				0.163636	0.121622	0.378049	0.296875		0.231884	0.305882	0.240385	0.221154	0.298851	0.285714	0.237624	0.12	0.266667	0.263736	0.189474	0.3125	0.33871
CL713Contig2_All_514	0.272727		0.123077	0.118644	0.240741	0.181818	0.39726	0.366667		0.262295	0.357143	0.242718	0.264368	0.394737	0.321429	0.277778	0.222222	0.346154	0.373333	0.236842	0.346667
CL713Contig2_All_558	0.153846		0.125			0.137255					0.153846	0.130435	0.145161	0.196078		0.153846	0.245902	0.172414	0.186441		0.2
CL716Contig4_All_2109	0.0972222				0.0932203	0.111588	0.112245	0.0970149	0.0854701	0.138776	0.112		0.123762	0.111111	0.0871795	0.0871212	0.108553	0.115702	0.124542	0.0974576	0.0852713
CL716Contig4_All_2110	0.242152	0.267281	0.309237	0.306383	0.248945	0.244726	0.253731	0.327138	0.257511	0.313008	0.284047	0.260073	0.269608	0.289963	0.331633	0.257576	0.278317	0.287449	0.251852	0.311966	0.280156	0.343949
CL716Contig4_All_2490	0.146199	0.151515	0.121622	0.159091	0.142857	0.114286	0.146853	0.167421	0.145349	0.163158	0.159204	0.148837	0.185366	0.132353	0.157534	0.172414	0.113793	0.142222	0.141221	0.172093	0.0972222	0.128205
CL716Contig4_All_3214	0.239437		0.16129	0.246377	0.27451	0.233766	0.206897	0.298701	0.2	0.173913	0.311688	0.240964	0.289855	0.228571	0.303571	0.196429	0.253521	0.267606	0.323944	0.19697	0.343284	0.232143
CL716Contig4_All_3251	0.16092			0.139535	0.205479	0.118812	0.119565	0.25	0.181818	0.158537	0.244681	0.107527	0.178218	0.1875	0.202703	0.164384	0.160377	0.27907	0.242105	0.173469	0.137931
CL716Contig4_All_3350	0.0952381								0.0972222		0.142857			0.109091				0.152542		0.0987654
CL716Contig4_All_3353	0.0806452								0.104478		0.137931			0.109091				0.160714		0.101266
CL716Contig4_All_4425	0.168317	0.12069	0.121495	0.119266	0.141509		0.152174	0.126866	0.122951	0.163934	0.161765	0.0909091	0.192308	0.0930233		0.119403	0.169811	0.137615	0.113475	0.0827068	0.104839	0.125
CL716Contig4_All_4464	0.213873	0.205128	0.178571	0.169312	0.242604	0.254902	0.18232	0.267241	0.217172	0.190698	0.202703	0.173516	0.206897	0.164474	0.281879	0.21134	0.193548	0.189055	0.193676	0.167442	0.243802	0.25
CL716Contig4_All_4477	0.14	0.139535	0.110619	0.132653	0.164021	0.0862069	0.159091	0.13278	0.114286	0.147287	0.130802	0.117904	0.141509	0.121387	0.17801	0.12037	0.205212	0.164502	0.13879	0.153846	0.123188	0.115741
CL716Contig4_All_4498	0.121324	0.103333	0.134021	0.158333	0.0956522	0.133987	0.118812	0.134752	0.142857			0.104167	0.130742	0.144681	0.114173	0.12549	0.104396	0.0874126	0.15407	0.114983	0.142424	0.091954
CL716Contig4_All_4776	0.0784314
CL716Contig4_All_4858	0.121951	0.16	0.186813		0.126316	0.148148	0.15873				0.127451	0.215054	0.113636	0.130952	0.186667	0.156863	0.166667		0.20354	0.214286		0.3125
CL716Contig4_All_5587	0.159664	0.11	0.112245		0.123288			0.123288	0.136842							0.134454
CL716Contig4_All_5683	0.326531	0.253333	0.518987	0.305556	0.296875	0.257143	0.33	0.240741	0.285714	0.269663	0.192308	0.310345	0.238636	0.368421	0.43617	0.28125	0.25	0.302632	0.258824	0.202532	0.175	0.172414
CL716Contig4_All_6704	0.483871	0.61039			0.705882	0.567164	0.760563	0.636364	0.57971	0.507463	0.542373		0.513158	0.564516	0.5	0.465517	0.54	0.629032	0.530303	0.473684
CL716Contig4_All_6739	0.284211	0.252336	0.338235	0.365079	0.283333	0.285714	0.388889	0.239437	0.242424	0.235849	0.252747	0.255102	0.308511	0.382022	0.285714	0.283951	0.44	0.26087	0.283019	0.333333	0.305556	0.288136
CL716Contig4_All_6744	0.291667	0.247788	0.343284	0.378788	0.295082	0.27451	0.383929	0.242857	0.235294	0.245455	0.255556	0.27551	0.302083	0.382022	0.27907	0.283951	0.434211	0.257143	0.281818	0.333333	0.315068	0.275862
CL716Contig4_All_6806	0.228571	0.157895	0.150943			0.263158	0.1875	0.189655	0.184211	0.163043	0.227273	0.228571		0.147541	0.136986	0.181818	0.15625	0.175439		0.15625
CL716Contig4_All_6814	0.235294	0.211111	0.2			0.311688	0.2		0.225352	0.181818	0.230769	0.275362		0.166667	0.157143	0.254902	0.166667	0.229508		0.177419	0.117647
CL718Contig4_All_1266	0.729839	0.709524	0.74375	0.731707	0.760736	0.699531	0.697479	0.723077	0.666667	0.708995	0.612717	0.711864	0.635897	0.751269	0.647059	0.716157	0.690909	0.710059	0.674877	0.656566	0.67052	0.685185
CL718Contig4_All_1542	0.633333			0.528302		0.566038		0.557692			0.358491		0.52459	0.653846		0.61194	0.703704	0.745098	0.692308
CL718Contig4_All_2403	0.318471	0.503268	0.559441	0.590909	0.439716	0.605405	0.86758	0.538462	0.528571	0.32093	0.578947	0.394558	0.467742	0.456376	0.422535	0.592391	0.540404	0.54375	0.786517	0.4625	0.432099	0.416667
CL718Contig4_All_2500	0.472	0.378571	0.385714	0.343434	0.395683	0.485294	0.237624	0.370787	0.391892	0.444444	0.352679	0.460432	0.40796	0.423529	0.423729	0.35426	0.379747	0.463855	0.341176	0.385621	0.446541	0.458647
CL722Contig1_All_331	0.183673	0.212766	0.138462	0.145161	0.178082		0.230088	0.217391	0.177215	0.205882			0.527473	0.160494		0.191176	0.150538		0.442982	0.222222	0.15
CL725Contig2_All_142	0.465517	0.462687	0.5	0.607143	0.52	0.451613	0.733333	0.611111	0.486111	0.347826		0.5	0.4	0.530303	0.434783	0.410959	0.43662	0.366667	0.301587		0.542373
CL725Contig2_All_183	0.0952381	0.142857	0.192308	0.15625	0.209677	0.212766	0.252747	0.282051	0.136842		0.2	0.166667	0.119048	0.09375	0.11	0.0897436			0.108108		0.1	0.12069
CL731Contig3_All_244	0.197403		0.249042								0.172872				0.160606
CL731Contig3_All_283	0.18638				0.12	0.105572							0.151515	0.176923	0.165414	0.197531						0.133621
CL731Contig3_All_302	0.265	0.200935			0.130435	0.216912		0.33871	0.225806	0.233161	0.196809	0.0949721	0.340541	0.341346	0.319048	0.304762	0.170616	0.14881	0.212355		0.267327	0.284974
CL731Contig3_All_313	0.112299	0.153439	0.112	0.229885	0.156863	0.102881	0.242604	0.134503	0.157895	0.110465	0.16		0.113772	0.102564	0.118919	0.177083	0.15	0.12766	0.0969163	0.1	0.100559	0.0867052
CL731Contig3_All_335	0.25				0.114504	0.111111				0.113821			0.204724	0.203947	0.208054	0.3125					0.120805	0.131944
CL731Contig3_All_352	0.115385	0.165049	0.164384	0.164179	0.16092	0.149606	0.134021	0.2375	0.224138	0.189474	0.178947	0.117021	0.244681	0.122642	0.121212	0.0882353	0.267327	0.202128	0.11215	0.232877	0.133333	0.207921
CL731Contig3_All_369	0.783333	0.909091			0.9375	0.931507	0.918033				0.967742	0.898305	0.811594	0.777778	0.864407		0.925	0.928571	0.865672		0.816901	0.809524
CL732Contig1_All_246	0.797753		0.9	0.714286	0.888889	0.825	0.917526	0.802469	0.931373	0.914634	0.8625	0.847222				0.739837		0.892308	0.769231	0.829787	0.9	0.880597
CL733Contig1_All_365	0.130178	0.118056	0.12782			0.1		0.154639	0.134021	0.134921	0.152439				0.131387	0.141176	0.106383	0.177419	0.182266	0.113636		0.147368
CL733Contig1_All_416	0.271429	0.385965	0.233645		0.148936	0.255319	0.134328	0.164179	0.294872	0.166667	0.272727	0.148148	0.294118	0.212389	0.330275	0.316456	0.307018	0.252747	0.367347	0.261261	0.25	0.169231
CL733Contig1_All_424	0.152672	0.147059	0.0980392		0.0879121	0.088	0.1	0.129032	0.140845		0.0818182			0.121495	0.161616	0.162162	0.0970874	0.097561	0.165354	0.132653	0.153846	0.175439
CL733Contig1_All_425	0.155039	0.148515	0.0990099		0.0879121	0.0894309	0.101695	0.126984	0.140845		0.0833333			0.132075	0.163265	0.150685	0.0970874	0.097561	0.165354	0.132653	0.153846	0.178571
CL733Contig1_All_437	0.127273	0.144578	0.0947368		0.0930233	0.0943396	0.0934579	0.118644	0.134328		0.0888889			0.136842	0.147727	0.144928		0.102564	0.182692	0.139535	0.177215
CL736Contig1_All_81	0.190909	0.205357	0.285714	0.181818	0.269231	0.224299	0.218978	0.137931	0.227723	0.247934	0.247619	0.257426	0.265487	0.216216	0.21875	0.227848	0.27	0.166667	0.252632	0.180851	0.188889	0.225806
CL740Contig2_All_1381	0.32
CL740Contig2_All_1387	0.192982					0.155172										0.178571			0.113208
CL740Contig2_All_1522	0.706522	0.719512	0.78022		0.8	0.633333	0.809091	0.79845	0.650794	0.776596	0.757576	0.660714	0.741935	0.72449	0.79646	0.686869	0.830645	0.744444	0.728395	0.821782	0.75	0.691358
CL740Contig2_All_1570	0.0972222							0.152778		0.163934		0.0943396		0.107143	0.140625		0.114286					0.115385
CL744Contig2_All_1619	0.287671	0.235294		0.389831		0.12069	0.351852		0.220339			0.176471	0.288136	0.192982	0.245614	0.245283	0.213115	0.320755	0.309091	0.333333
CL744Contig2_All_1674	0.758621												0.719298				0.762712		0.819672
CL747Contig1_All_168	0.254545	0.338028	0.355932		0.254902	0.339286		0.396552	0.338462	0.21875	0.45283	0.354839	0.25			0.205128	0.327869	0.347222	0.242857	0.269231	0.305085	0.365385
CL747Contig1_All_3174	0.173077					0.311475								0.153846		0.215686	0.18
CL755Contig1_All_142	0.573171	0.678808	0.409836	0.285714	0.904918	0.700787	0.811765		0.90301	0.855721		0.483871	0.641791	0.557692	0.56962	0.444444	0.871595	0.470588	0.5		0.5625	0.506024
CL755Contig1_All_151	0.536585	0.873065	0.285714	0.666667	0.905775	0.673759	0.883077		0.896774	0.855263		0.348485	0.5	0.4	0.727273	0.367647	0.861953	0.833333	0.37931		0.884615	0.7
CL755Contig1_All_215	0.805556		0.635294		0.800664	0.833333	0.880109	0.744898	0.766323			0.72619	0.818966	0.757962		0.823077			0.826531	0.851852	0.914397	0.89172
CL755Contig1_All_242	0.840336	0.901493	0.701149	0.901099	0.896797	0.870968	0.897338	0.846154	0.912698			0.79717	0.876289	0.760976	0.928571	0.807453			0.862745	0.921811	0.917563	0.890977
CL755Contig1_All_329	0.912088	0.831395	0.922222	0.843284	0.902062				0.916129	0.908257	0.681159		0.917808		0.863014		0.901639	0.874126		0.897297	0.921053	0.911111
CL755Contig1_All_399	0.311475		0.188119	0.207317	0.139785			0.15625	0.245033	0.161538		0.198198	0.264901	0.127778	0.271186	0.183908	0.169565	0.3	0.225225	0.193237	0.184358	0.154545
CL755Contig1_All_433	0.0842105														0.0970874							0.0943396
CL755Contig1_All_437	0.170213	0.176101	0.12782	0.129412	0.195455					0.205128		0.221774	0.176796	0.0977011	0.178947			0.20155		0.189723	0.191489	0.165563
CL755Contig1_All_449	0.177966	0.202128	0.257669	0.195946	0.229249					0.283186	0.14	0.229452	0.191964	0.12	0.177083	0.109589		0.204225	0.0895522	0.290323	0.243243	0.255556
CL755Contig1_All_477	0.308989	0.308197	0.271375		0.309645	0.314103	0.364286	0.401899	0.34252	0.315315	0.308642		0.341317	0.353125	0.357143	0.373541		0.376623	0.251121		0.29156	0.269231
CL755Contig1_All_583	0.771053						0.748731								0.784314
CL755Contig1_All_915	0.215385	0.21875				0.164103	0.192837			0.241026	0.160763		0.208333	0.191214		0.197832		0.152882
CL755Contig1_All_924	0.137838					0.142857	0.129944			0.126685				0.136126		0.0991501		0.134021		0.128065
CL755Contig1_All_946	0.75817	0.747801	0.715447	0.777457		0.785507	0.773163	0.766839	0.732194	0.71987	0.789634		0.74928	0.732591	0.8	0.753425		0.808023		0.830189	0.725641
CL755Contig1_All_947	0.858108	0.829787	0.839437	0.871345	0.858228	0.864307	0.837134	0.828571	0.857143	0.813953	0.869565		0.838617	0.831909	0.853583	0.893103		0.864023	0.865823	0.86262	0.821522
CL755Contig1_All_968	0.122807	0.167722	0.203008	0.142857	0.149826	0.172308	0.145455	0.132992	0.221429	0.128788	0.155763		0.15142	0.195846	0.131387	0.212928		0.157895	0.185379	0.0901639	0.189702	0.2
CL756Contig2_All_310	0.202899	0.257576						0.245614		0.151515					0.301887			0.267857	0.257143	0.16	0.215385
CL756Contig2_All_406	0.780822	0.83908				0.888889	0.762712		0.814815	0.823529				0.852941	0.745455	0.745763	0.8		0.757143	0.852459	0.826923
CL756Contig2_All_1378	0.197531	0.207317	0.151515	0.186047		0.214286	0.1375	0.188119	0.131868	0.118182	0.159091	0.13253	0.236364	0.10101	0.103896	0.1125	0.186275	0.177083	0.12963	0.186047	0.168675	0.157143
CL756Contig2_All_1490	0.330769	0.340502	0.382979	0.373737	0.409091	0.340426	0.401869	0.288793	0.328859	0.348754	0.320675	0.37037	0.339806	0.385666	0.330396	0.342723	0.357664	0.37931	0.335548	0.373333	0.266129	0.37619
CL756Contig2_All_1525	0.461268	0.483283	0.521739	0.450893	0.472362	0.426997	0.521505	0.384921	0.483108	0.468439	0.448276	0.456274	0.488889	0.467105	0.43295	0.451613	0.432177	0.506024	0.39577	0.497835	0.420863	0.451327
CL756Contig2_All_1531	0.170213	0.147692	0.148472	0.101382	0.205128	0.191667	0.136612	0.164609	0.209459	0.176271	0.157692	0.197628	0.152866	0.199336	0.208661	0.201878	0.201299	0.178862	0.196923	0.136564	0.243542	0.200893
CL756Contig2_All_1621	0.194175	0.326923	0.326923		0.292929	0.144	0.192	0.355705	0.14		0.180952	0.185567	0.387879	0.135922	0.109589	0.4	0.172727	0.131868	0.331551	0.229167	0.372414	0.173333
CL756Contig2_All_1723	0.111111	0.103448						0.121951	0.178571	0.18	0.101695		0.0961538	0.213115			0.106667	0.26			0.151515
CL757Contig2_All_371	0.900474	0.827434	0.872483	0.84058	0.905512	0.857143	0.841346	0.850649	0.866995	0.868852	0.888889	0.875		0.913295	0.866667	0.900621	0.862245	0.847953	0.873016	0.876404	0.872449
CL764Contig2_All_353	0.170213	0.110092	0.180556	0.126761	0.211765	0.196581	0.176471			0.197917	0.144737	0.163462	0.197531		0.139241	0.116279	0.136364	0.165049	0.177778	0.25	0.209677
CL764Contig2_All_368	0.209302	0.183099	0.181818		0.179245	0.1875	0.262069		0.202128	0.191304	0.228261	0.137931		0.208	0.0909091	0.233645	0.218487	0.24	0.158824	0.17284
CL764Contig2_All_381	0.278571	0.286585	0.308333	0.174757	0.186441	0.23494	0.303226	0.212121	0.287037	0.24812	0.429825	0.296296		0.258741	0.183486	0.312977	0.274074	0.263566	0.216931	0.271028	0.206897	0.155556
CL764Contig2_All_412	0.211155	0.327014	0.261628	0.247126	0.238095	0.297297	0.254098	0.312925	0.308642	0.232323	0.170213	0.262887	0.339394	0.225108	0.310345	0.265537	0.281609	0.258065	0.27907	0.161765	0.176471	0.242647
CL764Contig2_All_499	0.194245	0.2	0.209091	0.280899	0.165217	0.135135	0.208633	0.213483	0.144578	0.131868	0.303922	0.133333	0.168539	0.239437	0.206522	0.0961538	0.10989	0.185567	0.115942	0.24183	0.169643	0.157303
CL764Contig2_All_510	0.133333	0.22093			0.146789	0.158416		0.158537	0.166667	0.141026		0.109756	0.1125	0.0985915	0.209877	0.091954	0.171053	0.113924	0.190083		0.144144	0.0989011
CL764Contig2_All_521	0.238095		0.242105	0.276316	0.244444		0.2				0.292683			0.289256						0.309524	0.210526	0.242857
CL764Contig2_All_528	0.229167		0.247191	0.28169	0.269663		0.232323	0.145161			0.337662			0.289474	0.196721			0.114754		0.303279	0.215054	0.264706
CL764Contig2_All_549	0.123596										0.126761			0.105263
CL767Contig2_All_1820	0.16185	0.128834	0.166667	0.126866	0.120482	0.0846561	0.173469	0.103704	0.163842	0.180233	0.12987	0.16129	0.1375	0.140351	0.136646	0.177778	0.13245	0.150376	0.232804	0.156863	0.141975	0.120968
CL775Contig1_All_188	0.253247	0.231183	0.293233	0.130841	0.315789	0.116883	0.210526	0.241379	0.259259	0.227848	0.315789	0.273333	0.188406	0.179487	0.211538	0.211111	0.163934	0.240602	0.28	0.191781	0.181818
CL775Contig1_All_282	0.212291	0.23301	0.236686	0.220859	0.2	0.25625	0.240741	0.22293	0.231707	0.244681	0.240642	0.170455	0.210191	0.217877	0.157895	0.257511	0.205882	0.261146	0.228571	0.306667	0.169399	0.20155
CL777Contig1_All_392	0.278689
CL781Contig1_All_366	0.333333		0.245614		0.25	0.322581	0.238806	0.362069	0.333333		0.407407	0.232143	0.333333		0.254902	0.253731	0.296296	0.267857	0.289855		0.236364
CL781Contig1_All_393	0.305556		0.217391	0.138462	0.19403	0.28169		0.277778	0.273973		0.31746	0.233766	0.338028	0.188679	0.224138	0.222222	0.285714	0.279412	0.296296		0.161765	0.37931
CL782Contig1_All_487	0.0935673						0.104348	0.142857							0.104027	0.0833333					0.119718	0.105023
CL782Contig1_All_543	0.101796		0.145349	0.0854701	0.136691		0.0864198	0.170213	0.107914	0.135417	0.101604	0.102564		0.131148	0.118644	0.128571	0.128378			0.13986	0.135338	0.137931
CL782Contig1_All_565	0.572816	0.623762	0.75	0.693182	0.740741	0.67	0.786325	0.618557	0.625	0.732283	0.689394	0.660194	0.703297	0.8	0.589744	0.653846	0.561905	0.655462	0.633333	0.694444	0.625	0.559524
CL787Contig1_All_275	0.571429		0.592593			0.470588			0.5		0.574074			0.372549				0.490196	0.516667	0.403846	0.584906	0.491228
CL790Contig2_All_456	0.0934579	0.133333														0.189474					0.214286
CL790Contig2_All_458	0.0952381	0.161905														0.224719					0.234043
CL794Contig1_All_325	0.180851			0.0987654			0.102362				0.0952381					0.147059			0.103093	0.102804	0.0882353
CL794Contig1_All_331	0.177778			0.148148			0.107438				0.170732			0.103093		0.171875			0.115789	0.113208	0.0909091
CL794Contig1_All_334	0.215909			0.111111			0.12605	0.0909091			0.0864198					0.16129	0.1		0.131868	0.103774	0.111111
CL794Contig1_All_346	0.0902778										0.120482
CL794Contig1_All_355	0.221311	0.183099		0.189189			0.191489							0.157407			0.125926		0.178571
CL795Contig6_All_4566	0.320755				0.58		0.328947		0.537037	0.377049		0.396226							0.339623
CL797Contig5_All_763	0.44	0.371429	0.322314	0.247525		0.333333	0.410072	0.357143	0.346667	0.32		0.283688	0.430657	0.393701	0.263514	0.297619	0.351351	0.362069	0.359281	0.326923	0.225564	0.28
CL797Contig5_All_1342	0.25641	0.325301	0.362637	0.433628	0.313253	0.384615	0.357143	0.34	0.333333	0.297619	0.368852	0.414141	0.402439	0.304348	0.408451	0.298246	0.301724	0.395349	0.294737	0.376471	0.315068	0.369863
CL797Contig5_All_1353	0.116279	0.0978261	0.0943396	0.132231	0.11236		0.097561	0.132075	0.0873786	0.12766				0.118812			0.109375
CL797Contig5_All_1396	0.214286	0.277311	0.242188	0.312925	0.239669	0.273885	0.260163	0.203008	0.229508	0.343066	0.366279	0.296875	0.265625	0.235294	0.291339	0.315789	0.245033	0.318584	0.366667	0.248062	0.198347	0.330097
CL797Contig5_All_1596	0.16338	0.19322	0.208163	0.230469	0.16996	0.198813		0.187713	0.12069	0.204969	0.190476	0.176245	0.2	0.182432	0.174342	0.179739	0.196133	0.197581	0.145401	0.149206	0.178707	0.214953
CL797Contig5_All_1621	0.0915254	0.115556	0.159794	0.121212	0.118227	0.0954198			0.0969163		0.103586	0.116279	0.122363	0.108225	0.104418	0.097166	0.109635	0.0974359	0.0992366		0.105528	0.147929
CL799Contig10_All_5714	0.420455	0.45	0.420118	0.371257	0.439759	0.358079	0.324759	0.460465	0.42439	0.444444	0.345833	0.390071		0.5	0.409396	0.422535	0.382488	0.390572		0.454976	0.522088	0.41989
CL799Contig10_All_5846	0.302013	0.267176	0.287719	0.414729	0.366412			0.321839	0.260062	0.250755	0.256831	0.298103		0.31761	0.27451	0.335878	0.259146	0.292818		0.283077		0.338776
CL799Contig10_All_8118	0.627273	0.573585	0.597656	0.604317	0.606061	0.5		0.561181	0.527559	0.5125	0.55	0.590909		0.556452	0.5	0.434783	0.469828	0.548148		0.59375	0.619048	0.532934
CL799Contig10_All_8136	0.604167	0.601732	0.604348	0.596078	0.607595	0.473118	0.566952	0.544643	0.504202	0.519824	0.559211	0.604651		0.544186	0.510638	0.444444	0.465116	0.537549		0.579487	0.62963	0.544872
CL803Contig2_All_51	0.156757	0.167539	0.138211		0.119048			0.115646	0.124088		0.116564	0.136	0.124183		0.106667	0.150838		0.102362	0.113402
CL803Contig2_All_68	0.150538	0.184783	0.141667		0.10084			0.144828	0.117647	0.0988372	0.1125	0.155738	0.143836		0.104895	0.14375	0.146067	0.132812	0.114583	0.111111
CL803Contig2_All_75	0.204082	0.245989	0.20339	0.223077	0.181818	0.156069	0.222222	0.222222	0.202899	0.210526	0.2	0.141732	0.193333	0.212329	0.123288	0.174497	0.205714	0.244275	0.186813	0.165414	0.163636	0.151316
CL803Contig2_All_148	0.119266			0.113636		0.119658	0.131783		0.126437	0.0956522	0.12381		0.110169		0.119565	0.130435		0.144578	0.115702	0.116279
CL804Contig5_All_103	0.526316	0.7	0.587302	0.519231		0.525424	0.546875	0.529412		0.525	0.535211		0.476923		0.642857	0.507692	0.513514	0.483333	0.55	0.681818	0.38	0.606557
CL805Contig1_All_144	0.30303	0.31	0.403226		0.353846	0.402299	0.280702	0.42029	0.310345	0.337349	0.318182	0.428571	0.397436	0.376812	0.520833	0.407895	0.452055	0.333333	0.340206	0.271605	0.375	0.293333
CL805Contig1_All_172	0.333333	0.301205	0.339623		0.338983	0.38961	0.276596	0.444444	0.305882	0.323529	0.32	0.441176	0.382353	0.382353	0.494382	0.371429	0.441176	0.336842	0.333333	0.30137	0.40678	0.253521
CL805Contig1_All_192	0.147059				0.173077		0.0897436			0.163934	0.144928						0.160714
CL805Contig1_All_202	0.290323	0.301587				0.45	0.283582		0.274194	0.275862	0.316667	0.350877	0.407407	0.357143	0.5	0.377049		0.352941	0.241935	0.292308
CL806Contig1_All_63	0.119048			0.11828		0.166667		0.202381		0.148936	0.170455	0.112245		0.117647	0.15493	0.116505	0.117647				0.117021
CL806Contig1_All_85	0.230769	0.285714	0.298851	0.19802	0.259259	0.213333	0.171053	0.303922	0.304348	0.272727	0.131868	0.22549	0.28125	0.25	0.253333	0.230769	0.261261	0.240964	0.242991	0.232877	0.19469	0.26506
CL806Contig1_All_96	0.237624	0.25	0.294737	0.198113	0.247191	0.25	0.176471	0.275229	0.301205	0.281818	0.112245	0.227273	0.261682	0.235294	0.258427	0.2	0.258333	0.22449	0.247934	0.25	0.226891	0.252632
CL806Contig1_All_346	0.184211	0.230769	0.128205	0.238806	0.171875	0.210526	0.2875	0.266667	0.183099	0.218391	0.260274	0.129032	0.21978		0.244681	0.337838	0.206522	0.313433	0.170455	0.333333	0.186667	0.166667
CL811Contig1_All_547	0.255814	0.157143	0.278689	0.1875	0.21519	0.213115	0.213115	0.301075	0.183908	0.235294	0.333333	0.208791		0.229167		0.207792	0.145695	0.144578	0.204301	0.23301	0.172414	0.454545
CL811Contig1_All_772	0.2	0.280899	0.155844	0.148936	0.208791	0.207792	0.2	0.234568	0.147727	0.156627	0.181818	0.171429	0.20339	0.180952	0.185185	0.157895	0.25641	0.204819	0.221239	0.201923	0.208696
CL813Contig2_All_690	0.258621						0.410714
CL813Contig2_All_696	0.192982						0.294118
CL813Contig2_All_1819	0.921569
CL820Contig1_All_226	0.120879	0.191489	0.140625				0.234375				0.228571		0.286957	0.255556		0.0947368	0.131868
CL820Contig1_All_229	0.105263	0.16	0.128571				0.227941				0.208333		0.246032	0.231579			0.126316
CL821Contig5_All_1907	0.575758	0.8125	0.602941			0.763158	0.714286	0.807018	0.7	0.617647	0.64	0.69863	0.666667	0.716216	0.709091	0.785714	0.507463		0.674419	0.652778
CL821Contig5_All_1967	0.609375	0.698413	0.5			0.671429	0.615385	0.730769	0.606557	0.566038		0.612903		0.621212		0.7			0.5	0.603175
CL821Contig5_All_1990	0.618182	0.825397				0.78125	0.716418	0.803922	0.627451	0.642857		0.683333		0.647059					0.575342	0.672727
CL821Contig5_All_2768	0.140845	0.272727	0.186441	0.0985915	0.238806	0.18		0.210526	0.227848	0.152542	0.194805	0.252747	0.102564	0.166667		0.238636	0.108434	0.19403	0.142857	0.109589	0.171429	0.26
CL821Contig5_All_2801	0.118182	0.194175	0.16	0.0961538	0.202381	0.142857	0.155844	0.222222	0.205128	0.106383	0.165414	0.298387	0.111111	0.181818	0.188406	0.202703	0.144068	0.185185	0.152542	0.122807	0.181818	0.205128
CL821Contig5_All_2964	0.11039	0.177305	0.160839	0.126126	0.144737	0.173554	0.176471	0.145897	0.139601	0.229167	0.198953	0.152975	0.220779	0.168342	0.191257	0.188482	0.162722	0.221477	0.159763	0.174497	0.0980392
CL821Contig5_All_3785	0.203704											0.16
CL821Contig5_All_3796	0.684211						0.618182		0.58			0.701754	0.66			0.72				0.607843
CL821Contig5_All_3903	0.15493			0.145455			0.181818		0.145455	0.145455						0.280702	0.181818	0.140625	0.166667	0.211268		0.142857
CL823Contig3_All_514	0.329412	0.44	0.389831	0.24359	0.358491	0.260417	0.337349	0.263158	0.362319	0.448276	0.2	0.280702	0.415094	0.428571	0.34375	0.369231	0.180952	0.11828	0.378788	0.376623	0.365385	0.576923
CL823Contig3_All_610	0.134715		0.125	0.149606	0.0983607			0.121212	0.181159	0.144578	0.138889	0.178161		0.191257		0.416107	0.3	0.28125	0.345178	0.380117	0.368421	0.218182
CL823Contig3_All_613	0.140625		0.153846	0.143939	0.170732	0.150538	0.117241	0.113636	0.191489	0.137725	0.132867	0.208092		0.233333	0.118644	0.406667	0.294737	0.270968	0.363184	0.383721	0.367742	0.245614
CL823Contig3_All_649	0.197802	0.240506	0.229167	0.102041	0.34058	0.245399	0.138462	0.144144	0.268657	0.335329	0.106195	0.335616	0.2	0.344371	0.224	0.397059	0.30814	0.236641	0.32948	0.374194	0.362319	0.439252
CL823Contig3_All_650	0.194444	0.246835	0.225352	0.102041	0.333333	0.242236	0.137405	0.145455	0.268657	0.325301	0.104348	0.331034	0.19403	0.358108	0.221311	0.394161	0.304094	0.230769	0.32948	0.37013	0.367647	0.438095
CL823Contig3_All_656	0.194286	0.25	0.227941	0.122449	0.343284	0.254777	0.140625	0.161905	0.284615	0.32716	0.118182	0.347518	0.198473	0.357143	0.22314	0.390977	0.280488	0.228346	0.331325	0.34965	0.354331	0.427184
CL823Contig3_All_669	0.187097	0.213235	0.219298	0.122222	0.364407	0.274648	0.144144	0.177083	0.293103	0.322148	0.0990099	0.352459	0.203704	0.37069	0.214286	0.376068	0.279221	0.217391	0.326531	0.328125	0.347826	0.422222
CL823Contig3_All_670	0.18543	0.213235	0.223214	0.122222	0.359649	0.266187	0.136364	0.177083	0.292035	0.321918	0.102041	0.349593	0.207547	0.373913	0.207207	0.373913	0.27451	0.217391	0.324138	0.333333	0.347826	0.426966
CL823Contig3_All_673	0.183673	0.19084	0.227273	0.123596	0.348214	0.263158	0.153846	0.175258	0.295238	0.310345	0.102041	0.341463	0.211538	0.345455	0.203704	0.377193	0.295302	0.219298	0.291667	0.286885	0.309735	0.41573
CL825Contig1_All_493	0.224138					0.285714		0.132353	0.214286		0.245902								0.272727
CL825Contig1_All_517	0.568627	0.689655				0.638554	0.766667	0.532609	0.447917	0.54717	0.696203	0.72093		0.666667	0.52	0.681159	0.618182		0.367347		0.423729	0.551724
CL825Contig1_All_590	0.0904255										0.0987654				0.121622				0.0824176
CL825Contig1_All_631	0.153333	0.156028	0.257426	0.196721	0.128713	0.181818	0.184211	0.158333	0.129496	0.152	0.125984	0.185841	0.147287		0.135593	0.140741	0.164384	0.156863	0.242424	0.156522	0.112782	0.111111
CL825Contig1_All_635	0.130137	0.144928	0.24	0.188034	0.10101	0.170543	0.183673	0.137931	0.110294	0.134454		0.169643	0.142857		0.119658	0.122137	0.145833		0.238462	0.166667
CL825Contig1_All_689	0.25	0.324324				0.278689	0.3		0.269841		0.307692		0.190476		0.22807	0.264706
CL826Contig1_All_313	0.205479	0.290323															0.305085	0.35
CL826Contig1_All_324	0.217949	0.265625															0.296875	0.338983
CL829Contig2_All_1755	0.104762
CL829Contig2_All_1809	0.385965									0.225806		0.655914
CL829Contig2_All_1811	0.385965									0.213115		0.659574
CL829Contig2_All_1826	0.272727									0.164179		0.675676
CL829Contig2_All_1865	0.576923									0.537313		0.176471
CL829Contig2_All_1867	0.596154									0.530303		0.183824
CL829Contig2_All_1869	0.886792									0.661538
CL829Contig2_All_1879	0.740741									0.651515		0.347518
CL829Contig2_All_1923	0.35					0.545455	0.384615	0.339623		0.222222		0.208955	0.37037		0.4		0.294118		0.369231	0.237288	0.274194
CL829Contig2_All_2000	0.404255	0.295775	0.25	0.384615	0.323529	0.406593	0.333333	0.304878	0.383721	0.39726	0.38961	0.356322	0.417582	0.324675	0.381579	0.230769	0.411765	0.434211	0.276596	0.404762	0.347826	0.349398
CL829Contig2_All_2030	0.438596								0.351852		0.32	0.294118	0.4	0.32	0.272727		0.296296	0.372549	0.216667	0.392857	0.254545	0.327869
CL829Contig2_All_2039	0.470588								0.377358				0.384615							0.346154		0.351852
CL829Contig2_All_2396	0.309524	0.210526	0.223529	0.112676	0.179104	0.1875	0.166667	0.25	0.244275	0.263158	0.255814	0.16129	0.164557	0.195122	0.242718	0.173333	0.21978	0.2	0.210526		0.135135	0.191176
CL829Contig2_All_2432	0.121212	0.13245	0.2	0.0841121	0.118812	0.110465	0.1	0.132653	0.119048	0.149068		0.169118	0.130769	0.142857	0.134503	0.125	0.135714	0.0921053	0.129496			0.114583
CL829Contig2_All_2578	0.152941	0.208333	0.201923	0.2	0.15942	0.188889	0.207547	0.197183	0.217391	0.252252	0.183673	0.198113	0.211538	0.155556	0.234234	0.17284	0.210084	0.195122	0.220779	0.192308	0.12766	0.193548
CL829Contig2_All_2593	0.0945946	0.178571	0.116279		0.163934	0.12987		0.169231		0.0989011		0.147727	0.1125	0.177215		0.15493	0.138614	0.109589	0.0985915	0.146667	0.17284	0.123288
CL831Contig1_All_494	0.111111	0.108696			0.147059	0.125523		0.128205		0.122905				0.12						0.108696	0.175	0.140351
CL831Contig1_All_495	0.157895	0.16092	0.174757		0.233871	0.165138		0.195946	0.161972	0.145349	0.134831	0.167702	0.13245	0.173184	0.148148	0.12782	0.139665	0.113475	0.132184	0.147059	0.243243	0.201835
CL832Contig1_All_248	0.180851	0.119565		0.282443	0.268041	0.282609	0.319444	0.176471	0.183333	0.180723	0.321429	0.363636	0.243243	0.175	0.269231	0.226891	0.267717	0.247619	0.149123	0.298507	0.340909	0.306452
CL837Contig5_All_108	0.17037	0.220472			0.163743	0.193237	0.165414	0.302083	0.207317	0.217021	0.267241	0.209302	0.149425	0.166667	0.238342	0.180952	0.260417	0.204082	0.26087	0.182609	0.142857	0.304348
CL837Contig5_All_119	0.228346	0.265487	0.12	0.15	0.203704	0.243655	0.212389	0.361446	0.242857	0.29717	0.316327	0.25641	0.186667	0.221154	0.303867	0.247191	0.283505	0.232558	0.316239	0.207547	0.181818	0.328467
CL837Contig5_All_137	0.292576	0.309524	0.338462	0.32	0.302817	0.350575	0.418605	0.15625		0.226804	0.329412	0.34375	0.5	0.320513	0.339286	0.297297	0.327869	0.333333	0.333333	0.324324	0.3	0.291667
CL838Contig1_All_242	0.373239	0.330645	0.3125	0.275229	0.348315	0.35461	0.292398	0.389831	0.369748	0.347826	0.325203	0.255319	0.367521	0.327869	0.366667	0.380952	0.267606	0.387097	0.33557	0.354167	0.275862	0.361905
CL838Contig1_All_258	0.406667	0.389706	0.336	0.339286	0.380952	0.380282	0.321053	0.408	0.420635	0.390071	0.368421	0.271523	0.416	0.346457	0.43609	0.386792	0.3125	0.417323	0.378882	0.386792	0.31405	0.421053
CL841Contig4_All_3104	0.269231	0.344262		0.163934	0.26	0.269841		0.38	0.323529		0.275	0.360465	0.24			0.324675	0.388889	0.32	0.246575	0.289855		0.175439
CL841Contig4_All_3132	0.119048		0.119048	0.111111		0.0989011	0.102564	0.119565				0.114504	0.155963		0.131579	0.106557	0.104895	0.1	0.149123
CL841Contig4_All_3196	0.0828729	0.0855615	0.1		0.153846									0.0921659							0.0978261	0.126667
CL841Contig4_All_3198	0.198895	0.257143	0.216049	0.115385	0.194444	0.187166	0.251429	0.231638	0.228261	0.271845	0.195455	0.25	0.257282	0.175355	0.299401	0.255507	0.259259	0.22549	0.200873	0.145078	0.228261	0.226667
CL841Contig4_All_3204	0.272727	0.356021	0.245509	0.179104	0.246667	0.25641	0.331551	0.272222	0.302083	0.322275	0.266094	0.270642	0.336538	0.220721	0.331461	0.377682	0.315574	0.333333	0.276596	0.29798	0.314136	0.337662
CL841Contig4_All_3297	0.261682	0.315068	0.192488	0.268571	0.2723	0.315113	0.252149	0.157407	0.270588	0.29595	0.282209	0.277372	0.292063	0.220339	0.296167	0.315476	0.258824	0.282392	0.265152	0.16726	0.282443	0.272727
CL841Contig4_All_3371	0.243119	0.303318	0.233533				0.244186	0.205405	0.270718	0.310044	0.227106	0.256545	0.345133	0.217573	0.279793	0.294574	0.22807	0.288372	0.250825	0.179039	0.229885
CL841Contig4_All_3387	0.306358	0.316092	0.335526	0.166667	0.190909	0.138686	0.251232	0.313253	0.347826	0.371728	0.254167	0.289474	0.37766	0.216749	0.315789	0.366972	0.268421	0.331461	0.301205	0.281553	0.275591	0.157895
CL846Contig7_All_1374	0.152778	0.407692		0.26087	0.0945946	0.216867	0.222222	0.228916	0.209877			0.134146	0.217391			0.11828				0.132075	0.2125	0.342105
CL846Contig7_All_1416	0.133803			0.198529	0.157025	0.202797	0.214286	0.191176	0.248				0.131387						0.132075		0.268966	0.245455
CL846Contig7_All_1446	0.104072			0.1		0.0841584	0.11811					0.0798122	0.107143			0.0807175						0.119497
CL846Contig7_All_1470	0.237548	0.0963855	0.12	0.313131	0.165854	0.205882	0.236923	0.201613	0.193966	0.199248		0.12963	0.168889	0.135714	0.148594	0.140684	0.124542			0.161157	0.214286	0.256983
CL846Contig7_All_1471	0.603053	0.402439	0.446903	0.60101	0.5	0.525	0.511041	0.54	0.611354	0.483516	0.383966	0.440741	0.45045	0.436823	0.467742	0.416667	0.410448	0.376147	0.388693	0.510204	0.6	0.560694
CL846Contig7_All_1614	0.428115	0.278049	0.243386	0.340909	0.28934	0.465035	0.448029	0.256281	0.395522	0.434483	0.263158	0.482014	0.246575	0.469636	0.421222	0.420455	0.396648	0.355401	0.346269	0.419118	0.197115	0.260606
CL846Contig7_All_1617	0.48366	0.288557	0.318436	0.358824	0.329897	0.505455	0.483019	0.326425	0.451737	0.453901	0.311628	0.5	0.259615	0.529167	0.47099	0.445736	0.465714	0.390681	0.381818	0.437984	0.31068	0.248408
CL847Contig2_All_222	0.58	0.636364	0.415094	0.541667		0.469388	0.42735		0.53125	0.488095	0.666667		0.544118	0.530864	0.482353	0.575342		0.631579	0.59434		0.597938
CL847Contig2_All_242	0.814159	0.81746	0.402985	0.708333	0.25	0.772358	0.628571	0.392157	0.767123	0.736842	0.708333	0.607143	0.697674	0.646465	0.742574	0.76	0.509434	0.696203	0.691667		0.8	0.698113
CL847Contig2_All_303	0.210227	0.153226	0.285714	0.201087	0.166667	0.14218	0.215328	0.27451	0.158824	0.140909	0.169643		0.207071	0.174757	0.156682	0.188811	0.285714	0.149733	0.19469	0.138298	0.112195	0.136054
CL847Contig2_All_334	0.737226	0.807487	0.651163	0.77027	0.820312	0.833333	0.773756	0.717742	0.804348	0.82967	0.808743	0.902439	0.746835	0.8	0.793478	0.764706	0.676471	0.822222	0.767196	0.844156	0.811321	0.827586
CL847Contig2_All_377	0.921053	0.462185		0.445652	0.311688	0.350515	0.558824	0.5	0.426966	0.398148	0.54386	0.336283	0.414141	0.482143	0.883929	0.881356		0.382716	0.461538	0.375	0.336134	0.465909
CL851Contig1_All_410	0.206897	0.150943	0.15625				0.18	0.242424		0.208955	0.134328		0.151515		0.136364	0.163636	0.128205		0.179487	0.166667	0.179104	0.178571
CL851Contig1_All_416	0.116279																					0.148148
CL853Contig3_All_617	0.105882	0.124031	0.109244	0.120968			0.0965909					0.108974	0.117647	0.125749	0.0916031		0.0875	0.0979021	0.106952
CL853Contig3_All_677	0.192771	0.175926	0.192308	0.18617	0.153005	0.124088	0.169118	0.127273	0.125	0.13834	0.231959	0.158798	0.188172	0.170616	0.144279	0.150215	0.207965	0.164384	0.186441	0.142857	0.112903	0.150327
CL853Contig3_All_688	0.2	0.193548	0.185792	0.194872	0.171875	0.125899	0.166052	0.135135	0.137778	0.132296	0.219388	0.155462	0.184211	0.178404	0.141463	0.150628	0.207207	0.170404	0.18595	0.143646	0.112403	0.153846
CL853Contig3_All_737	0.644928	0.532847	0.60396	0.612613	0.47191	0.631944	0.642857	0.604651	0.56	0.614907	0.651376	0.544715	0.625	0.598214	0.533898	0.682927	0.677686	0.556452	0.65	0.482759	0.557047	0.6125
CL853Contig3_All_749	0.768116	0.711409	0.745283	0.756098	0.69697	0.773585	0.82659	0.751773	0.743056	0.785311	0.790909	0.725352	0.754237	0.72973	0.715328	0.8	0.8	0.75	0.762963	0.68	0.690476	0.788889
CL860Contig2_All_250	0.719298	0.708661	0.721154	0.663043	0.913793	0.790909	0.823529	0.598039	0.78626	0.719697	0.808511	0.663366	0.672269	0.625	0.913978	0.617021	0.626168	0.610619	0.587097	0.759259	0.604651	0.670588
CL860Contig2_All_254	0.111111	0.121212	0.137615	0.122449			0.111111	0.23301		0.161765	0.147059	0.145455	0.132231	0.239264		0.20202	0.222222	0.192982	0.214724	0.122807	0.213235	0.127907
CL860Contig2_All_261	0.764706	0.734694	0.737705	0.6875	0.929577	0.824818	0.847134	0.635514	0.812081	0.746575	0.847458	0.702479	0.70073	0.613636		0.660194	0.677419	0.624	0.610811	0.79845	0.623288	0.71134
CL860Contig2_All_269	0.794872	0.759259	0.792593	0.769841		0.836601	0.857143	0.657895	0.821656	0.780488	0.868613	0.734848	0.736486	0.664921		0.684211	0.714286	0.62963	0.663317	0.816901	0.670807	0.72549
CL860Contig2_All_270	0.798742	0.766871	0.801471	0.775194		0.840764	0.860335	0.672414	0.823899	0.783133	0.869565	0.742424	0.738255	0.670103		0.692308	0.722222	0.633094	0.656716	0.821918	0.670807	0.728155
CL860Contig2_All_282	0.175824	0.1875		0.244755		0.129213	0.103286	0.26087	0.149171	0.176166		0.196078	0.261905	0.308036		0.21831	0.227273	0.295597	0.327434	0.125	0.274854	0.201681
CL860Contig2_All_312	0.247706	0.137615	0.121951	0.21519		0.189474	0.0973451		0.216867	0.179245	0.0842105	0.247423	0.170732	0.261682		0.25	0.186813	0.212121	0.239583	0.155556	0.192308	0.132353
CL860Contig2_All_336	0.133858	0.133333		0.161616			0.102564	0.119266	0.173077	0.156716		0.122642	0.154545	0.137097		0.227642	0.140351	0.121951	0.155738	0.157407	0.102273	0.151899
CL860Contig2_All_395	0.121795			0.114094				0.118519		0.115152	0.0909091	0.12	0.10687			0.121795	0.12963		0.0931677		0.0956522
CL862Contig1_All_557	0.192308							0.185185	0.15					0.142857				0.156627	0.105263	0.136364		0.178571
CL863Contig2_All_403	0.115789	0.213483	0.232143		0.121212		0.146667	0.142857	0.168675	0.192308			0.186813	0.155844	0.207317	0.20339		0.169014	0.111111	0.3
CL866Contig1_All_131	0.702624		0.760714	0.682292		0.802956		0.770335	0.823151	0.724684	0.746094	0.621762		0.691176	0.786667		0.755952	0.760456	0.710938	0.90303	0.703518	0.765152
CL870Contig1_All_425	0.309091	0.188679				0.311475	0.435484		0.275862	0.32	0.314815		0.235294		0.375						0.376812	0.259259
CL870Contig1_All_446	0.27027	0.149533	0.35	0.138462	0.294118	0.308411	0.344538	0.15	0.226415	0.225806	0.323232	0.151515	0.2	0.170213	0.305556	0.227848	0.216495	0.337209	0.112245	0.128571	0.296	0.285714
CL870Contig1_All_654	0.317073	0.278261	0.320755	0.277778	0.330189	0.288288	0.373913	0.290909	0.293578	0.209091	0.35461	0.296296	0.308333	0.288136	0.266667	0.253521	0.275862	0.252336	0.366412	0.239583	0.224	0.26506
CL870Contig1_All_678	0.292135	0.244186	0.30137	0.258824	0.337662	0.296296	0.345679	0.292683	0.285714	0.222222	0.388889	0.311828	0.348837	0.27907	0.333333	0.281553	0.283333	0.231707	0.397959	0.194444	0.186047	0.307692
CL870Contig1_All_694	0.307692	0.263889	0.308824	0.253165	0.338235	0.291667	0.338028	0.271429	0.291667	0.231884	0.376344	0.292683	0.30137	0.311688	0.327586	0.295455	0.291262	0.260274	0.388889	0.213115	0.164384
CL870Contig1_All_696	0.24	0.219178	0.253731	0.297297	0.272727	0.263889	0.188406	0.338235	0.239437	0.205882	0.113636	0.296296	0.171429	0.32	0.214286	0.183908	0.271845	0.260274	0.168539	0.262295	0.291667
CL870Contig1_All_709	0.189655	0.233333	0.298246	0.275362	0.321429	0.241935	0.160714	0.37037	0.196429	0.220339	0.106667	0.234375	0.16129	0.283019		0.178082	0.25	0.229508	0.148649	0.254902	0.283019
CL873Contig1_All_494	0.108911	0.126437			0.120879			0.126316		0.138298								0.108434			0.111111
CL873Contig1_All_514	0.10101			0.215054	0.256098		0.113402				0.141304			0.208696		0.109091	0.144444	0.121951	0.128205	0.160494	0.2375	0.191781
CL877Contig2_All_485	0.176471	0.234043	0.135135	0.12069		0.123288			0.0958904	0.186047		0.115789			0.151515		0.103896		0.142857	0.202899
CL877Contig2_All_529	0.484211	0.636364	0.38	0.43038	0.636364	0.522727	0.516129	0.482353	0.54321	0.651786	0.532609	0.457627	0.638889	0.521277	0.563218	0.5	0.541667	0.631579	0.466667	0.647887	0.538462	0.560606
CL877Contig2_All_550	0.184783	0.362069	0.17757	0.209302	0.342466	0.275862	0.21978	0.3	0.337079	0.373913	0.347826	0.216667	0.407895	0.351064	0.191011	0.290698	0.329787	0.358025	0.233333	0.363636	0.308642	0.3
CL881Contig1_All_28	0.724138	0.6	0.615385							0.642857	0.6	0.743243	0.6625	0.666667	0.62		0.709091	0.516667	0.7
CL881Contig1_All_34	0.775862	0.6	0.648148							0.719298	0.762712	0.815789	0.691358	0.7	0.647059		0.719298	0.666667	0.6875
CL885Contig3_All_1770	0.508982	0.477528	0.449153	0.538462	0.53271	0.512048	0.6	0.469388	0.617284	0.42953	0.480916	0.409639	0.463855	0.561404	0.437956	0.5	0.478788	0.507692	0.572414	0.512048	0.553719	0.609524
CL887Contig2_All_272	0.59322	0.615385					0.523077		0.54902	0.602941			0.719298		0.641509	0.694915		0.442308	0.52459	0.72	0.5
CL888Contig2_All_523	0.256637	0.287037	0.316327	0.201835	0.267241	0.224299	0.25	0.186567	0.190476	0.291339	0.178808	0.222222	0.217742	0.252252	0.367521	0.189189	0.320611	0.175258	0.217391	0.185484	0.175824	0.147059
CL888Contig2_All_524	0.26087	0.288288	0.336735	0.189189	0.267241	0.220183	0.24	0.19708	0.2	0.3	0.176471	0.222222	0.193548	0.254386	0.367521	0.1875	0.315789	0.197917	0.21831	0.190476	0.177778	0.126214
CL888Contig2_All_547	0.680982	0.744966	0.783333	0.710145	0.666667	0.66	0.748503	0.610063	0.684564	0.654762	0.690722	0.715328	0.724551	0.680982	0.812081	0.748201	0.783133	0.721311	0.738462	0.677215	0.720588	0.617886
CL888Contig2_All_598	0.340102	0.392157	0.394737	0.369128	0.35	0.403315	0.42487	0.465839	0.421348	0.217712	0.291005	0.418301	0.251462	0.375	0.364078	0.636364	0.365854	0.421769	0.488889	0.589552	0.277372	0.659574
CL888Contig2_All_642	0.623037		0.552448	0.578947	0.57047	0.538071	0.531579	0.452703	0.526946	0.712803	0.474747	0.540881	0.517045	0.560694	0.579787	0.2	0.5625	0.534247	0.446078	0.224299	0.457143	0.146341
CL888Contig2_All_657	0.569767		0.533835	0.549618	0.5	0.505682	0.511111	0.415493	0.521739	0.758993	0.481081	0.496774	0.502959	0.518072	0.534483		0.544554	0.51938	0.452736		0.492958
CL888Contig2_All_667	0.510753		0.485294	0.5	0.41958	0.469945	0.478947	0.30303	0.49359	0.292776	0.418079	0.503546	0.474286	0.476744	0.48538		0.502439	0.478261	0.415842		0.37931
CL888Contig2_All_681	0.550898	0.211111	0.527559	0.573643	0.503817	0.532544	0.538462	0.335878	0.540541	0.762295	0.505682	0.559701	0.547619	0.515924	0.536585	0.166667	0.561576	0.533333	0.465608		0.477612	0.142857
CL888Contig2_All_690	0.488235		0.456	0.468254	0.407692	0.45679	0.488889	0.296	0.466216	0.28	0.409357	0.484848	0.426829	0.472222	0.471698		0.5	0.437956	0.382514		0.372093
CL888Contig2_All_781	0.318182	0.211538			0.314815	0.257576	0.394366		0.314815	0.27451	0.186441	0.346154	0.155172	0.3	0.276923	0.16129	0.394366	0.313725	0.2	0.231884	0.226415
CL891Contig1_All_595	0.275	0.230769	0.186441	0.222222	0.264151	0.186047	0.256098	0.333333	0.185185	0.160494	0.197802	0.217949	0.205479	0.137931	0.175824	0.202899	0.243243	0.239437	0.314286		0.354839	0.358491
CL892Contig4_All_364	0.5375	0.487179	0.472973	0.446154	0.344262	0.457831	0.487805	0.542857	0.470588	0.411765	0.430556	0.445783	0.34375	0.47561		0.52439	0.453125	0.5	0.438356	0.454545		0.377358
CL892Contig4_All_409	0.216667	0.185185	0.28	0.192308		0.126984	0.163636	0.258621		0.2	0.283582	0.191176		0.245902		0.171875		0.384615	0.156863	0.234375
CL895Contig2_All_343	0.160714	0.235294					0.164557	0.181818				0.164384				0.223684		0.173077	0.142857
CL895Contig2_All_1666	0.409524	0.289157	0.344262	0.403226	0.372881	0.454545	0.213333	0.366197	0.402062	0.305263	0.409639	0.326087	0.358025	0.294872	0.304348	0.333333	0.388235	0.320988	0.326531	0.325301	0.264368	0.350877
CL900Contig1_All_330	0.196429									0.185185		0.132075						0.163636	0.1625
CL902Contig2_All_612	0.56	0.506024		0.309091		0.3625	0.185185			0.596491	0.6	0.64				0.612903	0.641975			0.387097
CL902Contig2_All_621	0.392405	0.407407		0.263158		0.243902	0.140351			0.561404	0.52	0.48				0.596774	0.55			0.421875
CL902Contig2_All_645	0.292135	0.214286		0.229508	0.25	0.190476	0.140845			0.382353	0.337349	0.423077	0.351852	0.38	0.222222	0.4	0.323944	0.311475	0.333333	0.2	0.277778
CL902Contig2_All_652	0.247312	0.209302		0.285714	0.176471	0.247059	0.397436	0.134615	0.3	0.205479	0.155556	0.118644	0.362069	0.16	0.25	0.222222	0.141026	0.193548	0.172414	0.1875	0.266667
CL903Contig3_All_1730	0.3	0.377049		0.293333		0.2					0.339623						0.276596	0.367647		0.333333	0.37931
CL903Contig3_All_1739	0.288136	0.305556		0.3		0.190476					0.262295					0.377358	0.264706	0.384615	0.415094	0.315789	0.4
CL903Contig3_All_1750	0.352941	0.2625	0.225806	0.402174		0.513889	0.381818				0.268657	0.245614	0.267857			0.169492	0.226087	0.168539	0.224138	0.253731	0.25	0.18
CL903Contig3_All_1774	0.377778	0.30303	0.516484	0.362832	0.380952	0.329787	0.329114	0.515152	0.259259	0.383562	0.363636	0.325843	0.405405	0.507246	0.410959	0.379747	0.315789	0.440678	0.515152	0.289157	0.352381	0.387097
CL903Contig3_All_1831	0.408537	0.409836	0.519481	0.37037	0.41958	0.390805	0.4	0.460606	0.347826	0.396341	0.388889	0.35503	0.42446	0.455882	0.426573	0.413793	0.338462	0.422857	0.468085	0.359281	0.403141	0.443396
CL903Contig3_All_1858	0.426877	0.492593	0.489083	0.392157	0.379808	0.4	0.418327	0.4689	0.38247	0.430712	0.413333	0.36087	0.452736	0.481928	0.454545	0.418327	0.383459	0.457831	0.478102	0.386179	0.435115	0.453488
CL903Contig3_All_2068	0.121569		0.0901288			0.0966387	0.0869565		0.102041	0.128	0.135021				0.102881	0.0970149		0.0932203	0.0862069	0.110132
CL903Contig3_All_2071	0.403226	0.416309	0.362445	0.360406	0.326829	0.262009	0.327935	0.410628	0.307692	0.331933	0.350877	0.354478	0.370968	0.256098	0.348739	0.363281	0.34902	0.365217	0.402174	0.390135	0.456897	0.389163
CL903Contig3_All_2102	0.519774	0.45283	0.444444	0.394366	0.357143	0.386667	0.4	0.478873	0.398601	0.47027	0.489247	0.386139	0.467153	0.331522	0.421687	0.445	0.436464	0.463087	0.449735	0.464286	0.5	0.430464
CL903Contig3_All_2124	0.103704					0.113208	0.1	0.0967742	0.12037							0.10596		0.12069	0.110345		0.0775194
CL903Contig3_All_2713	0.12963														0.18	0.140351
CL903Contig3_All_3406	0.58209	0.491803	0.6	0.569444	0.576271	0.529412	0.597701	0.514286	0.421875	0.47541	0.621622	0.564103	0.559524	0.635135	0.574074	0.442623	0.561905	0.464286	0.588235	0.519481	0.464286	0.533333
CL903Contig3_All_3514	0.472527	0.445498	0.375723	0.346667	0.345588	0.430279	0.399103	0.429412	0.45641	0.454082	0.479381	0.432292	0.44878	0.387665	0.382979	0.482353	0.434579	0.482234	0.414097	0.421801	0.522167	0.480519
CL903Contig3_All_3616	0.388646	0.401961	0.386076	0.364238	0.379747	0.35	0.372	0.364641	0.385787	0.39881	0.417476	0.373786	0.430493	0.381643	0.366864	0.436364	0.338235	0.4	0.356481	0.402062	0.442982	0.374194
CL903Contig3_All_3619	0.431818	0.415	0.402597	0.38	0.394737	0.387454	0.416667	0.381503	0.427083	0.440994	0.460396	0.410891	0.452489	0.403941	0.392638	0.459627	0.369231	0.432692	0.392157	0.436842	0.453333	0.383117
CL903Contig3_All_3620	0.420814	0.415	0.412903	0.386667	0.397351	0.379699	0.425	0.381503	0.4375	0.440994	0.457711	0.412935	0.452489	0.4	0.397516	0.47205	0.360825	0.430622	0.406863	0.43617	0.454955	0.38961
CL903Contig3_All_4483	0.428571	0.369863		0.246377	0.362069	0.434783	0.541176	0.493333		0.541667	0.485294	0.517241	0.472727	0.45098	0.428571		0.293103	0.333333	0.519481	0.450704	0.412698	0.517857
CL903Contig3_All_4496	0.439024	0.368421		0.263889	0.372881	0.418919	0.580645	0.493671		0.549296	0.492754	0.5	0.508772	0.423077	0.396825		0.274194	0.339286	0.525	0.470588	0.42029	0.517241
CL903Contig3_All_4506	0.176471	0.253333	0.18	0.276316	0.169492	0.351351	0.161616			0.142857	0.242857	0.145161	0.237288	0.181818			0.222222	0.169492		0.161765
CL903Contig3_All_4586	0.108108			0.15			0.129032			0.134615		0.105263							0.112903
CL903Contig3_All_4606	0.47541			0.34				0.428571							0.377358				0.566038
CL905Contig3_All_48	0.514706	0.47561	0.397059	0.4	0.317647	0.567901	0.566667	0.378049	0.367089	0.595238	0.594595	0.454545	0.396226	0.315789	0.533333	0.366667	0.482456	0.409639	0.440678	0.375	0.333333	0.491525
CL905Contig3_All_63	0.736364	0.707143	0.694215	0.701493	0.569106	0.785124	0.744361	0.68	0.538462	0.771429	0.75	0.706294	0.644172	0.62069	0.659091	0.608491	0.713483	0.719178	0.680233	0.648148	0.694215	0.735632
CL905Contig3_All_90	0.122271	0.149378	0.157895	0.15261	0.183099	0.103734	0.116732	0.175355	0.198925	0.103306	0.122449	0.123016	0.156934	0.171171	0.138122	0.206897	0.135314	0.136	0.140065	0.164103	0.129464	0.113095
CL907Contig4_All_405	0.240838	0.230769	0.321429		0.0952381	0.26257	0.267442	0.316547	0.251799	0.186441	0.224299	0.220238	0.197802	0.331034	0.25	0.347222	0.246575	0.252688	0.22	0.285714	0.295455	0.328671
CL909Contig2_All_1949	0.22807	0.469136	0.392405	0.269231		0.269663	0.305344	0.26	0.377358	0.430769	0.383333	0.336957	0.303922	0.368421	0.302083	0.342342	0.333333	0.349515	0.4	0.377358	0.365854	0.412698
CL909Contig2_All_1961	0.126126													0.0964912
CL909Contig2_All_2024	0.138614	0.136364	0.197183	0.135802	0.142857	0.275591	0.120301	0.28169	0.228261	0.244275	0.254902	0.17284	0.195402	0.111111	0.227273	0.118182	0.229358	0.142857	0.216	0.223301	0.184466	0.148148
CL909Contig2_All_2457	0.163934
CL912Contig4_All_477	0.305882	0.39	0.295082	0.226667	0.396226	0.402174	0.257143	0.147541	0.328571	0.382716	0.192308	0.220779	0.3	0.282051	0.315789	0.3375	0.402299	0.397059	0.352941	0.347368	0.253968	0.454545
CL918Contig1_All_230	0.14										0.0980392					0.148649	0.105263				0.0980392
CL918Contig1_All_461	0.426901	0.506173	0.466102	0.486957	0.425926	0.43125	0.497297	0.432203	0.531034	0.432203	0.435115	0.478571	0.474138	0.532895	0.430556	0.373418	0.515152	0.44186	0.509091	0.458015	0.492537	0.448819
CL918Contig1_All_476	0.337662	0.229008	0.297297	0.344538	0.336735	0.380282	0.347826	0.343434	0.280992	0.362745	0.322034	0.257812	0.305556	0.308943	0.310606	0.43662	0.304054	0.376068	0.276596	0.333333	0.232759	0.351852
CL918Contig1_All_497	0.414815	0.382609	0.360825	0.373737	0.289157	0.333333	0.396947	0.32967	0.443396	0.314607	0.267327	0.339286	0.386364	0.453608	0.342342	0.302326	0.380952	0.28866	0.357724	0.40404	0.484211	0.354839
CL925Contig4_All_1057	0.173077
CL925Contig4_All_1061	0.588235
CL929Contig1_All_588	0.779412	0.814815	0.59375	0.491228	0.66	0.737705	0.746835			0.745098	0.773585		0.854545	0.736842		0.776119	0.741935	0.805556	0.862745	0.647059
CL929Contig1_All_792	0.181208	0.295181	0.23622	0.153226	0.20979	0.235294	0.251748	0.255034	0.234234	0.320896	0.385057	0.220588	0.281481	0.204082	0.271028	0.25	0.246269	0.234899	0.283951	0.218543	0.275862	0.336
CL929Contig1_All_829	0.193878	0.186275	0.177215	0.144928	0.178571	0.148936	0.134831	0.213592	0.176471	0.302326	0.234234	0.273973	0.213483	0.168539	0.236111	0.255814	0.163265	0.178571	0.1875	0.149425	0.295082	0.272727
CL935Contig1_All_1864	0.168675	0.146667				0.25				0.282353					0.192982					0.269231		0.152542
CL935Contig1_All_1876	0.141026		0.212121					0.237288	0.214286					0.219178	0.127273			0.196078	0.172414	0.197368	0.173077	0.152542
CL935Contig1_All_1931	0.3									0.175439				0.237288
CL941Contig1_All_231	0.282051	0.32381	0.33121	0.228571			0.321534	0.203448	0.246032	0.249267	0.258389	0.209738	0.240143	0.292096	0.289157	0.15873	0.205063	0.3	0.255319	0.27972	0.276667	0.253846
CL941Contig1_All_273	0.325203			0.352113		0.237805		0.285714		0.29771						0.346154	0.28655					0.265957
CL943Contig2_All_341	0.28	0.2								0.192308							0.253968
CL943Contig2_All_390	0.341463	0.22973				0.327273	0.272727			0.222222							0.15493		0.25
CL943Contig2_All_411	0.769231	0.786667				0.603448	0.698113	0.759259		0.80597							0.73913		0.774194
CL943Contig2_All_412	0.307692	0.226667				0.338983	0.245283	0.259259		0.253731							0.176471	0.42	0.274194
CL943Contig2_All_413	0.303797	0.22973				0.344828	0.245283	0.254545		0.253731							0.176471	0.42	0.274194
CL943Contig2_All_418	0.341772	0.243243				0.254237	0.211538	0.230769		0.230769					0.294118		0.205882		0.278689
CL943Contig2_All_444	0.660377	0.698113															0.636364
CL944Contig5_All_416	0.126761		0.1				0.0941176		0.0909091			0.107692
CL944Contig5_All_435	0.265957	0.253623	0.192771	0.180723	0.240964	0.189474	0.283186	0.170213	0.268041	0.221053	0.247312	0.180723	0.26087	0.164835	0.260417	0.242188	0.269231	0.171717	0.267857	0.170213	0.252874	0.226415
CL944Contig5_All_512	0.106509	0.127119	0.133803				0.153488	0.118012		0.128378	0.106918		0.146497			0.13	0.130208		0.127854		0.125786
CL944Contig5_All_545	0.175141	0.0843882	0.121019	0.104167	0.130137	0.122449	0.139013		0.163636	0.103896	0.137255	0.162651		0.136095	0.139785	0.140541	0.107843	0.111675	0.147321	0.103659	0.17284	0.122951
CL944Contig5_All_634	0.673913	0.693694	0.666667	0.78022	0.5875	0.688679	0.778846	0.67033	0.689655	0.726027	0.670886	0.757895	0.696629	0.666667	0.772727	0.791667	0.726496	0.62069	0.605263	0.717391	0.7	0.714286
CL945Contig1_All_184	0.144578	0.1	0.113636	0.11828	0.115942	0.138298	0.111111	0.114754		0.0970874	0.130952	0.150538		0.156863		0.091954	0.0973451			0.123457	0.134831
CL945Contig1_All_189	0.11828	0.113924	0.132653	0.138889	0.135802	0.140187			0.116279	0.108333	0.158416		0.12766	0.16129		0.121212	0.146341		0.106061	0.104167		0.117647
CL945Contig1_All_313	0.419708	0.347985	0.304833	0.341667	0.362832	0.391437	0.375	0.396552	0.30303	0.323077	0.367647	0.363309	0.314394	0.388704	0.336918	0.402597	0.310954	0.35743	0.366848	0.360656	0.387205
CL945Contig1_All_322	0.851145	0.895911	0.921875	0.867769	0.909502				0.855319	0.869427		0.898601		0.903448	0.888462	0.867769	0.882979	0.903361			0.857143	0.73
CL945Contig1_All_450	0.376963	0.385593	0.366492	0.366667	0.317568	0.435407	0.368852	0.309524	0.369565	0.344498	0.392857	0.329843	0.338235	0.462366	0.358974	0.375	0.353261	0.379487	0.306452	0.361963	0.264249	0.4
CL947Contig1_All_574	0.210526	0.147727	0.217949	0.222527	0.210526	0.277228	0.205387	0.173375	0.252336	0.149837			0.166197	0.216667	0.254355			0.162577		0.223881	0.163462	0.222951
CL947Contig1_All_599	0.0851064		0.0854093		0.0952381						0.0778816	0.106383	0.0952381
CL948Contig2_All_165	0.727273	0.789474				0.765625				0.759259					0.75		0.84	0.711538	0.698113		0.696429	0.821429
CL948Contig2_All_178	0.758621	0.797101				0.760563	0.724138	0.666667		0.775862	0.745763	0.758065	0.775862	0.803571	0.761905	0.666667	0.846154	0.689655	0.730159	0.793103	0.703125	0.85
CL948Contig2_All_255	0.792308	0.766423	0.784946	0.8375	0.685185	0.733333	0.77551	0.702703	0.761062	0.775862	0.728	0.758065	0.778626	0.741379	0.692913	0.65	0.755725	0.717391	0.76087	0.788136	0.713235	0.765766
CL948Contig2_All_303	0.385185	0.435897	0.382716	0.56962	0.4	0.421053	0.416667	0.33	0.35	0.368932	0.315789	0.444444	0.345588	0.53125	0.360294	0.338346	0.290076	0.258065	0.333333	0.422764	0.376	0.455446
CL948Contig2_All_321	0.813953	0.737288	0.743902	0.875	0.699029	0.726115	0.804196	0.680851	0.767241	0.709677	0.783333	0.782609	0.75	0.758333	0.656	0.692913	0.742188	0.724771	0.770992	0.801724	0.681416	0.719101
CL948Contig2_All_323	0.8125	0.736842	0.743902	0.873239	0.68932	0.719745	0.802817	0.670213	0.767241	0.72043	0.77686	0.776786	0.751938	0.754237	0.664	0.691057	0.752	0.719298	0.75	0.798246	0.675439	0.717391
CL948Contig2_All_333	0.209302	0.201835	0.219512	0.242424	0.192308	0.113333	0.284672	0.159091	0.226087	0.175824	0.239316	0.141509	0.209677	0.134454	0.132231	0.137097	0.276923	0.2	0.223077	0.189189	0.155172	0.150538
CL954Contig2_All_2366	0.188679	0.328358				0.193548	0.186441		0.30303	0.275862	0.259259	0.186441		0.176471	0.241379				0.318841	0.258621		0.293103
CL954Contig2_All_2435	0.183099													0.204819
CL954Contig2_All_2437	0.152778									0.136986				0.121951
CL957Contig3_All_1634	0.126214		0.216216	0.20765		0.0972222	0.15				0.112554	0.159091	0.140625	0.142857		0.144578	0.127273	0.114583		0.126316	0.139785	0.15625
CL957Contig3_All_1645	0.114504			0.114428			0.148148	0.142857	0.113636	0.110236			0.125	0.101695		0.113208	0.134146			0.135593
CL957Contig3_All_1661	0.435897	0.436975	0.356061	0.32287	0.488263	0.414815	0.333333	0.346774	0.330935	0.385057	0.392361	0.412121	0.352	0.364286	0.426752	0.341935	0.365517	0.372781	0.271654	0.428571	0.327586	0.315315
CL958Contig2_All_1798	0.807339	0.838384	0.706667		0.903614		0.858407	0.871795	0.835821	0.821918	0.803279	0.855263	0.708333	0.890625		0.77	0.77907	0.64	0.741176	0.792683		0.792453
CL958Contig2_All_3005	0.55	0.57	0.519481	0.637931	0.558824	0.567901	0.49505	0.483516		0.408163	0.525641	0.54321	0.527273	0.619718		0.527473	0.617284	0.5	0.525424	0.517857	0.627119
CL958Contig2_All_3014	0.4	0.387755	0.421053	0.363636	0.363636	0.482759	0.428571	0.311111		0.354167	0.520548	0.493976	0.4	0.455882		0.493976	0.385542	0.327869	0.376068	0.25	0.322034
CL958Contig2_All_3027	0.511364	0.520408	0.467532	0.25	0.555556	0.474359	0.418367	0.5375		0.505747	0.422535	0.378378		0.523077		0.512821	0.467532	0.320755	0.425926	0.517857	0.5
CL962Contig2_All_1791	0.350877	0.269841	0.415385	0.378641	0.431373	0.458015	0.472222	0.344828	0.35	0.333333	0.40708	0.398551	0.320755	0.362903	0.362832	0.364407	0.369427	0.361111	0.295455	0.369748	0.377622	0.346154
CL962Contig2_All_1843	0.126761	0.118943	0.0986547	0.143713	0.160494				0.160428				0.138889	0.166667	0.153005	0.150259	0.12	0.116667	0.127036		0.143443
CL962Contig2_All_1852	0.359649	0.353191	0.323144	0.342541	0.390805	0.253112	0.283843	0.362745	0.432836	0.333333	0.336735	0.261682	0.368984	0.34728	0.333333	0.397059	0.318966	0.38342	0.354633	0.342222	0.344961	0.295858
CL962Contig2_All_1870	0.103203		0.095057	0.12093	0.11	0.121212				0.105072				0.134328							0.0983051
CL962Contig2_All_1886	0.453608	0.489726	0.455556	0.450893	0.442857	0.358065	0.449838	0.547529	0.588933	0.486486	0.407407	0.376923	0.482143	0.468966	0.473251	0.449393	0.503521	0.469828	0.495979	0.424812	0.446309	0.440191
CL962Contig2_All_1946	0.318452	0.407767	0.295775	0.355649	0.307377	0.247706	0.316239	0.389091	0.404332	0.386076	0.35	0.33101	0.346457	0.356037	0.301818	0.330855	0.372483	0.387387	0.331593	0.342657	0.309278	0.323404
CL962Contig2_All_1994	0.117057	0.160256	0.0857143		0.114894	0.171642	0.110063	0.0777202	0.111588	0.124542	0.109524	0.12253	0.146341	0.130282	0.135593	0.151639	0.13806	0.131707	0.114379	0.112821	0.133621	0.0904255
CL962Contig2_All_4355	0.12069									0.12			0.176471
CL965Contig2_All_387	0.509804			0.416667	0.484375	0.589041					0.46					0.461538	0.442857	0.40625
CL965Contig2_All_392	0.163636			0.25	0.147059	0.17284										0.164179	0.207792	0.115942
CL965Contig2_All_503	0.126374	0.15508		0.137363		0.113821		0.191011	0.10241	0.146552	0.161905	0.124402	0.112299	0.210227	0.116022	0.0921053	0.119048	0.167568	0.120536	0.116959	0.173267	0.121212
CL969Contig1_All_656	0.521739	0.443396	0.365854	0.425532	0.401146	0.431034	0.454545	0.48503	0.367123	0.405405	0.427273	0.446194	0.495177	0.46519	0.400922	0.4613		0.41194	0.418478	0.378747	0.43686	0.36255
CL971Contig4_All_1836	0.175439		0.134831	0.170213					0.145631			0.137255					0.181818				0.180723	0.168539
CL971Contig4_All_1857	0.136054	0.150442	0.2	0.206612		0.18			0.134228	0.135135		0.115942	0.149606				0.120567	0.155172	0.128571
CL971Contig4_All_1887	0.194872	0.284768	0.162162	0.236111	0.125	0.162437	0.226891	0.212121	0.222826	0.1875	0.24359	0.25731	0.222222	0.255208	0.269231	0.165517	0.255952	0.293706	0.247126	0.276243	0.24183	0.195946
CL977Contig2_All_140	0.135593		0.118644	0.118644	0.111111		0.178571	0.142857		0.131579	0.142857		0.169014	0.150685		0.126761	0.0875			0.117647	0.114754
CL977Contig2_All_186	0.117647	0.164557	0.230769	0.147541	0.155172	0.201923	0.224299	0.25	0.214286	0.151163	0.269663	0.168675	0.179487	0.173913	0.197368	0.246914	0.11215	0.193548	0.237113	0.189189	0.25974	0.213115
CL977Contig2_All_239	0.175258	0.185484	0.22619		0.211765	0.126984	0.194805	0.232558	0.26087	0.212389	0.254717	0.20339	0.190909	0.222222	0.274336	0.234234	0.164384	0.183099	0.262295	0.165049	0.21	0.233333
CL977Contig2_All_245	0.166667	0.220472	0.211765	0.114583	0.197802	0.150794	0.217105	0.21978	0.247312	0.225	0.266055	0.218487	0.1875	0.229008	0.25641	0.215517	0.148649	0.166667	0.258333	0.158879	0.205882	0.236559
CL977Contig2_All_413	0.107692		0.1							0.111111		0.115942		0.115942		0.0833333
CL977Contig2_All_419	0.111111											0.117647				0.0833333
CL977Contig2_All_1529	0.460317	0.352113	0.452055	0.436364		0.493827	0.392405	0.347222	0.478873	0.455696	0.517647	0.472222	0.702703	0.409091	0.478261	0.285714	0.453333	0.492537	0.530864	0.4375	0.47541	0.470588
CL977Contig2_All_1554	0.188235	0.190476	0.113924		0.238806	0.137255	0.171429	0.164706	0.0886076	0.25	0.137615	0.148148	0.179775	0.25	0.191011	0.253165	0.123711	0.184211	0.157303	0.206186	0.231707	0.147541
CL977Contig2_All_1633	0.407407	0.368421	0.371429	0.1875	0.325581	0.18705	0.28	0.470085	0.278261	0.434426	0.304965	0.338843	0.486957	0.372549	0.445312	0.471154	0.420635	0.317308	0.372263	0.291045	0.422414	0.318681
CL977Contig2_All_1646	0.203008	0.201681	0.180952	0.107527	0.125		0.133803	0.243697	0.194915	0.201613	0.0948905	0.125	0.201754		0.259843	0.242718	0.263158	0.13	0.205882	0.113636		0.164835
CL977Contig2_All_1695	0.221053	0.315217	0.395604	0.230769	0.378378	0.44186	0.352381	0.387931	0.268657	0.395833	0.246575	0.395349	0.432203	0.325843	0.330097	0.466667	0.33871	0.262295	0.351852	0.276596	0.402597	0.382353
CL977Contig2_All_1697	0.202128	0.307692	0.383721	0.234375	0.369863	0.440476	0.342857	0.359649	0.246154	0.393617	0.236111	0.376471	0.387931	0.314607	0.27	0.472973	0.344262	0.262295	0.317757	0.274725	0.407895	0.378788
CL977Contig2_All_1712	0.71831	0.821918	0.689189		0.803279	0.818182	0.613333	0.794393		0.916667	0.719298	0.785714		0.797101	0.804878	0.862069	0.711538	0.807692	0.872093	0.702703	0.903226	0.865385
CL984Contig3_All_221	0.186441		0.206897			0.166667			0.145161	0.111111		0.171875		0.14	0.16		0.12	0.220339		0.132075	0.166667
CL987Contig3_All_628	0.313725	0.295775		0.206349	0.347222	0.204819	0.298507				0.301587		0.241379	0.259259	0.384615	0.5	0.269231		0.151515		0.314815
CL987Contig3_All_631	0.326923	0.304348		0.21875	0.352113	0.195122	0.313433				0.296875		0.25	0.259259	0.390625	0.5	0.269231		0.136364		0.309091
CL987Contig3_All_637	0.333333	0.313433		0.222222	0.289855	0.197531	0.292308	0.301887			0.285714		0.22807	0.232143	0.316667	0.480769	0.24		0.109375		0.240741
CL996Contig3_All_562	0.269231	0.212766		0.161905		0.27027		0.230769	0.315789			0.213333	0.206186	0.357143		0.301075		0.176471	0.360656	0.197531		0.138889
CL996Contig3_All_583	0.294574	0.254902		0.152381		0.254545		0.260504	0.315789		0.123077	0.256757	0.188119	0.320755		0.282828		0.254545	0.346774	0.232558		0.144737
CL998Contig1_All_312	0.916667	0.847458	0.911765		0.910448			0.84375		0.878788	0.909091		0.876923	0.885714		0.875		0.920635	0.901235		0.86
CL998Contig1_All_325	0.661972	0.605263	0.605263	0.45	0.542857	0.582278	0.612903	0.5	0.626866	0.644737	0.541667	0.555556	0.430556	0.480519	0.583333	0.62766	0.536842	0.493671	0.520408	0.653333	0.576271
CL999Contig1_All_259	0.13125								0.109091			0.103659			0.126984		0.0857143		0.214286	0.1	0.108434
CL999Contig1_All_265	0.909639	0.722222				0.79085	0.75	0.644068	0.625	0.661017		0.779762			0.615385	0.701493	0.575472		0.157895	0.473684	0.566265
CL999Contig1_All_267	0.893491	0.71831				0.788462	0.730159	0.644068	0.636364	0.642857		0.775148			0.615385	0.701493	0.586538		0.145455	0.482143	0.559524
CL999Contig1_All_268	0.887574	0.708333				0.795031	0.71875	0.633333	0.614035	0.625		0.769231			0.606061	0.701493	0.580952		0.145455	0.482143	0.559524
CL999Contig1_All_271	0.887574	0.708333				0.805882	0.703125	0.633333	0.614035	0.614035		0.769231			0.6	0.701493	0.571429		0.113208	0.5	0.559524
CL999Contig1_All_272	0.887574	0.708333				0.80814	0.703125	0.622951	0.603448	0.614035		0.764706			0.6	0.701493	0.561905		0.111111	0.5	0.554217
CL999Contig1_All_288	0.872093	0.671233				0.860262	0.633803	0.5625	0.561404	0.55		0.741379			0.546875	0.651515	0.53211			0.482143	0.511364
CL999Contig1_All_292	0.855491	0.671233				0.844538	0.60274	0.553846	0.54386	0.540984		0.739884			0.538462	0.619048	0.5			0.465517	0.516854
CL999Contig1_All_295	0.850575	0.652778				0.841463	0.581081	0.553846	0.54386	0.507937		0.735632			0.538462	0.59375	0.495327			0.457627	0.488636
CL999Contig1_All_313	0.841176	0.637681				0.841791	0.539474	0.453125	0.517241	0.491803		0.728916			0.492754	0.571429	0.472222			0.396552	0.447059
CL999Contig1_All_316	0.840237	0.637681				0.843658	0.546667	0.446154	0.517241	0.47541		0.728916			0.492754	0.5625	0.46729			0.385965	0.445783
CL999Contig1_All_319	0.840237	0.632353				0.844118	0.546667	0.4375	0.517241	0.483333		0.72561			0.492754	0.564516	0.457143			0.366667	0.439024
CL999Contig1_All_322	0.840237	0.621212				0.84593	0.554054	0.4375	0.517857	0.483333		0.723926			0.485294	0.548387	0.457143			0.366667	0.439024
CL999Contig1_All_332	0.832335	0.606061				0.846377	0.541667	0.412698		0.466667		0.725			0.477612	0.5	0.45098
CL999Contig1_All_340	0.82716				0.912281	0.851744			0.490909			0.727848								0.350877
CL999Contig1_All_350	0.733333				0.878307	0.832237						0.647619	0.913208						0.86
CL9001Contig2_All_1872	0.104377		0.100529	0.127168			0.108108		0.122449		0.130435	0.134328		0.126126	0.116822	0.0977444	0.130045				0.124402
CL9001Contig2_All_3723	0.2	0.158192	0.25	0.16	0.260504	0.262857	0.218391	0.251908	0.190789	0.254777	0.216418	0.268456	0.203252	0.244186		0.289855	0.229358	0.188679	0.147541	0.242424	0.15493	0.169811
CL9001Contig2_All_3726	0.198529	0.149425	0.25	0.165354	0.252101	0.264368	0.218391	0.246154	0.188312	0.251534	0.214815	0.273333	0.203252	0.244186		0.289855	0.234234	0.186916	0.138122	0.21875	0.163121	0.163636
CL9001Contig2_All_3729	0.198529	0.158192	0.25	0.164062	0.25	0.265896	0.235294	0.234848	0.183007	0.253012	0.211679	0.275168	0.209677	0.244186		0.294118	0.247788	0.198198	0.138122	0.215385	0.163121	0.157895
CL9002Contig2_All_245	0.931507	0.883333					0.854545	0.862745		0.894737							0.862069	0.881356		0.890909
CL9002Contig2_All_327	0.887324	0.756757	0.545455	0.821918	0.577778	0.397959	0.776699	0.742268	0.861386	0.825243	0.606061	0.76087	0.75	0.843284	0.852459	0.73913	0.781818	0.8375	0.613861	0.803279	0.816092	0.792208
CL9002Contig2_All_381	0.0869565																		0.111111
CL9010Contig2_All_3540	0.103896	0.227848	0.1625			0.102941	0.178082	0.16129	0.162162	0.113636	0.165049	0.146667	0.164384	0.180556	0.134831	0.147727	0.144444	0.139241	0.204082	0.188679	0.152174
CL9010Contig2_All_3663	0.538095	0.61828	0.506494	0.567568	0.625	0.493671	0.514286	0.654545	0.588235	0.583784	0.529126	0.605556	0.573964	0.6	0.597015	0.544944	0.547059	0.508475	0.603053	0.517857	0.393258	0.597222
CL9010Contig2_All_3836	0.275862	0.15873	0.288136	0.241935	0.40678	0.285714				0.283019	0.323077			0.213115		0.290323	0.2875	0.337662	0.25	0.20339	0.267606
CL9011Contig1_All_622	0.146341	0.177419	0.220183	0.132867	0.205357	0.176923	0.136646	0.180556	0.111111	0.135338	0.175325	0.182482	0.184874	0.108696	0.174312	0.176471	0.134969	0.166667		0.178571	0.214286	0.21
CL9011Contig1_All_629	0.141791	0.169118	0.206612	0.133333	0.2	0.174825	0.133721	0.181818	0.111111	0.150685	0.170732	0.168919	0.174242	0.101351	0.172414	0.1875	0.128655	0.175182		0.157025	0.217742	0.213675
CL9011Contig1_All_653	0.111732	0.0855615						0.107692				0.0777202	0.0969697	0.0842105		0.119792	0.104478	0.104938	0.121359		0.126667
CL9011Contig1_All_669	0.110092	0.0863636						0.120172				0.0900901	0.1133	0.0829876		0.119266	0.105727	0.129534	0.135021	0.105263	0.119565
CL9011Contig1_All_708	0.103976								0.0996564								0.0828221			0.10356		0.0893617
CL9011Contig1_All_882	0.182927	0.121387	0.201183	0.195402	0.194969	0.173077	0.123656	0.155689	0.109589	0.119497	0.104046	0.160804	0.104294	0.13	0.0785714	0.129032	0.116071	0.15	0.191011	0.119497	0.148936	0.124138
CL9011Contig1_All_901	0.128788	0.133333	0.111111	0.153333	0.173913	0.133858	0.170732	0.153846	0.158416	0.103175	0.145833	0.166667	0.139706	0.124183	0.157895	0.164062	0.101604	0.114286	0.101562	0.173554	0.220339	0.114035
CL9013Contig1_All_1830	0.22291	0.141479	0.129464	0.184739				0.217391	0.218519	0.151751	0.213559	0.236111	0.152091	0.2375	0.22695	0.219231	0.105263	0.167382	0.214925	0.156997	0.178947
CL9014Contig1_All_170	0.185714	0.288136	0.263158		0.163934	0.153846	0.16	0.246154		0.241935		0.145455		0.229508	0.236364					0.229508		0.161765
CL9014Contig1_All_179	0.12				0.134615		0.116667							0.2						0.134615		0.22
CL9018Contig1_All_407	0.290698	0.391304	0.215909	0.384615	0.277778	0.39	0.448276	0.310811	0.325	0.305556	0.292929	0.346667	0.3125	0.25	0.351351	0.1875	0.333333	0.375	0.366337	0.423077	0.306452	0.220339
CL9018Contig1_All_412	0.32967	0.408451	0.231579	0.375	0.295082	0.401961	0.444444	0.346154	0.333333	0.363636	0.320388	0.363636	0.337079	0.305263	0.368421	0.186047	0.35	0.38806	0.359649	0.425	0.358209	0.225806
CL9018Contig1_All_425	0.326923	0.381579	0.235294	0.365079	0.394366	0.367521	0.46087	0.355556	0.359551	0.313433	0.274336	0.443299	0.339806	0.301887	0.395604	0.208791	0.337079	0.351351	0.355556	0.408602	0.318182	0.263889
CL9018Contig1_All_426	0.133333	0.15	0.126214	0.1875	0.15493	0.0847458	0.29661	0.119565	0.266667	0.15942	0.155172	0.217822	0.23301	0.150943	0.206522	0.0824742	0.179775	0.157895	0.240876	0.138298	0.102273	0.111111
CL9018Contig1_All_427	0.386792	0.45122	0.242718	0.421875	0.416667	0.441667	0.504274	0.365591	0.366667	0.385714	0.347458	0.50495	0.38835	0.386792	0.431579	0.247423	0.436782	0.407895	0.416058	0.427083	0.359551	0.277778
CL9018Contig1_All_433	0.158879	0.166667	0.132075	0.214286	0.164384	0.10084	0.307087	0.117021	0.263158	0.165468	0.147541	0.220183	0.155963	0.148148	0.203883	0.0842105	0.182796	0.171053	0.166667	0.15	0.108696	0.12
CL9018Contig1_All_434	0.358491	0.392857	0.226415	0.4	0.402778	0.389831	0.527132	0.365591	0.357895	0.321429	0.254098	0.476636	0.256881	0.296296	0.398058	0.25	0.322581	0.394737	0.284722	0.435644	0.333333	0.266667
CL9018Contig1_All_468	0.144628
CL9018Contig1_All_492	0.196653	0.236842		0.289256	0.255172	0.343558		0.243243	0.225352	0.152632	0.247475	0.12037	0.177914	0.207792	0.285714	0.207143	0.211921	0.291045	0.161458	0.282895	0.268116	0.121739
CL9018Contig1_All_508	0.148148															0.0805369
CL9018Contig1_All_532	0.146597
CL9018Contig1_All_558	0.195804	0.272727	0.354839	0.271845	0.291667	0.37037	0.30597	0.354839	0.281818	0.294964	0.284024	0.252174	0.324138	0.301724	0.25	0.292857	0.263158	0.283333	0.301282	0.306452	0.311927	0.3375
CL9018Contig1_All_562	0.189781	0.270677	0.338983	0.242718	0.285714	0.37963	0.30303	0.366667	0.290909	0.273438	0.290123	0.267241	0.321168	0.295652	0.25	0.276119	0.272727	0.294118	0.287671	0.308943	0.321101	0.328947
CL9018Contig1_All_568	0.112																0.125984
CL9019Contig1_All_588	0.335616	0.306306		0.285714	0.265823	0.365517	0.40625	0.346535	0.323529	0.322314	0.294574	0.364407	0.4	0.363636	0.316667		0.373984	0.296296	0.315436	0.319588	0.252336	0.294872
CL9020Contig1_All_522	0.275362	0.362637	0.318841	0.188679	0.15	0.330827	0.2	0.305556	0.214286	0.337349	0.367816	0.289157	0.272727	0.321839	0.317757	0.297297	0.390805	0.2125	0.329897	0.283951	0.296296	0.366667
CL9023Contig2_All_215	0.129032						0.101695				0.18						0.137255
CL9023Contig2_All_234	0.333333	0.173333	0.213115	0.274194	0.267857		0.177215	0.236364	0.180328	0.157143	0.153846	0.102941		0.0909091		0.269231	0.126984		0.238636	0.20339	0.262295
CL9023Contig2_All_254	0.2	0.197917	0.236842	0.236842	0.271429	0.154639	0.214953	0.246154	0.171053	0.255556	0.197531	0.228916		0.185185		0.326087	0.175	0.234375	0.327103	0.225352	0.25641
CL9023Contig2_All_257	0.198113	0.204082	0.227848	0.2375	0.283784	0.151515	0.216216	0.238806	0.189873	0.242105	0.197531	0.232558		0.178571		0.322917	0.180723	0.231884	0.324561	0.243243	0.26506
CL9023Contig2_All_269	0.848739	0.814815	0.863636		0.836957	0.8125	0.864407	0.831169	0.829268	0.872549	0.815217	0.819149		0.870588		0.807339	0.845238	0.902439	0.885496	0.7875	0.79	0.698113
CL9023Contig2_All_273	0.220472	0.150442	0.25	0.179775	0.222222	0.236842	0.15748	0.139535		0.184211	0.10101	0.294118		0.255102			0.306818	0.178571	0.15942	0.229885	0.113208	0.22807
CL9023Contig2_All_274	0.15873	0.131579	0.142857	0.151163		0.0940171	0.167939		0.102273	0.12069	0.13			0.181818		0.132743	0.113636	0.154762	0.15493
CL9023Contig2_All_329	0.3375	0.337662	0.418182	0.327273	0.157143	0.285714	0.204545	0.298507	0.192308	0.190476	0.276923	0.206349		0.2625	0.511628	0.305556	0.166667	0.313433	0.398438	0.157895	0.247191	0.25
CL9028Contig2_All_107	0.566038				0.327273			0.54717	0.421053		0.457143	0.412698	0.316667	0.521739		0.357143	0.447368		0.470588		0.518519
CL9028Contig2_All_144	0.139241	0.338462	0.172414	0.157143	0.266667	0.285714	0.269841	0.278481	0.202381	0.296296	0.252747	0.280899	0.292135	0.22093	0.230769	0.217391	0.241758	0.180556	0.197531	0.296875	0.321429	0.16
CL9028Contig2_All_185	0.165414	0.237624	0.208791	0.214953	0.207547	0.165217	0.25641	0.157895	0.270677	0.184783	0.224806	0.158879	0.22314	0.214876	0.196262	0.214765	0.148936	0.101852	0.146341	0.209524	0.232143	0.136364
CL9028Contig2_All_352	0.605263	0.512195	0.56338	0.48	0.536232	0.346405	0.504808	0.563758	0.269565	0.533784	0.551402	0.626761	0.429412	0.534392	0.50838	0.513966	0.497207	0.26087	0.303704	0.401639	0.389381	0.316456
CL9031Contig1_All_164	0.258333	0.30566	0.20904	0.287356	0.206522	0.212121	0.28223	0.24186	0.271552	0.264957	0.302326	0.303167	0.263636	0.253521	0.282787	0.238683	0.298387	0.259459	0.287234	0.284483	0.246809	0.296089
CL9031Contig1_All_215	0.152174	0.188119	0.267606	0.119403	0.206349	0.204082	0.14433	0.113924	0.159574	0.173913	0.115942	0.10989	0.185185	0.125	0.125	0.186047	0.150538	0.25	0.203883	0.134146	0.14433
CL9032Contig3_All_1533	0.09375	0.166667										0.115385
CL9032Contig3_All_1559	0.1625																		0.171053
CL9032Contig3_All_1587	0.152	0.140351	0.242424		0.145161		0.17094	0.16	0.164948	0.136364		0.151515		0.172414	0.135593	0.265957	0.191781				0.139241	0.196429
CL9033Contig1_All_361	0.3
CL9033Contig1_All_406	0.40625	0.36	0.333333			0.298246	0.345455					0.211538		0.471698		0.275862	0.323077		0.462687	0.345455
CL9033Contig1_All_504	0.348485		0.333333			0.465517	0.467742		0.428571	0.280702		0.407407		0.354839		0.303571	0.467742		0.226667	0.363636	0.230769	0.218182
CL9033Contig1_All_520	0.12069					0.152542	0.157895			0.192308				0.111111					0.130435
CL9039Contig2_All_1825	0.148148		0.15873			0.0980392					0.16									0.178571
CL9041Contig1_All_135	0.0930233						0.119469										0.108108				0.144828
CL9045Contig2_All_599	0.156118		0.0867052	0.0972222	0.114094	0.095057	0.105882					0.0787879
CL9045Contig2_All_611	0.14554		0.0759494	0.100775	0.126866	0.0815451	0.100418						0.0880503
CL9046Contig1_All_721	0.165563	0.115108						0.125984	0.109489	0.110236			0.179688			0.118644	0.141732	0.221154	0.141176	0.159664		0.0970874
CL9047Contig2_All_894	0.137931				0.202899	0.168539	0.144578					0.22973		0.211268
CL9047Contig2_All_933	0.204082	0.14		0.236111	0.297619	0.204545	0.226562		0.137931	0.135417		0.364583		0.277778		0.126761				0.116667	0.15625	0.146667
CL9047Contig2_All_949	0.100592		0.0930233																		0.075
CL9047Contig2_All_961	0.108571		0.146853				0.0963855							0.114286			0.096				0.121951
CL9047Contig2_All_1017	0.142857		0.138158											0.118343
CL9048Contig1_All_139	0.142857	0.122807	0.146067	0.138614		0.218182	0.218182	0.147059	0.214286	0.173913	0.224138	0.150943			0.178218	0.156863	0.164286	0.240385		0.223529	0.150943
CL9048Contig1_All_186	0.333333	0.420354	0.366864	0.432432	0.306569	0.529148	0.337079	0.409091	0.446429	0.436123	0.403141	0.393258	0.389937	0.347305	0.429293	0.479167	0.369863	0.497382	0.381323	0.322581	0.444444	0.369128
CL9048Contig1_All_231	0.179245	0.120968	0.146341	0.154639	0.191083	0.137615		0.148936	0.163743	0.157895		0.146597	0.116564	0.12069		0.163265	0.147465	0.105263	0.135338	0.110294	0.139303	0.234177
CL9048Contig1_All_243	0.297561	0.272727	0.196078	0.245989	0.201299	0.309859	0.289773	0.377143	0.296296	0.311321	0.367568	0.304348	0.178571	0.206897	0.288557	0.337209	0.279817	0.365714	0.252	0.20438	0.290323	0.299363
CL9048Contig1_All_269	0.502793	0.458716	0.412214	0.453988	0.408451	0.513228	0.395833	0.5	0.472603	0.473958	0.563291	0.481928	0.268293	0.384106	0.468421	0.56051	0.438776	0.5	0.4	0.385246	0.431034	0.473282
CL9048Contig1_All_306	0.275591	0.201923	0.263636	0.338462	0.287037	0.255172	0.264706	0.258621	0.330435	0.256757	0.367647	0.22314	0.290598	0.294574	0.268456	0.277311	0.232258	0.322314	0.195312	0.305556	0.263158	0.314815
CL9048Contig1_All_330	0.11828	0.184211	0.137931				0.113402	0.166667	0.120482	0.11	0.12037		0.151163		0.157895	0.0860215	0.165217		0.193548		0.12037	0.0987654
CL9048Contig1_All_349	0.409091	0.266667	0.474576	0.363636	0.328571	0.329114	0.381579	0.338028	0.257576	0.463415	0.362637	0.351351	0.424242	0.386667	0.35	0.342857	0.32967	0.371795	0.27027	0.441176	0.373494	0.315789
CL9048Contig1_All_351	0.349206	0.12069	0.285714	0.266667	0.279412	0.230769	0.266667	0.279412	0.33871	0.209877	0.252747	0.273973	0.318182	0.351351	0.294872	0.328125	0.302326	0.3	0.138889	0.307692	0.292683	0.25
CL9048Contig1_All_759	0.290698	0.292135	0.262295		0.37931		0.253012	0.229508	0.272727	0.275862		0.226667	0.2625	0.322222	0.262626	0.411765	0.321429	0.180851	0.281553		0.431818	0.42623
CL9050Contig2_All_705	0.610169	0.605263				0.754717	0.654545	0.654545				0.714286	0.686275	0.86	0.615385				0.764706			0.722222
CL9054Contig3_All_201	0.162791	0.15	0.0958904	0.196721	0.202703		0.133333	0.28169	0.126582	0.131868	0.141026		0.136364	0.150943		0.19	0.168539	0.192308	0.1875	0.238095	0.277778	0.267606
CL9054Contig3_All_242	0.175439	0.159091	0.151515		0.123457				0.116505	0.162162		0.0824742	0.0865385		0.165138	0.0928571	0.0869565	0.102041		0.106667	0.122222	0.0891089
CL9054Contig3_All_299	0.220238	0.111111	0.228814	0.182609	0.280992	0.299435	0.25	0.112426		0.112782	0.24	0.167832	0.0935252	0.315789	0.155405	0.113095	0.106667	0.113821	0.135802	0.113043	0.203252	0.164179
CL9055Contig1_All_407	0.194444	0.194915	0.137931	0.126437		0.1	0.16		0.116279		0.224299		0.14433		0.138298		0.126761		0.15748		0.150943	0.149254
CL9055Contig1_All_420	0.145161	0.121495		0.139535		0.127907	0.149254		0.102564		0.214953		0.141304		0.134146	0.105882			0.152		0.151515	0.107692
CL9055Contig1_All_1709	0.475	0.490909			0.544554	0.642202	0.524194	0.626667	0.542056			0.565891	0.513043	0.462963	0.566038	0.580645	0.541667	0.607843	0.542373		0.578947	0.590909
CL9055Contig1_All_1719	0.748092	0.816092		0.811321	0.814159	0.856	0.732026	0.872093	0.801724	0.861538	0.741379	0.855072	0.765625	0.768116	0.823009	0.828125	0.842105	0.770642	0.779221		0.873239	0.90099
CL9055Contig1_All_1752	0.138365	0.136364	0.10989	0.1	0.17037			0.146552	0.0943396	0.130137		0.139037		0.119658	0.11465				0.0982659	0.0869565	0.126866	0.141791
CL9055Contig1_All_1818	0.555024	0.585455	0.47561	0.497076	0.529762	0.555085	0.553785	0.5	0.58011	0.638889	0.59292	0.560185	0.583333	0.553488	0.56701	0.576087	0.574661	0.525714	0.568421	0.597826	0.385787	0.638889
CL9055Contig1_All_1830	0.166667	0.247191	0.21875	0.193939	0.175	0.208333	0.257261	0.237805	0.189655	0.304762	0.27907	0.253659	0.274419	0.215962	0.190722	0.247253	0.25	0.223529	0.230769	0.232044	0.123077	0.241135
CL9055Contig1_All_1896	0.598684	0.583333	0.63964	0.608	0.663793	0.612245	0.607143	0.639344	0.612069	0.694915	0.596026	0.634483	0.614815	0.574468	0.642857	0.587838	0.573333	0.504132	0.583815	0.669118	0.61194	0.793103
CL9055Contig1_All_1902	0.294964	0.193333	0.336634	0.220183	0.300971	0.207692	0.236486	0.284483	0.231481	0.266667	0.262411	0.296875	0.204724	0.263158	0.269231	0.185714	0.210526	0.173913	0.256579	0.280992	0.33871	0.30137
CL9057Contig2_All_134	0.326087	0.235294			0.285714	0.270492	0.287879	0.333333	0.232558	0.251969	0.276786		0.294643	0.308943	0.326087	0.295652	0.261364	0.298969	0.274336	0.297619	0.350515
CL9057Contig2_All_157	0.245033	0.232			0.263158	0.198473	0.228395	0.269663		0.216561	0.221311		0.231343	0.240602	0.27451	0.230159	0.213592	0.203704	0.211382	0.26087	0.254545
CL9057Contig2_All_203	0.324324	0.342466	0.240741	0.220779	0.3125	0.291971	0.295699	0.301075	0.303571	0.295082	0.238938	0.423423	0.298137	0.324138	0.239766	0.363014	0.384615	0.347107	0.348684	0.275229	0.363636	0.426667
CL9057Contig2_All_208	0.10274	0.0794702				0.128788	0.129032				0.117117					0.0855263
CL9057Contig2_All_293	0.494845	0.460177	0.382022	0.602564	0.557143	0.52381	0.393162	0.465347	0.5	0.48	0.454545	0.420455	0.451923	0.397849	0.504854	0.465116	0.383178	0.544444	0.414062	0.582524	0.569767	0.518987
CL9059Contig4_All_1161	0.307692	0.235294										0.269231					0.349206	0.372549
CL9059Contig4_All_1225	0.295918	0.35	0.197183	0.114286	0.327869	0.34375	0.246753	0.395604	0.329412	0.276786	0.304348	0.271028	0.371134	0.386364	0.290698	0.378378	0.345455	0.329897	0.380952	0.28125		0.2
CL9059Contig4_All_1279	0.079096	0.0918919	0.115044		0.12			0.0860927	0.10219	0.107784		0.079096	0.10119	0.0946746	0.127168	0.124138	0.107143	0.0914634	0.0981595	0.127389	0.147287	0.12605
CL9059Contig4_All_1405	0.236515	0.255061	0.161677	0.232143	0.283133	0.310484	0.23348	0.321244	0.292553	0.261261	0.257732	0.223684	0.311927	0.308081	0.253394	0.1875	0.318584	0.25	0.2625	0.21875	0.181287	0.258621
CL9062Contig2_All_402	0.112	0.12987	0.118881	0.0992908	0.115385		0.131783	0.0921986	0.120567	0.0833333	0.120253	0.10625	0.15873	0.0992908	0.146789	0.129032	0.167464	0.115942	0.11976	0.0808824	0.107383
CL9062Contig2_All_469	0.140845	0.120438			0.0972222	0.115254	0.123867			0.128472		0.117857	0.1673		0.108696	0.15	0.126722	0.144487	0.133956	0.110294
CL9062Contig2_All_613	0.101928	0.0888158					0.100775	0.0940767	0.113879	0.0865672	0.102941	0.0874126	0.126214		0.114007	0.159259	0.126344		0.132432		0.112179	0.132296
CL9062Contig2_All_734	0.122807	0.127273	0.137255		0.166667				0.132075	0.169492	0.131868		0.140625			0.173913		0.136364	0.135802	0.112903	0.173333	0.12
CL9063Contig3_All_609	0.729167	0.830882	0.831169	0.637255	0.695122	0.699187	0.839416	0.707965	0.781513	0.787402	0.735537	0.811321	0.828571	0.768519	0.8	0.747748	0.795276	0.809091	0.863636	0.719626	0.663462	0.784946
CL9063Contig3_All_744	0.132075				0.264151			0.1125		0.184615		0.230769	0.137931	0.132353	0.160714	0.176471		0.169231	0.137931	0.196721	0.190476
CL9066Contig2_All_54	0.534722	0.486486	0.492188	0.45283	0.619469	0.475524	0.56	0.486486	0.484127	0.573427	0.551181	0.533742	0.519685	0.51049	0.557143	0.373333	0.485915	0.514085	0.487437	0.484615	0.546154	0.473118
CL9066Contig2_All_61	0.503356	0.474684	0.489209	0.464912	0.608333	0.463415	0.555556	0.503226	0.465116	0.547771	0.533333	0.538462	0.540146	0.519231	0.564103	0.353333	0.5	0.522876	0.46798	0.49635	0.546099	0.504762
CL9066Contig2_All_261	0.506329	0.555556	0.353846	0.449275	0.5	0.493671	0.347826	0.459459	0.396552	0.474576	0.481928	0.425743	0.375	0.520548	0.483871	0.673913	0.533333	0.430233	0.425532	0.448276	0.333333	0.403509
CL9069Contig1_All_1423	0.880342	0.849057	0.858586	0.72	0.9	0.887931	0.808219	0.890909	0.671875		0.927273	0.890909	0.85	0.909836	0.88785	0.782609	0.870504			0.92437	0.850575
CL9069Contig1_All_1425	0.336066	0.307692	0.460784	0.292308	0.304348	0.327731	0.380952	0.330275	0.313953	0.266667	0.403509	0.356522	0.318681	0.44	0.20339	0.306931	0.255319	0.293103		0.25	0.232558
CL9069Contig1_All_1426	0.306452	0.151515	0.271845		0.369565	0.34188	0.222222	0.419643			0.424779	0.347458	0.253012	0.320312	0.491525		0.352113		0.230769	0.409836	0.450549
CL9069Contig1_All_1451	0.371622	0.230769	0.276423	0.207317	0.362832	0.333333	0.151786	0.343511		0.192771	0.442857	0.330986	0.188679	0.286667	0.465753	0.196262	0.313333	0.253968	0.297619	0.38255	0.396694	0.166667
CL9069Contig1_All_1591	0.351064	0.293333	0.5875	0.514706	0.426667	0.383838	0.537313	0.352941	0.333333	0.329268	0.397849	0.425287	0.425532	0.556701	0.447368	0.4	0.423077	0.485294	0.302083	0.393939	0.472973	0.415385
CL9076Contig1_All_125	0.103448			0.137931	0.179487		0.126984		0.134328									0.140625
CL9076Contig1_All_198	0.306878	0.215686	0.238462	0.261905	0.281879	0.247126	0.3	0.283333	0.306122	0.291925	0.226562	0.274648	0.276423	0.203822	0.259259	0.274854	0.217391	0.19863	0.264368	0.246914	0.247934	0.218487
CL9076Contig1_All_237	0.299492	0.24183	0.212121	0.25	0.289655	0.234043	0.284848	0.244094	0.320261	0.263804	0.211921	0.225166	0.292308	0.177914	0.267123	0.274854	0.2	0.2	0.270718	0.248588	0.207407	0.253968
CL9076Contig1_All_309	0.876106		0.830189		0.622642	0.855072	0.796875	0.770115	0.666667	0.836957		0.790698	0.828571	0.818182	0.898551	0.829787	0.911111	0.809524	0.835052	0.760417	0.778846	0.670588
CL9078Contig1_All_123	0.315789		0.25			0.5	0.360294	0.131868		0.385714	0.338235			0.277778	0.318681	0.321839	0.287234	0.329545	0.415385	0.234375	0.164384	0.341772
CL9079Contig1_All_125	0.11811	0.116505	0.264706	0.114286		0.162162	0.129032					0.131313		0.152174			0.109244	0.106383	0.114286		0.211111
CL9079Contig1_All_194	0.373134	0.551724			0.37037	0.41791	0.462687	0.483333	0.492063	0.415385	0.516667	0.431034	0.589286	0.5	0.369863	0.471429	0.538462	0.5	0.53125	0.473684	0.42	0.272727
CL9081Contig1_All_258	0.240741	0.254902				0.160714	0.240741					0.403846							0.15
CL9081Contig1_All_288	0.365591	0.309859	0.367647	0.264151		0.290323	0.211111					0.266667		0.383562		0.288136		0.254902	0.151899
CL9081Contig1_All_378	0.290698	0.469136	0.411765	0.387097		0.305556	0.296296	0.275	0.196078	0.214286	0.342857	0.37037	0.254237	0.376623		0.264706	0.530303	0.263158	0.318182		0.240741
CL9081Contig1_All_413	0.133333	0.157143	0.2	0.115385		0.147541	0.109375	0.148649	0.2	0.274194	0.142857	0.114286	0.155172	0.273973		0.211268	0.15		0.196429	0.156863	0.26
CL9081Contig1_All_438	0.132075	0.148148
CL9084Contig2_All_532	0.306452					0.254237	0.298507	0.292308	0.305085			0.277778		0.292308	0.269231	0.132353	0.109589		0.287879	0.2	0.245283
CL9084Contig2_All_535	0.15						0.107692	0.180328	0.155172			0.111111	0.22	0.166667	0.16	0.176471	0.171429		0.171875	0.224138	0.188679
CL9084Contig2_All_1420	0.191011	0.316456	0.255319	0.21519	0.231884	0.316832	0.21519	0.282353	0.185185	0.240964	0.262626	0.168675	0.261905	0.267442	0.35	0.240506	0.254386	0.323944	0.300971	0.218391	0.25	0.370968
CL9084Contig2_All_1421	0.215909	0.159091	0.177083	0.316456	0.194444	0.245098	0.235294	0.170455	0.253012	0.247191	0.213592	0.192771	0.193182	0.147368	0.195402	0.189873	0.213675	0.148649	0.138889	0.261364	0.322222	0.209677
CL9084Contig2_All_1462	0.24183	0.324324	0.222222		0.273504		0.221477				0.216561	0.251748	0.244444	0.303704	0.266187		0.128378		0.147887	0.286713
CL9084Contig2_All_1492	0.43299	0.521277	0.397516	0.392	0.485714	0.40796	0.377451	0.425806	0.353741	0.362573	0.413265	0.45	0.479532	0.481081	0.522472	0.384615	0.367089	0.383117	0.38674	0.392045	0.448485	0.42735
CL9084Contig2_All_1543	0.118644	0.134529	0.0833333	0.155172		0.0977444	0.110687	0.135371	0.18	0.128906	0.116667		0.162037			0.107345	0.184549	0.106796	0.101124	0.1125
CL9084Contig2_All_1618	0.370588	0.568345	0.371069	0.330508	0.4	0.30198	0.460733	0.43787	0.5	0.484848	0.372881	0.368056	0.470588	0.502959	0.503497	0.462687	0.486034	0.493976	0.481283	0.398876	0.467005	0.427481
CL9084Contig2_All_1693	0.163636					0.303797				0.111111	0.0983607			0.222222
CL9089Contig2_All_2111	0.333333	0.241935	0.280488	0.298507	0.295775	0.259542	0.263804	0.319588	0.210938	0.279661	0.15873	0.298077	0.224299	0.221311	0.297297	0.366667	0.351724	0.346457	0.232877	0.274336	0.309524	0.28
CL9090Contig2_All_3029	0.193548		0.252427												0.164948
CL9091Contig3_All_346	0.111111	0.133333	0.15		0.107692	0.0849057	0.101449	0.132353	0.177419	0.170213	0.148148			0.133333		0.104839	0.105263	0.114583		0.179487	0.114754
CL9091Contig3_All_431	0.492063	0.578571	0.53125	0.487603	0.588785	0.587097	0.534351	0.564815	0.5	0.488889	0.5	0.564286	0.649007	0.588235	0.68254	0.447154	0.60274	0.548611	0.530387	0.508772	0.236842	0.613333
CL9091Contig3_All_603	0.356115	0.448889	0.548193	0.421053	0.524138	0.527094	0.495935	0.554795	0.554286	0.365462	0.542453	0.579235	0.494253	0.418848	0.626667	0.607595	0.41115	0.560847	0.603306	0.361111	0.368159	0.368056
CL9091Contig3_All_639	0.108434	0.166667	0.141243	0.141414	0.124088	0.150259	0.147651	0.154321	0.0875	0.0903955	0.140271	0.0860215	0.143617	0.145299	0.0962963	0.109756	0.140351	0.134715	0.0779221	0.133333	0.0833333	0.211765
CL9091Contig3_All_659	0.270833		0.175758		0.272727	0.301775		0.206452	0.22069	0.212329	0.253456	0.22807	0.263473		0.239669	0.244755	0.164319	0.230337	0.236967		0.251969
CL9091Contig3_All_679	0.303226	0.226667	0.123967	0.338129	0.176471	0.145161		0.175439	0.214286	0.107143	0.239766	0.223022	0.140496		0.301075	0.198113	0.289017	0.217391	0.108571
CL9091Contig3_All_699	0.0918367												0.125					0.111111
CL9091Contig3_All_704	0.333333			0.337079										0.136986			0.32967			0.220588
CL9091Contig3_All_709	0.0921053			0.202381																	0.1
CL9091Contig3_All_712	0.0933333			0.12987																	0.101695
CL9091Contig3_All_721	0.328571		0.104478	0.333333								0.163934	0.148148				0.352941	0.15873	0.149254
CL9091Contig3_All_729	0.237288	0.125	0.25	0.227273			0.290909				0.325301	0.2	0.264151	0.246154			0.2	0.169492	0.237288	0.372549	0.45098
CL9096Contig2_All_252	0.113208										0.186441
CL9098Contig1_All_217	0.27451	0.304965				0.384615	0.163636			0.372549	0.282828			0.390625	0.298851		0.285714		0.386364		0.22
CL9098Contig1_All_229	0.255814	0.273684	0.220588	0.240741		0.298701	0.204819	0.203125		0.246753	0.282258		0.242424	0.280899	0.268293	0.289474	0.175	0.339286	0.264	0.194444	0.30137
CL9098Contig1_All_349	0.147826	0.177419	0.137931	0.219178	0.259259	0.179487	0.263566	0.222222	0.23301	0.258621	0.280899	0.294118	0.2	0.245455	0.232323	0.122807	0.159574	0.344828	0.175258	0.13	0.149533
CL9098Contig1_All_353	0.12931	0.134454		0.173913		0.171053			0.174757		0.160494			0.154545	0.1875		0.11828	0.126437	0.145833
CL9098Contig1_All_374	0.621359	0.638889		0.698413		0.471429	0.706422	0.604938	0.764045	0.666667	0.753623		0.72619	0.707865	0.755556		0.653333	0.7625	0.65	0.614458	0.549451	0.336066
CL9098Contig1_All_406	0.358491	0.350877						0.423077		0.46												0.66129
CL9099Contig1_All_1718	0.122222	0.186275	0.131579	0.123457	0.128205	0.12	0.123711	0.164179	0.195402	0.152381	0.130435	0.22093	0.123457	0.160494	0.168831	0.123457	0.176991	0.185185	0.18	0.193182	0.26087	0.123077
CL9100Contig1_All_203	0.114754	0.12987	0.135714	0.0895522	0.110294	0.159236	0.104	0.10596		0.123077	0.117647	0.0902256	0.113821	0.175439		0.127907	0.127072	0.089172		0.111842	0.130435	0.117647
CL9102Contig1_All_223	0.0952381							0.133333					0.109375	0.147541	0.178571	0.16129		0.15493			0.109589
CL9102Contig1_All_252	0.183908	0.327103	0.292135	0.189474	0.244898	0.25	0.234234	0.255556	0.139535	0.217949	0.146667	0.234234	0.302083	0.202381	0.188235	0.298701	0.243243	0.270833	0.295238	0.259259	0.159574	0.269231
CL9102Contig1_All_306	0.130719		0.214765	0.129032	0.209302	0.138211	0.153374	0.190476		0.2	0.138462	0.141791		0.136		0.211864		0.215827	0.248408	0.25		0.222222
CL9102Contig1_All_328	0.21256	0.164948	0.220339	0.152632			0.269406		0.217949	0.234043	0.267045	0.243655	0.197802	0.234568	0.231638	0.24	0.216049	0.248521	0.357466	0.19403	0.137931	0.25
CL9102Contig1_All_341	0.3	0.450704	0.311377	0.185792	0.213333	0.305263	0.352041	0.31746	0.312925	0.425532	0.363636	0.385093	0.402597	0.319444	0.335366	0.368421	0.423077	0.290323	0.507177	0.368421	0.267606	0.326733
CL9105Contig1_All_390	0.147541				0.215686	0.152778													0.243243		0.218182
CL9105Contig1_All_483	0.661017	0.83908	0.727273	0.728682	0.666667	0.666667	0.455882	0.875	0.634409	0.811765	0.666667	0.428571	0.663551	0.86	0.606061	0.487805	0.362069	0.735849	0.65	0.841463	0.864407	0.875
CL9106Contig1_All_235	0.267857									0.145455		0.127273	0.156863		0.272727	0.132075		0.2				0.241379
CL9106Contig1_All_282	0.337079	0.349057	0.329114	0.356436	0.307692	0.190476	0.431373	0.37931	0.247525	0.252525	0.317647	0.319588	0.223529	0.410526	0.2	0.266667	0.277108	0.336842		0.355556	0.173469	0.258824
CL9106Contig1_All_295	0.11828						0.0970874		0.12844	0.113208	0.130435	0.134615	0.164706		0.119658		0.1
CL9106Contig1_All_306	0.142857								0.25										0.206107
CL9106Contig1_All_336	0.279412	0.320755		0.318841	0.298507	0.306818	0.385542	0.430769	0.289157	0.230769	0.308642	0.211765	0.297297	0.386667	0.182927	0.39726	0.282051	0.382716	0.254717	0.229508	0.277778	0.4
CL9107Contig4_All_149	0.0980392																0.132075
CL9107Contig4_All_300	0.288136	0.188525	0.162602	0.157895	0.201923	0.171642	0.233333	0.155738	0.140741	0.262069	0.191304	0.277778	0.296	0.286713	0.159091	0.183333	0.25	0.230769	0.143939	0.214953	0.322581	0.20202
CL9110Contig1_All_209	0.447368		0.381818	0.241379	0.313725	0.2	0.407407	0.41791	0.259259	0.4	0.3	0.296296	0.323077	0.345455	0.538462	0.413793	0.363636	0.362069	0.473684	0.35	0.526316	0.464789
CL9110Contig1_All_299	0.431373	0.507463	0.328767	0.505882	0.407895	0.525253	0.359155	0.4125	0.424242	0.421053	0.451923	0.381579	0.383562	0.419753	0.378378	0.347826	0.383721	0.430769	0.378049	0.373333	0.298701	0.433735
CL9110Contig1_All_332	0.69697		0.630769	0.74026	0.651515	0.833333	0.695652	0.564516	0.741379	0.574074	0.75	0.642857	0.714286	0.677966	0.686275	0.634146	0.675676	0.660714	0.704225	0.5	0.518519	0.676923
CL9110Contig1_All_345	0.574074		0.344262	0.454545	0.4	0.481928	0.369369	0.451613			0.47561	0.384615	0.48	0.42		0.376471	0.309859	0.44	0.37931			0.339623
CL9112Contig2_All_131	0.1875	0.134328		0.142857	0.117647	0.1125	0.109756	0.227848	0.114286	0.14		0.131579	0.152174					0.190476			0.115385	0.169231
CL9112Contig2_All_159	0.149606	0.125		0.147368	0.125	0.120968		0.182692	0.141304	0.107692			0.107692			0.112676		0.142857			0.157895	0.154762
CL9112Contig2_All_284	0.180617	0.189944	0.208333	0.198473	0.165414	0.252688	0.202586	0.273973	0.218543	0.209184	0.150943	0.25	0.195402	0.164103	0.205298	0.221649	0.226519	0.258242	0.165217	0.170886	0.234783	0.305085
CL9112Contig2_All_330	0.276243	0.274648	0.174312	0.161905	0.177083	0.210526	0.211111	0.234783	0.165289	0.269504		0.224	0.2	0.194805	0.238532	0.281879	0.233083	0.188406	0.313514	0.268908
CL9112Contig2_All_331	0.267045	0.267606	0.146789	0.152381	0.177083	0.21374	0.206704	0.241071	0.168067	0.264286		0.231405	0.19403	0.188312	0.233645	0.293706	0.242424	0.183824	0.31694	0.275862
CL9112Contig2_All_339	0.291925	0.291339	0.175258	0.161905	0.193182	0.254386	0.237179	0.266667	0.194175	0.310924		0.247863	0.201613	0.224638	0.259615	0.333333	0.278689	0.217054	0.318182	0.288288
CL9112Contig2_All_372	0.176991						0.118644							0.1					0.163934
CL9121Contig1_All_228	0.313131	0.438776	0.315217	0.168675	0.302326	0.40367	0.428571	0.285714	0.402062	0.38	0.259615	0.35	0.303371	0.221053	0.277311	0.465347	0.305263	0.464286	0.33913	0.366337	0.308824	0.438356
CL9121Contig1_All_232	0.308511	0.422222	0.295455	0.194805	0.309524	0.401869	0.395604	0.289474	0.4	0.393617	0.252427	0.326531	0.313253	0.217391	0.274336	0.46	0.292135	0.453704	0.305556	0.382979	0.359375	0.426471
CL9122Contig1_All_397	0.378049	0.392857	0.246154	0.227273	0.361111	0.306452	0.229508	0.333333	0.329114	0.223529	0.333333	0.37234	0.2	0.381579	0.327586	0.466667	0.285714	0.442857	0.195122	0.435484	0.275	0.321429
CL9122Contig1_All_481	0.634969	0.600791	0.618812	0.531818	0.652174	0.64527	0.6	0.586207	0.609375	0.552817	0.57551	0.617544	0.557377	0.646154	0.631356	0.707865	0.616667	0.553299	0.567114	0.657993	0.572327	0.61215
CL9122Contig1_All_493	0.613333	0.581994	0.616034	0.534413	0.630081	0.640805	0.613181	0.615917	0.612903	0.570988	0.574007	0.617647	0.602151	0.654485	0.606618	0.704626	0.63142	0.547826	0.578171	0.644068	0.588406	0.656904
CL9122Contig1_All_665	0.396373	0.356771	0.496622	0.351974	0.394137	0.377551		0.419948	0.418879	0.417614	0.416667	0.400524	0.387931	0.398329	0.367021	0.38535	0.409091	0.386441		0.288344	0.337802	0.434629
CL9122Contig1_All_724	0.282407	0.170984	0.226562	0.205298	0.240964	0.174419	0.331429	0.236994	0.196203	0.239521	0.214689	0.211111	0.254545	0.234973	0.172414		0.208333	0.172185	0.170732	0.187879	0.184358	0.227586
CL9122Contig1_All_727	0.254808	0.168478	0.229508	0.175676	0.271084	0.162651	0.341463	0.244048	0.197368	0.251534	0.203488	0.193182	0.264516	0.222222	0.15942		0.237069	0.154362	0.163265	0.185185	0.203488	0.221429
CL9122Contig1_All_757	0.509434	0.258929	0.252874	0.113208	0.469388	0.111111	0.172414	0.126126	0.135922	0.182692	0.175	0.208696	0.181818	0.141593	0.2	0.112245	0.447619	0.23301	0.166667	0.121495	0.104762	0.128205
CL9122Contig1_All_770	0.143939	0.106383											0.120482				0.153061	0.114943
CL9122Contig1_All_775	0.448819	0.153846	0.107692		0.44186					0.0864198			0.173913	0.101266			0.414894	0.15	0.0816327
CL9122Contig1_All_777	0.307087				0.393701												0.26087
CL9122Contig1_All_781	0.133333	0.119048								0.0897436			0.15625				0.167598	0.135135
CL9122Contig1_All_796	0.402439	0.107692	0.1		0.463636					0.101695			0.12	0.0909091			0.408163	0.109375
CL9122Contig1_All_802	0.236842				0.329897												0.172662
CL9122Contig1_All_814	0.287879				0.364706												0.209302
CL9126Contig2_All_235	0.307692		0.207547				0.142857		0.245283	0.134615			0.136364		0.160714		0.160714
CL9126Contig2_All_272	0.0925926
CL9132Contig1_All_264	0.160714						0.160494			0.147059								0.145455
CL9132Contig1_All_309	0.712121			0.629032	0.789474	0.644068	0.65625		0.7875	0.755319	0.72093			0.662791	0.73913		0.734375	0.837838			0.725
CL9137Contig2_All_705	0.173077	0.283019		0.156863			0.222222	0.126984				0.151515					0.0972222		0.186047
CL9139Contig1_All_2221	0.164179						0.142857							0.216867	0.12963
CL9139Contig1_All_2228	0.193548						0.137255					0.114754		0.28	0.176471
CL9145Contig1_All_32	0.185484	0.198675	0.144928	0.179245	0.241379	0.163399	0.162338	0.16129	0.177778	0.298913	0.171875	0.223776	0.180451	0.241071	0.319328	0.251908	0.15748	0.185185	0.19171	0.216981	0.182609	0.14433
CL9145Contig1_All_59	0.27027	0.248619	0.225806	0.225806	0.260163	0.235294	0.205	0.234043	0.19375	0.317536	0.221519	0.25	0.188679	0.286713	0.292517	0.297297	0.189189	0.181818	0.203463	0.258621	0.234848	0.214953
CL9147Contig1_All_32	0.109091								0.272727										0.140351
CL9147Contig1_All_34	0.107143								0.267857										0.140351
CL9147Contig1_All_51	0.349206							0.384615	0.423729									0.339623	0.42623	0.290909
CL9150Contig1_All_525	0.151786								0.22	0.178571							0.127273	0.141176		0.129032	0.168421
CL9150Contig1_All_539	0.416667	0.650943	0.428571	0.6		0.517647	0.297872	0.494253	0.309524	0.380952	0.441558		0.57732	0.4125	0.527473	0.66055	0.642105	0.486842	0.342857	0.44	0.506667	0.557377
CL9150Contig1_All_581	0.659794		0.235294	0.676056			0.520833	0.321429	0.22	0.561644		0.607843			0.36	0.76		0.390625	0.202532		0.536842
CL9150Contig1_All_587	0.284211			0.419355			0.488636	0.134615		0.492063											0.152174
CL9150Contig1_All_588	0.287234			0.419355			0.505882	0.137255		0.484375											0.152174
CL9150Contig1_All_594	0.632184			0.745455			0.561644			0.527273								0.309091			0.626506
CL9150Contig1_All_603	0.651515						0.526316														0.730769
CL9154Contig1_All_495	0.754098	0.627119	0.588235			0.679012	0.75	0.738462		0.784091	0.678571		0.696429	0.816901	0.722222		0.714286		0.767857		0.71831	0.888889
CL9154Contig1_All_559	0.418182	0.425926	0.363636			0.430556	0.338983	0.344262		0.213333			0.392157	0.333333			0.407407		0.314815
CL9156Contig2_All_263	0.619048	0.542373	0.594203	0.642857		0.711111	0.455882	0.540984		0.514286	0.66		0.636364	0.54386	0.517241	0.438596	0.52439	0.564516	0.521739	0.514706	0.491525	0.627451
CL9156Contig2_All_310	0.11215	0.153061	0.149533	0.113636			0.137255	0.205128	0.101449	0.221053		0.264706	0.141304	0.177215	0.102564		0.242718	0.170732	0.151515	0.17284	0.0869565	0.121622
CL9156Contig2_All_323	0.0847458	0.12844	0.11215	0.0786517			0.109091	0.175		0.186275		0.202532	0.104167	0.144737	0.0897436		0.173077	0.144578	0.121495	0.151899		0.0921053
CL9156Contig2_All_325	0.0840336	0.12037	0.11215				0.108108	0.1625		0.184466		0.202532	0.102041	0.146667	0.0909091		0.161905	0.142857	0.103774	0.148148		0.0779221
CL9156Contig2_All_363	0.272727	0.275862	0.363636	0.270588	0.4	0.217391	0.31	0.246753	0.394737	0.227273	0.252874	0.273684	0.21978	0.30137	0.253012	0.340426	0.463636	0.294118	0.266667	0.263889	0.340206	0.24
CL9156Contig2_All_420	0.107143	0.0943396		0.107143		0.102564	0.121739			0.141304		0.305263		0.112676	0.182927		0.371212	0.116883	0.150442			0.126984
CL9156Contig2_All_427	0.342593	0.191919		0.220779		0.299065	0.392857	0.173077	0.25	0.373626	0.315789	0.383721	0.329545	0.253968	0.391892	0.337662	0.403509	0.231884	0.357143		0.142857	0.218182
CL9156Contig2_All_432	0.110092	0.135417		0.121951		0.125	0.142857			0.144444		0.298851		0.171875	0.205479		0.336283	0.138889	0.166667			0.15
CL9156Contig2_All_446	0.126316	0.145833		0.144928		0.138298	0.17			0.156627		0.28	0.102564	0.196721	0.227273		0.31	0.144928	0.185567			0.169811
CL9156Contig2_All_450	0.388889	0.177778		0.234375		0.3125	0.365591			0.376623	0.274194	0.313433	0.328947	0.210526	0.428571	0.30137	0.354839	0.196721	0.340206
CL9156Contig2_All_460	0.154762	0.172414		0.164179		0.153846	0.193182			0.173913		0.265625	0.109589	0.2	0.245902		0.277108	0.15873	0.197802			0.18
CL9156Contig2_All_465	0.171053	0.180723		0.157143		0.168675	0.193182			0.1875		0.271186	0.115942	0.224138	0.245614		0.253165	0.166667	0.219512
CL9156Contig2_All_472	0.191176	0.189873		0.171875		0.181818	0.209877			0.20339		0.283019	0.125	0.22807	0.25		0.25	0.169492	0.219512
CL9156Contig2_All_480	0.206349	0.205479		0.186441		0.189189	0.236111			0.207547		0.28	0.155172	0.224138	0.25		0.276923	0.185185	0.223684
CL9156Contig2_All_481	0.213115	0.2		0.189655		0.194444	0.236111			0.2			0.163636	0.224138	0.25		0.28125	0.185185	0.223684
CL9156Contig2_All_492	0.5	0.5		0.42		0.47619	0.538462						0.42			0.16	0.574074		0.577465
CL9156Contig2_All_496	0.20339	0.20339				0.183333	0.258065										0.32		0.202899
CL9156Contig2_All_498	0.206897	0.189655				0.172414	0.258065												0.202899
CL9156Contig2_All_513	0.22					0.150943	0.236364												0.245283
CL9157Contig2_All_2002	0.83871	0.888889	0.905405			0.903846	0.803738	0.876543	0.807018	0.888889		0.864865	0.849315	0.854545		0.844444	0.844828		0.844828	0.696203	0.826923	0.819672
CL9157Contig2_All_2003	0.59375	0.545455	0.76			0.648148	0.605505	0.634146	0.54386	0.609375		0.666667	0.671233	0.627119		0.695652	0.55	0.568627	0.566667	0.423077	0.607143	0.507937
CL9161Contig1_All_1145	0.55					0.681818	0.589286			0.542373				0.654545	0.64
CL9165Contig1_All_255	0.362069	0.347368		0.305882	0.4375	0.472527	0.29771	0.390805		0.285714	0.421053			0.383178	0.348624				0.339806	0.427083	0.461538	0.375
CL9165Contig1_All_257	0.278261	0.239583	0.352941	0.2	0.353846	0.387097	0.240602	0.325843		0.192982	0.305263			0.330189	0.266055				0.238095	0.346939	0.405063	0.287671
CL9168Contig1_All_501	0.156863											0.173077							0.122807		0.226415
CL9168Contig1_All_563	0.153846	0.158537	0.107143	0.147059	0.153846	0.137931		0.176471	0.111111		0.129412	0.175258	0.141026	0.117647	0.127907	0.180556		0.109589		0.15493	0.178218	0.0909091
CL9168Contig1_All_646	0.217391	0.219355	0.172414	0.189394	0.271028	0.210526	0.174497	0.265152	0.232143	0.213675	0.194915	0.229008	0.225564	0.305344	0.172414	0.226891	0.198347	0.137255	0.126761	0.169643	0.255814	0.257353
CL9168Contig1_All_720	0.2	0.165354	0.102273	0.126984	0.2	0.102273	0.101852	0.163793	0.237624	0.227273	0.207207	0.241071	0.245098	0.144231	0.164835		0.155172	0.13253	0.206349	0.12381	0.162162
CL9169Contig3_All_153	0.119403	0.127273			0.0925926						0.15		0.105263	0.172414		0.134615
CL9169Contig3_All_157	0.114286	0.127273					0.132075				0.145161			0.186441	0.156863	0.122807					0.215686
CL9170Contig1_All_31	0.155779	0.335849	0.123596	0.191837	0.244898	0.124464	0.182979	0.221739	0.300813	0.197044	0.312236	0.221277	0.186813	0.115942	0.140909	0.19598	0.196262	0.34715	0.180556	0.126761	0.221154	0.274112
CL9171Contig2_All_281	0.320388	0.383562	0.343284			0.253333	0.252874	0.155172	0.357143			0.39759	0.413043		0.391304	0.448276		0.444444	0.166667	0.52		0.440678
CL9172Contig2_All_107	0.602339	0.358108	0.610619	0.492308	0.5	0.449198	0.512563	0.460674	0.340426	0.588235	0.381579	0.540541	0.413043	0.467213	0.539216	0.588652	0.482993	0.528571	0.604027	0.56213	0.604839	0.454545
CL9175Contig2_All_91	0.144737		0.117647			0.161765	0.131148			0.152542	0.196721		0.142857						0.166667
CL9175Contig2_All_108	0.163934		0.276596		0.21978	0.182927		0.244681	0.333333	0.203125	0.222222	0.287129	0.290909		0.349593			0.234694		0.221154	0.406977	0.375
CL9175Contig2_All_134	0.105058	0.124088												0.145038		0.196429			0.102564
CL9175Contig2_All_216	0.351779	0.236162	0.28934	0.316923	0.35545	0.321101	0.329268	0.400881	0.370536	0.229839	0.290323	0.333333	0.271318	0.335821	0.34767	0.253061	0.270758	0.260664	0.269481	0.31016	0.397321	0.401198
CL9175Contig2_All_232	0.457627	0.373016	0.4	0.457317	0.497462	0.384365	0.441558	0.497696	0.490741	0.311966	0.434783	0.464435	0.379032	0.465863	0.467925	0.389831	0.350746	0.376884	0.381119	0.441989	0.556075	0.544304
CL9175Contig2_All_291	0.394737	0.621359	0.468354		0.421569	0.471545	0.458647	0.360825	0.439252	0.595745	0.441176	0.380952	0.514563	0.363636	0.427273	0.506024	0.466667	0.526882	0.459016	0.422535	0.303922	0.355263
CL9175Contig2_All_293	0.394495	0.617647	0.461538		0.42268	0.466102	0.464567	0.364583	0.447619	0.595745	0.444444	0.372549	0.509804	0.367347	0.423077	0.5	0.452991	0.516129	0.449153	0.411765	0.30303	0.333333
CL9175Contig2_All_321	0.387097	0.539683			0.407407	0.5	0.516667		0.389831	0.66	0.421053	0.307692	0.453125	0.412698	0.327273	0.509434	0.391304	0.555556	0.463768		0.267857
CL9176Contig2_All_673	0.169355	0.223404	0.220588	0.164179	0.197674	0.174603	0.0917431	0.119565	0.115385	0.165217	0.123596	0.159292	0.2	0.134615	0.122642	0.12069		0.161905	0.22807	0.175926		0.191176
CL9197Contig2_All_332	0.109091		0.1	0.0934579	0.0869565	0.0944882	0.137255			0.111111	0.114286			0.1		0.102362	0.0944444	0.0916667	0.0993377		0.121212
CL9202Contig1_All_98	0.140625	0.24				0.258065			0.15625	0.220588								0.196429	0.144928
CL9202Contig1_All_113	0.149425	0.237624				0.280899			0.159091	0.177778					0.180556	0.155172		0.189189		0.150685
CL9202Contig1_All_116	0.146067	0.230769				0.291667			0.155556	0.175824	0.131579				0.175676	0.163934		0.186667		0.148649
CL9202Contig1_All_134	0.148515	0.232759				0.28972			0.2	0.191919					0.181818	0.186667		0.258065	0.137255	0.147727
CL9202Contig1_All_167	0.217391	0.294574			0.160494	0.301587	0.139535	0.196581	0.194915	0.232	0.188679	0.17757		0.226087	0.240741	0.273684	0.201835	0.192661	0.140625	0.150538		0.271028
CL9203Contig1_All_537	0.21978	0.272727	0.157143												0.208791					0.153846	0.235294	0.25
CL9203Contig1_All_554	0.536585	0.628788	0.573034		0.47619	0.53125	0.2875	0.457627	0.40678	0.59633	0.285714	0.358209	0.525773	0.553398	0.583333	0.350877	0.61194	0.434783	0.341772	0.469697	0.639175	0.469136
CL9203Contig1_All_555	0.261905	0.280303	0.133333		0.171875					0.25			0.217822	0.295238	0.185185		0.115942			0.166667	0.28866	0.216867
CL9203Contig1_All_562	0.267176	0.281481	0.138298		0.173913					0.239316			0.225225	0.294643	0.172414					0.189189	0.300971	0.241379
CL9203Contig1_All_591	0.223529	0.298969								0.247253	0.22043						0.3125				0.230769
CL9203Contig1_All_594	0.186047	0.231156								0.18232	0.198925						0.248276				0.2
CL9203Contig1_All_610	0.196078	0.241573								0.167785	0.202532						0.254386				0.188525
CL9203Contig1_All_611	0.198675	0.238636								0.163265	0.201258						0.254386				0.190083
CL9203Contig1_All_619	0.244444	0.254777								0.161765	0.225352						0.242718				0.288288
CL9203Contig1_All_626	0.142857	0.215686	0.142857	0.255556	0.318182	0.211382	0.298246	0.348837	0.28169	0.181818	0.148438	0.258065	0.222222	0.282353	0.224138	0.282051	0.197917	0.267442	0.258929	0.296296	0.232323	0.397849
CL9203Contig1_All_627	0.204545	0.217105								0.152672	0.181102						0.231579				0.206186
CL9203Contig1_All_631	0.312	0.305344		0.197531		0.198113		0.184211		0.239669	0.233333	0.166667	0.173913	0.164557	0.185185	0.205479	0.329412	0.182927	0.223301	0.233766	0.397727
CL9203Contig1_All_642	0.188679	0.186992								0.137255	0.140187						0.232877				0.195122
CL9203Contig1_All_649	0.19	0.157407								0.144444	0.12						0.231884				0.152778
CL9203Contig1_All_659	0.146067	0.106383								0.15	0.0987654						0.196429				0.145455
CL9204Contig2_All_94	0.139175			0.156463	0.133333	0.145251	0.151899	0.145695	0.116564		0.149425	0.170455	0.131579	0.125786	0.175532		0.137363			0.164557	0.102041	0.117647
CL9204Contig2_All_163	0.111111	0.12585	0.108333	0.101961			0.121311		0.133621		0.137184		0.143541			0.118321		0.113744	0.116197	0.129707
CL9204Contig2_All_211	0.143478	0.144186	0.134328	0.141079		0.101449	0.188341	0.145631	0.130435		0.169355	0.109649	0.149254	0.142857	0.115556	0.18251	0.141762	0.148352	0.117155	0.143564	0.145833	0.128834
CL9210Contig1_All_94	0.549296	0.505747				0.409091	0.483871	0.414286		0.418919	0.521739	0.5	0.591549	0.538462	0.423729	0.454545	0.274194		0.428571		0.390625
CL9214Contig1_All_316	0.2			0.328125		0.178571	0.269231	0.12963		0.2		0.171875	0.15493				0.136364	0.0983607	0.175676
CL9214Contig1_All_328	0.202703	0.25	0.173077	0.123077	0.22	0.211268	0.145161	0.218182	0.126761	0.220339	0.225806	0.108108	0.157143		0.220588	0.181818	0.206349	0.222222	0.134146		0.196429
CL9214Contig1_All_345	0.451613		0.416667		0.382353				0.505618		0.523256	0.423913	0.352941	0.38961	0.447059						0.315789
CL9214Contig1_All_350	0.510417	0.235294	0.513158	0.234375	0.513514	0.268657	0.2875	0.295082	0.610526	0.246753	0.585106	0.594059	0.477273	0.52381	0.505747	0.322034	0.2	0.373333	0.317073		0.45122
CL9214Contig1_All_594	0.807692	0.818182	0.706667	0.712871	0.850746	0.7375	0.785714	0.782609	0.785714	0.736842	0.775281	0.848837	0.7875	0.709302	0.828571	0.798077	0.78022	0.662338	0.809091	0.706667	0.794118	0.818182
CL9215Contig2_All_307	0.362069			0.240741	0.32	0.425926				0.25	0.242424			0.354839		0.3	0.464286	0.352941	0.387097	0.366667	0.226415
CL9217Contig1_All_374	0.2																0.327586
CL9217Contig1_All_392	0.132075			0.22							0.12963						0.136364
CL9218Contig1_All_364	0.144928									0.169492											0.107692
CL9218Contig1_All_367	0.147059									0.15873											0.104478
CL9218Contig1_All_384	0.906667	0.851351			0.839286	0.78	0.721519		0.703125	0.733333	0.746269	0.708861	0.693548	0.828125	0.811765	0.774194	0.787879	0.883333	0.864198	0.853333	0.857143	0.779661
CL9218Contig1_All_386	0.116883									0.144737											0.115942
CL9218Contig1_All_454	0.142857
CL9219Contig3_All_299	0.132231	0.130435		0.365079						0.144444	0.191011	0.166667	0.153846						0.15		0.16
CL9219Contig3_All_1660	0.353659	0.16	0.289855	0.277778	0.237113	0.296703	0.290323	0.21875	0.194805	0.223301	0.252747	0.260417	0.363636	0.295455	0.225	0.292683	0.302632	0.273973	0.2125	0.282609	0.3	0.283019
CL9219Contig3_All_1670	0.178947	0.184783	0.158537	0.105882	0.185185	0.107143	0.163636	0.141509	0.107143	0.117647	0.188679	0.122807	0.168421	0.0990099		0.146067		0.195402	0.12	0.11	0.112245	0.126984
CL9219Contig3_All_1676	0.156863		0.0879121	0.244444	0.123894	0.144	0.12931		0.0898876	0.115385	0.131579	0.152542	0.0970874	0.133929	0.138614		0.126214			0.0952381	0.158879	0.150685
CL9219Contig3_All_1696	0.123377	0.207792	0.144	0.0992366	0.103226				0.158273	0.125714	0.12987	0.117978	0.144928	0.14881	0.148438	0.165354	0.117647	0.179856	0.282353	0.125	0.11465	0.146552
CL9219Contig3_All_1823	0.312281	0.35316	0.325581	0.43379	0.409639	0.376947	0.37037	0.332031	0.337209	0.431095	0.333333	0.324427	0.452991	0.385852	0.361345	0.452756	0.385496	0.477778	0.442953	0.415254	0.32963	0.349776
CL9220Contig2_All_415	0.110294	0.0943396	0.126437	0.0909091	0.153846		0.107914		0.129771	0.112069	0.180952			0.0877193	0.0958904	0.135135	0.113043	0.126866	0.132867	0.171717	0.139344
CL9220Contig2_All_440	0.320312	0.506667	0.264368	0.322581	0.317647	0.346154	0.364964	0.32	0.440945	0.347368	0.377778	0.433333	0.352273	0.194444	0.468531	0.261682	0.306306	0.280702	0.443609	0.412371	0.342857	0.35443
CL9220Contig2_All_523	0.179104	0.288462	0.421687	0.494253	0.389831	0.178571	0.551181	0.478261	0.178571	0.484848	0.61165	0.325581	0.535211	0.160714	0.164179	0.166667	0.230769	0.254237	0.635417	0.245902	0.487805	0.567568
CL9221Contig1_All_135	0.106667
CL9221Contig1_All_245	0.116667						0.127273				0.0921053						0.0897436
CL9221Contig1_All_320	0.396226										0.472727	0.47541		0.431373			0.47541
CL9224Contig2_All_193	0.20339	0.196429	0.275	0.186441		0.206349	0.153846	0.12	0.164179	0.147059	0.2	0.166667	0.181818	0.296875	0.113208		0.210526	0.211268	0.197368	0.166667
CL9224Contig2_All_367	0.215434	0.196721	0.215517	0.145833	0.235897	0.248201	0.158879	0.214953	0.144144	0.111486	0.126984	0.157658	0.177165	0.198347	0.219626	0.146789	0.161765	0.191667	0.147601	0.173729	0.181435	0.216049
CL9227Contig3_All_2442	0.443038	0.512821		0.597015	0.708333	0.507463	0.557143	0.670455	0.534653	0.513514	0.776471	0.797872	0.392157	0.583333	0.346667	0.397059	0.4	0.376812	0.5125	0.610526	0.45	0.607595
CL9227Contig3_All_2462	0.322581	0.491935	0.588889	0.42	0.452632	0.417476	0.440678	0.296703	0.27619	0.324324	0.611111	0.589552	0.458333	0.336957	0.299065	0.356436	0.350746	0.373913	0.41791	0.352941	0.434426	0.229885
CL9227Contig3_All_2471	0.138889	0.205882	0.264706	0.144578	0.509434	0.284091	0.277778			0.189474	0.627737	0.640523	0.2			0.195402		0.193182	0.156522		0.14433
CL9227Contig3_All_2573	0.409241	0.484321	0.579832	0.617117	0.605263	0.525526	0.471947	0.453744	0.468864	0.440129	0.490272	0.558219	0.465517	0.498084	0.482993	0.479675	0.454545	0.505226	0.475	0.536496	0.455882	0.47619
CL9227Contig3_All_2602	0.0845481	0.0893372		0.0839695			0.0963173	0.0877863		0.0747126			0.0864662	0.0798611		0.0824373	0.0686567		0.0826446
CL9227Contig3_All_2607	0.0864553	0.0951009		0.0902256			0.102273	0.0885609		0.0780347			0.0892193	0.083045		0.0821429	0.0744048		0.086351		0.0774411
CL9227Contig3_All_2609	0.0867052	0.0948276		0.0895522			0.0997151	0.0885609		0.0780347			0.0898876	0.0859107		0.0824373	0.0769231		0.086351		0.0766667
CL9227Contig3_All_2611	0.0935673	0.0977011		0.0888889			0.1	0.0885609		0.0780347			0.0898876	0.0853242		0.0827338	0.079646		0.091922		0.0833333
CL9227Contig3_All_2617	0.488235	0.556522	0.681481	0.655556	0.583851	0.59335	0.560345	0.498155	0.526846	0.51462	0.454148	0.522727	0.536122	0.522034	0.532308	0.563177	0.522255	0.567823	0.54039	0.58194	0.519737	0.547619
CL9227Contig3_All_2629	0.114114	0.111801		0.109023		0.078534	0.107784	0.0972763	0.0790378	0.0969697			0.12549	0.106164		0.107527	0.095092	0.0918033	0.105114		0.090301
CL9227Contig3_All_2696	0.0785714		0.0740741			0.122302				0.114094			0.120968	0.0909091	0.0774194	0.0958904		0.101351	0.0909091
CL9227Contig3_All_2706	0.678899	0.638655	0.672566	0.72807	0.682353	0.64486	0.738095	0.553398	0.582677	0.633588	0.527778	0.530612	0.62037	0.595041	0.589147	0.716535	0.585034	0.637097	0.666667	0.692913	0.639344	0.560748
CL9229Contig2_All_797	0.11465		0.111111	0.0808081	0.142857	0.146154	0.134454					0.168317		0.153846	0.165289		0.136691	0.129032	0.0779221	0.0909091	0.142857	0.223404
CL9236Contig1_All_277	0.197183	0.292308					0.210526												0.30303	0.192308	0.238095
CL9236Contig1_All_284	0.223881	0.3125					0.208333			0.117647									0.348485		0.245902
CL9236Contig1_All_293	0.193548	0.315789					0.211268												0.35		0.22807
CL9240Contig2_All_454	0.464286	0.507937	0.578947	0.602941	0.557692	0.647887	0.52	0.474576	0.5	0.532258	0.5	0.411765		0.555556	0.48	0.492958	0.615385	0.5	0.492958	0.431373	0.625
CL9240Contig2_All_591	0.474453	0.455172	0.473214	0.441176	0.386139	0.481707	0.429319	0.531532	0.529412	0.52381	0.513514	0.526718	0.486486	0.444444	0.457143	0.540146	0.4375	0.550562	0.507576	0.481752	0.463636	0.453608
CL9240Contig2_All_632	0.552846	0.566667	0.456522	0.472727	0.673913	0.450704	0.584507	0.487805	0.55	0.526786	0.475248	0.547826	0.505376	0.709402	0.561404	0.40678	0.504854	0.441176	0.527778	0.516667	0.471264	0.564706
CL9241Contig2_All_280	0.318182	0.263158		0.276923		0.211268	0.222222	0.321429		0.246575	0.390244	0.357143	0.25	0.381818		0.15873	0.284091	0.362319	0.216216	0.303571
CL9241Contig2_All_339	0.25	0.157895								0.145455	0.117647			0.137255			0.103896
CL9252Contig1_All_673	0.465517			0.333333		0.432099	0.205128		0.360656	0.362069	0.373333	0.373333	0.375			0.375		0.5	0.311475	0.384615
CL9253Contig2_All_288	0.137255												0.156863				0.137931
CL9253Contig2_All_289	0.137255												0.156863				0.137931
CL9253Contig2_All_293	0.294118												0.333333				0.278689
CL9253Contig2_All_312	0.606557	0.677966				0.719298				0.490196			0.651515				0.714286		0.814815
CL9253Contig2_All_380	0.451923	0.295238	0.227273	0.354839	0.347222	0.25	0.244681	0.28	0.333333	0.43299	0.363636	0.37234	0.39	0.384615	0.396226	0.393939	0.281553	0.384615	0.272727	0.270588	0.373494	0.4
CL9253Contig2_All_452	0.494949	0.563636	0.517857	0.441176	0.547619	0.642202	0.465347	0.546512	0.546667	0.510638	0.579439	0.588889	0.59292	0.590361	0.428571	0.470588	0.408163	0.505882	0.463918	0.464646	0.64	0.467532
CL9254Contig1_All_509	0.166667	0.179487					0.141026	0.173077	0.102564	0.19697	0.166667	0.129032	0.149254				0.157895	0.112676	0.162162	0.206349
CL9254Contig1_All_557	0.2				0.163934		0.0978261	0.147541		0.156627	0.233333	0.128571					0.102273	0.117647	0.108696	0.111111
CL9254Contig1_All_581	0.488636	0.330275		0.428571	0.393443	0.333333	0.397849	0.369231	0.333333	0.422222	0.461538	0.366197	0.4	0.305085	0.493151	0.316456	0.365591	0.321839	0.376344	0.434211	0.345679	0.368421
CL9254Contig1_All_644	0.206897	0.155844		0.269231		0.175439	0.208955		0.234568	0.144928	0.152542	0.185185	0.215385		0.210526	0.109375	0.150685	0.135593	0.211268	0.185185	0.241935
CL9254Contig1_All_1983	0.638462	0.637168	0.759259	0.804598	0.696629	0.7	0.733871	0.666667	0.686957	0.661017	0.670103	0.754386	0.661017	0.704348	0.7	0.695652	0.644068	0.681416	0.615385	0.678161	0.669811	0.708738
CL9254Contig1_All_2130	0.296651	0.256684	0.302817	0.315789	0.229167	0.304569	0.351852	0.364486	0.301887	0.410448	0.37037	0.373563	0.327014	0.39823	0.410526	0.326316	0.371212	0.367521	0.276596	0.284884	0.338843	0.303279
CL9255Contig2_All_196	0.231579	0.188034		0.333333	0.298507	0.285714	0.231405	0.210526	0.233766	0.208333	0.108434	0.323529	0.232143	0.288462	0.268041	0.131579	0.10989	0.174419	0.174242	0.309524	0.21978	0.183099
CL9255Contig2_All_219	0.410256	0.605442	0.563636	0.37037	0.41	0.409091	0.386861	0.481013	0.47191	0.521429	0.484536	0.329545	0.484615	0.341463	0.466102	0.669725	0.595238	0.527778	0.612022	0.477064	0.522523	0.488095
CL9255Contig2_All_234	0.372263	0.515528	0.504202	0.277778	0.235294	0.325153	0.383117	0.505882	0.427184	0.487342	0.4	0.3	0.446809	0.340278	0.455224	0.612903	0.554054	0.454545	0.595238	0.394495	0.543307	0.413043
CL9255Contig2_All_252	0.151899	0.178378	0.330935				0.164706	0.25	0.166667	0.197802			0.174699	0.154321	0.161074	0.34507	0.325153	0.20438	0.323144
CL9255Contig2_All_273	0.142857	0.174603	0.291667				0.166667	0.206186	0.193548	0.188482	0.23622	0.150376	0.186747	0.151163	0.15528	0.335526	0.277778	0.148387	0.310924	0.135338	0.135135	0.130841
CL9255Contig2_All_358	0.244444	0.203252	0.302632	0.243243	0.412698	0.333333	0.253012	0.194444	0.220779	0.214286	0.246753	0.302632	0.263158	0.362745	0.213483	0.227723	0.204082	0.218391	0.269565	0.140845	0.27381	0.223881
CL9255Contig2_All_361	0.191489	0.232759	0.219512	0.210526	0.123077	0.198347	0.2625	0.173333	0.311688	0.115385	0.236842	0.120482	0.1375	0.18	0.290323	0.191919	0.168224	0.252747	0.162393	0.246575	0.188235	0.161765
CL9255Contig2_All_363	0.244186	0.230088	0.314286	0.205882	0.392857	0.358974	0.256757	0.208333	0.222222	0.178947	0.205882	0.306667	0.30137	0.363636	0.211765	0.225806	0.172043	0.229885	0.247706	0.149254	0.253333	0.272727
CL9258Contig1_All_132	0.816514	0.803279	0.774775	0.792593	0.771186	0.767857	0.8	0.808824	0.807692	0.778689	0.777778	0.783784	0.774775	0.742857	0.716049	0.846715	0.808511	0.842593	0.827068	0.845528	0.788079	0.802326
CL9258Contig1_All_195	0.134715	0.128788		0.0869565		0.123223	0.173913	0.149123	0.0979381	0.0934959	0.0987124			0.131818		0.101961	0.111421					0.177515
CL9258Contig1_All_220	0.201987	0.170588	0.108359	0.185811	0.114815	0.204334	0.200669	0.151007	0.137809	0.159159	0.179811	0.151163	0.191693	0.194805	0.122605	0.177419		0.146953	0.147849	0.221818	0.11465	0.240964
CL9258Contig1_All_406	0.542781	0.640678	0.560656	0.857955	0.558376	0.722772		0.689655	0.51632	0.666667	0.577465	0.592476	0.637324	0.652866	0.628788	0.78972	0.700599	0.541254	0.775148	0.576923	0.687732	0.579832
CL9258Contig1_All_467	0.56422	0.327434	0.676301	0.409639	0.4	0.300971	0.304348	0.339623	0.650794	0.276786	0.569149	0.415094	0.279279	0.345588	0.302326	0.405172	0.325581	0.612565	0.71123	0.604762	0.25	0.629371
CL9258Contig1_All_520	0.755814	0.6875	0.785276	0.689441	0.645669	0.660377	0.67	0.794643	0.74269	0.775862	0.792929	0.677686	0.712	0.655405	0.85489	0.674419	0.705521	0.820225	0.712418	0.708738	0.731092	0.849624
CL9258Contig1_All_593	0.0874317																			0.148515		0.143836
CL9258Contig1_All_621	0.278351		0.209524		0.135417		0.2	0.186667	0.0916667	0.116883	0.126582	0.204301		0.13		0.138614	0.169231	0.101266		0.214286	0.164557	0.294118
CL9263Contig6_All_1458	0.20202	0.30303	0.224719	0.247191	0.202532	0.246154	0.333333	0.234783	0.319588	0.311321	0.153846	0.169355	0.27381	0.24	0.298851	0.207207	0.257576	0.35	0.316667	0.252525	0.193182	0.126761
CL9263Contig6_All_1496	0.711538	0.761006	0.524194	0.683761	0.671756	0.675978	0.780488	0.582278	0.755396	0.73494	0.701389	0.703488	0.759398	0.601351	0.766234	0.689655	0.654762	0.762821	0.733333	0.792857	0.707143	0.588785
CL9263Contig6_All_1498	0.698113	0.751553	0.527559	0.652542	0.666667	0.674033	0.775148	0.58125	0.75	0.736527	0.702703	0.701149	0.759398	0.604027	0.78125	0.6875	0.666667	0.767296	0.728261	0.797203	0.715278	0.587156
CL9263Contig6_All_1518	0.184783	0.225962	0.124183	0.205674	0.264516	0.219512	0.113861	0.134078	0.164773	0.171875	0.220126	0.21466	0.155844	0.208333	0.142857	0.19171	0.135417	0.136612	0.0973451	0.14881	0.213836	0.178295
CL9263Contig6_All_1534	0.0966184		0.097561		0.0858896	0.0775862	0.14346	0.103093	0.157303	0.0981308	0.150289	0.140704	0.0930233		0.129808	0.104265	0.131068	0.135	0.105263	0.140541	0.112994	0.133803
CL9263Contig6_All_1689	0.650794	0.710059	0.614035	0.59292	0.684685	0.627907	0.695402	0.607407	0.654135	0.708609	0.699115	0.68	0.725352	0.611111	0.66129	0.6125	0.688623	0.766423	0.670213	0.672131	0.619403	0.619048
CL9269Contig1_All_146	0.418803	0.398058		0.363636	0.383721	0.384615	0.459677	0.324324	0.61	0.378378	0.339286	0.477778	0.373832	0.457831	0.394495	0.447154	0.5	0.361905	0.434211	0.538462	0.533333	0.381579
CL9269Contig1_All_202	0.331633	0.381295		0.303922	0.304348	0.214815	0.215054	0.327586	0.246479	0.318471	0.180556	0.27193	0.313253	0.242424	0.295181	0.297143	0.180451	0.245033	0.228916	0.246154	0.195312	0.344262
CL9269Contig1_All_230	0.27551	0.284768	0.310345	0.163793	0.234234	0.179012	0.242574	0.174242	0.18239	0.192308	0.20354	0.325397	0.25731	0.263158	0.175141	0.293413	0.24031	0.190184	0.262857	0.253846	0.223881	0.263566
CL9269Contig1_All_248	0.170213	0.226277		0.215517	0.194175	0.221519	0.165854	0.242188		0.176471	0.175439	0.16	0.161491	0.201299	0.2	0.19774		0.196532	0.122905	0.144928		0.285714
CL9269Contig1_All_257	0.163934	0.203008		0.201681	0.182692	0.20625	0.167488	0.217742		0.179487	0.155963	0.147541	0.170886	0.177632	0.191489	0.182857		0.175141		0.181159		0.262712
CL9269Contig1_All_279	0.292818	0.298013	0.325	0.192308	0.240385	0.25	0.262887	0.160839	0.254545	0.305085	0.267241	0.338462	0.281609	0.323529	0.226519	0.286486	0.285714	0.285714	0.291209	0.254777	0.281481	0.270492
CL9272Contig3_All_229	0.155172					0.245902	0.264706	0.173077				0.52						0.215686	0.126984
CL9272Contig3_All_276	0.192308		0.212766	0.150685		0.228346	0.2	0.222222	0.276596	0.176471	0.247423			0.116505		0.211111		0.220339	0.24	0.203704	0.14433	0.22973
CL9281Contig1_All_199	0.557692	0.438202	0.652174	0.603175	0.633333	0.558442	0.552239	0.683333	0.53012	0.532609		0.513514	0.407407	0.575	0.455882	0.5	0.505495		0.43299	0.674419	0.486111	0.622951
CL9281Contig1_All_265	0.134752		0.111111					0.0918367		0.126667							0.0846154			0.125926
CL9281Contig1_All_302	0.205298	0.232258	0.175926	0.183673	0.190909		0.164384	0.267241	0.195312	0.219355	0.32	0.301587	0.266129	0.194631	0.206897	0.168142	0.246154	0.219512	0.184211	0.202614	0.237288	0.212389
CL9282Contig2_All_55	0.141509	0.275862	0.219048	0.164384	0.190476	0.203883	0.216	0.195122	0.172414	0.102041	0.177083	0.133333	0.184783	0.282828	0.206522	0.097561	0.146067	0.175258	0.138614	0.1875	0.12987
CL9282Contig2_All_209	0.166667	0.269231	0.210526	0.22807		0.194444	0.164557	0.202703		0.129032	0.109091	0.152542	0.133333	0.327273	0.22	0.193548	0.148649	0.190476	0.169231	0.122807	0.16
CL9283Contig1_All_411	0.860294	0.813187	0.845794	0.785714	0.803922	0.805243	0.904762	0.754237	0.818182	0.859712	0.828125	0.845588	0.811404	0.8125	0.813665	0.84252	0.821577	0.754545	0.863636	0.813636	0.875519	0.865979
CL9290Contig1_All_267	0.114407	0.112676		0.111111		0.105485	0.0962963			0.149533	0.112426	0.111702	0.153439	0.102041		0.0977011	0.104603		0.116			0.118421
CL9290Contig1_All_347	0.351724	0.319444	0.257778	0.328042	0.258883	0.32069	0.295322	0.274678	0.27619	0.284091	0.317597	0.344262	0.285714	0.299595	0.300752	0.320675	0.316794	0.359649	0.302839	0.264463	0.324111	0.285024
CL9291Contig1_All_446	0.171598	0.105263	0.145455	0.22549	0.245283	0.158228	0.114286	0.114754			0.131387	0.163934		0.154412		0.114286	0.0888889	0.1	0.12		0.156463	0.0964912
CL9291Contig1_All_481	0.142857	0.111111	0.0902256	0.175439	0.211864	0.131148	0.0945274	0.0935252			0.0969697	0.144928	0.08125	0.120482				0.088	0.118343		0.10559
CL9291Contig1_All_482	0.14433	0.111111	0.0977444	0.175439	0.210084	0.130435	0.0945274	0.0928571			0.097561	0.144928	0.08125	0.121212				0.088	0.116959		0.106918
CL9291Contig1_All_496	0.137056	0.0795455		0.2	0.190083	0.104167	0.0808081	0.0780142			0.0909091	0.130435		0.112994					0.0994152		0.0636943
CL9291Contig1_All_509	0.46875	0.44	0.402985	0.294643	0.40678	0.352632	0.315789	0.264286	0.345679	0.354497	0.333333	0.383459	0.405882	0.362573	0.350785	0.289474	0.373333	0.390244	0.385057	0.439024	0.285714	0.324074
CL9291Contig1_All_520	0.439153	0.452381	0.42029	0.278261	0.383333	0.338624	0.297872	0.246377	0.341772	0.336842	0.321637	0.336	0.406061	0.354037	0.340541	0.289474	0.361842	0.366667	0.372093	0.432099	0.269737	0.314815
CL9291Contig1_All_537	0.383721	0.449367	0.4		0.311927	0.303371	0.271186	0.19084	0.324324	0.344086	0.313609	0.283333	0.370861	0.311258	0.333333	0.258503	0.314685	0.330508	0.31875	0.44	0.264901	0.326733
CL9293Contig2_All_318	0.211538						0.277778							0.166667			0.192308
CL9300Contig2_All_515	0.0939597	0.141593	0.0930233	0.141176	0.114943	0.110169	0.145985	0.126437	0.147059	0.12931	0.183486	0.157407	0.153846	0.155963	0.117647		0.125	0.210526		0.141414	0.0947368	0.137255
CL9300Contig2_All_623	0.289474	0.184713	0.227723	0.30303	0.268908	0.24375	0.324607	0.214815	0.193182	0.266234	0.282759	0.272727	0.253247	0.245161	0.308219	0.206522	0.253086	0.23622	0.248521	0.235294	0.161017	0.245763
CL9300Contig2_All_1924	0.784615							0.7		0.685185		0.8		0.679245					0.722222
CL9300Contig2_All_1948	0.285714			0.377358
CL9303Contig1_All_251	0.827586	0.533333	0.777778			0.747253	0.793651	0.650794	0.692308	0.673913	0.737705	0.753425	0.584906	0.614035	0.824324	0.670588	0.631579	0.196429	0.662651	0.736842	0.646154	0.703704
CL9303Contig1_All_319	0.44898				0.433962	0.467742			0.351852	0.328125				0.403846		0.287879			0.288136
CL9306Contig3_All_344	0.80226	0.82069	0.889655	0.880952	0.879195		0.865801	0.81746	0.850299	0.850575		0.838028	0.813333	0.906077	0.802721	0.829897	0.900709	0.824324	0.82439	0.823204	0.863014	0.818898
CL9306Contig3_All_412	0.858974	0.859873		0.883117	0.861702		0.867857	0.862745	0.855072	0.869388		0.875598	0.868293		0.890511	0.841121	0.907609	0.877095	0.872428	0.871094	0.841026	0.828221
CL9306Contig3_All_453	0.110599			0.107143	0.151515		0.114155	0.108696		0.119266		0.119792	0.130682	0.110526	0.119565	0.0945274	0.128049	0.145946	0.117117	0.126126	0.136364	0.116883
CL9308Contig3_All_424	0.25	0.218391	0.272727	0.368421	0.320988	0.185567	0.333333		0.226804	0.190476	0.228571	0.272727	0.123596	0.238636	0.152381		0.178571	0.186441	0.209877	0.169014	0.22449	0.210526
CL9308Contig3_All_620	0.166667	0.274809				0.116667		0.195876	0.218391	0.0991736	0.180451	0.149533		0.137681	0.185841	0.155556	0.163265	0.141414	0.181034	0.173913	0.146067	0.162162
CL9308Contig3_All_630	0.0841121	0.110169				0.0943396		0.125	0.15		0.101695						0.11811		0.0882353	0.0865385		0.106383
CL9308Contig3_All_635	0.147059	0.223301				0.10101		0.097561	0.166667		0.151786			0.109091	0.166667	0.111111	0.117647	0.126582	0.16129	0.151515		0.114943
CL9308Contig3_All_668	0.156863	0.301887				0.118644					0.15493			0.140625		0.1	0.178082
CL9310Contig2_All_146	0.235955	0.197183		0.22	0.169811	0.313433	0.240741	0.328125	0.333333	0.285714	0.283582	0.317647		0.275362	0.169014	0.366197	0.232877	0.262295	0.261538	0.25	0.315068	0.363636
CL9310Contig2_All_222	0.705479	0.681159	0.743802	0.773333	0.790123	0.684211	0.705521	0.640351	0.658537	0.659864	0.778626	0.589552	0.661871	0.701613	0.785185	0.458333	0.640288	0.73	0.661765	0.752	0.692308	0.515789
CL9310Contig2_All_271	0.623932	0.638095	0.636364	0.693548	0.637931	0.649485	0.643478	0.705128	0.792683	0.714286	0.689189	0.682353	0.71875	0.670588	0.706522	0.729412	0.646465	0.661765	0.695238	0.75	0.7	0.716049
CL9310Contig2_All_308	0.348485		0.472727			0.292308	0.353846		0.372881						0.44	0.261538	0.223881		0.226415		0.237288
CL9313Contig1_All_404	0.125			0.156863
CL9313Contig1_All_528	0.16
CL9313Contig1_All_1492	0.275362	0.239437	0.16	0.235294	0.207547	0.25	0.157143	0.358025		0.135593	0.2	0.26506	0.19697	0.215385	0.233333	0.189189	0.234043	0.176471	0.184211	0.231884	0.207547
CL9313Contig1_All_1527	0.152174	0.175258		0.197802	0.101266		0.186441	0.262136	0.227273	0.113402		0.116071			0.133333	0.2	0.168142	0.185185	0.197917	0.141304	0.202703
CL9313Contig1_All_1576	0.275641	0.339744	0.247525	0.432432	0.215909	0.233577	0.436364	0.386861	0.26	0.34058	0.352941	0.260274	0.301587	0.241379	0.295775	0.303922	0.392638	0.304348	0.34507	0.230159	0.273585	0.305263
CL9313Contig1_All_1609	0.217877	0.186813	0.212598	0.153846	0.267327	0.313333	0.106796	0.234177	0.210938	0.242424	0.163636	0.192771	0.156463	0.25	0.266234	0.233871	0.144444	0.2	0.19375	0.226994	0.302158	0.165217
CL9313Contig1_All_1654	0.166667	0.193548	0.16	0.148438	0.203704	0.263514	0.202247	0.128571	0.220472	0.162162	0.188312	0.166667	0.270588	0.211679	0.141104	0.243478	0.206522	0.141892	0.150943	0.184049	0.15942	0.227642
CL9313Contig1_All_1710	0.133803		0.122222		0.170455					0.113208		0.113043	0.146341								0.114286	0.1
CL9313Contig1_All_1721	0.111111
CL9313Contig1_All_1731	0.163793	0.134615			0.134146	0.223404		0.139241	0.146067	0.189474	0.177778	0.138298	0.144231	0.149425	0.142857	0.202381	0.133333	0.144231	0.181818	0.14876	0.150538	0.144928
CL9315Contig2_All_216	0.388889	0.241379	0.288462				0.309091		0.236364	0.264706	0.16	0.339623			0.28	0.38	0.333333	0.2	0.222222
CL9315Contig2_All_246	0.329897	0.261261	0.21519	0.37037	0.2875	0.208333	0.27619	0.268293	0.264706	0.278846	0.2875	0.328947	0.2875	0.179775	0.25641	0.295455	0.247312	0.238095	0.206186	0.223529	0.307692	0.262295
CL9315Contig2_All_247	0.4375	0.321429	0.2625	0.45679	0.4	0.291667	0.371429	0.313253	0.372549	0.346154	0.419753	0.43038	0.407407	0.318681	0.333333	0.41573	0.382979	0.364706	0.257732	0.329412	0.423077	0.327869
CL9315Contig2_All_249	0.326531	0.258929	0.214286	0.361446	0.2875	0.208333	0.27619	0.27381	0.259615	0.285714	0.280488	0.35	0.292683	0.172043	0.2625	0.293478	0.237113	0.252874	0.206186	0.230769	0.325301	0.25
CL9315Contig2_All_267	0.310924	0.290076	0.212766	0.373626	0.268817	0.270588	0.273438	0.272727	0.246032	0.275	0.287129	0.362637	0.322917	0.160377	0.27551	0.299065	0.252336	0.24	0.207207	0.229358	0.326316	0.266667
CL9315Contig2_All_280	0.120301		0.130435			0.186813	0.133333		0.146154	0.136	0.111111	0.122449		0.169492	0.122807	0.13913	0.122807			0.140496	0.138614	0.177215
CL9315Contig2_All_286	0.316176	0.283688	0.21875	0.364486	0.27619	0.244681	0.275362	0.306931	0.244275	0.273438	0.295652	0.33	0.324561	0.186441	0.289474	0.305085	0.226087	0.242718	0.228814	0.241935	0.333333	0.291139
CL9315Contig2_All_297	0.324138	0.27972	0.229167	0.383178	0.302752	0.254902	0.289855	0.300971	0.24812	0.277372	0.299145	0.31068	0.29661	0.204918	0.333333	0.3	0.235294	0.256881	0.219512	0.224	0.308411	0.304878
CL9315Contig2_All_3397	0.204724	0.153846		0.17	0.159574	0.157407	0.125	0.104348	0.155556	0.138686	0.108527	0.169811	0.132653	0.171875	0.168067	0.118881	0.119658	0.105691	0.165468	0.11		0.134328
CL9323Contig1_All_2293	0.37037				0.311475	0.372549	0.3	0.353846		0.476923	0.375	0.490196	0.380952			0.366197	0.42029	0.396552	0.461538	0.509091
CL9323Contig1_All_2299	0.810345	0.803922			0.819672	0.866667	0.634615	0.820896	0.72	0.828125	0.606557	0.8	0.731343			0.680556	0.802817	0.758621	0.632353	0.810345
CL9329Contig2_All_497	0.425926						0.338983												0.24
CL9329Contig2_All_518	0.196721	0.166667							0.275862	0.107143			0.16			0.1	0.155172		0.15
CL9329Contig2_All_530	0.230769	0.310345				0.211538	0.277108			0.203704		0.253968			0.222222		0.238095		0.285714		0.24
CL9329Contig2_All_539	0.257576	0.33871			0.16	0.263158	0.353659		0.138462	0.372881		0.371429	0.185185		0.26087		0.275362	0.306452	0.42029	0.38	0.245283
CL9329Contig2_All_610	0.276923	0.385714	0.52	0.283019	0.236364	0.384615	0.434211		0.258621	0.348485	0.107143	0.511905	0.375	0.490196	0.339286	0.442857	0.35443	0.277778	0.478873	0.471698	0.375	0.444444
CL9329Contig2_All_1763	0.666667	0.630952		0.736842	0.706897	0.706667	0.555556	0.711864	0.683333	0.656716	0.734375	0.660377	0.82	0.691176	0.580645	0.769231	0.693548	0.650794	0.655172	0.716418	0.586207	0.694444
CL9329Contig2_All_1791	0.271186	0.310345				0.241379	0.451613			0.25				0.269231					0.264706	0.235294		0.258621
CL9331Contig1_All_542	0.288462	0.306667					0.430556	0.354839			0.351852	0.4	0.274194	0.509091	0.216667				0.322034		0.338462
CL9331Contig1_All_576	0.309091	0.4					0.539474	0.369231			0.389831	0.412698	0.269841	0.526316	0.37931			0.301887	0.338235		0.387097
CL9331Contig1_All_732	0.258621	0.21978	0.15493	0.123288	0.136364		0.154762	0.274194	0.2	0.135135	0.145631	0.21978	0.155844	0.111111	0.151515	0.148649		0.242424	0.291667	0.153846		0.157895
CL9331Contig1_All_738	0.280702	0.301205	0.446154	0.471429	0.412698	0.439394	0.4125	0.267857	0.375	0.363636	0.361702	0.411111	0.263889	0.362637	0.327869	0.373333	0.306667	0.383333	0.387097	0.38	0.342857	0.32
CL9334Contig1_All_161	0.264151	0.307692				0.375	0.380952							0.196078	0.36
CL9334Contig1_All_162	0.22	0.32				0.264151	0.21875							0.339623
CL9342Contig2_All_1547	0.18						0.160714												0.156863
CL9342Contig2_All_1573	0.15625						0.179487						0.163636		0.147541	0.137931			0.148649	0.166667	0.269231
CL9350Contig4_All_3117	0.284672					0.353383		0.191176		0.177419			0.168067									0.179487
CL9350Contig4_All_3150	0.309211		0.142857		0.168421	0.425676		0.202703	0.175	0.283019	0.191011		0.259542	0.14876	0.15		0.105263	0.196721	0.132743	0.192771	0.191304	0.349398
CL9350Contig4_All_3168	0.183007	0.141732	0.148148	0.140187	0.161616	0.108844	0.142857	0.129032	0.103175		0.177778	0.122807	0.179688			0.136364	0.179245	0.188679	0.123077	0.139535		0.228916
CL9350Contig4_All_3192	0.14094					0.145455	0.108696	0.156863							0.14
CL9350Contig4_All_3854	0.255319	0.246154	0.131148		0.27451	0.273973	0.106383	0.135593	0.283333	0.160494		0.234375	0.157895	0.329545	0.131148	0.271429	0.263889	0.162162	0.180556	0.191781	0.301587
CL9350Contig4_All_3856	0.263158	0.268657	0.129032		0.269231	0.273973	0.105263	0.135593	0.295082	0.158537		0.234375	0.155172	0.325843	0.145161	0.28169	0.260274	0.162162	0.178082	0.191781	0.298507
CL9350Contig4_All_3865	0.336634	0.2	0.25	0.377358	0.189655	0.280488	0.262626	0.257576	0.298507	0.325581	0.259259	0.333333	0.349206	0.234694	0.373134	0.209877	0.276316	0.301205	0.308642	0.246914	0.239437
CL9350Contig4_All_3903	0.0967742				0.0985915						0.148649			0.165138							0.122222
CL9350Contig4_All_4005	0.303571	0.34				0.349206	0.28	0.254902		0.290323		0.226415				0.28125	0.192308	0.218182	0.359375	0.2	0.320755
CL9352Contig1_All_154	0.632075	0.438356	0.67033	0.571429	0.584615	0.651515	0.566038	0.647059	0.567164	0.633929	0.717391	0.7	0.5	0.557895	0.477612	0.608247	0.688525	0.446154	0.702128	0.428571	0.662921	0.610169
CL9352Contig1_All_171	0.287879	0.185484	0.214876	0.197674	0.221154	0.171779	0.272727	0.149606	0.35514	0.262411	0.323944	0.235294	0.292683	0.24031	0.33	0.207407	0.288462	0.342857	0.34375	0.292453	0.252252	0.166667
CL9352Contig1_All_175	0.394161	0.226415	0.419355	0.171053	0.252747	0.376543	0.167939	0.414634	0.20202	0.392593	0.157025	0.439716	0.189189	0.147541	0.179775	0.431655	0.244681	0.166667	0.144928	0.231579	0.357798	0.354839
CL9352Contig1_All_184	0.723404	0.587719	0.648	0.609756	0.610526	0.635838	0.693431	0.622222	0.659794	0.744828	0.674603	0.695946	0.633929	0.61157	0.659574	0.744828	0.666667	0.707865	0.689189	0.676471	0.736364	0.640449
CL9352Contig1_All_190	0.281046	0.193103	0.178295	0.196078	0.19469	0.168478	0.267045	0.14966	0.276423	0.261146	0.331126	0.248408	0.259259	0.210145	0.313559	0.246667	0.266129	0.338983	0.331522	0.282051	0.268908	0.180952
CL9352Contig1_All_197	0.333333	0.225166	0.23913	0.223301	0.236842	0.229947	0.297872	0.226667	0.295455	0.286585	0.352564	0.24375	0.272727	0.222973	0.388889	0.265823	0.276423	0.366667	0.359375	0.316667	0.286885	0.183486
CL9352Contig1_All_242	0.185567	0.315	0.207101	0.312	0.310606	0.247525	0.288288	0.198795	0.314815	0.220513	0.338983	0.230769	0.313187	0.333333	0.3	0.260355	0.269737	0.162162	0.298701	0.278146	0.270968	0.248175
CL9352Contig1_All_249	0.43	0.308081	0.362573	0.286822	0.330882	0.346535	0.424779	0.341317	0.323171	0.37	0.276471	0.393782	0.420765	0.355932	0.425926	0.362069	0.381579	0.47619	0.307692	0.362416	0.341772	0.29927
CL9356Contig3_All_3194	0.883392	0.894231	0.915842	0.888889	0.874286	0.90625	0.908367	0.880682	0.896396	0.896552	0.909091	0.932039	0.921397	0.900398		0.922449	0.898039		0.9	0.918367	0.912195	0.895706
CL9356Contig3_All_3200	0.125828	0.104072	0.170616	0.120879	0.120879	0.185714	0.136364	0.11413	0.117647		0.161905	0.133641	0.0974576	0.1	0.0995261	0.140684	0.107407			0.121951	0.154206	0.205882
CL9357Contig2_All_842	0.122905	0.175141	0.134615	0.1	0.14966	0.0909091	0.201149	0.173913	0.172414	0.14375	0.150327	0.116883	0.188571	0.14	0.203822	0.236715	0.186916	0.248408	0.201149	0.198718	0.144385	0.166667
CL9361Contig2_All_604	0.215385	0.189286	0.191617	0.26875	0.258537	0.216418	0.227848	0.222727	0.223485	0.198502	0.192469	0.237885	0.153465	0.258772	0.264463	0.27551	0.230415	0.22449	0.220339	0.231579	0.186275	0.189944
CL9367Contig3_All_329	0.266667						0.245283						0.213483		0.2	0.269231		0.25				0.194444
CL9367Contig3_All_367	0.414894	0.367089	0.156863	0.3	0.25	0.311688	0.284314	0.35	0.385965	0.360465	0.357143	0.333333	0.423729	0.271429	0.433735	0.357724	0.378049	0.451613	0.306818	0.380282	0.217949	0.285714
CL9367Contig3_All_370	0.438776	0.308642	0.140351	0.291667	0.242857	0.2625	0.262136	0.333333	0.37931	0.382022	0.352113	0.302632	0.425	0.267606	0.4	0.354839	0.385542	0.449438	0.290323	0.373333	0.21519	0.276596
CL9367Contig3_All_419	0.155738		0.188406	0.128713	0.210526	0.255814			0.123288			0.204301		0.139535					0.11215		0.157895
CL9372Contig1_All_110	0.795518	0.796117	0.74	0.696356	0.728302	0.666667		0.797909	0.736842	0.746988	0.83045	0.704762	0.793103	0.717868	0.823699	0.858586	0.784615	0.792169	0.771772	0.735562	0.736156	0.760163
CL9372Contig1_All_128	0.0958466				0.100437	0.143293				0.106897									0.140845
CL9372Contig1_All_136	0.734982	0.75502	0.685	0.642487	0.631068	0.651408	0.726761	0.722944	0.707692	0.715867	0.793103	0.624506	0.769231	0.65	0.777372	0.759184	0.707865	0.776923	0.748062	0.679245	0.605809	0.647368
CL9376Contig1_All_421	0.222222	0.207792	0.115385	0.229885	0.119403	0.225352	0.195122	0.195122	0.191176	0.211111	0.16092	0.269231	0.170213	0.266667	0.155172	0.15942	0.214286	0.27551	0.195312	0.130952	0.261905
CL9376Contig1_All_467	0.175676	0.14375	0.151079	0.131387	0.150943	0.17284	0.175758	0.21831	0.155172	0.164557	0.183007	0.185714	0.19375	0.225352	0.14876	0.198413	0.134715	0.189873	0.135965	0.126667	0.251748	0.152174
CL9376Contig1_All_498	0.258216	0.225806	0.234973	0.187135	0.236641	0.225532	0.237288	0.24	0.190789	0.222707	0.20197	0.244444	0.257919	0.278409	0.263441	0.295455	0.221239	0.265	0.204461	0.195652	0.276923	0.237037
CL9376Contig1_All_615	0.258687	0.173611	0.194313	0.262376	0.205556	0.143382	0.213058	0.192308	0.235897	0.186131	0.147541	0.252475	0.210332	0.223214	0.258475	0.245763	0.156	0.205357	0.188889	0.21875	0.233184	0.240741
CL9376Contig1_All_620	0.2607	0.158845	0.193237	0.262626	0.216667	0.127907	0.217544	0.187192	0.222222	0.175373	0.131356	0.256281	0.201581	0.232877	0.25431	0.247788	0.14876	0.212264	0.183206	0.236111	0.235023	0.240506
CL9376Contig1_All_694	0.0952381	0.135714	0.0961538	0.119658			0.126866		0.105263			0.121212		0.10084		0.155172	0.11976
CL9376Contig1_All_703	0.0967742	0.12	0.0957447	0.128713		0.088	0.156522		0.104651			0.152941		0.1		0.17757	0.129252		0.0921986
CL9376Contig1_All_705	0.0879121	0.096	0.0842105	0.12		0.088	0.118644		0.103448			0.116279		0.0841121		0.0964912	0.0896552
CL9381Contig1_All_397	0.287671	0.133333	0.357143	0.290323	0.328767	0.168675	0.228261	0.2	0.11828	0.175676	0.223404	0.178571	0.155556	0.178947	0.26087	0.164835	0.0909091	0.142857	0.173913	0.241379	0.16129	0.373134
CL9381Contig1_All_427	0.158879	0.282443	0.340909	0.25	0.154762	0.233333	0.285714	0.27551	0.319328	0.157303	0.277778	0.278846	0.311927	0.233645	0.207547	0.26	0.271845	0.284211	0.298387	0.272727	0.266667	0.185185
CL9381Contig1_All_460	0.146341	0.216561	0.127119	0.182796	0.148148	0.159722	0.190141	0.163793	0.181818	0.193878	0.274194	0.168142	0.201613	0.225806	0.170543	0.145455	0.225	0.25	0.133333	0.164062	0.223022	0.104167
CL9385Contig1_All_124	0.617391	0.78187	0.552381	0.729508	0.847273	0.810496	0.269841	0.825581	0.660377	0.270588	0.808743	0.649007	0.793939	0.800595	0.810811	0.387931	0.612121	0.788644	0.69186	0.790164	0.826625	0.753994
CL9385Contig1_All_178	0.446753		0.490566	0.513353			0.126761			0.168831		0.103659				0.0978261			0.486216
CL9385Contig1_All_190	0.178248	0.170213	0.154639	0.13986	0.157895	0.160839	0.166667	0.142857		0.147368	0.179688	0.321782	0.160584	0.196721	0.2			0.204918	0.16	0.145833	0.227273	0.15748
CL9385Contig1_All_195	0.498371	0.27907	0.52809	0.537594	0.381443	0.289256	0.434783	0.370968	0.387097	0.5	0.410714	0.223256	0.412698	0.300971	0.220183	0.469027	0.530343	0.344828	0.51875	0.31746	0.330508	0.267857
CL9385Contig1_All_199	0.162252		0.119522	0.128		0.112069		0.140496				0.295652		0.137615			0.120968		0.15		0.135135
CL9385Contig1_All_208	0.280899	0.270677	0.235556	0.2103	0.316327	0.245614	0.145161	0.230769		0.189394	0.215827	0.618321	0.226277	0.324074	0.402062	0.2	0.253731	0.279412	0.261324	0.280992	0.266129	0.392523
CL9385Contig1_All_238	0.144444	0.150259	0.151832	0.130841	0.231788	0.19	0.244541	0.12		0.171315	0.120419	0.473054	0.147059	0.197531	0.190083	0.189964	0.158576		0.138462	0.131579	0.147541	0.164706
CL9385Contig1_All_259	0.165877	0.16	0.198238	0.166065	0.181818	0.150943	0.190476	0.140625		0.15	0.159091	0.474531	0.157509	0.159483	0.151515	0.160458	0.161538		0.130699	0.132	0.180723	0.149758
CL9385Contig1_All_312	0.148649	0.200508	0.145161		0.130293		0.153846		0.205962			0.196931		0.188976	0.202335	0.235088		0.243553		0.218579		0.201954
CL9385Contig1_All_355	0.261097	0.187279	0.338462			0.382653	0.2			0.229008		0.329923			0.300613	0.133106				0.287324		0.308989
CL9385Contig1_All_367	0.212276	0.160142								0.132468					0.206897							0.219219
CL9385Contig1_All_769	0.463504	0.62069	0.617284	0.597015	0.606742	0.466387	0.445693	0.617647	0.559524	0.653846	0.641791	0.455224	0.483516	0.405405	0.640625	0.487544	0.474432	0.474638	0.439394	0.701657	0.562753	0.445946
CL9385Contig1_All_778	0.264574	0.0869565				0.233503	0.206751		0.107595			0.260163	0.26506	0.218519		0.211864	0.242812	0.229839	0.270463		0.164319	0.257576
CL9385Contig1_All_823	0.184211	0.125	0.183099	0.223881			0.194805	0.127273	0.141176	0.148649		0.190476	0.189474	0.168224	0.119403		0.125	0.10989	0.182692	0.198276		0.15
CL9390Contig1_All_266	0.129032
CL9391Contig3_All_362	0.25	0.135922	0.230769	0.216667	0.127907	0.148148	0.149123		0.244444	0.152381	0.152941	0.135135	0.121212	0.191011	0.134146	0.130952	0.1875	0.225352	0.201681	0.121622		0.126984
CL9391Contig3_All_377	0.308943	0.40458		0.272727	0.205128	0.43617	0.379085	0.202532	0.21875	0.168317	0.184783	0.177215	0.238462	0.175824	0.175258	0.190476	0.229885	0.189873	0.263566	0.157895	0.255556	0.197368
CL9391Contig3_All_392	0.461538	0.454545	0.40566	0.381579	0.345679	0.574257	0.553571	0.381443	0.315789	0.338843	0.447619	0.373737	0.289474	0.327103	0.389831	0.234694	0.318182	0.282609	0.30719	0.397849	0.318584	0.298851
CL9391Contig3_All_401	0.174497	0.206667	0.137931	0.215909	0.175258	0.148515	0.17341	0.3	0.165354	0.164286	0.158333	0.203704	0.303226	0.176991	0.22963	0.207921	0.210938	0.263636	0.251572	0.174757	0.266187	0.264151
CL9391Contig3_All_455	0.555556	0.395722	0.510204	0.471154	0.596774	0.382812	0.40367	0.424658	0.402367	0.494737	0.503145	0.578125	0.486339	0.510949	0.520958	0.447761	0.475	0.48227	0.477387	0.455285	0.374302	0.488889
CL9391Contig3_All_546	0.130435	0.153285	0.114286		0.103774		0.117647	0.162791	0.105263	0.120567	0.103448	0.0967742	0.166667	0.0961538	0.130435	0.121739	0.153846	0.184	0.0948905	0.0891089		0.11828
CL9397Contig1_All_179	0.298507				0.127273						0.153846		0.224138		0.15493			0.240741
CL9397Contig1_All_231	0.3				0.179104						0.287879		0.262295		0.192771	0.240741		0.227273
CL9397Contig1_All_272	0.338235										0.296296				0.205882
CL9400Contig2_All_708	0.132143	0.111111	0.117647	0.107317	0.117925		0.110759	0.118367	0.132075			0.11157	0.104		0.125	0.102459	0.0816327		0.113636	0.132	0.107407
CL9402Contig1_All_380	0.192982	0.205882	0.156863	0.245283		0.25		0.135593	0.16129		0.333333		0.196078	0.264151	0.296296	0.230769	0.238806	0.169492	0.323077		0.17284
CL9402Contig1_All_396	0.194444	0.303371	0.21875	0.301587		0.306667	0.290323	0.24359	0.271605		0.293333		0.25	0.47619	0.421053	0.367647	0.333333	0.259259	0.3125	0.349206	0.282828	0.2
CL9402Contig1_All_443	0.752941	0.811111	0.708861	0.614035	0.75	0.717647	0.780488	0.826531	0.8125	0.829268	0.658228	0.871795	0.71134	0.689189	0.674699	0.815789	0.804348	0.698795	0.75	0.791045	0.821138	0.821429
CL9402Contig1_All_700	0.810127	0.875		0.689655		0.790698	0.873563		0.766667				0.829268	0.743902	0.822581		0.831776	0.833333	0.791667	0.757576	0.775281
CL9402Contig1_All_718	0.298507			0.333333		0.267606	0.239437		0.45098		0.48		0.352941	0.30137			0.336957	0.375	0.341772		0.363636
CL9404Contig3_All_739	0.326923					0.161765	0.3	0.147059	0.208955							0.15	0.176471		0.106667
CL9408Contig2_All_499	0.211538	0.224719									0.341463	0.203125					0.241935		0.245283	0.216667	0.22
CL9409Contig1_All_458	0.203125					0.189189	0.211382		0.140351	0.20339					0.12037				0.273973	0.15873		0.283019
CL9413Contig2_All_426	0.166667	0.3	0.169492		0.298246	0.133333	0.193878	0.157895	0.246377	0.208333	0.333333	0.253521	0.264368	0.2375	0.215054			0.174603	0.10989	0.128571	0.119403
CL9423Contig2_All_213	0.137931	0.116667		0.0842105			0.132075	0.142857	0.114286		0.131148	0.105263		0.133333	0.0983607				0.131313	0.132075	0.135593	0.0961538
CL9423Contig2_All_376	0.118012		0.123077	0.102273	0.140777	0.089701	0.119403				0.09	0.0780142			0.0866667					0.0786885
CL9423Contig2_All_385	0.125731		0.130742	0.115523	0.143519	0.103976	0.121547				0.101911	0.0912052			0.0771605					0.0851735
CL9423Contig2_All_398	0.141388	0.0681199	0.144231	0.127451	0.145833	0.130556					0.113636	0.118343			0.0724638					0.0888252
CL9423Contig2_All_544	0.263021	0.260479	0.182156	0.197952	0.22541	0.215873	0.240997	0.215827	0.228477	0.287324	0.186186	0.23511	0.249012	0.289231	0.238245	0.180328	0.236702	0.244828	0.269444	0.254717	0.209003	0.216981
CL9423Contig2_All_548	0.262295	0.260062	0.184615	0.200704	0.232759	0.214984	0.242775	0.206767	0.222603	0.285303	0.188498	0.236842	0.246862	0.289809	0.233974	0.172996	0.229282	0.242754	0.26361	0.254125	0.206081	0.19403
CL9423Contig2_All_550	0.261364	0.259494	0.183267	0.193548	0.224215	0.211221	0.234234	0.212355	0.221429	0.284866	0.184466	0.230508	0.237288	0.275168	0.233553	0.174672	0.225071	0.243446	0.261905	0.25	0.201389	0.197917
CL9423Contig2_All_567	0.250951	0.243697	0.152284	0.186364	0.189349	0.205128	0.224806	0.172414	0.173077	0.25498	0.164502	0.236052	0.192118	0.265487	0.2125	0.126437	0.224913	0.240909	0.237918	0.222707	0.193548	0.187097
CL9423Contig2_All_574	0.244635	0.226852	0.132184	0.159794	0.190789	0.202899	0.213043	0.169492	0.165775	0.235556	0.161905	0.226852	0.163934	0.260417	0.183962	0.130719	0.189394	0.238095	0.217742	0.199005	0.171875	0.191489
CL9423Contig2_All_586	0.199005	0.229947	0.122449	0.153374	0.181818	0.177143	0.172043	0.153846	0.135802	0.231959	0.147541	0.21466	0.131579	0.220126	0.171429	0.0948905	0.16309	0.198718	0.214612	0.174419	0.158537	0.162162
CL9424Contig2_All_358	0.179245		0.202797	0.16092	0.168539	0.139535	0.122807	0.15	0.245614		0.22	0.201613	0.211111	0.212389	0.150794	0.151515	0.15625	0.122449		0.12766	0.0894309	0.122449
CL9424Contig2_All_468	0.193548	0.284153	0.198758	0.15493	0.141791	0.214286	0.259887	0.166667	0.206061	0.220238	0.268966	0.190217	0.357616	0.205405	0.19883	0.245399	0.260355	0.246667	0.302326	0.19375	0.213542	0.148148
CL9426Contig2_All_251	0.309091	0.306452	0.428571	0.404762					0.423077	0.15		0.372093	0.393443	0.314286	0.314815		0.410526	0.384615	0.347222	0.412698
CL9426Contig2_All_273	0.253968		0.333333	0.306818					0.309524			0.303371	0.488372	0.222222			0.307692	0.257143	0.121951	0.378788
CL9426Contig2_All_274	0.241935		0.326316	0.292135					0.309524			0.306818	0.471264	0.225352			0.307692	0.253521	0.146341	0.38806
CL9426Contig2_All_295	0.142857		0.239669	0.110169		0.0884956			0.1			0.102804	0.322581	0.0978261		0.103896	0.107438	0.134021	0.144144	0.269663		0.1125
CL9426Contig2_All_343	0.458537			0.276699	0.159292				0.126866		0.18705	0.294118	0.475676	0.131034			0.292553		0.195402	0.192308	0.111888
CL9426Contig2_All_347	0.455814		0.153846	0.293023	0.157895				0.160839		0.18705	0.310734	0.530612	0.177632			0.299492	0.190141	0.195531	0.230216	0.1
CL9426Contig2_All_374	0.467213		0.292793	0.453441	0.153226	0.183761	0.2	0.135135	0.327014	0.334862	0.226415	0.446352	0.570881	0.348018			0.423529	0.421053	0.219388	0.396907	0.159236	0.186047
CL9426Contig2_All_448	0.288462		0.112108	0.119835	0.127551				0.0948276	0.110204	0.2	0.126482	0.153153			0.127049	0.108911	0.135514	0.164516	0.289683	0.0888889
CL9426Contig2_All_465	0.414141	0.165468	0.438503	0.42132	0.347561	0.244681	0.209424	0.438424	0.373134	0.40367	0.475962	0.407767	0.447514	0.433498	0.193548	0.421053	0.503846	0.462857	0.453184	0.603239	0.386266
CL9426Contig2_All_479	0.416216	0.183206	0.416149	0.409091	0.345324	0.306358	0.231579	0.420213	0.354839	0.397849	0.502463	0.41954	0.47093	0.418994	0.232877	0.376963	0.468354	0.437908	0.493827	0.610619	0.37561	0.105691
CL9426Contig2_All_482	0.451087	0.19697	0.412903	0.4	0.376923	0.321839	0.230366	0.466292	0.372881	0.407821	0.504854	0.415205	0.479042	0.431818	0.251701	0.397849	0.486957	0.437908	0.4875	0.617117	0.386139	0.113043
CL9426Contig2_All_485	0.458564	0.198473	0.406452	0.39521	0.384	0.329412	0.245989	0.463687	0.367232	0.409091	0.514563	0.414634	0.490798	0.432749	0.258741	0.406593	0.48	0.439189	0.48954	0.618182	0.395	0.115044
CL9426Contig2_All_503	0.497041	0.253968	0.366906	0.366013	0.40678	0.384146	0.263473	0.465409	0.342282	0.424837	0.553846	0.394558	0.496552	0.433333	0.303704	0.369697	0.492537	0.426471	0.502488	0.603175	0.392857	0.145455
CL9426Contig2_All_527	0.117647	0.116071	0.111111	0.147887	0.180952	0.138686		0.152	0.0956522	0.115044	0.337349	0.211009	0.12844	0.158333	0.153153	0.139535	0.391304	0.150943	0.339181	0.261538		0.121739
CL9426Contig2_All_548	0.121951	0.1			0.147368		0.111111	0.11215	0.127451			0.106195	0.142857		0.114583		0.0961538				0.112	0.13
CL9429Contig2_All_636	0.109155		0.117647									0.0979592	0.128099			0.112033
CL9429Contig2_All_641	0.128472	0.165049	0.137778	0.149573	0.136364	0.181529	0.148026	0.184549	0.145985	0.160714	0.169435	0.141129	0.180672	0.158065	0.157692	0.18107	0.191176	0.148	0.227964	0.128631	0.183099	0.228448
CL9429Contig2_All_642	0.178182	0.225352	0.165899	0.152838	0.174863	0.184211	0.149153	0.219731	0.186567	0.155303	0.187279	0.191837	0.17094	0.205387	0.174089	0.171806	0.184211	0.164502	0.148734	0.205021	0.167939	0.160714
CL9429Contig2_All_770	0.0909091									0.171429	0.116279	0.102041		0.110092		0.142857				0.113636	0.101124	0.102564
CL9433Contig2_All_35	0.108108				0.367647	0.129032		0.15			0.140625	0.181818			0.142857					0.21875	0.203704
CL9433Contig2_All_105	0.880734	0.903614	0.863636	0.895522	0.898876	0.881188		0.911392	0.904762	0.833333	0.893617	0.884211	0.901235	0.90625		0.897436	0.855556	0.835294	0.930233			0.915493
CL9433Contig2_All_139	0.131148	0.120482			0.126316	0.142857			0.128205	0.148936	0.151261	0.13913		0.154639			0.154762	0.163043
CL9433Contig2_All_228	0.300885				0.242857	0.356322	0.326087				0.324561	0.281553			0.309278					0.209677	0.269231
CL9433Contig2_All_240	0.336207				0.25	0.341176	0.453488				0.416667	0.258065			0.262136					0.174603	0.283784
CL9433Contig2_All_241	0.336207				0.236842	0.337209	0.448276				0.432432	0.23913			0.252427					0.15873	0.243243
CL9433Contig2_All_265	0.206107	0.294118	0.344828		0.371795	0.25	0.164948	0.4	0.296875	0.509804	0.130841	0.266667		0.234568	0.254237		0.38961	0.283019	0.328125	0.367647	0.402439	0.474576
CL9433Contig2_All_328	0.390071	0.326923	0.307692	0.39759	0.346939	0.336	0.335766	0.3875	0.302083	0.383838	0.4	0.309735	0.386667	0.305085	0.202703	0.351648	0.309735	0.340909	0.4	0.27	0.27957	0.294737
CL9436Contig2_All_426	0.555556	0.490385	0.45977	0.424	0.481928	0.431193	0.414141	0.409091	0.427083	0.496063	0.472868	0.409091	0.428571	0.396396	0.488095	0.508197	0.394161	0.480769	0.483871	0.366337	0.48	0.507246
CL9436Contig2_All_436	0.551402	0.449541	0.411111	0.378788	0.408602	0.391667	0.382609	0.353982	0.4	0.422535	0.455224	0.327434	0.398058	0.336134	0.442105	0.436508	0.361842	0.429907	0.446043	0.28972	0.451128	0.418919
CL9436Contig2_All_515	0.466321	0.536364	0.446541	0.47929	0.508333	0.291925	0.357843	0.48	0.424837	0.465753	0.535354	0.38125	0.45641	0.396552	0.45	0.596154	0.526549	0.564516	0.497942	0.402439	0.497778	0.532258
CL9436Contig2_All_575	0.221344	0.221277	0.290323	0.303704	0.277778	0.277778	0.266667	0.338462	0.246154	0.305164	0.274611	0.228571	0.284153	0.333333	0.17284	0.224359	0.290155	0.232044	0.264	0.245989	0.359788	0.30303
CL9436Contig2_All_602	0.140426					0.170103	0.172414		0.154696			0.237179			0.159817					0.154286
CL9436Contig2_All_603	0.13617					0.171875	0.175439		0.156425			0.235669			0.159817					0.155172
CL9436Contig2_All_636	0.17284			0.142857		0.264	0.273381	0.153374	0.225	0.166667		0.247619		0.137681	0.182432					0.178862		0.140625
CL9436Contig2_All_694	0.377483	0.45082	0.341772	0.428571	0.344828	0.297619	0.302632	0.552083	0.308642	0.341772	0.45679	0.44086	0.585366	0.392157	0.298969		0.283019	0.424528	0.617021		0.535714	0.330435
CL9436Contig2_All_705	0.0810811			0.1								0.138298	0.116883	0.125			0.116564		0.0948905
CL9436Contig2_All_718	0.7	0.663265	0.137255	0.724138				0.75	0.196721	0.177419		0.85567	0.849315	0.730769	0.175439		0.6375		0.815385	0.521739	0.7375	0.635417
CL9436Contig2_All_730	0.682171	0.666667		0.743902	0.396552			0.717647	0.433962	0.537037	0.509091	0.82	0.84507	0.726027	0.36		0.668831	0.453125	0.813953	0.493827	0.698795	0.681319
CL9436Contig2_All_768	0.744898	0.675325		0.8				0.757576				0.831579	0.833333	0.706897			0.732283	0.509804	0.798165		0.712329	0.828947
CL9436Contig2_All_772	0.362637	0.410959		0.409091				0.370968				0.434783	0.486111	0.571429			0.434426		0.425926		0.337838	0.402778
CL9436Contig2_All_796	0.28125			0.365385								0.337838	0.365079				0.277228		0.341176		0.352941
CL9436Contig2_All_799	0.262295			0.34								0.342466	0.33871				0.252632		0.333333		0.358209
CL9436Contig2_All_1501	0.630769	0.679487	0.87037	0.507246		0.780488	0.787234		0.640625	0.578125	0.553191	0.534247	0.553846	0.621212	0.574074	0.745455	0.566038	0.59375	0.706667	0.735294	0.677419	0.611111
CL9436Contig2_All_1509	0.230769	0.253165	0.118644	0.328767		0.134146	0.134021	0.296296	0.30303	0.342857	0.376238	0.271605	0.388889	0.347222	0.368421	0.178571	0.350877	0.315789	0.287234	0.246377	0.318841	0.293103
CL9436Contig2_All_1618	0.663265	0.608696	0.719101	0.647541	0.669903	0.747748	0.723214	0.542056	0.70339	0.509615	0.566176	0.572581	0.559633	0.622047	0.58427	0.638095	0.598802	0.634615	0.580882	0.634783	0.612069	0.565217
CL9436Contig2_All_1653	0.592593	0.597015	0.707692	0.636364	0.697917	0.692308	0.701493	0.521277	0.678571	0.410959	0.595238	0.625	0.529412	0.647059	0.612903	0.605263	0.606061	0.547619	0.552083	0.649485	0.623656	0.527027
CL9436Contig2_All_1806	0.188679																0.157895
CL9436Contig2_All_1843	0.27027	0.213115		0.355932			0.215686	0.346154		0.188679			0.240741				0.394737		0.318182	0.254902		0.34
CL9436Contig2_All_1924	0.443662	0.279221	0.540984	0.451327	0.371901	0.33526	0.380117	0.310811	0.476636	0.349315	0.436364	0.474138	0.247706	0.496599	0.393939	0.310606	0.514286	0.424242	0.348315	0.354167	0.433824	0.424528
CL9436Contig2_All_1930	0.315068	0.46	0.235772	0.258333	0.348837	0.349727	0.368715	0.309211	0.282051	0.423611	0.431034	0.36	0.522523	0.220779	0.360902	0.430657	0.292517	0.285714	0.450262	0.429577	0.335714	0.301887
CL9437Contig1_All_364	0.103448	0.135593	0.1		0.0967742								0.148148	0.117647				0.134328	0.09375
CL9437Contig1_All_399	0.123457	0.174419	0.125	0.144928		0.323529	0.125	0.111111	0.13253	0.170732	0.169231	0.1	0.130435			0.118644	0.132075	0.150538	0.0860215	0.0945946	0.19697	0.181818
CL9437Contig1_All_414	0.382353	0.355769	0.277778	0.253165	0.383721	0.277778	0.371795	0.271605	0.365591	0.395604	0.390805	0.355769	0.340909	0.271845	0.477612	0.315789	0.398374	0.346535	0.35	0.448276	0.277108	0.234375
CL9437Contig1_All_487	0.260417	0.298343	0.172414	0.222222	0.233333	0.188482	0.28022	0.203593	0.245614	0.285714	0.293333	0.268571	0.291667	0.226316	0.328571	0.257576	0.235897	0.22905	0.279817	0.289474	0.134146	0.19708
CL9437Contig1_All_509	0.237209	0.300926	0.17284	0.203822	0.231707	0.16087	0.294686	0.212766	0.191489	0.237069	0.272727	0.252525	0.24581	0.209524	0.283019	0.226667	0.229665	0.208333	0.251029	0.258242	0.137566	0.15625
CL9437Contig1_All_541	0.243119	0.306306	0.18232	0.176471	0.235669	0.15	0.301802	0.204188	0.183246	0.235294	0.277778	0.238342	0.243655	0.220657	0.27673	0.216561	0.246575	0.212121	0.251938	0.236264	0.159794	0.208861
CL9438Contig2_All_382	0.883041	0.594142	0.861314	0.838235	0.829114		0.872642	0.862275	0.863095	0.87931			0.830303	0.830409	0.843575			0.826923	0.831633	0.840909	0.607306	0.867647
CL9438Contig2_All_395	0.89404	0.56621	0.848739	0.849558	0.840278		0.894444	0.869863	0.847222	0.890323			0.831081	0.846715	0.838509			0.861789	0.845238	0.865772	0.580488	0.870968
CL9438Contig2_All_396	0.339506	0.226244	0.319672	0.273504	0.295302		0.258065	0.302632	0.303226	0.29878			0.307692	0.325926	0.301205			0.284615	0.312849	0.272152	0.231527	0.290076
CL9439Contig1_All_502	0.226415	0.25				0.140625	0.241935			0.166667				0.175439			0.166667
CL9440Contig2_All_137	0.370079	0.466667	0.448718	0.473373	0.47191	0.426036	0.44697	0.471591	0.465116	0.462585	0.463687	0.442922	0.503106	0.380435	0.284483	0.4	0.458484	0.436709	0.461957	0.425	0.464286	0.387755
CL9443Contig2_All_208	0.352941	0.179104	0.203704		0.25	0.217949	0.2	0.133333	0.309091	0.253968		0.296875		0.134328			0.202247	0.350877	0.142857		0.253731
CL9443Contig2_All_210	0.149254	0.171875	0.150943			0.166667	0.133333	0.189655	0.245283	0.114754		0.135593		0.311475			0.233333		0.246377		0.287879
CL9443Contig2_All_237	0.367089	0.14433	0.148148	0.26	0.189189	0.235294	0.223404	0.136364	0.21978	0.157895	0.3	0.282353	0.147541	0.126437	0.433962	0.314815	0.197917	0.333333	0.176471		0.215909
CL9443Contig2_All_307	0.0882353	0.244755	0.2	0.144928	0.185185	0.225352	0.302326	0.186047	0.158537	0.166667		0.268116	0.12987	0.281481		0.145161	0.220183		0.181818		0.238532	0.2
CL9443Contig2_All_310	0.18	0.401408	0.48	0.279412	0.457143	0.414286	0.552	0.289157	0.308642	0.3		0.529851	0.175676	0.560606		0.180328	0.27619		0.319588		0.560748	0.301887
CL9443Contig2_All_318	0.205882	0.38806	0.469388	0.295775	0.459184	0.410448	0.554622	0.321429	0.298701	0.306931		0.523438	0.232877	0.566929		0.234375	0.282828		0.34375		0.538462	0.333333
CL9443Contig2_All_319	0.114286	0.246269	0.20202	0.164384	0.22	0.223881	0.355932	0.215909	0.181818	0.211538		0.302326	0.142857	0.32		0.1875	0.235294		0.23		0.288462	0.206897
CL9443Contig2_All_419	0.346154									0.433962							0.431034		0.527273	0.54386
CL9444Contig3_All_461	0.182692	0.11828	0.166667				0.130081	0.126582	0.202703		0.131579	0.138889	0.205128	0.195876	0.130435	0.172414	0.113402	0.151899	0.135922	0.105263	0.182927	0.215909
CL9445Contig1_All_213	0.109091	0.0981595		0.115646			0.100917	0.11399				0.0943396	0.10596	0.101351	0.121212	0.104396		0.118421	0.0843373		0.132353	0.10084
CL9445Contig1_All_261	0.110204																			0.0952381
CL9445Contig1_All_282	0.118644						0.0870871	0.146628									0.112299	0.0938628		0.13125	0.119863	0.109325
CL9445Contig1_All_529	0.19214	0.133663	0.0976744	0.180556	0.18894	0.181818	0.174107	0.12	0.13964	0.175299	0.125954	0.199301	0.100457	0.102326	0.229839	0.144033	0.126984	0.19573	0.226316	0.0959596	0.209486	0.129944
CL9445Contig1_All_597	0.242105	0.316327	0.349057	0.4	0.295652	0.24	0.344262	0.257143	0.258427	0.289474	0.257812	0.205607	0.272727	0.276786	0.410256	0.153846	0.217054	0.227273	0.217054	0.255814	0.307692	0.443038
CL9445Contig1_All_631	0.132075		0.308824	0.409836	0.222222											0.116667	0.123288		0.137931			0.294118
CL9447Contig2_All_192	0.380952	0.315789				0.298246		0.403846		0.16	0.155172	0.269841	0.301887	0.2		0.308824	0.172414	0.296296	0.209677	0.235294
CL9447Contig2_All_281	0.184211			0.116667				0.155172	0.12963								0.118421	0.115942		0.191781
CL9447Contig2_All_295	0.173333			0.135593		0.0958904		0.142857	0.118644									0.1		0.181818
CL9447Contig2_All_315	0.109756		0.102941			0.123457	0.144444	0.147059			0.107527			0.0869565		0.0909091	0.151899	0.0921053	0.107438
CL9450Contig2_All_351	0.242424	0.323529		0.313725		0.469136				0.12069	0.283582			0.352941	0.216667	0.253731	0.392157			0.42	0.314815
CL9450Contig2_All_396	0.475248	0.46875	0.423529	0.573171	0.529412	0.435644	0.563636	0.439394	0.476923	0.554455	0.449541		0.638554	0.561644	0.412371	0.377551	0.515152	0.479452	0.485981	0.5	0.384615	0.47541
CL9450Contig2_All_480	0.115108				0.0973451			0.12													0.130841
CL9450Contig2_All_516	0.598039	0.619718	0.638554	0.569231	0.6	0.569767	0.566667	0.555556	0.571429	0.582418	0.559524	0.474359	0.651515	0.706667	0.637363	0.506849	0.705128	0.590361	0.537037	0.52439	0.626506	0.508772
CL9455Contig1_All_2084	0.130435	0.133803		0.101523	0.11399	0.125954	0.0827815	0.107317	0.149606	0.0995851	0.0902256	0.12069	0.0823045	0.0876494	0.101887	0.145374	0.123853	0.104762	0.149837	0.159184		0.103093
CL9455Contig1_All_2087	0.563934	0.552083		0.658291	0.627551	0.561338	0.612179	0.574163	0.549618	0.516	0.582418	0.514768	0.602459	0.632411	0.567669	0.527897	0.538117	0.579439	0.514658	0.581301	0.609848	0.60101
CL9455Contig1_All_2090	0.126246	0.135417		0.0940594	0.110553	0.130597	0.0838509	0.107477	0.125874	0.0948617	0.0858209	0.120332	0.0769231	0.0862745	0.101124	0.155172	0.117904	0.101382	0.14377	0.148		0.108374
CL9455Contig1_All_2093	0.122517	0.127517		0.0895522	0.110553	0.129151	0.0825688	0.111111	0.120805	0.0923077	0.0869565	0.120833	0.0769231	0.0881226	0.10566	0.146552	0.115044	0.0990991	0.142405	0.14741		0.10628
CL9455Contig1_All_2096	0.125828	0.122112		0.0878049	0.109453	0.121324	0.0818182	0.115741	0.124183	0.0957854	0.0892857	0.113445	0.0731707	0.0849421	0.104478	0.147186	0.121076	0.0995475	0.140625	0.146825		0.107317
CL9455Contig1_All_2099	0.126246	0.127946		0.0873786	0.118227	0.123134	0.0851064	0.122066	0.120253	0.0912548	0.0912281	0.112971	0.0753968	0.0817121	0.104869	0.153509	0.120536	0.0954545	0.149206	0.149194		0.112745
CL9455Contig1_All_2108	0.12945	0.133758		0.088785	0.124402	0.132353	0.0802292	0.126126	0.115607	0.0948905	0.0952381	0.114286	0.0923077	0.0810811	0.113879	0.155556	0.118943	0.092511	0.143302	0.146245		0.114286
CL9455Contig1_All_2123	0.132911							0.116883	0.134021	0.104869						0.152174		0.09375	0.132911	0.127341
CL9455Contig1_All_2138	0.130303	0.121406				0.12892		0.121339	0.138756							0.153846			0.15142	0.141732		0.132701
CL9455Contig1_All_2892	0.12			0.109375						0.113208		0.0963855	0.133333	0.0879121		0.141026
CL9455Contig1_All_2970	0.264	0.359649	0.272	0.208333	0.185841	0.247863	0.342105	0.318966	0.231405	0.333333	0.24183	0.158273	0.266667	0.19863	0.252747	0.236686	0.309677	0.254545	0.321678	0.3	0.278846	0.27193
CL9455Contig1_All_2990	0.238095	0.409938	0.248408	0.197605	0.182482	0.230769	0.313609	0.306122	0.245033	0.301775	0.255435	0.198795	0.321839	0.211765	0.283333	0.26178	0.307292	0.298013	0.333333	0.320611	0.268657	0.253521
CL9455Contig1_All_3053	0.483696	0.555249	0.512739	0.522222	0.411765	0.438961	0.496222	0.554054	0.450549	0.537791	0.509202	0.409091	0.540541	0.49375	0.496732	0.548485	0.543408	0.561798	0.551532	0.534483	0.489437	0.472527
CL9461Contig1_All_295	0.119048	0.125	0.171875	0.189655	0.109091	0.178947	0.238095	0.142857	0.141304	0.159091	0.242424	0.189189	0.192308	0.1375	0.197531	0.105263	0.16	0.169014	0.173913	0.202703	0.15	0.166667
CL9461Contig1_All_301	0.108696	0.122642	0.164384	0.183099	0.129032	0.18	0.233333	0.142857	0.13	0.150538	0.217949	0.170732	0.197531	0.130952	0.173913	0.1	0.164557	0.166667	0.164948	0.185185	0.147059	0.166667
CL9461Contig1_All_306	0.0851064	0.0810811	0.142857	0.128205	0.106061	0.168224	0.217742	0.11236	0.125	0.111111	0.204819	0.116279	0.2	0.108696	0.166667		0.146341	0.1625	0.135922	0.172414	0.123288	0.109756
CL9462Contig3_All_1738	0.244681	0.229358	0.263158	0.246575	0.346667	0.218487	0.262295	0.392523	0.242105	0.324607	0.27381	0.206522	0.181818	0.269663	0.288288	0.3375	0.251397	0.347222	0.309091	0.222222	0.369863	0.284615
CL9462Contig3_All_1771	0.168831	0.155556	0.157143		0.133333				0.141026			0.116959					0.19883	0.164179		0.142857	0.153846	0.134921
CL9463Contig1_All_230	0.365079	0.421488	0.31746	0.457627	0.4	0.36	0.276596	0.414894	0.347826	0.318966	0.404762	0.313131	0.357895	0.36	0.392	0.527027	0.36036	0.428571	0.324786	0.333333	0.408602	0.287879
CL9463Contig1_All_231	0.367188	0.419355	0.333333	0.444444	0.405405	0.370079	0.278912	0.40625	0.336842	0.31405	0.393258	0.31068	0.360825	0.368932	0.390625	0.533333	0.357143	0.428571	0.31405	0.327103	0.404255	0.294118
CL9463Contig1_All_249	0.373684	0.342697	0.427184	0.386792	0.405941	0.39267	0.386792	0.34058	0.380645	0.424051	0.320611	0.409938	0.404412	0.359155	0.3125	0.252427	0.322581	0.32381	0.449704	0.411765	0.34058	0.425926
CL9463Contig1_All_270	0.142259			0.107914		0.108527	0.174074			0.117925		0.15736	0.120482				0.11399
CL9463Contig1_All_273	0.450893	0.390476	0.477941	0.477612	0.444444	0.468619	0.498024	0.382166	0.405556	0.451777	0.418182	0.466667	0.460123	0.303797	0.449074	0.356589	0.435294	0.389831	0.430622	0.39521	0.366667	0.492647
CL9463Contig1_All_315	0.248619	0.239362	0.228571	0.159292	0.313559	0.269461	0.20339	0.232558	0.268456	0.30719	0.282443	0.245033	0.263158	0.248227	0.223602	0.154472	0.2	0.114583	0.343195	0.248	0.255172	0.247706
CL9463Contig1_All_347	0.133929	0.25	0.1875	0.157895	0.180556	0.179245	0.166667	0.120482	0.215909	0.202381	0.17284	0.188235			0.172727	0.342466	0.138298	0.166667	0.106383		0.136842	0.261538
CL9474Contig2_All_2736	0.12381	0.133333	0.2	0.179487	0.125	0.137931	0.163462	0.130435	0.175676	0.123596		0.11236			0.118644	0.105769	0.138298	0.2125	0.162162	0.188406	0.149425	0.1875
CL9475Contig1_All_203	0.160714											0.181818					0.107143		0.126984	0.163934
CL9475Contig1_All_211	0.241935										0.15625	0.25		0.12	0.232143		0.125			0.229508
CL9475Contig1_All_216	0.278689	0.34	0.203125				0.155172			0.224138		0.22807		0.196078	0.20339		0.142857	0.2	0.234375		0.192308
CL9478Contig2_All_617	0.393443	0.304348			0.258065	0.288889	0.169014	0.509434		0.310811	0.297297	0.222222	0.1875	0.382353	0.210526	0.137931			0.177215	0.337838	0.392157	0.5
CL9479Contig1_All_350	0.254902																			0.211538
CL9480Contig1_All_139	0.123077				0.14			0.183333	0.138462			0.161765				0.129032				0.118644	0.0972222
CL9480Contig1_All_205	0.819048	0.910112		0.88	0.756098		0.888889	0.678161	0.843373	0.863636	0.811321	0.785714	0.902439	0.823529	0.736264	0.817073	0.845361	0.852941	0.87037	0.844156	0.821053
CL9480Contig1_All_206	0.785047	0.912088		0.87013	0.743902		0.880435	0.689655	0.835294	0.863636	0.768519	0.793814	0.902439	0.825581	0.744444	0.819277	0.835052	0.820896	0.880734	0.839506	0.821053
CL9480Contig1_All_207	0.155963	0.125			0.151899	0.149425		0.151163	0.0930233		0.165138			0.11828	0.0941176		0.0882353			0.137931	0.11236
CL9480Contig1_All_243	0.269231	0.286885		0.242105	0.226087	0.233871	0.206897	0.185185	0.17757	0.210938	0.237179	0.141732	0.261261	0.212121	0.211382	0.192857	0.234375	0.197917	0.205298	0.256198	0.218045
CL9480Contig1_All_271	0.283333	0.321168			0.287879	0.325153	0.232143	0.213235	0.137615	0.268293	0.310526	0.268456	0.233577	0.248366	0.278912	0.231293	0.324138	0.252033	0.219101	0.293333	0.25641
CL9480Contig1_All_301	0.584906	0.45		0.362069	0.4375	0.568807	0.566667	0.409639	0.616279	0.491228	0.503597	0.4	0.614458	0.471264	0.411765	0.481928	0.455696	0.589041	0.699115	0.460177	0.483871	0.365079
CL9480Contig1_All_309	0.580357	0.4375	0.403846	0.428571	0.466667	0.553571	0.584746	0.404494	0.602273	0.478992	0.510949	0.443299	0.607143	0.451613	0.419753	0.453488	0.5	0.556962	0.686957	0.440678	0.473684	0.378788
CL9480Contig1_All_359	0.192	0.291139		0.222222	0.271605	0.29927		0.295918	0.218391	0.333333	0.315789	0.32381	0.209877	0.22619	0.166667	0.3	0.386364	0.136364	0.196721	0.296	0.194444
CL9480Contig1_All_360	0.192	0.278481		0.222222	0.271605	0.308824		0.270833	0.209302	0.344538	0.325758	0.304762	0.228916	0.214286	0.166667	0.282828	0.375	0.144578	0.193277	0.309524	0.196262
CL9480Contig1_All_380	0.450549	0.392857	0.375			0.436364	0.426829	0.121622	0.363636	0.430108	0.509434	0.189873	0.507937	0.246154	0.322581	0.1875	0.3	0.407895	0.55102	0.333333	0.317647	0.207792
CL9480Contig1_All_410	0.474576	0.36				0.214286	0.454545			0.283333	0.193548	0.377358	0.45098			0.271186	0.229508	0.433962		0.325	0.36	0.532258
CL9482Contig2_All_2802	0.754545	0.807018	0.773333	0.877778	0.794393	0.869565	0.882883	0.766667	0.828571	0.82243	0.822917	0.844037	0.78125	0.853211	0.849315	0.714286	0.791667	0.77451	0.852174	0.762887	0.782178	0.813187
CL9482Contig2_All_2805	0.122807	0.128205	0.2	0.315217	0.240741	0.27957	0.145299	0.184783	0.173077	0.222222	0.183673	0.241071	0.127451	0.254545	0.135135	0.168317	0.106557	0.165138	0.220339	0.22449	0.169811	0.131868
CL9482Contig2_All_2928	0.165017	0.168421	0.170984	0.235897	0.205882	0.262948	0.18543	0.166667	0.2	0.180147	0.150215	0.203636	0.148305	0.222642	0.177778	0.221719	0.164062	0.205993	0.181518	0.170507	0.180077	0.151111
CL9482Contig2_All_2946	0.166124	0.167883	0.15625	0.21393	0.213592	0.261905	0.179487	0.165354	0.188525	0.159696	0.144628	0.19403	0.157025	0.232283	0.177489	0.198198	0.162162	0.224265	0.166113	0.156682	0.176692	0.146119
CL9482Contig2_All_2949	0.167203	0.17029	0.157895	0.222772	0.214634	0.252918	0.180645	0.162698	0.186992	0.153257	0.153527	0.189394	0.153527	0.237154	0.181034	0.200893	0.164751	0.209559	0.167224	0.152778	0.176245	0.148837
CL9482Contig2_All_2964	0.183801	0.181818	0.167539	0.225	0.221698	0.254902	0.177049	0.178138	0.188976	0.142857	0.154812	0.188976	0.138528	0.221774	0.186047	0.207207	0.156627	0.221374	0.161184	0.147783	0.173913	0.137615
CL9482Contig2_All_2983	0.144781	0.145098	0.147727	0.197917	0.205882	0.224576	0.136519	0.128099	0.149606	0.132231	0.139738	0.16318	0.122172	0.201646	0.163462	0.163636	0.13253	0.196	0.151943		0.105263	0.107317
CL9488Contig2_All_353	0.357143	0.440678				0.27027	0.361111	0.283019	0.377358		0.320755	0.45		0.223881	0.258621	0.415094	0.3		0.303797	0.412698
CL9488Contig2_All_370	0.154762		0.142857	0.152542	0.156863	0.159091	0.155556	0.147059	0.134328	0.115385				0.166667	0.15493	0.193548	0.140351		0.183908	0.185714	0.137931
CL9488Contig2_All_425	0.16					0.11811					0.107527		0.174419				0.141304				0.130435
CL9488Contig2_All_431	0.184874	0.363636				0.204724			0.27027	0.176471			0.268293									0.189873
CL9488Contig2_All_437	0.293103		0.166667	0.176471	0.152778	0.241071	0.130081	0.174757	0.153153	0.151515	0.269663		0.271605	0.228346	0.189189	0.323529	0.224719		0.213115	0.190476	0.227848	0.225
CL9488Contig2_All_455	0.145455					0.152542	0.155172	0.160714	0.196078										0.2
CL9490Contig1_All_218	0.788177	0.828729	0.815029	0.79562	0.690789	0.772487	0.795082	0.757062	0.807229	0.783251	0.830688	0.779661	0.866667	0.777143	0.870968	0.888889	0.812865	0.888235	0.853659	0.784946	0.685897	0.754098
CL9490Contig1_All_248	0.133047	0.106796	0.134409	0.101351	0.172619	0.113043	0.121693	0.144279	0.115	0.175439	0.10628	0.180412		0.161616				0.111702		0.149038	0.209677	0.166667
CL9490Contig1_All_254	0.768595	0.820755	0.772487	0.793333	0.682635	0.745763	0.820388	0.77512	0.816038	0.77686	0.791667	0.748768	0.841463	0.785366	0.832653	0.855856	0.78607	0.848485	0.8625	0.794258	0.696335	0.769737
CL9490Contig1_All_326	0.200743	0.164912	0.199134	0.208589	0.279412	0.233216	0.165877	0.22541	0.141892	0.194719	0.213389	0.222222	0.173469	0.216912	0.147887	0.141129	0.186047	0.195219	0.128289	0.178988	0.24498	0.222857
CL9490Contig1_All_341	0.198312	0.169291	0.190476	0.212329	0.271186	0.23622	0.149171	0.218182	0.130435	0.196364	0.209091	0.21608	0.192308	0.204918	0.148438	0.14554	0.177419	0.204348	0.132841	0.184211	0.248869	0.198718
CL9498Contig2_All_497	0.920732									0.915493				0.89375	0.909091	0.917355		0.907801	0.911602
CL9498Contig2_All_539	0.179592	0.149321	0.222222	0.241135	0.187135	0.197309	0.247012	0.242574	0.194737	0.158163	0.300518	0.222222	0.170213	0.242857	0.265403	0.16763	0.215385	0.168421	0.197531	0.182292	0.182432	0.176829
CL9498Contig2_All_544	0.225352	0.281081	0.273333	0.319328	0.226027	0.346591	0.266055	0.298246	0.320513	0.28125	0.294798	0.304813	0.326923	0.300546	0.266667	0.297297	0.25	0.329193	0.276699	0.28125	0.320611	0.253731
CL9498Contig2_All_548	0.22381	0.28	0.253425	0.316239	0.235714	0.34104	0.257009	0.294479	0.320261	0.28481	0.296512	0.289617	0.329032	0.302198	0.270115	0.293706	0.257862	0.333333	0.293532	0.291391	0.325581	0.244094
CL9498Contig2_All_612	0.438356	0.456522	0.473684	0.402299	0.490196	0.5	0.416149	0.44186	0.412281	0.420168	0.363636	0.462121	0.394958	0.431193	0.422222	0.464912	0.403361	0.385246	0.430657	0.460177	0.5	0.539326
CL9498Contig2_All_617	0.42446	0.458015	0.481818	0.392857	0.515789	0.507937	0.434211	0.45082	0.4	0.431034	0.38835	0.479675	0.401786	0.433962	0.438017	0.490385	0.424779	0.391667	0.455285	0.485981	0.518519	0.542169
CL9498Contig2_All_620	0.431818	0.453125	0.490385	0.402439	0.51087	0.504274	0.423611	0.46087	0.388889	0.421053	0.383838	0.491379	0.401869	0.42	0.444444	0.484848	0.439252	0.394958	0.453782	0.48	0.5125	0.536585
CL9498Contig2_All_635	0.632075	0.66	0.733333	0.738462	0.763889	0.788235	0.678261	0.670732	0.590361	0.627907	0.666667	0.723404	0.654321	0.647887	0.706522	0.646341	0.670455	0.554217	0.709302	0.72	0.732143	0.734375
CL9499Contig2_All_501	0.347222	0.371795	0.263158	0.296875	0.177966	0.5	0.368421	0.28	0.3125	0.411765	0.410714	0.424242	0.403226	0.371429	0.393258	0.376623	0.386667	0.366667	0.472527	0.328358	0.186813	0.415094
CL9504Contig1_All_148	0.115								0.0958904				0.124224			0.0900474			0.108808
CL9504Contig1_All_292	0.116667	0.183575	0.111765	0.1	0.13245	0.154867	0.148837						0.140541	0.111111			0.111111		0.140845			0.124183
CL9507Contig1_All_175	0.19403	0.233766		0.153846	0.127273		0.192308	0.148148	0.311475	0.219512		0.155172	0.184615	0.295082	0.15873	0.28	0.180328	0.20339	0.189189	0.278689	0.292308
CL9507Contig1_All_213	0.117647						0.118644		0.157895	0.181818	0.16			0.181818						0.145455
CL9509Contig1_All_62	0.862745																		0.830189
CL9509Contig1_All_75	0.232877	0.25				0.133333					0.230769		0.142857	0.162162		0.151515		0.135593		0.222222	0.148148
CL9509Contig1_All_93	0.299213	0.254386			0.333333	0.163636		0.147727		0.215686	0.298077	0.247423	0.225225	0.280374	0.169231	0.153846	0.196429	0.191489	0.154472	0.240385	0.186047
CL9509Contig1_All_158	0.124444	0.132743	0.15493	0.12844	0.13253			0.123596	0.101911		0.167464		0.108108			0.10989		0.153846	0.122951	0.149321	0.126506
CL9517Contig1_All_275	0.125	0.166667					0.233333	0.179487	0.259259	0.2			0.245902	0.172043	0.212121	0.198113	0.234043	0.230769	0.153846	0.222222	0.166667
CL9517Contig1_All_298	0.322581	0.492308	0.30137	0.482759		0.296296	0.512821	0.327869	0.338462	0.33871	0.310345	0.333333		0.305882	0.589286	0.483871	0.329412	0.539683	0.469136	0.421053	0.377358
CL9517Contig1_All_311	0.303571	0.508475	0.242857	0.444444	0.283019	0.3	0.5	0.471698	0.363636	0.407407	0.226415	0.306452		0.361446		0.477778	0.36	0.52459	0.513514	0.454545
CL9520Contig1_All_198	0.745455	0.62963					0.7					0.789474		0.722222
CL9526Contig1_All_229	0.107981			0.0994152	0.127119	0.0913462		0.0848485				0.0994475		0.0815451					0.0963303
CL9526Contig1_All_286	0.189441			0.196721	0.172043		0.0923567	0.145522			0.196013		0.132296		0.166667		0.101639	0.135266	0.144809	0.144828	0.135135
CL9527Contig2_All_1733	0.124031			0.0825688		0.097561	0.110092	0.151163	0.119658	0.125	0.142857			0.133929	0.14876		0.140351	0.0927835	0.115702	0.190909
CL9532Contig1_All_599	0.716981						0.725806					0.728814						0.66
CL9533Contig2_All_1696	0.142857	0.206897	0.232877	0.141414	0.130435	0.205882	0.105691	0.114583	0.135417		0.227723		0.163265	0.153061	0.125	0.141732	0.159664	0.156863	0.186992	0.147727		0.142857
CL9533Contig2_All_1751	0.651685	0.661202	0.711864	0.533835	0.564103	0.682635	0.633166	0.567073	0.593023	0.597826	0.651899	0.616352	0.624204	0.690909	0.597122	0.564767	0.526042	0.62	0.664921	0.647799	0.464	0.643939
CL9533Contig2_All_1761	0.80402	0.79661	0.834711	0.724138	0.722689	0.833333	0.740385	0.698225	0.757062	0.753927	0.828221	0.828221	0.751515	0.811765	0.805369	0.748744	0.693069	0.760736	0.785	0.810651	0.677165	0.751825
CL9533Contig2_All_1806	0.110132			0.123077	0.122951			0.138889	0.127778		0.107955	0.104046			0.134228	0.0974359	0.132701		0.102041	0.124294
CL9533Contig2_All_1882	0.206452	0.214815	0.343434	0.22314	0.25	0.238462	0.2	0.164062	0.173554		0.262411	0.123894	0.24	0.241935	0.263158	0.181818	0.18239	0.196429	0.174242	0.198413	0.142857	0.188889
CL9533Contig2_All_1895	0.607692	0.641667	0.576923	0.519608	0.72973	0.7	0.289855	0.453488	0.638298	0.530435	0.612903	0.676471	0.543478	0.309091	0.566667	0.572519	0.47619	0.554348	0.62069	0.705882	0.580247	0.719512
CL9533Contig2_All_1924	0.670455	0.6875	0.727273	0.646341		0.822222		0.547945	0.6875		0.618557	0.666667	0.633333		0.491803	0.607843	0.676471	0.621622	0.722772	0.808219	0.716418	0.716981
CL9533Contig2_All_1931	0.405063	0.364706		0.28		0.481928		0.34375	0.493333		0.333333	0.492754	0.245614		0.241379	0.33	0.268817	0.298507	0.505051	0.462687	0.419355	0.509804
CL9536Contig1_All_545	0.178295	0.203252	0.16129	0.151515	0.252632	0.278571	0.304094	0.133333	0.19469	0.266055	0.271845	0.271845	0.186916	0.245399	0.229167	0.29	0.232759	0.371134	0.195312	0.2125	0.215517	0.376238
CL9536Contig1_All_581	0.571429	0.636015	0.502793	0.523256	0.510309	0.574713	0.581633	0.4375	0.530387	0.63981	0.747475	0.567708	0.649289	0.618519	0.625616	0.568306	0.559322	0.597484	0.597087	0.550265	0.609091	0.610169
CL9536Contig1_All_603	0.524017	0.584	0.463855	0.435065	0.474576	0.53012	0.551237	0.383562	0.505682	0.565421	0.719101	0.527473	0.588832	0.565041	0.574359	0.508671	0.522727	0.545455	0.558974	0.483516	0.558685	0.555556
CL9536Contig1_All_606	0.528634	0.584677	0.445783	0.417219	0.463277	0.528689	0.542857	0.386207	0.497143	0.556604	0.714286	0.511111	0.586735	0.561983	0.572917	0.50289	0.527523	0.541667	0.557292	0.467033	0.557143	0.538462
CL9536Contig1_All_608	0.140351	0.102767	0.153374	0.0927152	0.137931	0.135802	0.0892857	0.136054	0.142857	0.100478	0.194286	0.133333	0.138462	0.11157	0.121053	0.128655	0.1	0.131944	0.142857	0.174863	0.138756	0.140351
CL9536Contig1_All_630	0.177273	0.112069	0.160839	0.0902256	0.149351	0.125	0.164444	0.122137	0.175824	0.116162	0.207317	0.182857	0.17	0.147541	0.140541	0.114094	0.0812183	0.10219	0.143646	0.196532	0.15508	0.175325
CL9536Contig1_All_674	0.265306	0.304348	0.106796		0.111111	0.222222	0.2		0.164179	0.307692	0.302326	0.119718	0.226277	0.27381	0.227848	0.263636		0.258929	0.164062	0.180451	0.234177	0.119266
CL9536Contig1_All_684	0.125984	0.231884	0.146067		0.128205	0.130435	0.145985		0.178571	0.203125	0.19469	0.133858	0.246032	0.147887	0.143836	0.295918		0.267857	0.2	0.184615	0.166667	0.163043
CL9539Contig2_All_204	0.430769	0.414286			0.283019	0.53125	0.489362	0.540984	0.532258	0.545455	0.516667	0.318841	0.293103	0.493333		0.424658	0.529412	0.492537	0.45		0.566038
CL9539Contig2_All_225	0.129032				0.142857	0.134146							0.105263			0.101124
CL9539Contig2_All_293	0.21374	0.322034	0.216216	0.22	0.336957	0.168067	0.296296	0.211864	0.264286	0.215517	0.171429	0.32381	0.362637	0.235714	0.267857	0.210084	0.243243	0.281553	0.274194	0.297872	0.252336	0.180851
CL9540Contig2_All_609	0.68	0.577778	0.597938	0.7125	0.75	0.496855	0.561404	0.65812	0.577982	0.626761	0.653465	0.558824	0.518797	0.704225	0.605634	0.557895	0.672897	0.637168	0.639706	0.552846	0.672131	0.653846
CL9540Contig2_All_612	0.734694	0.664122	0.709677	0.728395	0.794118	0.587097	0.627219	0.754386	0.724771	0.694444	0.660194	0.757576	0.674242	0.784173	0.716418	0.739583	0.764151	0.706897	0.733333	0.747826	0.817391	0.72549
CL9540Contig2_All_662	0.767606	0.782258	0.69697	0.852273	0.787611	0.684211	0.681481	0.677083	0.697368	0.75	0.754902	0.831933	0.653543	0.808696	0.751825	0.765766	0.833333	0.754386	0.746154	0.84466	0.778846	0.681319
CL9542Contig1_All_722	0.789474						0.735849			0.854839									0.861538
CL9544Contig1_All_227	0.102564					0.0833333		0.101695											0.0909091		0.0897436
CL9544Contig1_All_230	0.123457				0.12	0.0898876		0.1			0.14								0.104478		0.0963855
CL9544Contig1_All_238	0.091954			0.111111	0.145455			0.109375			0.101695			0.113208					0.0864198		0.0851064
CL9544Contig1_All_285	0.136842		0.135593	0.140845	0.190476			0.113924			0.128571			0.136986	0.141176				0.104167			0.137931
CL9544Contig1_All_290	0.168421	0.281818	0.222222	0.225352	0.276923	0.236364	0.305882	0.2125	0.287356	0.19802	0.239437	0.214286	0.246753	0.2	0.197674	0.25	0.211111		0.195876	0.298851	0.168421	0.22807
CL9544Contig1_All_373	0.169811								0.169811	0.118644	0.254902								0.2
CL9548Contig2_All_358	0.191781	0.337079	0.305085		0.222222	0.29703	0.244681		0.245902	0.292683		0.282051	0.15493		0.295918		0.117647	0.3	0.37931	0.196429
CL9548Contig2_All_400	0.397959	0.315789	0.264368	0.372881	0.461538	0.404255	0.351724	0.494118	0.223529	0.306306	0.408163	0.306931	0.3875	0.380952	0.327869	0.478261	0.46729	0.385542	0.327731	0.35443	0.5	0.363636
CL9548Contig2_All_449	0.462687	0.480519	0.681818		0.623762	0.663866	0.656627	0.396552	0.752381	0.752212	0.4	0.794643	0.345455		0.705426	0.345455	0.394737	0.483333	0.525773	0.333333	0.358209
CL9548Contig2_All_481	0.173913			0.1375					0.24359							0.139535				0.125
CL9550Contig1_All_120	0.119048	0.240506	0.16129	0.130435	0.163636	0.220588	0.16092	0.163934		0.111111	0.138889	0.119403	0.18	0.153846	0.186441		0.235294	0.193548	0.12	0.1875	0.117647
CL9556Contig1_All_569	0.111111	0.21865	0.106061	0.131068	0.154639		0.110193	0.110092	0.107807	0.192	0.156489	0.167331	0.144		0.183962	0.126904	0.132143	0.130081	0.142857	0.144444	0.111538	0.180556
CL9556Contig1_All_635	0.243478	0.277778	0.19697	0.187879	0.22695	0.186275	0.226496	0.243056	0.268041	0.301205	0.266667	0.233333	0.33871	0.28125	0.301587	0.346939	0.251208	0.297436	0.319444	0.213198	0.220994	0.256944
CL9556Contig1_All_668	0.113333	0.234483	0.123288	0.191781	0.158879	0.152866	0.176471	0.193878	0.153846	0.251969	0.207547	0.244094	0.231343	0.221477	0.240876	0.220779	0.127273	0.212766	0.217391	0.16129	0.156028	0.236364
CL9560Contig2_All_38	0.238579	0.261364	0.25	0.188312	0.268657	0.180645	0.22449	0.273292	0.251497	0.293478	0.164179	0.210191	0.236025	0.258427	0.303371	0.251366	0.305164	0.281609	0.256757	0.189474	0.248366	0.326797
CL9560Contig2_All_120	0.150235	0.178218	0.210526	0.26087	0.2	0.19209	0.177419	0.164557	0.206061	0.13369	0.184615	0.206452	0.141176	0.165803	0.190722	0.121693	0.161616	0.202312	0.188034	0.245989	0.170455	0.182432
CL9560Contig2_All_124	0.142857	0.178218	0.207407	0.238532	0.18	0.187845	0.175824	0.15625	0.1875	0.123656	0.170543	0.194805	0.125714	0.149733	0.177665	0.11828	0.152284	0.192982	0.175966	0.245989	0.147929	0.168919
CL9560Contig2_All_209	0.368932	0.252336	0.351351	0.384615	0.351064	0.359551	0.376471	0.309524	0.28169	0.414141	0.320988	0.319588	0.380435	0.45	0.265306	0.413223	0.365217	0.384615	0.359712	0.43299	0.255102	0.270588
CL9565Contig3_All_446	0.150943
CL9567Contig2_All_262	0.216667	0.354839	0.205479	0.155844	0.150943	0.208333	0.139785	0.202899	0.23913	0.291667	0.210526	0.238095	0.188406	0.166667	0.273684	0.207792	0.212766	0.28	0.27957	0.283582	0.112676	0.21519
CL9568Contig1_All_214	0.166667	0.321429								0.235294						0.231884			0.241935
CL9568Contig1_All_219	0.166667	0.339286								0.245283	0.32					0.242857			0.245902
CL9568Contig1_All_230	0.142857						0.28			0.285714	0.320755					0.253333			0.213115
CL9568Contig1_All_232	0.142857						0.196078			0.155172	0.267857					0.16			0.15873
CL9568Contig1_All_247	0.129032
CL9573Contig1_All_563	0.358639	0.380435	0.366197	0.362264	0.353448	0.319865	0.349614	0.394928	0.313333	0.267857	0.32687	0.286624	0.268707	0.369128	0.319489	0.332258	0.359281	0.278443	0.316804	0.337302	0.388235	0.382812
CL9583Contig2_All_537	0.2		0.678571			0.595745	0.2				0.245614								0.152542
CL9585Contig1_All_380	0.741071	0.745098	0.691358	0.78481	0.691358	0.647727	0.784	0.692308	0.732558	0.861111	0.709677	0.745283	0.753623	0.804124	0.734177	0.686047	0.816327	0.827586	0.8	0.788889	0.798077	0.861538
CL9591Contig2_All_2806	0.865385																		0.809524
CL9595Contig2_All_157	0.328221	0.322034	0.377682		0.345865	0.413374	0.426396		0.382576			0.419708			0.417582					0.369403	0.354232	0.391304
CL9595Contig2_All_166	0.383387	0.291829	0.283898			0.462963	0.293839		0.29927			0.289963			0.230366					0.342007	0.448864	0.310345
CL9599Contig1_All_158	0.42					0.421053	0.26				0.339623								0.569231
CL9604Contig2_All_826	0.603774				0.431373				0.5							0.380952		0.44	0.333333		0.56
CL9604Contig2_All_828	0.603774				0.442308				0.52							0.380952			0.333333		0.56
CL9604Contig2_All_843	0.611111	0.403846			0.425926				0.436364		0.54902	0.461538	0.686275	0.490196		0.378788		0.470588	0.341772		0.563636
CL9604Contig2_All_847	0.196429				0.236364						0.222222		0.28	0.211538					0.113924		0.22807
CL9604Contig2_All_886	0.117647
CL9604Contig2_All_915	0.180723	0.277778	0.133333	0.197183	0.208955	0.176471		0.322034	0.279412	0.35	0.283333	0.37931	0.224138	0.183099		0.322222	0.442857	0.4	0.244186	0.3	0.266667	0.218182
CL9604Contig2_All_960	0.676923	0.791045	0.690909	0.722222		0.647059	0.561404		0.732143	0.8	0.736842			0.651515		0.8125	0.898305		0.723684		0.615385
CL9604Contig2_All_978	0.357143	0.367647	0.296875	0.372881	0.40678	0.316667		0.5	0.409836	0.446429	0.491803	0.6		0.385714		0.597015	0.552632	0.566038	0.375	0.490196	0.384615
CL9604Contig2_All_1014	0.304348	0.152542	0.188679		0.228571		0.151515	0.301887	0.214286	0.215686	0.166667	0.148649	0.185185			0.180328	0.216216	0.186441	0.225352
CL9604Contig2_All_1062	0.491228		0.517857	0.55	0.457627		0.5				0.52	0.435897		0.453125		0.54902	0.432099	0.431034	0.457143
CL9604Contig2_All_1074	0.481481		0.490196	0.540984	0.381818	0.568627	0.482143				0.5	0.417722	0.56	0.454545		0.5	0.390244	0.37931	0.367647
CL9604Contig2_All_1104	0.509804		0.509804	0.442308	0.607843						0.552239	0.5625		0.518519			0.6	0.6	0.6
CL9615Contig1_All_312	0.182692	0.119266	0.179775		0.175824	0.140741	0.131783	0.151163	0.179245		0.103774		0.155556	0.173554	0.11828		0.139535	0.114286	0.111111	0.137931	0.121495	0.126582
CL9618Contig1_All_155	0.57485	0.660494	0.586667	0.588235	0.541667	0.624339	0.609756	0.662069	0.662791	0.592593	0.624339	0.601307	0.60355	0.628415	0.654545	0.569892	0.654545	0.54321	0.649007	0.627119	0.710059	0.699248
[truncated: 209,554+ more rows]

## Sheet: Figure3b
Treatment	Day	Fst
Ambient	0	0
Low	0	0
Ambient	6	0.0067
Low	6	0.0062
Ambient	25	0.01
Ambient	25	0.009
Ambient	25	0.0067
Low	25	0.0072
Low	25	0.0085
Low	25	0.0072
Ambient	43	0.012
Ambient	43	0.0076
Low	43	0.008
Low	43	0.0073
Low	43	0.01

## Sheet: Figure3c
Ambient_Outliers	Low_Outliers
CL11103.Contig1_All	CL10981.Contig1_All
CL11124.Contig3_All	CL11516.Contig2_All
CL11516.Contig2_All	CL12325.Contig2_All
CL11911.Contig1_All	CL12801.Contig1_All
CL12325.Contig2_All	CL12877.Contig1_All
CL12391.Contig2_All	CL12947.Contig2_All
CL12583.Contig2_All	CL13081.Contig3_All
CL12801.Contig1_All	CL13127.Contig2_All
CL13081.Contig3_All	CL13634.Contig2_All
CL13127.Contig2_All	CL13856.Contig1_All
CL13856.Contig1_All	CL14058.Contig2_All
CL14058.Contig2_All	CL14995.Contig2_All
CL14218.Contig1_All	CL15063.Contig3_All
CL14498.Contig2_All	CL1527.Contig2_All
CL14906.Contig2_All	CL15718.Contig1_All
CL14995.Contig2_All	CL15861.Contig1_All
CL1502.Contig4_All	CL16472.Contig1_All
CL15861.Contig1_All	CL16548.Contig2_All
CL16472.Contig1_All	CL1871.Contig3_All
CL1672.Contig2_All	CL1999.Contig1_All
CL16994.Contig1_All	CL2630.Contig2_All
CL1713.Contig3_All	CL3203.Contig1_All
CL1757.Contig4_All	CL3976.Contig2_All
CL1999.Contig1_All	CL4044.Contig2_All
CL2449.Contig2_All	CL4181.Contig2_All
CL2630.Contig2_All	CL4223.Contig1_All
CL2640.Contig1_All	CL4505.Contig1_All
CL4088.Contig4_All	CL452.Contig1_All
CL4181.Contig2_All	CL5455.Contig3_All
CL437.Contig1_All	CL5466.Contig2_All
CL5455.Contig3_All	CL5876.Contig2_All
CL5632.Contig1_All	CL6506.Contig1_All
CL5699.Contig1_All	CL6543.Contig2_All
CL7006.Contig1_All	CL7175.Contig2_All
CL718.Contig4_All	CL7374.Contig2_All
CL7442.Contig1_All	CL7442.Contig1_All
CL7560.Contig2_All	CL7905.Contig2_All
CL7932.Contig2_All	CL8351.Contig2_All
CL8257.Contig2_All	CL8664.Contig2_All
CL8351.Contig2_All	CL8687.Contig1_All
CL8687.Contig1_All	CL888.Contig2_All
CL888.Contig2_All	CL9122.Contig1_All
CL8955.Contig2_All	CL9738.Contig2_All
CL9878.Contig1_All	Unigene103657_All
Unigene10121_All	Unigene10408_All
Unigene101722_All	Unigene10610_All
Unigene102506_All	Unigene10686_All
Unigene1034_All	Unigene10770_All
Unigene10354_All	Unigene10791_All
Unigene10380_All	Unigene11437_All
Unigene10408_All	Unigene11549_All
Unigene10634_All	Unigene1167_All
Unigene10670_All	Unigene11925_All
Unigene10770_All	Unigene12195_All
Unigene11399_All	Unigene12230_All
Unigene11543_All	Unigene1235_All
Unigene11549_All	Unigene12438_All
Unigene11925_All	Unigene12593_All
Unigene1235_All	Unigene13257_All
Unigene12438_All	Unigene1369_All
Unigene13520_All	Unigene14657_All
Unigene1369_All	Unigene15661_All
Unigene14484_All	Unigene17279_All
Unigene15646_All	Unigene17352_All
Unigene16683_All	Unigene17800_All
Unigene17279_All	Unigene19602_All
Unigene18861_All	Unigene20388_All
Unigene19195_All	Unigene20737_All
Unigene19269_All	Unigene21684_All
Unigene20388_All	Unigene22102_All
Unigene21164_All	Unigene24075_All
Unigene22102_All	Unigene24395_All
Unigene22557_All	Unigene24408_All
Unigene24075_All	Unigene24740_All
Unigene24395_All	Unigene24944_All
Unigene24944_All	Unigene25037_All
Unigene25037_All	Unigene26502_All
Unigene25920_All	Unigene26627_All
Unigene27002_All	Unigene27002_All
Unigene27285_All	Unigene27285_All
Unigene27593_All	Unigene2788_All
Unigene27773_All	Unigene27916_All
Unigene27916_All	Unigene29288_All
Unigene28347_All	Unigene29589_All
Unigene28881_All	Unigene29799_All
Unigene29013_All	Unigene30291_All
Unigene29288_All	Unigene30295_All
Unigene29589_All	Unigene30592_All
Unigene29799_All	Unigene30739_All
Unigene30291_All	Unigene31793_All
Unigene30652_All	Unigene32387_All
Unigene31793_All	Unigene32624_All
Unigene32387_All	Unigene32678_All
Unigene32981_All	Unigene32950_All
Unigene33139_All	Unigene34120_All
Unigene33598_All	Unigene35133_All
Unigene34120_All	Unigene36010_All
Unigene3476_All	Unigene36083_All
Unigene35812_All	Unigene36416_All
Unigene36117_All	Unigene36594_All
Unigene36253_All	Unigene37020_All
Unigene36416_All	Unigene37977_All
Unigene37020_All	Unigene38271_All
Unigene37282_All	Unigene38555_All
Unigene37430_All	Unigene40636_All
Unigene37627_All	Unigene40979_All
Unigene37977_All	Unigene41224_All
Unigene38327_All	Unigene41734_All
Unigene38347_All	Unigene41995_All
Unigene38555_All	Unigene42164_All
Unigene39978_All	Unigene42421_All
Unigene40942_All	Unigene42760_All
Unigene40979_All	Unigene43174_All
Unigene41242_All	Unigene43811_All
Unigene41723_All	Unigene46381_All
Unigene41734_All	Unigene47357_All
Unigene42164_All	Unigene48349_All
Unigene43174_All	Unigene49302_All
Unigene43564_All	Unigene50381_All
Unigene44070_All	Unigene54479_All
Unigene46381_All	Unigene5734_All
Unigene47539_All	Unigene5759_All
Unigene4804_All	Unigene58628_All
Unigene48620_All	Unigene58829_All
Unigene49302_All	Unigene59058_All
Unigene49789_All	Unigene59306_All
Unigene51812_All	Unigene6041_All
Unigene53347_All	Unigene60583_All
Unigene55952_All	Unigene6100_All
Unigene56387_All	Unigene6305_All
Unigene56735_All	Unigene64246_All
Unigene57075_All	Unigene65384_All
Unigene57734_All	Unigene6627_All
Unigene58628_All	Unigene68887_All
Unigene58829_All	Unigene70401_All
Unigene59058_All	Unigene71098_All
Unigene6100_All	Unigene72697_All
Unigene61965_All	Unigene73126_All
Unigene62898_All	Unigene73354_All
Unigene64246_All	Unigene8061_All
Unigene65384_All	Unigene81620_All
Unigene66587_All	Unigene8187_All
Unigene69065_All	Unigene82107_All
Unigene6909_All	Unigene8543_All
Unigene71952_All	Unigene8782_All
Unigene72193_All	Unigene89239_All
Unigene73354_All	Unigene90732_All
Unigene81597_All	Unigene91055_All
Unigene81620_All	Unigene94805_All
Unigene8187_All	Unigene97456_All
Unigene82076_All	Unigene97707_All
Unigene83646_All
Unigene84368_All
Unigene85137_All
Unigene8543_All
Unigene86858_All
Unigene87916_All
Unigene931_All
Unigene94053_All
Unigene95172_All
Unigene97456_All
Unigene97530_All

## Sheet: Figure4b
	D6Low_LB7	D6Low_Large_LB1	D6Low_Large_LB9	D6Low_Small_LB1	D6Low_Small_LB9
D6High_LB4	0.0048484	0.00816853	0.00927433	0.00527208	0.00521563
D6High_Large_LB6	0.00805795	0.00563656	0.0075204	0.00902993	0.00886982
D6High_Large_LB11	0.00720017	0.00566884	0.00841582	0.00813993	0.00848881
D6High_Small_LB6	0.00465791	0.00988732	0.0106939	0.00490717	0.004849
D6High_Small_LB11	0.00501761	0.0103547	0.0107877	0.00497687	0.00507901

## Sheet: Figure4c
AmbientGrowth_Outliers	LowGrowth_Outliers
CL10008.Contig2_All	CL10031.Contig2_All
CL10273.Contig1_All	CL10091.Contig2_All
CL10303.Contig1_All	CL10231.Contig2_All
CL10459.Contig1_All	CL10288.Contig1_All
CL10512.Contig2_All	CL10333.Contig1_All
CL10542.Contig1_All	CL10559.Contig2_All
CL10590.Contig1_All	CL10590.Contig1_All
CL106.Contig2_All	CL10655.Contig2_All
CL10635.Contig2_All	CL1071.Contig4_All
CL1065.Contig1_All	CL10799.Contig2_All
CL10799.Contig2_All	CL10852.Contig5_All
CL10895.Contig8_All	CL10901.Contig1_All
CL10897.Contig1_All	CL10952.Contig1_All
CL10952.Contig1_All	CL11124.Contig3_All
CL10981.Contig1_All	CL11143.Contig3_All
CL11124.Contig3_All	CL11307.Contig1_All
CL11214.Contig1_All	CL11339.Contig2_All
CL11306.Contig3_All	CL11434.Contig1_All
CL11374.Contig1_All	CL11565.Contig2_All
CL114.Contig3_All	CL11783.Contig1_All
CL11445.Contig1_All	CL11936.Contig1_All
CL11467.Contig1_All	CL12296.Contig1_All
CL11477.Contig2_All	CL12391.Contig2_All
CL11493.Contig1_All	CL12453.Contig3_All
CL11565.Contig2_All	CL12604.Contig1_All
CL11631.Contig2_All	CL12690.Contig2_All
CL11741.Contig2_All	CL12731.Contig1_All
CL11766.Contig1_All	CL12801.Contig1_All
CL11820.Contig2_All	CL12851.Contig1_All
CL12168.Contig2_All	CL13010.Contig1_All
CL12279.Contig2_All	CL13032.Contig2_All
CL12401.Contig2_All	CL13067.Contig1_All
CL1246.Contig6_All	CL13116.Contig2_All
CL12731.Contig1_All	CL13227.Contig2_All
CL12801.Contig1_All	CL13344.Contig2_All
CL1284.Contig1_All	CL13346.Contig1_All
CL12929.Contig2_All	CL13356.Contig1_All
CL12974.Contig2_All	CL13478.Contig1_All
CL13010.Contig1_All	CL14058.Contig2_All
CL13020.Contig1_All	CL14110.Contig1_All
CL13081.Contig3_All	CL14227.Contig2_All
CL13141.Contig1_All	CL14282.Contig2_All
CL13671.Contig2_All	CL14392.Contig1_All
CL13930.Contig1_All	CL14518.Contig2_All
CL14058.Contig2_All	CL14644.Contig2_All
CL14088.Contig2_All	CL14706.Contig1_All
CL14218.Contig1_All	CL14713.Contig2_All
CL14227.Contig2_All	CL14934.Contig2_All
CL14498.Contig2_All	CL14942.Contig2_All
CL14617.Contig1_All	CL15421.Contig1_All
CL14706.Contig1_All	CL15446.Contig3_All
CL1485.Contig2_All	CL15579.Contig1_All
CL14934.Contig2_All	CL15718.Contig1_All
CL15079.Contig1_All	CL1586.Contig4_All
CL15297.Contig1_All	CL15872.Contig1_All
CL15304.Contig1_All	CL16326.Contig1_All
CL15378.Contig1_All	CL16548.Contig2_All
CL15446.Contig3_All	CL16632.Contig2_All
CL15447.Contig2_All	CL1672.Contig2_All
CL15481.Contig1_All	CL16725.Contig1_All
CL15527.Contig2_All	CL16935.Contig2_All
CL15542.Contig1_All	CL16955.Contig2_All
CL15566.Contig1_All	CL17050.Contig1_All
CL15579.Contig1_All	CL1722.Contig3_All
CL15679.Contig2_All	CL17245.Contig1_All
CL15703.Contig1_All	CL1742.Contig7_All
CL1577.Contig2_All	CL17448.Contig2_All
CL15855.Contig1_All	CL17611.Contig3_All
CL1586.Contig4_All	CL1888.Contig2_All
CL15861.Contig1_All	CL2173.Contig2_All
CL16020.Contig2_All	CL2239.Contig2_All
CL16044.Contig1_All	CL2251.Contig4_All
CL16203.Contig1_All	CL229.Contig1_All
CL16267.Contig2_All	CL2500.Contig2_All
CL16326.Contig1_All	CL2521.Contig1_All
CL16343.Contig2_All	CL2571.Contig1_All
CL16408.Contig2_All	CL2614.Contig1_All
CL16452.Contig2_All	CL2630.Contig2_All
CL16642.Contig2_All	CL2823.Contig2_All
CL16815.Contig1_All	CL2920.Contig2_All
CL16863.Contig2_All	CL298.Contig2_All
CL16935.Contig2_All	CL3042.Contig4_All
CL16955.Contig2_All	CL3309.Contig1_All
CL16963.Contig2_All	CL3310.Contig4_All
CL16994.Contig1_All	CL3329.Contig1_All
CL1722.Contig3_All	CL3434.Contig1_All
CL17319.Contig2_All	CL3439.Contig2_All
CL1742.Contig7_All	CL3461.Contig1_All
CL17551.Contig1_All	CL3469.Contig1_All
CL1947.Contig2_All	CL3686.Contig3_All
CL2068.Contig1_All	CL3770.Contig4_All
CL2231.Contig1_All	CL4088.Contig4_All
CL240.Contig3_All	CL4180.Contig3_All
CL2449.Contig2_All	CL4181.Contig2_All
CL2500.Contig2_All	CL419.Contig2_All
CL251.Contig1_All	CL4274.Contig1_All
CL260.Contig4_All	CL4459.Contig1_All
CL266.Contig1_All	CL4484.Contig2_All
CL2795.Contig1_All	CL4530.Contig1_All
CL2900.Contig4_All	CL4574.Contig1_All
CL2920.Contig2_All	CL4790.Contig3_All
CL3022.Contig2_All	CL4813.Contig3_All
CL3042.Contig4_All	CL4977.Contig3_All
CL3329.Contig1_All	CL5109.Contig2_All
CL3387.Contig1_All	CL52.Contig3_All
CL3434.Contig1_All	CL5253.Contig2_All
CL3560.Contig2_All	CL5632.Contig1_All
CL3562.Contig2_All	CL5639.Contig2_All
CL3608.Contig1_All	CL5703.Contig3_All
CL363.Contig1_All	CL588.Contig1_All
CL3635.Contig3_All	CL5899.Contig1_All
CL3740.Contig1_All	CL5900.Contig2_All
CL386.Contig3_All	CL5964.Contig1_All
CL3976.Contig2_All	CL600.Contig1_All
CL3978.Contig1_All	CL606.Contig1_All
CL4085.Contig2_All	CL6188.Contig1_All
CL4112.Contig4_All	CL6208.Contig2_All
CL4181.Contig2_All	CL6210.Contig2_All
CL433.Contig2_All	CL6329.Contig2_All
CL4414.Contig2_All	CL6428.Contig1_All
CL4459.Contig1_All	CL6750.Contig1_All
CL4535.Contig1_All	CL7006.Contig1_All
CL4739.Contig1_All	CL7115.Contig1_All
CL4804.Contig1_All	CL7175.Contig2_All
CL4917.Contig2_All	CL7187.Contig2_All
CL4972.Contig2_All	CL7201.Contig1_All
CL5246.Contig2_All	CL7226.Contig2_All
CL5417.Contig6_All	CL7303.Contig1_All
CL5466.Contig2_All	CL7374.Contig2_All
CL5583.Contig4_All	CL7652.Contig2_All
CL5686.Contig1_All	CL7734.Contig1_All
CL5876.Contig2_All	CL7790.Contig1_All
CL588.Contig1_All	CL8193.Contig1_All
CL5947.Contig1_All	CL8307.Contig3_All
CL5964.Contig1_All	CL8343.Contig1_All
CL6191.Contig1_All	CL8374.Contig2_All
CL6210.Contig2_All	CL8439.Contig1_All
CL6315.Contig3_All	CL8442.Contig2_All
CL6329.Contig2_All	CL846.Contig7_All
CL6428.Contig1_All	CL8536.Contig1_All
CL6462.Contig2_All	CL8560.Contig1_All
CL6543.Contig2_All	CL8585.Contig1_All
CL6551.Contig1_All	CL8683.Contig1_All
CL6708.Contig2_All	CL8878.Contig2_All
CL6776.Contig1_All	CL8929.Contig1_All
CL6895.Contig1_All	CL8969.Contig1_All
CL7006.Contig1_All	CL9091.Contig3_All
CL701.Contig1_All	CL9175.Contig2_All
CL7028.Contig2_All	CL9258.Contig1_All
CL718.Contig4_All	CL9372.Contig1_All
CL7187.Contig2_All	CL9490.Contig1_All
CL7303.Contig1_All	CL9499.Contig2_All
CL7384.Contig1_All	CL9622.Contig2_All
CL7421.Contig3_All	CL9791.Contig2_All
CL7557.Contig1_All	Unigene100116_All
CL7573.Contig2_All	Unigene10055_All
CL7587.Contig2_All	Unigene101821_All
CL7738.Contig1_All	Unigene101961_All
CL7905.Contig2_All	Unigene10216_All
CL7932.Contig2_All	Unigene1023_All
CL8442.Contig2_All	Unigene102489_All
CL846.Contig7_All	Unigene102505_All
CL8608.Contig2_All	Unigene102597_All
CL8626.Contig5_All	Unigene102618_All
CL8667.Contig1_All	Unigene102678_All
CL8715.Contig3_All	Unigene102728_All
CL8717.Contig2_All	Unigene103200_All
CL8759.Contig1_All	Unigene103300_All
CL8810.Contig4_All	Unigene103412_All
CL888.Contig2_All	Unigene10380_All
CL9105.Contig1_All	Unigene103824_All
CL9175.Contig2_All	Unigene10390_All
CL9263.Contig6_All	Unigene10402_All
CL9352.Contig1_All	Unigene10507_All
CL9385.Contig1_All	Unigene10579_All
CL9424.Contig2_All	Unigene10610_All
CL9426.Contig2_All	Unigene10667_All
CL9436.Contig2_All	Unigene10669_All
CL9480.Contig1_All	Unigene10687_All
CL9738.Contig2_All	Unigene10694_All
CL9878.Contig1_All	Unigene10700_All
CL9928.Contig4_All	Unigene10917_All
CL9979.Contig1_All	Unigene11093_All
Unigene10006_All	Unigene11165_All
Unigene10072_All	Unigene11243_All
Unigene10135_All	Unigene11281_All
Unigene101571_All	Unigene11581_All
Unigene101607_All	Unigene11791_All
Unigene101901_All	Unigene11925_All
Unigene101961_All	Unigene11962_All
Unigene102069_All	Unigene1214_All
Unigene102276_All	Unigene12195_All
Unigene102390_All	Unigene12340_All
Unigene10242_All	Unigene1235_All
Unigene102536_All	Unigene12375_All
Unigene102827_All	Unigene12378_All
Unigene103200_All	Unigene12438_All
Unigene103300_All	Unigene12448_All
Unigene10395_All	Unigene12531_All
Unigene10463_All	Unigene1253_All
Unigene10507_All	Unigene12561_All
Unigene10520_All	Unigene12586_All
Unigene10696_All	Unigene1263_All
Unigene10718_All	Unigene12757_All
Unigene10761_All	Unigene130_All
Unigene10770_All	Unigene13144_All
Unigene11015_All	Unigene13224_All
Unigene11024_All	Unigene13298_All
Unigene11067_All	Unigene1369_All
Unigene11077_All	Unigene13868_All
Unigene11100_All	Unigene13914_All
Unigene11126_All	Unigene14004_All
Unigene11139_All	Unigene1425_All
Unigene11165_All	Unigene14465_All
Unigene11184_All	Unigene14702_All
Unigene1124_All	Unigene14763_All
Unigene11327_All	Unigene147_All
Unigene11356_All	Unigene15278_All
Unigene11462_All	Unigene15317_All
Unigene11564_All	Unigene15373_All
Unigene11578_All	Unigene15564_All
Unigene11671_All	Unigene15611_All
Unigene11791_All	Unigene15621_All
Unigene11845_All	Unigene15647_All
Unigene11961_All	Unigene15662_All
Unigene1235_All	Unigene15666_All
Unigene12377_All	Unigene15696_All
Unigene12593_All	Unigene1593_All
Unigene12908_All	Unigene16082_All
Unigene12959_All	Unigene16109_All
Unigene13047_All	Unigene16181_All
Unigene1306_All	Unigene16345_All
Unigene13224_All	Unigene16355_All
Unigene1369_All	Unigene16497_All
Unigene13715_All	Unigene16557_All
Unigene13906_All	Unigene17051_All
Unigene14163_All	Unigene17276_All
Unigene14220_All	Unigene17279_All
Unigene14322_All	Unigene17364_All
Unigene14440_All	Unigene17527_All
Unigene14465_All	Unigene17585_All
Unigene14472_All	Unigene17677_All
Unigene14486_All	Unigene17796_All
Unigene1459_All	Unigene18092_All
Unigene14613_All	Unigene18116_All
Unigene14662_All	Unigene18143_All
Unigene14765_All	Unigene18176_All
Unigene15003_All	Unigene18371_All
Unigene15278_All	Unigene18592_All
Unigene15317_All	Unigene1859_All
Unigene15621_All	Unigene18639_All
Unigene15646_All	Unigene18685_All
Unigene15661_All	Unigene18691_All
Unigene15662_All	Unigene18791_All
Unigene15670_All	Unigene19036_All
Unigene16094_All	Unigene19195_All
Unigene16182_All	Unigene19201_All
Unigene16192_All	Unigene19251_All
Unigene16284_All	Unigene19269_All
Unigene16314_All	Unigene19294_All
Unigene16345_All	Unigene195_All
Unigene16347_All	Unigene19670_All
Unigene16355_All	Unigene19835_All
Unigene16575_All	Unigene19900_All
Unigene16581_All	Unigene2007_All
Unigene16898_All	Unigene20285_All
Unigene1698_All	Unigene20306_All
Unigene17197_All	Unigene20353_All
Unigene17229_All	Unigene20388_All
Unigene17276_All	Unigene20842_All
Unigene17364_All	Unigene20847_All
Unigene17448_All	Unigene2092_All
Unigene17518_All	Unigene21040_All
Unigene17673_All	Unigene21076_All
Unigene1802_All	Unigene21131_All
Unigene18047_All	Unigene21177_All
Unigene18061_All	Unigene21205_All
Unigene18092_All	Unigene21377_All
Unigene18389_All	Unigene21406_All
Unigene18580_All	Unigene2150_All
Unigene18592_All	Unigene21538_All
Unigene18639_All	Unigene21555_All
Unigene18673_All	Unigene21696_All
Unigene186_All	Unigene22799_All
Unigene18751_All	Unigene22954_All
Unigene18778_All	Unigene2304_All
Unigene1898_All	Unigene23130_All
Unigene19003_All	Unigene23206_All
Unigene19043_All	Unigene23490_All
Unigene19068_All	Unigene23510_All
Unigene19099_All	Unigene23522_All
Unigene19197_All	Unigene23562_All
Unigene19240_All	Unigene23587_All
Unigene19267_All	Unigene23616_All
Unigene19670_All	Unigene23689_All
Unigene19681_All	Unigene23747_All
Unigene19714_All	Unigene23869_All
Unigene19795_All	Unigene24062_All
Unigene19828_All	Unigene24075_All
Unigene19868_All	Unigene2407_All
Unigene20004_All	Unigene24151_All
Unigene20020_All	Unigene24175_All
Unigene2019_All	Unigene24346_All
Unigene20201_All	Unigene24385_All
Unigene20353_All	Unigene24588_All
Unigene20729_All	Unigene24641_All
Unigene20841_All	Unigene24689_All
Unigene20876_All	Unigene24842_All
Unigene21088_All	Unigene24884_All
Unigene21090_All	Unigene24914_All
Unigene2128_All	Unigene24988_All
Unigene21377_All	Unigene25344_All
Unigene21696_All	Unigene25669_All
Unigene21958_All	Unigene26091_All
Unigene22102_All	Unigene2617_All
Unigene22494_All	Unigene26348_All
Unigene224_All	Unigene26349_All
Unigene22557_All	Unigene26502_All
Unigene2277_All	Unigene26557_All
Unigene22954_All	Unigene26853_All
Unigene23206_All	Unigene27285_All
Unigene23309_All	Unigene27400_All
Unigene23490_All	Unigene27406_All
Unigene23510_All	Unigene27521_All
Unigene23517_All	Unigene27667_All
Unigene23562_All	Unigene27676_All
Unigene23808_All	Unigene27706_All
Unigene24036_All	Unigene27714_All
Unigene24084_All	Unigene2788_All
Unigene24358_All	Unigene27992_All
Unigene24360_All	Unigene28358_All
Unigene24598_All	Unigene28383_All
Unigene246_All	Unigene28386_All
Unigene24700_All	Unigene28392_All
Unigene24842_All	Unigene28606_All
Unigene24944_All	Unigene28679_All
Unigene25021_All	Unigene28689_All
Unigene25025_All	Unigene29220_All
Unigene25037_All	Unigene29242_All
Unigene25240_All	Unigene29288_All
Unigene25319_All	Unigene29293_All
Unigene25344_All	Unigene2930_All
Unigene25551_All	Unigene29410_All
Unigene25801_All	Unigene29432_All
Unigene2601_All	Unigene29480_All
Unigene26116_All	Unigene29589_All
Unigene26121_All	Unigene29696_All
Unigene2617_All	Unigene29846_All
Unigene26458_All	Unigene30120_All
Unigene26557_All	Unigene30277_All
Unigene26598_All	Unigene30592_All
Unigene26921_All	Unigene30713_All
Unigene27106_All	Unigene30732_All
Unigene27572_All	Unigene3082_All
Unigene27593_All	Unigene31405_All
Unigene27687_All	Unigene31477_All
Unigene27706_All	Unigene31580_All
Unigene2788_All	Unigene31636_All
Unigene27918_All	Unigene31647_All
Unigene27934_All	Unigene31749_All
Unigene27951_All	Unigene31793_All
Unigene27992_All	Unigene31867_All
Unigene2806_All	Unigene32010_All
Unigene28153_All	Unigene32023_All
Unigene28170_All	Unigene32068_All
Unigene28198_All	Unigene32070_All
Unigene28202_All	Unigene32327_All
Unigene284_All	Unigene32400_All
Unigene28537_All	Unigene32422_All
Unigene28786_All	Unigene32446_All
Unigene29013_All	Unigene32550_All
Unigene29101_All	Unigene32608_All
Unigene29130_All	Unigene32646_All
Unigene29220_All	Unigene32743_All
Unigene29288_All	Unigene32813_All
Unigene29293_All	Unigene32829_All
Unigene2930_All	Unigene32931_All
Unigene29480_All	Unigene32957_All
Unigene29546_All	Unigene33139_All
Unigene29750_All	Unigene33221_All
Unigene29862_All	Unigene33313_All
Unigene30012_All	Unigene33374_All
Unigene30120_All	Unigene337_All
Unigene30253_All	Unigene33810_All
Unigene30449_All	Unigene33829_All
Unigene30586_All	Unigene33872_All
Unigene3061_All	Unigene33938_All
Unigene30684_All	Unigene33984_All
Unigene30689_All	Unigene34120_All
Unigene30732_All	Unigene34204_All
Unigene30777_All	Unigene34440_All
Unigene30865_All	Unigene34799_All
Unigene30871_All	Unigene34833_All
Unigene31279_All	Unigene35738_All
Unigene31347_All	Unigene35906_All
Unigene31433_All	Unigene35915_All
Unigene31580_All	Unigene35971_All
Unigene31674_All	Unigene36005_All
Unigene31706_All	Unigene36085_All
Unigene31774_All	Unigene36097_All
Unigene31784_All	Unigene36333_All
Unigene31900_All	Unigene36350_All
Unigene31909_All	Unigene36440_All
Unigene32070_All	Unigene36462_All
Unigene32112_All	Unigene36594_All
Unigene32235_All	Unigene36607_All
Unigene32400_All	Unigene36682_All
Unigene3256_All	Unigene36824_All
Unigene32616_All	Unigene36827_All
Unigene32678_All	Unigene36837_All
Unigene32746_All	Unigene36969_All
Unigene32813_All	Unigene37029_All
Unigene32846_All	Unigene37031_All
Unigene32856_All	Unigene37287_All
Unigene32931_All	Unigene373_All
Unigene32950_All	Unigene37697_All
Unigene33017_All	Unigene37730_All
Unigene33221_All	Unigene37829_All
Unigene33363_All	Unigene38148_All
Unigene33601_All	Unigene38347_All
Unigene33720_All	Unigene38507_All
Unigene33770_All	Unigene38810_All
Unigene337_All	Unigene38878_All
Unigene33892_All	Unigene38971_All
Unigene34120_All	Unigene38990_All
Unigene34166_All	Unigene39095_All
Unigene3429_All	Unigene39106_All
Unigene34680_All	Unigene39107_All
Unigene34685_All	Unigene39432_All
Unigene34749_All	Unigene39997_All
Unigene3476_All	Unigene4025_All
Unigene34799_All	Unigene40287_All
Unigene34845_All	Unigene40374_All
Unigene34867_All	Unigene40449_All
Unigene34958_All	Unigene40714_All
Unigene35094_All	Unigene40979_All
Unigene3512_All	Unigene40990_All
Unigene35226_All	Unigene41054_All
Unigene35318_All	Unigene41178_All
Unigene35500_All	Unigene41303_All
Unigene35599_All	Unigene41435_All
Unigene35812_All	Unigene41494_All
Unigene35817_All	Unigene41573_All
Unigene35841_All	Unigene41723_All
Unigene35915_All	Unigene4179_All
Unigene36085_All	Unigene41878_All
Unigene36216_All	Unigene41951_All
Unigene36305_All	Unigene42164_All
Unigene36368_All	Unigene42322_All
Unigene36440_All	Unigene4235_All
Unigene36682_All	Unigene42421_All
Unigene36683_All	Unigene42541_All
Unigene36706_All	Unigene42735_All
Unigene3671_All	Unigene42820_All
Unigene36750_All	Unigene42854_All
Unigene37020_All	Unigene42873_All
Unigene37076_All	Unigene42930_All
Unigene37139_All	Unigene42939_All
Unigene37217_All	Unigene42958_All
Unigene37244_All	Unigene43165_All
Unigene37494_All	Unigene43697_All
Unigene37577_All	Unigene441_All
Unigene37584_All	Unigene45635_All
Unigene37661_All	Unigene45742_All
Unigene37697_All	Unigene45795_All
Unigene37730_All	Unigene4601_All
Unigene37895_All	Unigene46523_All
Unigene37975_All	Unigene46625_All
Unigene38085_All	Unigene46905_All
Unigene38148_All	Unigene47887_All
Unigene38179_All	Unigene4804_All
Unigene38347_All	Unigene51310_All
Unigene38378_All	Unigene51507_All
Unigene38401_All	Unigene51527_All
Unigene38491_All	Unigene51647_All
Unigene38555_All	Unigene5168_All
Unigene39106_All	Unigene51923_All
Unigene39438_All	Unigene5224_All
Unigene39553_All	Unigene52846_All
Unigene39563_All	Unigene52896_All
Unigene39604_All	Unigene53160_All
Unigene39918_All	Unigene53663_All
Unigene40124_All	Unigene53728_All
Unigene40242_All	Unigene54251_All
Unigene40338_All	Unigene5428_All
Unigene40370_All	Unigene54415_All
Unigene40374_All	Unigene54479_All
Unigene40449_All	Unigene55088_All
Unigene40455_All	Unigene55111_All
Unigene40636_All	Unigene5537_All
Unigene40643_All	Unigene55433_All
Unigene4086_All	Unigene55507_All
Unigene40918_All	Unigene55667_All
Unigene40950_All	Unigene56177_All
Unigene40979_All	Unigene5650_All
Unigene41100_All	Unigene56765_All
Unigene41101_All	Unigene56793_All
Unigene41111_All	Unigene57164_All
Unigene41186_All	Unigene5733_All
Unigene41206_All	Unigene57363_All
Unigene41242_All	Unigene5760_All
Unigene41377_All	Unigene57658_All
Unigene41434_All	Unigene57930_All
Unigene41589_All	Unigene58019_All
Unigene41771_All	Unigene58039_All
Unigene41951_All	Unigene58055_All
Unigene42164_All	Unigene58119_All
Unigene4235_All	Unigene58448_All
Unigene42421_All	Unigene58731_All
Unigene42541_All	Unigene5879_All
Unigene42547_All	Unigene5882_All
Unigene42760_All	Unigene58847_All
Unigene42821_All	Unigene59138_All
Unigene42827_All	Unigene59167_All
Unigene42873_All	Unigene5921_All
Unigene42939_All	Unigene59578_All
Unigene43129_All	Unigene59833_All
Unigene43211_All	Unigene5989_All
Unigene43279_All	Unigene59931_All
Unigene43573_All	Unigene59988_All
Unigene43601_All	Unigene60029_All
Unigene43661_All	Unigene60206_All
Unigene43852_All	Unigene6085_All
Unigene441_All	Unigene60914_All
Unigene45133_All	Unigene60964_All
Unigene45145_All	Unigene60987_All
Unigene4535_All	Unigene60992_All
Unigene45383_All	Unigene61044_All
Unigene45742_All	Unigene61137_All
Unigene46137_All	Unigene61151_All
Unigene46523_All	Unigene61291_All
Unigene46801_All	Unigene6161_All
Unigene46909_All	Unigene61790_All
Unigene4699_All	Unigene62074_All
Unigene47357_All	Unigene6212_All
Unigene47539_All	Unigene6219_All
Unigene4804_All	Unigene62814_All
Unigene48349_All	Unigene62898_All
Unigene48556_All	Unigene63007_All
Unigene48879_All	Unigene64438_All
Unigene49213_All	Unigene6446_All
Unigene49233_All	Unigene6487_All
Unigene49634_All	Unigene66035_All
Unigene49724_All	Unigene66136_All
Unigene4988_All	Unigene66497_All
Unigene50879_All	Unigene66708_All
Unigene50951_All	Unigene6711_All
Unigene50997_All	Unigene68074_All
Unigene51159_All	Unigene6813_All
Unigene51471_All	Unigene690_All
Unigene51743_All	Unigene69100_All
Unigene51748_All	Unigene69339_All
Unigene52033_All	Unigene69553_All
Unigene53027_All	Unigene69606_All
Unigene53170_All	Unigene69819_All
Unigene53388_All	Unigene69872_All
Unigene5375_All	Unigene69976_All
Unigene53845_All	Unigene70557_All
Unigene53887_All	Unigene7065_All
Unigene54248_All	Unigene7074_All
Unigene5517_All	Unigene71406_All
Unigene55312_All	Unigene71669_All
Unigene55413_All	Unigene72003_All
Unigene55451_All	Unigene72322_All
Unigene55469_All	Unigene72421_All
Unigene5594_All	Unigene72812_All
Unigene56111_All	Unigene72890_All
Unigene56253_All	Unigene73004_All
Unigene56276_All	Unigene73022_All
Unigene56308_All	Unigene73091_All
Unigene56387_All	Unigene73188_All
Unigene56531_All	Unigene73259_All
Unigene56587_All	Unigene73593_All
Unigene56793_All	Unigene73701_All
Unigene5693_All	Unigene7386_All
Unigene57164_All	Unigene7399_All
Unigene5720_All	Unigene74815_All
Unigene57210_All	Unigene75180_All
Unigene57237_All	Unigene75456_All
Unigene5733_All	Unigene7552_All
Unigene57402_All	Unigene7556_All
Unigene57445_All	Unigene75776_All
Unigene5760_All	Unigene7620_All
Unigene57699_All	Unigene7663_All
Unigene57979_All	Unigene7693_All
Unigene58039_All	Unigene7707_All
Unigene58055_All	Unigene7715_All
Unigene58713_All	Unigene7729_All
Unigene58792_All	Unigene792_All
Unigene58955_All	Unigene81289_All
Unigene59014_All	Unigene81357_All
Unigene59058_All	Unigene81498_All
Unigene59096_All	Unigene81620_All
Unigene59138_All	Unigene8187_All
Unigene59167_All	Unigene8190_All
Unigene59300_All	Unigene8216_All
Unigene60034_All	Unigene82583_All
Unigene6014_All	Unigene82684_All
Unigene60573_All	Unigene83839_All
Unigene60868_All	Unigene83917_All
Unigene60964_All	Unigene84682_All
Unigene61279_All	Unigene84802_All
Unigene61478_All	Unigene85089_All
Unigene61485_All	Unigene8543_All
Unigene614_All	Unigene86120_All
Unigene61576_All	Unigene862_All
Unigene61758_All	Unigene86368_All
Unigene61790_All	Unigene8684_All
Unigene61856_All	Unigene87353_All
Unigene62012_All	Unigene8782_All
Unigene62521_All	Unigene88832_All
Unigene6271_All	Unigene89272_All
Unigene63269_All	Unigene89507_All
Unigene6336_All	Unigene90186_All
Unigene6371_All	Unigene90207_All
Unigene6392_All	Unigene90491_All
Unigene64132_All	Unigene90527_All
Unigene64246_All	Unigene90897_All
Unigene64275_All	Unigene91055_All
Unigene64365_All	Unigene91308_All
Unigene64448_All	Unigene91340_All
Unigene64856_All	Unigene91401_All
Unigene64945_All	Unigene91700_All
Unigene65184_All	Unigene91817_All
Unigene6535_All	Unigene9240_All
Unigene65750_All	Unigene92831_All
Unigene6608_All	Unigene93100_All
Unigene6618_All	Unigene93598_All
Unigene66262_All	Unigene93637_All
Unigene66497_All	Unigene93652_All
Unigene66708_All	Unigene93827_All
Unigene6711_All	Unigene94547_All
Unigene67512_All	Unigene94963_All
Unigene67559_All	Unigene95172_All
Unigene68196_All	Unigene95416_All
Unigene68308_All	Unigene95711_All
Unigene68397_All	Unigene96133_All
Unigene68404_All	Unigene96172_All
Unigene68881_All	Unigene96307_All
Unigene6896_All	Unigene96359_All
Unigene6909_All	Unigene96368_All
Unigene69339_All	Unigene97001_All
Unigene69531_All	Unigene97245_All
Unigene69606_All	Unigene97456_All
Unigene70161_All	Unigene97767_All
Unigene70557_All	Unigene9778_All
Unigene70838_All	Unigene98335_All
Unigene7098_All	Unigene98476_All
Unigene71084_All	Unigene98513_All
Unigene71117_All	Unigene9890_All
Unigene71406_All	Unigene98921_All
Unigene71445_All	Unigene99332_All
Unigene71669_All	Unigene99633_All
Unigene7203_All
Unigene72101_All
Unigene72778_All
Unigene73004_All
Unigene73126_All
Unigene73188_All
Unigene73511_All
Unigene73611_All
Unigene73701_All
Unigene7370_All
Unigene7401_All
Unigene74062_All
Unigene74425_All
Unigene74727_All
Unigene75137_All
Unigene75197_All
Unigene75331_All
Unigene75387_All
Unigene75456_All
Unigene75494_All
Unigene7647_All
Unigene776_All
Unigene7803_All
Unigene8054_All
Unigene8061_All
Unigene8065_All
Unigene807_All
Unigene81498_All
Unigene81727_All
Unigene8187_All
Unigene81995_All
Unigene83448_All
Unigene83697_All
Unigene83839_All
Unigene83911_All
Unigene84330_All
Unigene85262_All
Unigene8543_All
Unigene86120_All
Unigene86225_All
Unigene8630_All
Unigene86476_All
Unigene86698_All
Unigene86797_All
Unigene87439_All
Unigene8757_All
Unigene8767_All
Unigene87695_All
Unigene87797_All
Unigene8782_All
Unigene87905_All
Unigene87916_All
Unigene8834_All
Unigene8863_All
Unigene88642_All
Unigene89239_All
Unigene89246_All
Unigene89595_All
Unigene90207_All
Unigene90209_All
Unigene90323_All
Unigene90328_All
Unigene90495_All
Unigene90851_All
Unigene90897_All
Unigene91017_All
Unigene91055_All
Unigene91127_All
Unigene91230_All
Unigene9139_All
Unigene91419_All
Unigene91636_All
Unigene9178_All
Unigene91_All
Unigene92831_All
Unigene93128_All
Unigene93278_All
Unigene93367_All
Unigene93598_All
Unigene93637_All
Unigene93652_All
[truncated: 31 more rows]

## Sheet: FigureS1
Day	Treatment	Test	Replicates	SelectedLoci	Corrected
[truncated: 8 more rows]

[truncated: 7 more sheets: FigureS2a, FigureS2b, TableS1_a, TableS1_b, TableS2_a, TableS2_b, TableS3]
